# Supplementary material for: Temporal transcriptional dynamics in cutaneous leishmaniasis reveal novel targets for therapeutic interventions in a dermal mouse model
Source: Front Immunol. 2026 May 12;17:1752217. doi: 10.3389/fimmu.2026.1752217 (PMC13201149; doi:10.3389/fimmu.2026.1752217)
Supplement: Supplementary file 2 [file Table1.xlsx]

## Sheet: Sheet1
S1 Table. RNA-seq Information. Experimental design, phenotypic data, accession numbers, and associated metadata. Includes the total number of sequenced reads before and after quality control, as well as mapping metrics against both host and pathogen genomes.
Sample ID	SRA accession	Sample name	Time point post infection	Nb. of sequenced reads	Nb. of reads after trimming (%)	Nb. of uniquely mapped reads against host (%a)	Nb. of mapped reads against L. braziliensis	% of reads mapped against L. braziliensis	Parasite detection status
Ear lesions
Ear_C1	SRR24658635	Control	Control uninfected	33848154	33070850	27341061 (82.67)	731	0.00221041	Negative
Ear_C7	SRR24658633	Control	Control uninfected	32824468	31339261	25190742 (80.38)	762	0.00243145	Negative
Ear_C12	SRR24658634	Control	Control uninfected	29409324	28204549	21840003 (77.43)	712	0.00252442	Negative
Ear_I1	SRR24658632	2h	2 hours	27260375	26214733	19812098 (75.58)	1299	0.00495523	Negative
Ear_I2	SRR24658630	2h	2 hours	26993666	26017748	20177571 (77.55)	2782	0.0106927	Intermediate
Ear_I3	SRR24658623	2h	2 hours	26466627	25624671	19632334 (76.61)	884	0.0034498	Negative
Ear_I4	SRR24658622	6h	6 hours	32616891	31566751	24999875 (79.20)	945	0.00299366	Negative
Ear_I5	SRR24658621	6h	6 hours	36395169	35069869	27080295 (77.22)	874	0.00249217	Negative
Ear_I6	SRR24658620	6h	6 hours	33476946	32620337	23470302 (71.95)	3216	0.00985888	Intermediate
Ear_I7	SRR24658619	48h	48 hours	30836912	29824515	23987830 (80.43)	1011	0.00338983	Negative
Ear_I8	SRR24658618	48h	48 hours	27995425	26923346	21681801 (80.53)	676	0.00251083	Negative
Ear_I9	SRR24658616	48h	48 hours	29011457	28022961	22251244 (79.40)	1012	0.00361132	Negative
Ear_I19	SRR24658631	D14	14 days	18624173	18351823	15261787 (83.16)	437	0.00238123	Negative
Ear_I20	SRR24658629	D14	14 days	16024731	15795784	12902000 (81.68)	316	0.00200053	Negative
Ear_I26	SRR24658624	D14	14 days	20851597	20569174	16496025 (80.20)	350	0.00170158	Negative
Ear_31D1	SRR24658637	D35	35 days	22148212	21790228	14814747 (67.99)	62063	0.28482	Positive
Ear_31D2	SRR24658636	D35	35 days	18994992	18669524	10998892 (58.91)	79023	0.423273	Positive
Ear_31D3	Sample excluded	D35	35 days	19445027	19112189	2002457 (10.48)	7252	0.0379444	Intermediate
Ear_I23	SRR24658627	D77	77 days	21672575	21132520	16736228 (79.20)	611	0.00289128	Negative
Ear_I24	SRR24658626	D77	77 days	22605936	22036384	16753931 (76.03)	623	0.00282714	Negative
Ear_I25	SRR24658625	D77	77 days	19868060	19346764	14868366 (76.85)	596	0.00308062	Negative
Σ Lesions				547370717	531303981
Lymph nodes
dLN_C1	SRR24658651	Control	Control uninfected	14499881	14438649	12326235 (85.37)	12	8.31103e-05	Negative
dLN_C7	SRR24658639	Control	Control uninfected	14088934	14032360	12198890 (86.93)	15	0.000106896	Negative
dLN_C12	SRR24658650	Control	Control uninfected	15561824	15484914	13551761 (87.52)	18	0.000116242	Negative
dLN_I1	SRR24658628	2h	2 hours	16753678	16628860	14304454 (86.02)	19	0.000114259	Negative
dLN_I2	SRR24658646	2h	2 hours	16705558	16620295	13895932 (83.61)	58	0.000348971	Negative
dLN_I3	SRR24658645	2h	2 hours	17980816	17879136	15208792 (85.06)	32	0.00017898	Negative
dLN_I4	SRR24658644	6h	6 hours	17605786	17519512	14559470 (83.10)	19	0.000108451	Negative
dLN_I5	SRR24658643	6h	6 hours	13698870	13631065	11853949 (86.96)	11	8.0698e-05	Negative
dLN_I6	SRR24658642	6h	6 hours	13194205	13107639	11441132 (87.29)	10	7.62914e-05	Negative
dLN_I7	SRR24658641	48h	48 hours	14775532	14711601	13311929 (90.49)	11	7.47709e-05	Negative
dLN_I8	SRR24658640	48h	48 hours	12879148	12731964	10982538 (86.26)	12	9.4251e-05	Negative
dLN_I9	SRR24658638	48h	48 hours	19405684	19276033	16757153 (86.93)	21	0.000108944	Negative
dLN_I10	SRR24658617	D14	14 days	12376377	12320695	10615494 (86.16)	16	0.000129863	Negative
dLN_I11	SRR24658615	D14	14 days	13591299	13532429	11894438 (87.90)	15	0.000110845	Negative
dLN_I12	SRR24658614	D14	14 days	11010024	10949683	9317626 (85.09)	49	0.000447502	Negative
dLN_I13	SRR24658613	D35	35 days	12536394	12481957	10976575 (87.94)	888	0.00711427	Negative
dLN_I14	SRR24658612	D35	35 days	16737963	16680971	14719460 (88.24)	2464	0.0147713	Intermediate
dLN_I15	SRR24658611	D35	35 days	13469541	13409665	11787541 (87.90)	872	0.00650277	Negative
dLN_I16	SRR24658649	D77	77 days	12834994	12733513	10831847 (85.07)	22	0.000172772	Negative
dLN_I17	SRR24658648	D77	77 days	14047696	13973916	12388763 (88.66)	19	0.000135968	Negative
dLN_I18	SRR24658647	D77	77 days	12656551	12605118	11122141 (88.24)	13	0.000103133	Negative
Σ dLN				306410755	304749975
Σ dLN + Lesions				853781472	836053956
a % with respect to total input reads after trimming.
Ear and skin draining lyph nodes (dLN) samples are listed using a sample identifier referenced in the record stored at the Short Read Archive (accession numbers provided). The time point post infection is provided as "Control uninfected", "2 hours", "6 hours", "48 hours", "14 days", "35 days" and "77 days". The number of reads sequenced, number of reads that passed quality trimming, and number an…
