# Supplementary material for: Temporal transcriptional dynamics in cutaneous leishmaniasis reveal novel targets for therapeutic interventions in a dermal mouse model
Source: Front Immunol. 2026 May 12;17:1752217. doi: 10.3389/fimmu.2026.1752217 (PMC13201149; doi:10.3389/fimmu.2026.1752217)
Supplement: Supplementary file 3 [file Table2.xlsx]

## Sheet: Index
S2 Table. Differentially expressed genes in murine cutaneous leishmaniasis. List of DEGs identified in the lesions and draining lymph nodes (dLNs)
Sheet	Content
1	DEGs from murine lesions (FDR<0.05 and absolute log2FC>2.0).
2	DEGS from murine draining lymph nodes (FDR<0.05 and absolute log2FC >1.5).

## Sheet: 1. Lesion
ensembl_ID	mgi_symbol	mgi_description	2h logFC	2h logCPM	2h PValue	2h FDR	6h logFC	6h logCPM	6h PValue	6h FDR	48h logFC	48h logCPM	48h PValue	48h FDR	Day 14 logFC	Day 14 logCPM	Day 14 PValue	Day 14 FDR	Day 35 logFC	Day 35 logCPM	Day 35 PValue	Day 35 FDR	Day 77 logFC	Day 77 logCPM	Day 77 PValue	Day 77 FDR	Ensembl ID MGI	Symbol MGI	Feature Type MGI
ENSMUSG00000000001	Gnai3	guanine nucleotide binding protein (G protein), alpha inhibiting 3	0.269423	8.24168	0.0165943	0.0697653	0.313554	8.24168	0.00522671	0.02689	0.045405	8.24168	0.685793	1	-0.12975	8.24168	0.251524	0.574249	0.510109	8.24168	4.22703e-05	0.000221627	0.0545802	8.24168	0.627977	0.810953	ENSMUSG00000000001	Gnai3	protein coding gene
ENSMUSG00000000028	Cdc45	cell division cycle 45	-0.246829	3.20614	0.177813	0.368587	0.055319	3.20614	0.781257	0.89407	0.158283	3.20614	0.384017	1	-0.108859	3.20614	0.557669	0.821176	0.33965	3.20614	0.111561	0.190499	0.262481	3.20614	0.154884	0.33811	ENSMUSG00000000028	Cdc45	protein coding gene
ENSMUSG00000000031	H19	H19, imprinted maternally expressed transcript	-0.633701	6.23376	0.291305	0.508051	-1.19092	6.23376	0.0495103	0.14507	-0.405668	6.23376	0.498325	1	-1.5636	6.23376	0.0106878	0.104162	-2.50623	6.23376	0.000838134	0.00307492	-3.16825	6.23376	1.12874e-06	1.24733e-05	ENSMUSG00000000031	H19	lncRNA gene
ENSMUSG00000000037	Scml2	Scm polycomb group protein like 2	-0.00475066	2.73313	1	1	-0.103478	2.73313	0.564222	0.738359	0.21536	2.73313	0.205548	1	0.303929	2.73313	0.0951364	0.352755	0.0275214	2.73313	0.967253	0.993555	-0.0789921	2.73313	0.691933	0.85429	ENSMUSG00000000037	Scml2	protein coding gene
ENSMUSG00000000056	Narf	nuclear prelamin A recognition factor	-0.611591	6.00134	2.95e-08	9.68e-07	-0.4898	6.00134	7.14371e-06	0.000128153	-0.14912	6.00134	0.16944	1	-0.0379282	6.00134	0.732144	0.918105	-0.116778	6.00134	0.348648	0.468715	-0.0308834	6.00134	0.782863	0.909066	ENSMUSG00000000056	Narf	protein coding gene
ENSMUSG00000000058	Cav2	caveolin 2	0.259911	6.73675	0.121981	0.287504	0.660491	6.73675	8.25792e-05	0.000967441	0.147488	6.73675	0.379334	1	-0.0875584	6.73675	0.605051	0.849777	0.528098	6.73675	0.00448728	0.0130822	-0.342005	6.73675	0.0431441	0.131938	ENSMUSG00000000058	Cav2	protein coding gene
ENSMUSG00000000078	Klf6	Kruppel-like factor 6	0.643044	7.9751	4.95e-13	3.9e-11	0.369242	7.9751	3.17586e-05	0.000442384	-0.0973032	7.9751	0.275573	1	-0.282233	7.9751	0.00175631	0.0308558	0.563569	7.9751	1.16081e-08	1.22697e-07	0.327689	7.9751	0.000239239	0.00164477	ENSMUSG00000000078	Klf6	protein coding gene
ENSMUSG00000000085	Scmh1	sex comb on midleg homolog 1	-0.154539	4.82477	0.175839	0.365878	-0.42873	4.82477	0.000131935	0.00142115	-0.0168195	4.82477	0.88206	1	0.376482	4.82477	0.000888071	0.0190503	-0.394371	4.82477	0.00372167	0.0111569	0.109953	4.82477	0.334545	0.561707	ENSMUSG00000000085	Scmh1	protein coding gene
ENSMUSG00000000088	Cox5a	cytochrome c oxidase subunit 5A	0.327437	6.03165	0.0024531	0.016265	0.349817	6.03165	0.00109954	0.00792555	0.150331	6.03165	0.162426	1	0.00322414	6.03165	0.975582	1	0.313446	6.03165	0.0103667	0.0267316	0.305809	6.03165	0.00486132	0.0224149	ENSMUSG00000000088	Cox5a	protein coding gene
ENSMUSG00000000093	Tbx2	T-box 2	-0.463807	2.43971	0.0548205	0.165844	-0.597108	2.43971	0.0109051	0.0476677	-0.028931	2.43971	0.911102	1	-0.189144	2.43971	0.440064	0.746908	-0.50128	2.43971	0.0854644	0.153302	-0.628874	2.43971	0.0115658	0.0462898	ENSMUSG00000000093	Tbx2	protein coding gene
ENSMUSG00000000120	Ngfr	nerve growth factor receptor (TNFR superfamily, member 16)	0.339875	4.62478	0.121859	0.287321	0.648304	4.62478	0.00290913	0.0171133	0.413595	4.62478	0.0584212	0.785627	0.15337	4.62478	0.488374	0.780255	0.675878	4.62478	0.00531746	0.0151168	0.162216	4.62478	0.467123	0.685622	ENSMUSG00000000120	Ngfr	protein coding gene
ENSMUSG00000000125	Wnt3	wingless-type MMTV integration site family, member 3	0.241793	5.11658	0.123899	0.290631	0.229541	5.11658	0.139772	0.30038	0.0415322	5.11658	0.795486	1	-0.0632193	5.11658	0.695202	0.8994	0.542385	5.11658	0.00184398	0.00612691	0.16121	5.11658	0.310225	0.535886	ENSMUSG00000000125	Wnt3	protein coding gene
ENSMUSG00000000126	Wnt9a	wingless-type MMTV integration site family, member 9A	-0.617612	2.65828	0.00886991	0.0435665	-0.954747	2.65828	4.7371e-05	0.000614798	-0.450425	2.65828	0.0502187	0.74036	-0.17864	2.65828	0.468988	0.766995	-0.746809	2.65828	0.00917673	0.0241199	-0.627884	2.65828	0.00865163	0.0363547	ENSMUSG00000000126	Wnt9a	protein coding gene
ENSMUSG00000000127	Fer	fer (fms/fps related) protein kinase	-0.00344576	5.76099	0.97638	1	-0.0821891	5.76099	0.431717	0.628641	-0.0273879	5.76099	0.795756	1	0.1931	5.76099	0.0685351	0.296024	-0.262068	5.76099	0.0308343	0.0659239	-0.0685293	5.76099	0.517973	0.726671	ENSMUSG00000000127	Fer	protein coding gene
ENSMUSG00000000131	Xpo6	exportin 6	0.190069	6.80881	0.0892112	0.232569	-0.0262793	6.80881	0.81016	0.912886	-0.070907	6.80881	0.525864	1	0.127902	6.80881	0.258082	0.581302	0.072648	6.80881	0.562397	0.675841	0.275947	6.80881	0.0138866	0.0536217	ENSMUSG00000000131	Xpo6	protein coding gene
ENSMUSG00000000134	Tfe3	transcription factor E3	0.545955	5.46684	1.22e-07	3.54e-06	0.196783	5.46684	0.0575174	0.162217	0.0277996	5.46684	0.795439	1	0.0784152	5.46684	0.466509	0.765224	0.490871	5.46684	3.02866e-05	0.000164363	0.417061	5.46684	6.71329e-05	0.000528772	ENSMUSG00000000134	Tfe3	protein coding gene
ENSMUSG00000000142	Axin2	axin 2	-0.631399	5.9877	1.65e-11	1e-09	-0.222652	5.9877	0.0147857	0.0600149	-0.078952	5.9877	0.387409	1	0.0408226	5.9877	0.665523	0.882048	-0.677855	5.9877	5.12991e-10	6.56457e-09	-0.311649	5.9877	0.000878302	0.00520983	ENSMUSG00000000142	Axin2	protein coding gene
ENSMUSG00000000148	Brat1	BRCA1-associated ATM activator 1	-0.513515	4.46746	5.35e-05	0.000707537	-0.170686	4.46746	0.158631	0.326769	-0.124576	4.46746	0.310116	1	-0.163328	4.46746	0.206237	0.52012	-0.125014	4.46746	0.401651	0.521948	-0.0851522	4.46746	0.498934	0.712525	ENSMUSG00000000148	Brat1	protein coding gene
ENSMUSG00000000149	Gna12	guanine nucleotide binding protein, alpha 12	-0.19534	6.43234	0.0536576	0.163643	-0.0789624	6.43234	0.430441	0.627741	0.126915	6.43234	0.204713	1	-0.305148	6.43234	0.00301788	0.0449404	0.357328	6.43234	0.00145737	0.00497672	0.260721	6.43234	0.00964201	0.0397932	ENSMUSG00000000149	Gna12	protein coding gene
ENSMUSG00000000154	Slc22a18	solute carrier family 22 (organic cation transporter), member 18	-0.229146	2.15842	0.28414	0.500052	-0.427263	2.15842	0.0373719	0.118532	-0.168015	2.15842	0.433885	1	-0.113728	2.15842	0.619163	0.858111	-0.191514	2.15842	0.445619	0.566096	0.231966	2.15842	0.266524	0.485567	ENSMUSG00000000154	Slc22a18	protein coding gene
ENSMUSG00000000167	Pih1d2	PIH1 domain containing 2	0.353594	0.520235	0.341444	0.562239	0.526766	0.520235	0.108931	0.252557	0.108871	0.520235	0.81533	1	0.423808	0.520235	0.252619	0.575894	0.0819543	0.520235	0.974831	0.998992	0.404571	0.520235	0.282759	0.504514	ENSMUSG00000000167	Pih1d2	protein coding gene
ENSMUSG00000000168	Dlat	dihydrolipoamide S-acetyltransferase (E2 component of pyruvate dehydrogenase complex)	0.0341974	6.26824	0.735432	0.881965	0.127757	6.26824	0.192786	0.373338	0.165158	6.26824	0.0923801	0.893726	-0.107071	6.26824	0.290765	0.616847	-0.0090181	6.26824	0.932375	0.969813	-0.185911	6.26824	0.0637084	0.1781	ENSMUSG00000000168	Dlat	protein coding gene
ENSMUSG00000000171	Sdhd	succinate dehydrogenase complex, subunit D, integral membrane protein	0.00392509	5.98171	0.978547	1	0.0954718	5.98171	0.36859	0.570308	-0.00163184	5.98171	0.992392	1	-0.242685	5.98171	0.0275473	0.179718	0.401318	5.98171	0.000817694	0.00301029	0.194734	5.98171	0.070415	0.192291	ENSMUSG00000000171	Sdhd	protein coding gene
ENSMUSG00000000182	Fgf23	fibroblast growth factor 23	4.49185	1.05149	0.0208467	0.0829159	3.88351	1.05149	0.0719694	0.18937	0	1.05149	1	1	0	1.05149	1	1	11.3743	1.05149	5.98518e-42	6.71845e-40	7.22387	1.05149	6.97332e-11	1.30461e-09	ENSMUSG00000000182	Fgf23	protein coding gene
ENSMUSG00000000183	Fgf6	fibroblast growth factor 6	0.197071	-0.34546	0.725828	0.875544	-0.106579	-0.34546	0.863504	0.945997	-0.293612	-0.34546	0.583741	1	0.000658938	-0.34546	1	1	-0.380858	-0.34546	0.597473	0.7078	-1.18592	-0.34546	0.0372613	0.118005	ENSMUSG00000000183	Fgf6	protein coding gene
ENSMUSG00000000184	Ccnd2	cyclin D2	0.124008	8.36754	0.305535	0.523591	0.123062	8.36754	0.308601	0.508239	-0.136225	8.36754	0.259506	1	-0.0470211	8.36754	0.698277	0.901495	0.659891	8.36754	7.84621e-07	6.08272e-06	-0.156139	8.36754	0.197566	0.399806	ENSMUSG00000000184	Ccnd2	protein coding gene
ENSMUSG00000000194	Gpr107	G protein-coupled receptor 107	-0.0622816	6.72843	0.433251	0.650402	-0.128975	6.72843	0.0990336	0.236319	-0.0398787	6.72843	0.613897	1	0.00381012	6.72843	0.963061	1	-0.0178115	6.72843	0.852465	0.910121	0.142507	6.72843	0.0711668	0.193667	ENSMUSG00000000194	Gpr107	protein coding gene
ENSMUSG00000000197	Nalcn	sodium leak channel, non-selective	-0.149912	1.28521	0.609748	0.791461	-0.0735986	1.28521	0.820595	0.919349	-0.0648753	1.28521	0.848869	1	-0.479577	1.28521	0.116718	0.392364	-1.18014	1.28521	0.00178304	0.0059595	-0.912047	1.28521	0.00331293	0.0161811	ENSMUSG00000000197	Nalcn	protein coding gene
ENSMUSG00000000204	Slfn4	schlafen 4	5.50451	5.5588	2.68e-20	6.06e-18	5.47124	5.5588	3.37022e-20	1.43759e-17	4.3562	5.5588	1.7701e-14	3.08883e-11	0.497139	5.5588	0.382381	0.702844	7.38486	5.5588	2.89703e-29	1.59795e-27	3.00533	5.5588	3.5064e-08	4.79041e-07	ENSMUSG00000000204	Slfn4	protein coding gene
ENSMUSG00000000216	Scnn1g	sodium channel, nonvoltage-gated 1 gamma	0.0370635	2.85062	0.888071	0.971533	-0.0780196	2.85062	0.723218	0.854761	-0.219176	2.85062	0.334414	1	0.00243665	2.85062	1	1	0.444128	2.85062	0.081837	0.147637	0.373848	2.85062	0.0986305	0.2471	ENSMUSG00000000216	Scnn1g	protein coding gene
ENSMUSG00000000223	Drp2	dystrophin related protein 2	-0.120959	5.00924	0.318319	0.538386	-0.396131	5.00924	0.00092471	0.00690654	-0.22035	5.00924	0.0650261	0.815268	-0.32234	5.00924	0.00882612	0.0924263	-1.51711	5.00924	8.38418e-23	3.21226e-21	-1.0171	5.00924	6.73591e-16	1.95606e-14	ENSMUSG00000000223	Drp2	protein coding gene
ENSMUSG00000000244	Tspan32	tetraspanin 32	-1.09684	0.116845	0.0316935	0.112442	-0.339348	0.116845	0.557642	0.73366	-0.72505	0.116845	0.142382	0.980026	-0.679947	0.116845	0.209387	0.52336	0.788197	0.116845	0.123686	0.207276	0.898515	0.116845	0.0430279	0.131705	ENSMUSG00000000244	Tspan32	protein coding gene
ENSMUSG00000000247	Lhx2	LIM homeobox protein 2	-0.12936	3.13965	0.5286	0.7297	0.244435	3.13965	0.209301	0.393991	0.0930998	3.13965	0.64296	1	0.575989	3.13965	0.00356974	0.0508515	0.559886	3.13965	0.0104325	0.0268865	0.19848	3.13965	0.319982	0.545767	ENSMUSG00000000247	Lhx2	protein coding gene
ENSMUSG00000000248	Clec2g	C-type lectin domain family 2, member g	0.261655	0.518101	0.615051	0.796351	0.209429	0.518101	0.648437	0.801104	0.133201	0.518101	0.831814	1	0.389491	0.518101	0.417102	0.729585	0.219951	0.518101	0.710659	0.801474	0.578106	0.518101	0.209222	0.415607	ENSMUSG00000000248	Clec2g	protein coding gene
ENSMUSG00000000253	Gmpr	guanosine monophosphate reductase	-0.539458	3.14012	0.00390303	0.0232956	-0.492804	3.14012	0.00750226	0.0356539	-0.188507	3.14012	0.303954	1	-0.496064	3.14012	0.0114189	0.108703	-0.943734	3.14012	4.24872e-05	0.000222704	-0.896499	3.14012	4.10142e-06	4.13481e-05	ENSMUSG00000000253	Gmpr	protein coding gene
ENSMUSG00000000266	Mid2	midline 2	0.152073	5.94788	0.13662	0.309686	0.196127	5.94788	0.0520283	0.150224	0.0527402	5.94788	0.606156	1	0.0943826	5.94788	0.369508	0.691701	0.217504	5.94788	0.0598931	0.114279	-0.19336	5.94788	0.062333	0.175109	ENSMUSG00000000266	Mid2	protein coding gene
ENSMUSG00000000275	Trim25	tripartite motif-containing 25	0.485409	5.9142	2.12e-06	4.45e-05	0.267293	5.9142	0.00905404	0.0412612	0.319334	5.9142	0.00175776	0.0961259	0.214653	5.9142	0.0417356	0.226633	0.972762	5.9142	8.39352e-18	2.2408e-16	0.677019	5.9142	3.96158e-11	7.59666e-10	ENSMUSG00000000275	Trim25	protein coding gene
ENSMUSG00000000276	Dgke	diacylglycerol kinase, epsilon	0.0319975	4.33232	0.798138	0.922073	0.0334482	4.33232	0.802225	0.907996	-0.0214936	4.33232	0.875086	1	0.328799	4.33232	0.00968479	0.0982555	-0.0685766	4.33232	0.644326	0.747662	0.121097	4.33232	0.33705	0.564145	ENSMUSG00000000276	Dgke	protein coding gene
ENSMUSG00000000278	Scpep1	serine carboxypeptidase 1	-0.138732	6.15397	0.186556	0.38083	-0.213047	6.15397	0.040289	0.125117	0.0141722	6.15397	0.889237	1	-0.29802	6.15397	0.00539307	0.0670466	0.571267	6.15397	7.61828e-07	5.92036e-06	0.511937	6.15397	7.95121e-07	9.0524e-06	ENSMUSG00000000278	Scpep1	protein coding gene
ENSMUSG00000000282	Mnt	max binding protein	0.233495	4.73654	0.0478417	0.151289	-0.0599886	4.73654	0.612962	0.775392	-0.183589	4.73654	0.120026	0.942976	0.143039	4.73654	0.244578	0.56584	0.453407	4.73654	0.000693337	0.00260341	0.116445	4.73654	0.337664	0.564734	ENSMUSG00000000282	Mnt	protein coding gene
ENSMUSG00000000290	Itgb2	integrin beta 2	0.987556	5.69943	8.17e-07	1.91e-05	1.07596	5.69943	6.67973e-08	2.25338e-06	0.768662	5.69943	0.000121591	0.0123006	-0.190681	5.69943	0.370277	0.692399	3.25098	5.69943	3.29301e-49	5.54469e-47	3.57404	5.69943	8.75222e-64	2.54544e-61	ENSMUSG00000000290	Itgb2	protein coding gene
ENSMUSG00000000295	Hddc2	HD domain containing 2	-0.0938787	3.61651	0.548973	0.746404	0.0706153	3.61651	0.618375	0.77979	-0.0616943	3.61651	0.687698	1	-0.0108151	3.61651	0.953748	1	-0.322033	3.61651	0.0676289	0.126309	-0.0688355	3.61651	0.676664	0.844017	ENSMUSG00000000295	Hddc2	protein coding gene
ENSMUSG00000000296	Tpd52l1	tumor protein D52-like 1	-0.0833335	2.28104	0.666521	0.834347	0.302201	2.28104	0.0922071	0.224637	-0.111702	2.28104	0.570594	1	0.329379	2.28104	0.0966964	0.355982	-0.263741	2.28104	0.27287	0.386844	-0.297994	2.28104	0.152078	0.333844	ENSMUSG00000000296	Tpd52l1	protein coding gene
ENSMUSG00000000301	Pemt	phosphatidylethanolamine N-methyltransferase	0.131307	0.658673	0.657202	0.827237	0.0798133	0.658673	0.83568	0.928297	0.157204	0.658673	0.581518	1	-0.704611	0.658673	0.0468878	0.2417	-0.328523	0.658673	0.462035	0.581597	-0.161069	0.658673	0.681906	0.847196	ENSMUSG00000000301	Pemt	protein coding gene
ENSMUSG00000000303	Cdh1	cadherin 1	0.333846	8.64059	0.000489389	0.00440198	0.238956	8.64059	0.012479	0.0529242	0.00235987	8.64059	0.981156	1	0.365329	8.64059	0.000141764	0.00466752	0.534895	8.64059	4.66166e-07	3.78834e-06	0.180187	8.64059	0.0602519	0.17053	ENSMUSG00000000303	Cdh1	protein coding gene
ENSMUSG00000000305	Cdh4	cadherin 4	0.21695	3.14445	0.376224	0.597519	-0.467847	3.14445	0.0595271	0.166157	0.157241	3.14445	0.523182	1	0.180544	3.14445	0.477051	0.773324	0.372441	3.14445	0.172909	0.269945	-0.326556	3.14445	0.201071	0.405203	ENSMUSG00000000305	Cdh4	protein coding gene
ENSMUSG00000000308	Ckmt1	creatine kinase, mitochondrial 1, ubiquitous	0.109845	7.01632	0.293105	0.509954	-0.0107936	7.01632	0.918481	0.977852	-0.0425123	7.01632	0.683187	1	-0.132818	7.01632	0.207796	0.521055	-0.115227	7.01632	0.329373	0.448105	-0.0204596	7.01632	0.846532	0.94401	ENSMUSG00000000308	Ckmt1	protein coding gene
ENSMUSG00000000317	Bcl6b	B cell CLL/lymphoma 6, member B	0.730396	2.98519	9.07e-05	0.00110967	0.156992	2.98519	0.411738	0.610484	0.111615	2.98519	0.568542	1	-0.140466	2.98519	0.50457	0.789668	-0.629473	2.98519	0.0114832	0.0291023	-0.0872981	2.98519	0.678646	0.845006	ENSMUSG00000000317	Bcl6b	protein coding gene
ENSMUSG00000000318	Clec10a	C-type lectin domain family 10, member A	-0.702582	3.93268	0.00112835	0.00876873	-1.20491	3.93268	3.14209e-08	1.16433e-06	0.0481364	3.93268	0.82194	1	-0.436978	3.93268	0.0456376	0.238328	0.978568	3.93268	2.10804e-05	0.000118662	0.725207	3.93268	0.000541576	0.00339835	ENSMUSG00000000318	Clec10a	protein coding gene
ENSMUSG00000000320	Alox12	arachidonate 12-lipoxygenase	0.0238043	4.81324	0.850145	0.950299	0.102508	4.81324	0.377336	0.578882	0.177785	4.81324	0.117161	0.941626	0.211157	4.81324	0.0742738	0.309057	0.186501	4.81324	0.156299	0.249225	0.249965	4.81324	0.0310622	0.102605	ENSMUSG00000000320	Alox12	protein coding gene
ENSMUSG00000000325	Arvcf	armadillo repeat gene deleted in velocardiofacial syndrome	-0.641526	5.69997	7.33e-09	2.77e-07	-0.554462	5.69997	4.09403e-07	1.10839e-05	-0.140632	5.69997	0.19517	1	-0.254841	5.69997	0.0222053	0.158923	-0.711092	5.69997	2.99311e-08	2.96913e-07	-0.492082	5.69997	9.48996e-06	8.94694e-05
ENSMUSG00000000326	Comt	catechol-O-methyltransferase	0.0972567	5.67823	0.295594	0.512225	0.157138	5.67823	0.0877608	0.217532	0.0454494	5.67823	0.621673	1	-0.316752	5.67823	0.00119113	0.0235224	0.219872	5.67823	0.0378696	0.0783221	0.0537574	5.67823	0.568832	0.765475	ENSMUSG00000000326	Comt	protein coding gene
ENSMUSG00000000339	Rtca	RNA 3'-terminal phosphate cyclase	0.0398995	4.34099	0.757231	0.897004	0.198948	4.34099	0.111426	0.256977	0.131359	4.34099	0.295816	1	0.0262095	4.34099	0.845453	0.971274	0.157888	4.34099	0.287648	0.403431	0.286198	4.34099	0.0249853	0.0861648	ENSMUSG00000000339	Rtca	protein coding gene
ENSMUSG00000000340	Dbt	dihydrolipoamide branched chain transacylase E2	0.151425	5.51875	0.193375	0.389769	0.152839	5.51875	0.18375	0.36079	0.128403	5.51875	0.265022	1	-0.105829	5.51875	0.379658	0.700725	-0.273526	5.51875	0.0444661	0.0895057	-0.105433	5.51875	0.381143	0.608707	ENSMUSG00000000340	Dbt	protein coding gene
ENSMUSG00000000346	Dazap2	DAZ associated protein 2	0.154965	7.02241	0.134734	0.307115	0.077823	7.02241	0.449633	0.64466	0.125561	7.02241	0.224093	1	0.0469603	7.02241	0.653162	0.876332	0.82369	7.02241	5.55509e-13	9.76464e-12	0.377271	7.02241	0.000272039	0.0018445	ENSMUSG00000000346	Dazap2	protein coding gene
ENSMUSG00000000355	Mcts1	malignant T cell amplified sequence 1	-0.0200744	4.45168	0.870145	0.962731	0.0526489	4.45168	0.654702	0.805207	-0.0578653	4.45168	0.62127	1	-0.126212	4.45168	0.304092	0.62978	0.135992	4.45168	0.316542	0.435089	0.00836318	4.45168	0.95907	1	ENSMUSG00000000355	Mcts1	protein coding gene
ENSMUSG00000000359	Rem1	rad and gem related GTP binding protein 1	0.111611	2.2544	0.651282	0.823053	-0.0500918	2.2544	0.831275	0.925613	-0.128553	2.2544	0.60602	1	-0.25359	2.2544	0.319614	0.645108	-0.241431	2.2544	0.454099	0.573864	-0.424174	2.2544	0.0941178	0.239315	ENSMUSG00000000359	Rem1	protein coding gene
ENSMUSG00000000374	Trappc10	trafficking protein particle complex 10	0.235274	7.24143	0.02715	0.100581	0.112009	7.24143	0.292577	0.491125	0.0404346	7.24143	0.703926	1	0.0958438	7.24143	0.372045	0.694038	0.385938	7.24143	0.0011511	0.00406164	0.204563	7.24143	0.0554499	0.160127	ENSMUSG00000000374	Trappc10	protein coding gene
ENSMUSG00000000378	Ccm2	cerebral cavernous malformation 2	0.356483	4.40426	0.00470034	0.0268681	0.121617	4.40426	0.338002	0.539718	0.111299	4.40426	0.384981	1	-0.153544	4.40426	0.264736	0.588217	0.372557	4.40426	0.0103106	0.0266189	0.407595	4.40426	0.00135172	0.00754252	ENSMUSG00000000378	Ccm2	protein coding gene
ENSMUSG00000000384	Tbrg4	transforming growth factor beta regulated gene 4	0.61251	4.88493	6.6e-06	0.000120164	0.508914	4.88493	0.000172609	0.00176611	0.103943	4.88493	0.448409	1	0.264241	4.88493	0.0601591	0.276257	0.398595	4.88493	0.0104923	0.0270179	0.254277	4.88493	0.066902	0.185021	ENSMUSG00000000384	Tbrg4	protein coding gene
ENSMUSG00000000385	Tmprss2	transmembrane protease, serine 2	0.107388	0.719555	0.821057	0.933524	0.910324	0.719555	0.0059911	0.0298466	0.252346	0.719555	0.50189	1	1.4921	0.719555	1.13009e-05	0.000641777	-0.226662	0.719555	0.753121	0.833785	-0.289235	0.719555	0.489428	0.704131	ENSMUSG00000000385	Tmprss2	protein coding gene
ENSMUSG00000000386	Mx1	MX dynamin-like GTPase 1	0.363345	3.38759	0.362342	0.584124	3.46475	3.38759	4.2036e-21	2.06892e-18	3.41246	3.38759	1.27527e-20	8.15962e-17	0.352751	3.38759	0.445374	0.74989	4.00417	3.38759	1.94852e-24	8.31151e-23	3.82219	3.38759	1.25578e-24	6.27728e-23	ENSMUSG00000000386	Mx1	polymorphic pseudogene
ENSMUSG00000000392	Fap	fibroblast activation protein	-0.580517	5.02485	3.8e-05	0.000531006	-0.694903	5.02485	6.89265e-07	1.74314e-05	0.00494792	5.02485	0.97475	1	-0.31691	5.02485	0.0252392	0.170105	-1.04807	5.02485	5.35464e-10	6.80678e-09	-1.05218	5.02485	2.97551e-13	6.95667e-12	ENSMUSG00000000392	Fap	protein coding gene
ENSMUSG00000000399	Ndufa9	NADH:ubiquinone oxidoreductase subunit A9	0.0729278	5.84837	0.560284	0.755027	0.179165	5.84837	0.145643	0.308532	0.0286624	5.84837	0.815391	1	-0.113229	5.84837	0.373771	0.695521	0.000724311	5.84837	1	1	0.0585917	5.84837	0.640711	0.819395	ENSMUSG00000000399	Ndufa9	protein coding gene
ENSMUSG00000000402	Egfl6	EGF-like-domain, multiple 6	0.143415	2.64158	0.519197	0.723957	-0.0189035	2.64158	0.982756	1	0.474355	2.64158	0.0289136	0.558274	0.425798	2.64158	0.0648664	0.288131	-0.585466	2.64158	0.0379638	0.0784832	-0.371479	2.64158	0.119148	0.282248	ENSMUSG00000000402	Egfl6	protein coding gene
ENSMUSG00000000409	Lck	lymphocyte protein tyrosine kinase	-0.638379	2.13247	0.0924038	0.238816	-0.0648113	2.13247	0.942239	0.990301	0.290408	2.13247	0.380543	1	-0.331249	2.13247	0.457925	0.759621	3.92252	2.13247	1.79336e-45	2.39052e-43	3.51481	2.13247	4.3231e-41	4.91017e-39	ENSMUSG00000000409	Lck	protein coding gene
ENSMUSG00000000416	Cttnbp2	cortactin binding protein 2	-0.43185	5.70929	0.000719451	0.00608032	-0.565829	5.70929	8.42851e-06	0.000147211	-0.0506419	5.70929	0.688269	1	0.440095	5.70929	0.00051445	0.0127418	-0.525636	5.70929	0.000330709	0.00135756	-0.100201	5.70929	0.43387	0.657468	ENSMUSG00000000416	Cttnbp2	protein coding gene
ENSMUSG00000000420	Galnt1	polypeptide N-acetylgalactosaminyltransferase 1	0.247512	7.00445	0.0331134	0.116197	0.387111	7.00445	0.000817364	0.00629334	0.0334917	7.00445	0.77371	1	-0.133649	7.00445	0.257158	0.580793	0.437148	7.00445	0.000721958	0.00269716	0.240899	7.00445	0.0386353	0.121157	ENSMUSG00000000420	Galnt1	protein coding gene
ENSMUSG00000000435	Myf5	myogenic factor 5	-0.191756	-0.768215	0.800495	0.923147	0.0282525	-0.768215	1	1	0.810414	-0.768215	0.156986	0.996895	-0.0969036	-0.768215	0.889773	0.991477	-0.768595	-0.768215	0.466583	0.585938	-1.57165	-0.768215	0.0476355	0.142092	ENSMUSG00000000435	Myf5	protein coding gene
ENSMUSG00000000439	Mkrn2	makorin, ring finger protein, 2	-0.174655	5.03237	0.124736	0.291718	-0.188127	5.03237	0.0919301	0.224304	-0.0382824	5.03237	0.740958	1	-0.125594	5.03237	0.285415	0.611922	-0.123393	5.03237	0.340287	0.45989	-0.0526582	5.03237	0.655953	0.828983	ENSMUSG00000000439	Mkrn2	protein coding gene
ENSMUSG00000000440	Pparg	peroxisome proliferator activated receptor gamma	-0.306589	4.99129	0.00171771	0.012198	-0.146673	4.99129	0.1259	0.279608	-0.0476174	4.99129	0.625349	1	-0.360644	4.99129	0.000402906	0.0105942	-0.450146	4.99129	9.9198e-05	0.00046957	-0.566056	4.99129	2.02319e-08	2.84715e-07	ENSMUSG00000000440	Pparg	protein coding gene
ENSMUSG00000000441	Raf1	v-raf-leukemia viral oncogene 1	-0.169011	6.74528	0.120187	0.284762	-0.3205	6.74528	0.00303776	0.0176536	-0.195012	6.74528	0.0716863	0.84522	0.0594115	6.74528	0.5887	0.840219	-0.570464	6.74528	5.51318e-06	3.53813e-05	-0.0466375	6.74528	0.66956	0.839434	ENSMUSG00000000441	Raf1	protein coding gene
ENSMUSG00000000486	Sept1	septin 1	-0.403784	2.43287	0.0700544	0.196909	-0.780684	2.43287	0.00048121	0.00407942	0.198532	2.43287	0.32815	1	0.0688098	2.43287	0.798261	0.950594	2.03407	2.43287	3.95844e-24	1.66263e-22	2.11349	2.43287	2.85401e-32	2.19131e-30	ENSMUSG00000000486	Septin1	protein coding gene
ENSMUSG00000000489	Pdgfb	platelet derived growth factor, B polypeptide	-0.00335498	4.62007	0.980236	1	-0.080221	4.62007	0.498454	0.685374	-0.00580467	4.62007	0.961151	1	-0.168561	4.62007	0.184099	0.49188	0.0648445	4.62007	0.649459	0.751665	0.0108357	4.62007	0.947194	0.993694	ENSMUSG00000000489	Pdgfb	protein coding gene
ENSMUSG00000000530	Acvrl1	activin A receptor, type II-like 1	0.0329485	4.95842	0.778048	0.909262	0.0654234	4.95842	0.560064	0.735625	-0.0566757	4.95842	0.613582	1	-0.305145	4.95842	0.0098526	0.0993281	-0.0228067	4.95842	0.88168	0.932185	0.158117	4.95842	0.167838	0.357195	ENSMUSG00000000530	Acvrl1	protein coding gene
ENSMUSG00000000531	Grasp	GRP1 (general receptor for phosphoinositides 1)-associated scaffold protein	0.143941	3.08719	0.406128	0.624447	-0.287723	3.08719	0.0875037	0.217119	0.0335712	3.08719	0.869992	1	-0.263296	3.08719	0.149446	0.443624	-0.497828	3.08719	0.0208163	0.0476874	-0.1665	3.08719	0.34513	0.57235	ENSMUSG00000000531	Tamalin	protein coding gene
ENSMUSG00000000532	Acvr1b	activin A receptor, type 1B	-0.267151	6.6048	0.00479908	0.027262	-0.160638	6.6048	0.086425	0.215323	-0.0620035	6.6048	0.508702	1	0.140896	6.6048	0.137729	0.427025	0.0311729	6.6048	0.773919	0.850239	0.0519091	6.6048	0.58258	0.775968	ENSMUSG00000000532	Acvr1b	protein coding gene
ENSMUSG00000000538	Tom1l2	target of myb1-like 2 (chicken)	0.0656305	7.05224	0.494972	0.703945	-0.146399	7.05224	0.126777	0.28097	-0.0248484	7.05224	0.79749	1	0.185023	7.05224	0.0561788	0.2658	0.0440666	7.05224	0.684183	0.780604	-0.0290447	7.05224	0.767139	0.899856	ENSMUSG00000000538	Tom1l2	protein coding gene
ENSMUSG00000000552	Zfp385a	zinc finger protein 385A	0.417068	5.11985	0.00380844	0.0228518	-0.0469299	5.11985	0.742735	0.868682	-0.0123368	5.11985	0.933016	1	0.423038	5.11985	0.00388717	0.0539653	0.939738	5.11985	3.53903e-09	4.00305e-08	0.445239	5.11985	0.0021582	0.0112115	ENSMUSG00000000552	Zfp385a	protein coding gene
ENSMUSG00000000555	Itga5	integrin alpha 5 (fibronectin receptor alpha)	1.65681	5.90385	1.23e-10	6.65e-09	0.956798	5.90385	0.00016472	0.00169556	-0.0152582	5.90385	0.95289	1	-0.20008	5.90385	0.435065	0.742719	1.14057	5.90385	4.05212e-05	0.000213507	0.196584	5.90385	0.440733	0.663301	ENSMUSG00000000555	Itga5	protein coding gene
ENSMUSG00000000561	Wdr77	WD repeat domain 77	0.440926	4.65604	0.000605558	0.00525246	0.499657	4.65604	7.83006e-05	0.000931215	-0.0779467	4.65604	0.550523	1	0.150651	4.65604	0.263807	0.58731	0.174165	4.65604	0.249552	0.360648	0.056626	4.65604	0.67659	0.844006	ENSMUSG00000000561	Wdr77	protein coding gene
ENSMUSG00000000562	Adora3	adenosine A3 receptor	0.582231	1.34777	0.0322319	0.113918	-0.117437	1.34777	0.732755	0.861471	0.291617	1.34777	0.299826	1	-0.0629234	1.34777	0.890676	0.991824	1.77072	1.34777	2.72595e-10	3.59372e-09	0.531591	1.34777	0.0643075	0.179312	ENSMUSG00000000562	Adora3	protein coding gene
ENSMUSG00000000563	Atp5f1	ATP synthase, H+ transporting, mitochondrial F0 complex, subunit B1	0.135447	7.27646	0.222202	0.427334	0.25728	7.27646	0.019742	0.0742744	0.0588635	7.27646	0.593829	1	-0.160012	7.27646	0.153472	0.449069	0.308297	7.27646	0.0126298	0.0315008	-0.0470007	7.27646	0.673754	0.841921	ENSMUSG00000000563	Atp5pb	protein coding gene
ENSMUSG00000000567	Sox9	SRY (sex determining region Y)-box 9	-0.177042	6.13526	0.383351	0.604239	-0.145592	6.13526	0.473206	0.665983	-0.149546	6.13526	0.460346	1	-0.033839	6.13526	0.868734	0.982613	-0.451026	6.13526	0.0523093	0.10227	-0.789683	6.13526	0.000118529	0.000882876	ENSMUSG00000000567	Sox9	protein coding gene
ENSMUSG00000000568	Hnrnpd	heterogeneous nuclear ribonucleoprotein D	0.34384	5.55789	0.00479812	0.027262	0.214011	5.55789	0.0781163	0.200594	0.0853387	5.55789	0.487018	1	0.501129	5.55789	4.93507e-05	0.00208195	0.352545	5.55789	0.0109966	0.0280841	0.234083	5.55789	0.0575473	0.164641	ENSMUSG00000000568	Hnrnpd	protein coding gene
ENSMUSG00000000579	Dynlt1c	dynein light chain Tctex-type 1C	-0.40514	0.743782	0.190921	0.386364	-0.758154	0.743782	0.0140151	0.0576924	-0.000688126	0.743782	1	1	0.118073	0.743782	0.782495	0.943458	-0.397171	0.743782	0.326525	0.445241	0.232077	0.743782	0.449167	0.670296	ENSMUSG00000000579	Dynlt1c	protein coding gene
ENSMUSG00000000581	C1d	C1D nuclear receptor co-repressor	0.0731293	5.05145	0.610173	0.791696	0.378955	5.05145	0.00623526	0.0308628	0.174113	5.05145	0.212596	1	0.0104052	5.05145	0.948249	1	0.390763	5.05145	0.0133537	0.0329974	0.0542646	5.05145	0.70842	0.864021	ENSMUSG00000000581	C1d	protein coding gene
ENSMUSG00000000594	Gm2a	GM2 ganglioside activator protein	-0.070971	6.51437	0.409835	0.628237	-0.0752169	6.51437	0.377071	0.57866	0.118547	6.51437	0.158089	1	-0.34537	6.51437	9.08027e-05	0.00333262	0.712116	6.51437	3.22968e-14	6.42421e-13	0.937198	6.51437	4.48673e-29	2.88036e-27	ENSMUSG00000000594	Gm2a	protein coding gene
ENSMUSG00000000600	Krit1	KRIT1, ankyrin repeat containing	0.00933129	5.72266	0.936088	0.994477	0.00734015	5.72266	0.948777	0.994035	-0.0511002	5.72266	0.6668	1	0.165196	5.72266	0.167515	0.468764	-0.424594	5.72266	0.00220713	0.00713589	-0.105967	5.72266	0.376558	0.604048	ENSMUSG00000000600	Krit1	protein coding gene
ENSMUSG00000000605	Clcn4	chloride channel, voltage-sensitive 4	0.106177	6.42993	0.22635	0.431973	0.0738935	6.42993	0.395171	0.595127	-0.0115442	6.42993	0.898307	1	-0.035644	6.42993	0.690396	0.896809	0.104559	6.42993	0.292349	0.408624	-0.248906	6.42993	0.00520258	0.0238111	ENSMUSG00000000605	Clcn4	protein coding gene
ENSMUSG00000000617	Grm6	glutamate receptor, metabotropic 6	2.02958	-1.47194	1	1	4.59104	-1.47194	0.0103622	0.0457757	1.90338	-1.47194	1	1	0	-1.47194	1	1	8.24414	-1.47194	6.78343e-11	9.58116e-10	2.97262	-1.47194	0.516823	0.725549	ENSMUSG00000000617	Grm6	protein coding gene
ENSMUSG00000000627	Sema4f	sema domain, immunoglobulin domain (Ig), TM domain, and short cytoplasmic domain	-0.284952	1.70804	0.36656	0.588649	-0.252631	1.70804	0.44303	0.63882	0.633966	1.70804	0.0320185	0.588149	0.217944	1.70804	0.533767	0.807419	1.41916	1.70804	7.96214e-06	4.9317e-05	1.18013	1.70804	4.42681e-05	0.000361432	ENSMUSG00000000627	Sema4f	protein coding gene
ENSMUSG00000000628	Hk2	hexokinase 2	0.885329	6.59304	3.76e-19	7.14e-17	0.64693	6.59304	5.51419e-11	4.2338e-09	0.0306294	6.59304	0.761835	1	0.199674	6.59304	0.0487629	0.246902	0.873133	6.59304	2.15054e-15	4.69086e-14	0.529252	6.59304	1.15001e-07	1.48151e-06	ENSMUSG00000000628	Hk2	protein coding gene
ENSMUSG00000000631	Myo18a	myosin XVIIIA	0.230824	7.91818	0.0109098	0.0507713	0.140127	7.91818	0.122104	0.27368	0.0546655	7.91818	0.546729	1	0.275785	7.91818	0.00246233	0.0389971	0.129264	7.91818	0.203428	0.306693	0.134314	7.91818	0.139849	0.314893	ENSMUSG00000000631	Myo18a	protein coding gene
ENSMUSG00000000673	Haao	3-hydroxyanthranilate 3,4-dioxygenase	-0.18867	0.246844	0.801981	0.923679	-0.407683	0.246844	0.424876	0.622205	0.33831	0.246844	0.46345	1	-0.278193	0.246844	0.700311	0.902725	0.877299	0.246844	0.0792801	0.143849	1.3702	0.246844	0.00123599	0.00698609	ENSMUSG00000000673	Haao	protein coding gene
ENSMUSG00000000682	Cd52	CD52 antigen	0.0465862	4.12509	0.837159	0.942645	0.584576	4.12509	0.00122287	0.0086361	0.676218	4.12509	0.000187962	0.0176859	-0.347798	4.12509	0.0921705	0.346449	2.76746	4.12509	1.06888e-47	1.68173e-45	2.64455	4.12509	8.52495e-50	1.44811e-47	ENSMUSG00000000682	Cd52	protein coding gene
ENSMUSG00000000686	Abhd15	abhydrolase domain containing 15	-0.378269	3.13132	0.0168186	0.0703952	-0.171945	3.13132	0.264964	0.461272	0.0681679	3.13132	0.66893	1	-0.0781559	3.13132	0.653432	0.876494	0.285759	3.13132	0.110515	0.189034	-0.000469391	3.13132	1	1	ENSMUSG00000000686	Abhd15	protein coding gene
ENSMUSG00000000693	Loxl3	lysyl oxidase-like 3	0.0960816	4.90441	0.516904	0.722008	0.0469263	4.90441	0.756324	0.877729	-0.00776718	4.90441	0.962965	1	-0.602236	4.90441	0.000106922	0.00375983	0.239366	4.90441	0.148915	0.23976	-0.0762935	4.90441	0.617263	0.802849	ENSMUSG00000000693	Loxl3	protein coding gene
ENSMUSG00000000708	Kat2b	K(lysine) acetyltransferase 2B	-0.14511	6.44624	0.0670295	0.191093	-0.222017	6.44624	0.00475975	0.0249763	-0.030487	6.44624	0.700263	1	-0.00812462	6.44624	0.926959	1	-0.00501681	6.44624	0.97175	0.997046	0.223937	6.44624	0.00448879	0.0209539	ENSMUSG00000000708	Kat2b	protein coding gene
ENSMUSG00000000711	Rab5b	RAB5B, member RAS oncogene family	-0.26677	6.63412	0.00646898	0.0342166	-0.184051	6.63412	0.0586617	0.164597	-0.0128464	6.63412	0.897953	1	-0.189167	6.63412	0.0569499	0.267602	0.000963924	6.63412	0.994955	1	-0.0802547	6.63412	0.417151	0.642892	ENSMUSG00000000711	Rab5b	protein coding gene
ENSMUSG00000000730	Dnmt3l	DNA (cytosine-5-)-methyltransferase 3-like	1.31216	-0.764221	0.0611447	0.179072	1.81455	-0.764221	0.00628437	0.0310676	0.0827018	-0.764221	1	1	0.656172	-0.764221	0.388148	0.707349	-1.01171	-0.764221	0.522343	0.638744	1.64787	-0.764221	0.0168197	0.0626236	ENSMUSG00000000730	Dnmt3l	protein coding gene
ENSMUSG00000000732	Icosl	icos ligand	-0.581176	3.30624	0.00193386	0.0134054	-0.67148	3.30624	0.000247858	0.00236698	-0.282874	3.30624	0.115819	0.939879	-0.312927	3.30624	0.10055	0.363005	0.317664	3.30624	0.119056	0.200904	0.274857	3.30624	0.130869	0.300951	ENSMUSG00000000732	Icosl	protein coding gene
ENSMUSG00000000738	Spg7	SPG7, paraplegin matrix AAA peptidase subunit	-0.0305017	5.52847	0.753802	0.895373	0.0138145	5.52847	0.89586	0.965276	-0.0396816	5.52847	0.682047	1	-0.00778143	5.52847	0.947457	1	0.0982251	5.52847	0.372849	0.492997	-0.0431066	5.52847	0.663834	0.834667	ENSMUSG00000000738	Spg7	protein coding gene
ENSMUSG00000000739	Sult5a1	sulfotransferase family 5A, member 1	-0.434684	4.05752	0.0812947	0.218557	-0.79686	4.05752	0.00142736	0.0097676	-0.293346	4.05752	0.236688	1	-0.359833	4.05752	0.15378	0.449466	-0.0502377	4.05752	0.867227	0.921066	-0.700779	4.05752	0.00541092	0.0245654	ENSMUSG00000000739	Sult5a1	protein coding gene
ENSMUSG00000000740	Rpl13	ribosomal protein L13	-0.067177	8.76886	0.527068	0.729	0.0272372	8.76886	0.798331	0.904925	0.00211483	8.76886	0.984281	1	-0.129753	8.76886	0.223501	0.541086	0.113707	8.76886	0.335175	0.4541	0.136518	8.76886	0.198564	0.401205	ENSMUSG00000000740	Rpl13	protein coding gene
ENSMUSG00000000743	Chmp1a	charged multivesicular body protein 1A	0.0670174	6.56584	0.529935	0.731017	0.118008	6.56584	0.26737	0.464114	0.0476851	6.56584	0.653704	1	-0.0763857	6.56584	0.484335	0.777326	0.335829	6.56584	0.00463448	0.013446	0.388886	6.56584	0.000251984	0.0017219	ENSMUSG00000000743	Chmp1a	protein coding gene
ENSMUSG00000000751	Rpa1	replication protein A1	-0.144045	6.18779	0.178979	0.37042	0.038037	6.18779	0.720172	0.852158	0.0261974	6.18779	0.808821	1	0.00263415	6.18779	0.983386	1	0.388546	6.18779	0.00111129	0.00394367	0.119257	6.18779	0.267363	0.486591	ENSMUSG00000000751	Rpa1	protein coding gene
ENSMUSG00000000753	Serpinf1	serine (or cysteine) peptidase inhibitor, clade F, member 1	-0.195769	7.42394	0.193758	0.39025	-0.222117	7.42394	0.139927	0.300638	0.0244584	7.42394	0.870862	1	-0.680516	7.42394	7.47354e-06	0.000456862	-1.31986	7.42394	1.06964e-13	2.01886e-12	-1.06491	7.42394	3.19627e-12	6.71986e-11	ENSMUSG00000000753	Serpinf1	protein coding gene
ENSMUSG00000000759	Tubgcp3	tubulin, gamma complex associated protein 3	-0.00389796	5.59895	0.983299	1	-0.0440727	5.59895	0.658351	0.807788	-0.0666299	5.59895	0.508681	1	0.0288349	5.59895	0.782292	0.943458	-0.142823	5.59895	0.217887	0.323836	0.058491	5.59895	0.560289	0.759033	ENSMUSG00000000759	Tubgcp3	protein coding gene
ENSMUSG00000000776	Polr3d	polymerase (RNA) III (DNA directed) polypeptide D	0.756428	4.38774	1.95e-07	5.39e-06	0.519779	4.38774	0.000326583	0.00296957	0.0142781	4.38774	0.934989	1	-0.0371725	4.38774	0.815923	0.958094	-0.0300418	4.38774	0.8978	0.944496	-0.0530114	4.38774	0.732713	0.879687	ENSMUSG00000000776	Polr3d	protein coding gene
ENSMUSG00000000782	Tcf7	transcription factor 7, T cell specific	0.761389	3.43159	2.13e-05	0.00032853	0.307499	3.43159	0.08953	0.220409	-0.289829	3.43159	0.121209	0.945388	0.119788	3.43159	0.548611	0.815475	0.585582	3.43159	0.00473569	0.0136982	0.417339	3.43159	0.0239227	0.0832808	ENSMUSG00000000782	Tcf7	protein coding gene
ENSMUSG00000000787	Ddx3x	DEAD/H (Asp-Glu-Ala-Asp/His) box polypeptide 3, X-linked	0.677831	9.27153	6.16e-06	0.000112833	0.428221	9.27153	0.00418327	0.022577	0.124516	9.27153	0.404309	1	0.148767	9.27153	0.319847	0.645218	0.280902	9.27153	0.0895976	0.159332	-0.0102234	9.27153	0.946213	0.993045	ENSMUSG00000000787	Ddx3x	protein coding gene
ENSMUSG00000000791	Il12rb1	interleukin 12 receptor, beta 1	-0.363335	1.79475	0.323799	0.544869	-0.00858165	1.79475	1	1	0.489691	1.79475	0.139585	0.975596	0.148385	1.79475	0.76032	0.933536	2.41694	1.79475	1.57485e-13	2.92353e-12	3.3219	1.79475	7.20092e-30	4.95418e-28	ENSMUSG00000000791	Il12rb1	protein coding gene
ENSMUSG00000000792	Slc5a5	solute carrier family 5 (sodium iodide symporter), member 5	-0.405564	-0.450742	0.742391	0.886702	1.50034	-0.450742	0.0439864	0.132922	-0.690346	-0.450742	0.509392	1	3.1694	-0.450742	5.24656e-06	0.00034847	0.94896	-0.450742	0.316752	0.435285	0.719231	-0.450742	0.433189	0.657006	ENSMUSG00000000792	Slc5a5	protein coding gene
ENSMUSG00000000794	Kcnn3	potassium intermediate/small conductance calcium-activated channel, subfamily N, member 3	-0.280564	3.55096	0.15553	0.3376	-0.0198104	3.55096	0.929691	0.983381	0.728339	3.55096	9.9211e-05	0.0106965	-0.0530554	3.55096	0.802638	0.952144	-0.76174	3.55096	0.00126597	0.00440942	-0.258626	3.55096	0.193541	0.394013	ENSMUSG00000000794	Kcnn3	protein coding gene
ENSMUSG00000000804	Usp32	ubiquitin specific peptidase 32	0.144255	6.97741	0.115551	0.27731	-0.0380599	6.97741	0.678932	0.823783	-0.0653779	6.97741	0.475871	1	0.169318	6.97741	0.0675159	0.294404	0.305235	6.97741	0.00301988	0.00931789	0.234648	6.97741	0.0106584	0.0432806	ENSMUSG00000000804	Usp32	protein coding gene
ENSMUSG00000000805	Car4	carbonic anhydrase 4	1.74729	2.36553	0.00609332	0.0326694	1.2357	2.36553	0.06793	0.181807	0.243129	2.36553	1	1	1.03563	2.36553	0.258004	0.581302	8.2392	2.36553	5.08035e-110	1.08353e-106	5.20342	2.36553	1.28539e-37	1.25244e-35	ENSMUSG00000000805	Car4	protein coding gene
ENSMUSG00000000811	Txnrd3	thioredoxin reductase 3	0.262583	5.25492	0.0547148	0.165576	0.40817	5.25492	0.00263683	0.0157971	0.0852192	5.25492	0.533724	1	-0.0160543	5.25492	0.920488	1	-0.17802	5.25492	0.26478	0.377711	0.175335	5.25492	0.204589	0.409626	ENSMUSG00000000811	Txnrd3	protein coding gene
ENSMUSG00000000817	Fasl	Fas ligand (TNF superfamily, member 6)	3.36581	-0.683874	0.252684	0.464007	3.8584	-0.683874	0.0647486	0.176004	3.20872	-0.683874	0.252684	1	3.11919	-0.683874	0.252684	0.575942	7.92873	-0.683874	1.51064e-17	3.94513e-16	8.05917	-0.683874	9.62632e-23	4.33749e-21	ENSMUSG00000000817	Fasl	protein coding gene
ENSMUSG00000000823	Zfp512b	zinc finger protein 512B	-0.0483975	6.0822	0.705983	0.863033	-0.277875	6.0822	0.0275537	0.0948348	-0.10899	6.0822	0.386393	1	0.155439	6.0822	0.222216	0.539669	-0.474226	6.0822	0.00112589	0.0039879	-0.0844841	6.0822	0.507541	0.718421	ENSMUSG00000000823	Zfp512b	protein coding gene
ENSMUSG00000000826	Dnajc5	DnaJ heat shock protein family (Hsp40) member C5	0.237244	7.22302	0.014357	0.0623491	0.132173	7.22302	0.172232	0.345347	0.03134	7.22302	0.745817	1	-0.0622453	7.22302	0.530775	0.80463	0.516505	7.22302	1.65104e-06	1.20135e-05	0.252272	7.22302	0.00944161	0.0391007	ENSMUSG00000000826	Dnajc5	protein coding gene
ENSMUSG00000000827	Tpd52l2	tumor protein D52-like 2	0.124368	6.48177	0.133046	0.304533	0.109618	6.48177	0.180508	0.356724	-0.121976	6.48177	0.141089	0.978875	-0.175806	6.48177	0.0397037	0.219756	0.196206	6.48177	0.0363278	0.0756303	-0.0885427	6.48177	0.2947	0.518399	ENSMUSG00000000827	Tpd52l2	protein coding gene
ENSMUSG00000000838	Fmr1	fragile X mental retardation 1	0.280598	6.11464	0.0543794	0.164801	0.359696	6.11464	0.0131243	0.0549928	0.120083	6.11464	0.409819	1	0.189673	6.11464	0.198434	0.510592	0.547975	6.11464	0.0007085	0.00265049	-0.127243	6.11464	0.390233	0.618591	ENSMUSG00000000838	Fmr1	protein coding gene
ENSMUSG00000000861	Bcl11a	B cell CLL/lymphoma 11A (zinc finger protein)	-0.650808	4.93826	0.000826535	0.00680916	-0.259626	4.93826	0.177322	0.352322	-0.0815118	4.93826	0.672222	1	0.454602	4.93826	0.0184339	0.143429	-0.206605	4.93826	0.353259	0.473069	-0.172044	4.93826	0.377043	0.604623	ENSMUSG00000000861	Bcl11a	protein coding gene
ENSMUSG00000000869	Il4	interleukin 4	-1.13785	-0.718615	0.14105	0.31624	-1.29549	-0.718615	0.0790461	0.202278	-1.04708	-0.718615	0.162862	1	-2.10854	-0.718615	0.0356936	0.207996	3.49102	-0.718615	6.39505e-12	1.01198e-10	0.262333	-0.718615	0.763206	0.8976	ENSMUSG00000000869	Il4	protein coding gene
ENSMUSG00000000876	Pxmp4	peroxisomal membrane protein 4	0.00462493	6.38269	0.961287	1	-0.131918	6.38269	0.168315	0.340263	0.0395755	6.38269	0.677318	1	-0.168404	6.38269	0.0857606	0.335023	-0.33512	6.38269	0.00243892	0.00774308	-0.300085	6.38269	0.00209082	0.0109134	ENSMUSG00000000876	Pxmp4	protein coding gene
ENSMUSG00000000881	Dlg3	discs large MAGUK scaffold protein 3	-0.190015	5.46956	0.0898879	0.233901	0.0146418	5.46956	0.894088	0.964438	-0.0128604	5.46956	0.917442	1	0.140673	5.46956	0.210242	0.524375	-0.227371	5.46956	0.0767259	0.139996	-0.0587997	5.46956	0.607964	0.795587	ENSMUSG00000000881	Dlg3	protein coding gene
ENSMUSG00000000884	Gnb1l	guanine nucleotide binding protein (G protein), beta polypeptide 1-like	-0.368308	2.44641	0.0427392	0.139354	-0.178268	2.44641	0.303327	0.503143	-0.0401199	2.44641	0.854793	1	0.182311	2.44641	0.319559	0.645108	-0.0434636	2.44641	0.884612	0.934258	-0.061945	2.44641	0.778821	0.907127	ENSMUSG00000000884	Gnb1l	protein coding gene
ENSMUSG00000000901	Mmp11	matrix metallopeptidase 11	-1.1352	3.30661	5.63e-11	3.14e-09	-1.52816	3.30661	1.4879e-18	5.19278e-16	-0.455179	3.30661	0.00510334	0.200324	-0.370064	3.30661	0.030882	0.190973	-0.662881	3.30661	0.00106789	0.00380371	0.123491	3.30661	0.44406	0.665656	ENSMUSG00000000901	Mmp11	protein coding gene
ENSMUSG00000000902	Smarcb1	SWI/SNF related, matrix associated, actin dependent regulator of chromatin, subfamily b, member 1	0.0157553	5.72947	0.856598	0.954067	0.0767803	5.72947	0.377904	0.579428	-0.0705617	5.72947	0.422282	1	0.00421551	5.72947	0.964053	1	-0.0136351	5.72947	0.908667	0.952223	0.0383479	5.72947	0.663421	0.834463	ENSMUSG00000000902	Smarcb1	protein coding gene
ENSMUSG00000000915	Hip1r	huntingtin interacting protein 1 related	0.0899814	7.23611	0.362147	0.584006	-0.140099	7.23611	0.154837	0.321621	-0.194635	7.23611	0.0488967	0.734565	0.0240026	7.23611	0.80984	0.955606	-0.354189	7.23611	0.00181497	0.00604728	0.0663296	7.23611	0.503669	0.71609	ENSMUSG00000000915	Hip1r	protein coding gene
ENSMUSG00000000916	Nsun5	NOL1/NOP2/Sun domain family, member 5	0.278	3.58046	0.0640254	0.185008	0.182586	3.58046	0.227483	0.416376	-0.122455	3.58046	0.406644	1	0.0187092	3.58046	0.934379	1	-0.323003	3.58046	0.0876228	0.156589	0.0836891	3.58046	0.600762	0.790054	ENSMUSG00000000916	Nsun5	protein coding gene
ENSMUSG00000000934	Top1mt	DNA topoisomerase 1, mitochondrial	-0.139643	3.83851	0.334855	0.555872	0.265548	3.83851	0.0487247	0.143387	-0.0863442	3.83851	0.532777	1	0.0594616	3.83851	0.683948	0.893345	-0.117246	3.83851	0.497493	0.615612	0.258997	3.83851	0.0632473	0.177028	ENSMUSG00000000934	Top1mt	protein coding gene
ENSMUSG00000000942	Hoxa4	homeobox A4	-0.361716	-0.0394368	0.478018	0.689458	-0.258762	-0.0394368	0.583451	0.753603	0.0910682	-0.0394368	0.86442	1	0.338403	-0.0394368	0.495053	0.785185	-0.0277828	-0.0394368	1	1	0.643425	-0.0394368	0.105413	0.258649	ENSMUSG00000000942	Hoxa4	protein coding gene
ENSMUSG00000000948	Gm38393	predicted gene, 38393	-0.283193	0.403886	0.493672	0.702917	0.160437	0.403886	0.659339	0.808484	0.299915	0.403886	0.450173	1	0.575664	0.403886	0.169285	0.471545	-1.55343	0.403886	0.0117534	0.0296422	-1.23417	0.403886	0.00853993	0.0359877	ENSMUSG00000000948	Gm38393	protein coding gene
ENSMUSG00000000957	Mmp14	matrix metallopeptidase 14 (membrane-inserted)	-0.137509	7.32807	0.263755	0.476766	-0.515333	7.32807	2.7615e-05	0.000390688	0.0555944	7.32807	0.649404	1	-0.137064	7.32807	0.267281	0.590931	0.331051	7.32807	0.0149529	0.0362537	0.324199	7.32807	0.00816388	0.0346631	ENSMUSG00000000957	Mmp14	protein coding gene
ENSMUSG00000000958	Slc7a7	solute carrier family 7 (cationic amino acid transporter, y+ system), member 7	-0.042346	2.82696	0.851992	0.951588	0.383421	2.82696	0.0561109	0.159138	0.380776	2.82696	0.0585084	0.785627	0.0444051	2.82696	0.861624	0.979191	1.58341	2.82696	1.94896e-13	3.58336e-12	1.14373	2.82696	7.47359e-09	1.11465e-07	ENSMUSG00000000958	Slc7a7	protein coding gene
ENSMUSG00000000959	Oxa1l	oxidase assembly 1-like	-0.234404	5.31823	0.018987	0.0773299	-0.119732	5.31823	0.218032	0.404476	0.0474432	5.31823	0.632939	1	-0.259274	5.31823	0.0119225	0.111424	-0.193147	5.31823	0.0986382	0.172563	-0.151895	5.31823	0.133535	0.305068	ENSMUSG00000000959	Oxa1l	protein coding gene
ENSMUSG00000000976	Heatr6	HEAT repeat containing 6	-0.0245163	5.03473	0.82398	0.935044	-0.1055	5.03473	0.324697	0.524827	-0.095899	5.03473	0.374696	1	0.0156102	5.03473	0.901388	0.996069	-0.119592	5.03473	0.346357	0.466305	0.0804358	5.03473	0.476941	0.694235	ENSMUSG00000000976	Heatr6	protein coding gene
ENSMUSG00000000982	Ccl3	chemokine (C-C motif) ligand 3	3.58792	1.54211	3.31e-12	2.27e-10	2.50129	1.54211	6.65843e-06	0.000120461	1.68164	1.54211	0.0073752	0.258306	0.515202	1.54211	0.818227	0.959254	7.08205	1.54211	4.37873e-48	7.06299e-46	3.59303	1.54211	6.68325e-12	1.36473e-10	ENSMUSG00000000982	Ccl3	protein coding gene
ENSMUSG00000000983	Wfdc18	WAP four-disulfide core domain 18	-0.399088	-0.632698	0.585303	0.773699	-0.155698	-0.632698	0.906389	0.971529	-0.467404	-0.632698	0.52273	1	1.3211	-0.632698	0.032528	0.196679	0.816361	-0.632698	0.269725	0.383253	1.32442	-0.632698	0.0325063	0.10626	ENSMUSG00000000983	Wfdc18	protein coding gene
ENSMUSG00000001016	Ilf2	interleukin enhancer binding factor 2	0.113391	5.74721	0.208929	0.410228	0.114835	5.74721	0.200161	0.382221	-0.080926	5.74721	0.370008	1	-0.136495	5.74721	0.145065	0.437611	-0.145724	5.74721	0.165509	0.260661	-0.111884	5.74721	0.224716	0.435455	ENSMUSG00000001016	Ilf2	protein coding gene
ENSMUSG00000001017	Chtop	chromatin target of PRMT1	0.21695	6.58028	0.0338128	0.117939	0.271979	6.58028	0.00742098	0.0353639	0.0557443	6.58028	0.582843	1	-0.0618868	6.58028	0.55431	0.819594	0.0173152	6.58028	0.882736	0.932841	-0.181542	6.58028	0.0805526	0.212683	ENSMUSG00000001017	Chtop	protein coding gene
ENSMUSG00000001018	Snapin	SNAP-associated protein	-0.435526	5.47191	0.000355184	0.00337179	-0.295089	5.47191	0.0144366	0.0589597	0.0194393	5.47191	0.872257	1	-0.302051	5.47191	0.0148792	0.126737	-0.046006	5.47191	0.749026	0.830544	-0.182356	5.47191	0.135215	0.307593	ENSMUSG00000001018	Snapin	protein coding gene
ENSMUSG00000001020	S100a4	S100 calcium binding protein A4	0.314285	3.67589	0.213413	0.41597	0.273115	3.67589	0.27906	0.476117	0.401651	3.67589	0.109684	0.935607	-0.640387	3.67589	0.0152975	0.128435	0.368953	3.67589	0.190147	0.291244	-0.0774221	3.67589	0.762122	0.897076	ENSMUSG00000001020	S100a4	protein coding gene
ENSMUSG00000001021	S100a3	S100 calcium binding protein A3	0.817585	3.73951	0.085966	0.226883	3.79511	3.73951	4.90993e-15	9.92064e-13	0.089404	3.73951	0.888835	1	4.42784	3.73951	7.55809e-19	4.83592e-15	3.6161	3.73951	1.10342e-12	1.8628e-11	3.10481	3.73951	7.64584e-11	1.42765e-09	ENSMUSG00000001021	S100a3	protein coding gene
ENSMUSG00000001025	S100a6	S100 calcium binding protein A6 (calcyclin)	0.312041	8.30093	0.023936	0.0918905	0.585316	8.30093	2.29965e-05	0.000336703	0.132687	8.30093	0.336575	1	-0.102328	8.30093	0.460845	0.761056	0.319374	8.30093	0.0371442	0.0770792	0.29169	8.30093	0.0349105	0.112377	ENSMUSG00000001025	S100a6	protein coding gene
ENSMUSG00000001027	Scn4a	sodium channel, voltage-gated, type IV, alpha	0.049653	4.74278	0.782407	0.912301	-0.0475819	4.74278	0.782632	0.894896	0.249543	4.74278	0.139649	0.975596	0.293356	4.74278	0.0878513	0.338751	-0.353117	4.74278	0.0737939	0.135574	-0.0450967	4.74278	0.796231	0.916899	ENSMUSG00000001027	Scn4a	protein coding gene
ENSMUSG00000001029	Icam2	intercellular adhesion molecule 2	-0.0923004	1.99805	0.693896	0.854527	0.215283	1.99805	0.32178	0.521867	0.0854285	1.99805	0.703658	1	-0.297237	1.99805	0.244258	0.565837	0.445221	1.99805	0.0801946	0.145111	0.0940341	1.99805	0.689992	0.852842	ENSMUSG00000001029	Icam2	protein coding gene
ENSMUSG00000001034	Mapk7	mitogen-activated protein kinase 7	0.0300961	4.2036	0.855129	0.953372	-0.110661	4.2036	0.477837	0.669902	0.0944992	4.2036	0.55523	1	0.0529069	4.2036	0.764533	0.934837	-0.241241	4.2036	0.201517	0.304672	0.154439	4.2036	0.33971	0.567195	ENSMUSG00000001034	Mapk7	protein coding gene
ENSMUSG00000001036	Epn2	epsin 2	-0.0689238	6.65847	0.437571	0.654141	-0.0571181	6.65847	0.515258	0.698522	-0.0958153	6.65847	0.276384	1	0.0780936	6.65847	0.380145	0.700751	-0.13356	6.65847	0.185297	0.285249	-0.0604431	6.65847	0.498753	0.712425	ENSMUSG00000001036	Epn2	protein coding gene
ENSMUSG00000001039	B9d1	B9 protein domain 1	-0.441175	1.92058	0.0845636	0.224568	0.0158852	1.92058	0.932987	0.985111	-0.0215838	1.92058	0.95397	1	-0.403461	1.92058	0.152736	0.448047	-0.0927715	1.92058	0.792133	0.863676	-0.234927	1.92058	0.393744	0.621795	ENSMUSG00000001039	B9d1	protein coding gene
ENSMUSG00000001052	Sec24b	Sec24 related gene family, member B (S. cerevisiae)	0.385815	6.03737	0.0018449	0.012915	0.076882	6.03737	0.539521	0.719924	-0.0541277	6.03737	0.660317	1	0.235762	6.03737	0.0610594	0.278891	0.423403	6.03737	0.0022814	0.0073279	0.258708	6.03737	0.0381668	0.1201	ENSMUSG00000001052	Sec24b	protein coding gene
ENSMUSG00000001053	N4bp3	NEDD4 binding protein 3	0.0156613	5.08095	0.895244	0.974701	-0.135218	5.08095	0.213932	0.39942	0.0469526	5.08095	0.666414	1	0.00202637	5.08095	0.985295	1	-0.0900885	5.08095	0.508536	0.625848	-0.0518907	5.08095	0.654183	0.82781	ENSMUSG00000001053	N4bp3	protein coding gene
ENSMUSG00000001054	Rmnd5b	required for meiotic nuclear division 5 homolog B	0.0850501	5.37792	0.423173	0.640826	0.00898572	5.37792	0.944214	0.991585	0.00961653	5.37792	0.930816	1	-0.0351106	5.37792	0.756082	0.930998	0.362532	5.37792	0.00214937	0.00698092	0.211791	5.37792	0.0457059	0.137879	ENSMUSG00000001054	Rmnd5b	protein coding gene
ENSMUSG00000001056	Nhp2	NHP2 ribonucleoprotein	0.582915	5.66214	5e-08	1.57e-06	0.797139	5.66214	4.64287e-14	7.81753e-12	0.0957661	5.66214	0.370682	1	0.0185494	5.66214	0.862899	0.97957	0.516255	5.66214	2.08179e-05	0.000117391	0.192932	5.66214	0.0775961	0.206668	ENSMUSG00000001056	Nhp2	protein coding gene
ENSMUSG00000001062	Vps9d1	VPS9 domain containing 1	-0.0858722	4.81873	0.489607	0.699162	-0.258301	4.81873	0.0311072	0.103772	-0.132856	4.81873	0.270191	1	0.105012	4.81873	0.396913	0.713118	-0.559947	4.81873	0.000133791	0.000610873	0.129604	4.81873	0.288885	0.511789	ENSMUSG00000001062	Vps9d1	protein coding gene
ENSMUSG00000001065	Zfp276	zinc finger protein (C2H2 type) 276	-0.0110449	4.89844	0.941258	0.997836	-0.191114	4.89844	0.146655	0.310094	-0.164514	4.89844	0.216046	1	-0.0153666	4.89844	0.921057	1	-0.356995	4.89844	0.024985	0.0555141	0.0524206	4.89844	0.701714	0.859401	ENSMUSG00000001065	Zfp276	protein coding gene
ENSMUSG00000001082	Mfsd10	major facilitator superfamily domain containing 10	0.136157	4.65309	0.293854	0.51064	0.202297	4.65309	0.115233	0.263634	-0.0297433	4.65309	0.818668	1	-0.377155	4.65309	0.00587927	0.070754	0.332109	4.65309	0.0233136	0.0523704	0.190292	4.65309	0.146252	0.324468	ENSMUSG00000001082	Mfsd10	protein coding gene
ENSMUSG00000001089	Luzp1	leucine zipper protein 1	0.240037	7.73637	0.0068131	0.0356245	-0.0116744	7.73637	0.894807	0.964826	-0.0389354	7.73637	0.660943	1	0.0806884	7.73637	0.366776	0.689251	0.0264473	7.73637	0.79412	0.865139	0.0189757	7.73637	0.832434	0.93683	ENSMUSG00000001089	Luzp1	protein coding gene
ENSMUSG00000001098	Kctd10	potassium channel tetramerisation domain containing 10	0.19328	6.59348	0.0438186	0.14179	-0.0132203	6.59348	0.888711	0.961642	-0.0414667	6.59348	0.668794	1	-0.180871	6.59348	0.0662676	0.291277	0.345478	6.59348	0.00127527	0.00443699	0.0636583	6.59348	0.510536	0.720622	ENSMUSG00000001098	Kctd10	protein coding gene
ENSMUSG00000001100	Poldip2	polymerase (DNA-directed), delta interacting protein 2	-0.039426	5.91378	0.643348	0.817583	0.11914	5.91378	0.158109	0.326138	-0.0109939	5.91378	0.898896	1	-0.170643	5.91378	0.053709	0.26059	0.0454439	5.91378	0.6475	0.750212	-0.0152646	5.91378	0.865226	0.954208	ENSMUSG00000001100	Poldip2	protein coding gene
ENSMUSG00000001103	Sebox	SEBOX homeobox	-0.191016	-0.0557565	0.736775	0.882851	0.0959678	-0.0557565	0.830461	0.925117	-0.80117	-0.0557565	0.105821	0.932252	0.0496194	-0.0557565	1	1	-0.337435	-0.0557565	0.704677	0.796553	0.395011	-0.0557565	0.393032	0.621233	ENSMUSG00000001103	Sebox	protein coding gene
ENSMUSG00000001105	Ift20	intraflagellar transport 20	-0.0771167	5.69272	0.410733	0.629061	0.0599799	5.69272	0.514749	0.698038	-0.00468173	5.69272	0.970298	1	-0.171658	5.69272	0.0740132	0.308423	-0.299541	5.69272	0.00602181	0.0168276	-0.277909	5.69272	0.0034407	0.0167285	ENSMUSG00000001105	Ift20	protein coding gene
ENSMUSG00000001119	Col6a1	collagen, type VI, alpha 1	-0.0649029	9.63818	0.715692	0.868805	-0.270025	9.63818	0.129724	0.28549	0.00428989	9.63818	0.980937	1	-0.765945	9.63818	1.93723e-05	0.000994253	-1.23334	9.63818	3.11166e-09	3.55314e-08	-0.999311	9.63818	2.81396e-08	3.89712e-07	ENSMUSG00000001119	Col6a1	protein coding gene
ENSMUSG00000001120	Pcbp3	poly(rC) binding protein 3	-0.160345	2.53779	0.466623	0.679784	0.1407	2.53779	0.481773	0.67329	-0.276229	2.53779	0.177361	1	-0.62343	2.53779	0.0061003	0.0726398	-0.192238	2.53779	0.485774	0.604251	-0.169225	2.53779	0.436151	0.659777	ENSMUSG00000001120	Pcbp3	protein coding gene
ENSMUSG00000001123	Lgals9	lectin, galactose binding, soluble 9	0.0368485	4.61083	0.790254	0.916545	0.0517741	4.61083	0.690917	0.83164	0.531094	4.61083	4.5926e-05	0.00572435	-0.0783664	4.61083	0.595267	0.844318	1.36803	4.61083	1.70524e-21	5.9513e-20	0.948247	4.61083	5.36052e-13	1.22349e-11	ENSMUSG00000001123	Lgals9	protein coding gene
ENSMUSG00000001127	Araf	Araf proto-oncogene, serine/threonine kinase	-0.135313	6.28428	0.122291	0.287986	-0.273429	6.28428	0.00155655	0.0104792	-0.0304081	6.28428	0.727572	1	0.0556636	6.28428	0.528401	0.804112	-0.30577	6.28428	0.00249264	0.00789022	-0.0504169	6.28428	0.569053	0.765607	ENSMUSG00000001127	Araf	protein coding gene
ENSMUSG00000001128	Cfp	complement factor properdin	-0.0823922	4.576	0.727282	0.876235	0.0730096	4.576	0.744765	0.869889	0.251265	4.576	0.263506	1	-0.360352	4.576	0.125504	0.407206	2.13595	4.576	2.01994e-18	5.64377e-17	1.52991	4.576	1.07346e-11	2.1576e-10	ENSMUSG00000001128	Cfp	protein coding gene
ENSMUSG00000001131	Timp1	tissue inhibitor of metalloproteinase 1	2.03001	5.10779	3.64e-13	2.93e-11	2.26745	5.10779	5.44076e-16	1.30544e-13	0.817454	5.10779	0.00311351	0.146122	-0.766438	5.10779	0.0119983	0.111531	5.03668	5.10779	8.61422e-56	2.08172e-53	1.71147	5.10779	8.60669e-10	1.43283e-08	ENSMUSG00000001131	Timp1	protein coding gene
ENSMUSG00000001134	Uxt	ubiquitously expressed prefoldin like chaperone	-0.00291858	3.44192	1	1	0.0958263	3.44192	0.520167	0.703187	-0.0424808	3.44192	0.78856	1	-0.167072	3.44192	0.296013	0.621931	-0.012014	3.44192	0.940807	0.975782	0.197359	3.44192	0.197318	0.399613	ENSMUSG00000001134	Uxt	protein coding gene
ENSMUSG00000001138	Cnnm3	cyclin M3	-0.52691	5.09441	2.93e-07	7.76e-06	-0.376895	5.09441	0.000152922	0.00160051	-0.135679	5.09441	0.171498	1	0.0703558	5.09441	0.501496	0.787927	-0.232356	5.09441	0.0501415	0.0987144	0.0449252	5.09441	0.6688	0.839279	ENSMUSG00000001138	Cnnm3	protein coding gene
ENSMUSG00000001143	Lman2l	lectin, mannose-binding 2-like	-0.159748	3.94295	0.401368	0.620611	-0.33136	3.94295	0.0798685	0.203631	-0.161032	3.94295	0.39328	1	0.163628	3.94295	0.397888	0.714152	0.0212183	3.94295	0.923707	0.963827	-0.114335	3.94295	0.55818	0.757139	ENSMUSG00000001143	Lman2l	protein coding gene
ENSMUSG00000001150	Mcm3ap	minichromosome maintenance complex component 3 associated protein	-0.0629504	5.97014	0.545912	0.744284	-0.104324	5.97014	0.313674	0.513812	0.0177193	5.97014	0.874527	1	0.154167	5.97014	0.14653	0.439407	0.0586792	5.97014	0.626009	0.732252	0.239619	5.97014	0.0220683	0.0778486	ENSMUSG00000001150	Mcm3ap	protein coding gene
ENSMUSG00000001151	Pcnt	pericentrin (kendrin)	-0.125188	6.50027	0.197847	0.396376	-0.381712	6.50027	7.96224e-05	0.000941684	-0.0978353	6.50027	0.309939	1	0.219345	6.50027	0.0245164	0.16765	-0.289004	6.50027	0.00945133	0.0247164	0.065556	6.50027	0.502757	0.715614	ENSMUSG00000001151	Pcnt	protein coding gene
ENSMUSG00000001156	Mxd1	MAX dimerization protein 1	0.577017	6.54955	7.5e-06	0.000134447	0.234213	6.54955	0.0690426	0.183929	-0.175035	6.54955	0.176297	1	-0.105933	6.54955	0.42009	0.73113	1.53448	6.54955	1.4132e-27	7.08258e-26	0.198015	6.54955	0.126913	0.294926	ENSMUSG00000001156	Mxd1	protein coding gene
ENSMUSG00000001157	Gmcl1	germ cell-less, spermatogenesis associated 1	0.00148971	4.50499	1	1	0.0234452	4.50499	0.84165	0.93271	0.142981	4.50499	0.201588	1	0.278716	4.50499	0.0179302	0.141457	0.349632	4.50499	0.0080214	0.0214325	0.0520494	4.50499	0.660606	0.832415	ENSMUSG00000001157	Gmcl1	protein coding gene
ENSMUSG00000001158	Snrnp27	small nuclear ribonucleoprotein 27 (U4/U6.U5)	-0.0373178	4.31117	0.780119	0.910463	0.11289	4.31117	0.376976	0.57856	0.0498081	4.31117	0.701686	1	-0.0778811	4.31117	0.587699	0.840005	-0.310839	4.31117	0.0431174	0.0872576	-0.151145	4.31117	0.260539	0.479847	ENSMUSG00000001158	Snrnp27	protein coding gene
ENSMUSG00000001166	Oas1c	2'-5' oligoadenylate synthetase 1C	-0.355866	2.94469	0.139846	0.314732	-0.138434	2.94469	0.569897	0.742394	0.215898	2.94469	0.356257	1	0.31474	2.94469	0.195366	0.506012	0.0417913	2.94469	0.901768	0.946854	0.470764	2.94469	0.0455663	0.137523	ENSMUSG00000001166	Oas1c	protein coding gene
ENSMUSG00000001173	Ocrl	OCRL, inositol polyphosphate-5-phosphatase	-0.0344557	5.64412	0.773155	0.906882	-0.196851	5.64412	0.0902069	0.221394	-0.0361625	5.64412	0.754223	1	0.184319	5.64412	0.118595	0.395489	0.0351889	5.64412	0.792455	0.863829	0.220666	5.64412	0.058599	0.166861	ENSMUSG00000001173	Ocrl	protein coding gene
ENSMUSG00000001175	Calm1	calmodulin 1	0.294062	8.81298	0.0140439	0.0613805	0.358828	8.81298	0.00270376	0.0161226	0.15014	8.81298	0.209241	1	-0.287262	8.81298	0.0168631	0.136982	0.704123	8.81298	9.89892e-08	9.06968e-07	0.141905	8.81298	0.236228	0.450333	ENSMUSG00000001175	Calm1	protein coding gene
ENSMUSG00000001211	Agpat3	1-acylglycerol-3-phosphate O-acyltransferase 3	-0.0338008	6.73006	0.740183	0.885111	-0.00710175	6.73006	0.945543	0.992546	0.0180652	6.73006	0.860075	1	-0.0722853	6.73006	0.487639	0.779825	0.0213993	6.73006	0.849754	0.907907	0.115127	6.73006	0.260647	0.479915	ENSMUSG00000001211	Agpat3	protein coding gene
ENSMUSG00000001227	Sema6b	sema domain, transmembrane domain (TM), and cytoplasmic domain, (semaphorin) 6B	0.68202	3.11594	0.00195935	0.0135335	0.751973	3.11594	0.000520051	0.00434962	0.298115	3.11594	0.179331	1	-0.254904	3.11594	0.294855	0.621539	1.53976	3.11594	1.03751e-10	1.43274e-09	0.0123805	3.11594	0.981082	1	ENSMUSG00000001227	Sema6b	protein coding gene
ENSMUSG00000001228	Uhrf1	ubiquitin-like, containing PHD and RING finger domains, 1	0.160491	5.12442	0.442115	0.657758	0.618462	5.12442	0.00260084	0.0156352	0.308371	5.12442	0.134543	0.963568	-0.106909	5.12442	0.610731	0.852767	1.0613	5.12442	2.7829e-06	1.92358e-05	0.730404	5.12442	0.000403752	0.00261825	ENSMUSG00000001228	Uhrf1	protein coding gene
ENSMUSG00000001229	Dpp9	dipeptidylpeptidase 9	0.201517	5.30361	0.0673359	0.191605	0.122973	5.30361	0.266085	0.462761	-0.0165966	5.30361	0.880088	1	0.0322188	5.30361	0.786951	0.944744	0.412112	5.30361	0.00088288	0.00321817	-0.00384929	5.30361	0.977453	1	ENSMUSG00000001229	Dpp9	protein coding gene
ENSMUSG00000001240	Ramp2	receptor (calcitonin) activity modifying protein 2	-0.766925	4.6704	0.000660427	0.00566186	-0.549978	4.6704	0.0137071	0.0567775	-0.334877	4.6704	0.132901	0.963392	-0.926343	4.6704	5.06377e-05	0.00211568	-0.825751	4.6704	0.00157507	0.00533593	-1.21616	4.6704	1.2086e-07	1.54764e-06	ENSMUSG00000001240	Ramp2	protein coding gene
ENSMUSG00000001247	Lsr	lipolysis stimulated lipoprotein receptor	0.273529	6.17269	0.0475641	0.150636	0.0911838	6.17269	0.510611	0.69528	-0.000729646	6.17269	1	1	0.0364578	6.17269	0.792031	0.947681	0.126842	6.17269	0.409805	0.530175	0.0208253	6.17269	0.880286	0.962304	ENSMUSG00000001247	Lsr	protein coding gene
ENSMUSG00000001248	Gramd1a	GRAM domain containing 1A	-0.0567075	5.51142	0.667372	0.834922	-0.413708	5.51142	0.00139999	0.00961805	-0.0693464	5.51142	0.591733	1	-0.0987453	5.51142	0.456799	0.758696	-0.164644	5.51142	0.278055	0.392733	-0.00805911	5.51142	0.956512	0.998545	ENSMUSG00000001248	Gramd1a	protein coding gene
ENSMUSG00000001249	Hpn	hepsin	-0.133026	1.49055	0.677797	0.84182	-0.235805	1.49055	0.414367	0.613245	-0.122609	1.49055	0.672587	1	0.0477017	1.49055	0.919534	1	-0.000231795	1.49055	1	1	0.951178	1.49055	0.000412043	0.00266571	ENSMUSG00000001249	Hpn	protein coding gene
ENSMUSG00000001270	Ckb	creatine kinase, brain	0.10422	4.854	0.409949	0.628279	0.12793	4.854	0.304598	0.504132	0.0855042	4.854	0.494553	1	-0.369843	4.854	0.00504596	0.0641239	-0.31853	4.854	0.0353293	0.0738514	-0.0267375	4.854	0.835262	0.938214	ENSMUSG00000001270	Ckb	protein coding gene
ENSMUSG00000001280	Sp1	trans-acting transcription factor 1	0.0826243	7.65011	0.415932	0.634346	0.0658694	7.65011	0.514007	0.697697	0.0682247	7.65011	0.50006	1	0.110183	7.65011	0.279936	0.605244	0.252967	7.65011	0.0252832	0.0560406	-0.0243324	7.65011	0.812965	0.92627	ENSMUSG00000001280	Sp1	protein coding gene
ENSMUSG00000001281	Itgb7	integrin beta 7	-0.369787	4.35017	0.0292308	0.106045	-0.194088	4.35017	0.233371	0.423356	0.133257	4.35017	0.419139	1	-0.215423	4.35017	0.223548	0.541111	1.94038	4.35017	1.09756e-30	6.50238e-29	2.64487	4.35017	2.75965e-65	8.68385e-63	ENSMUSG00000001281	Itgb7	protein coding gene
ENSMUSG00000001285	Myg1	melanocyte proliferating gene 1	-0.0616917	3.77118	0.645652	0.81912	0.149969	3.77118	0.254068	0.448383	0.103543	3.77118	0.431443	1	0.00135732	3.77118	1	1	0.205374	3.77118	0.177014	0.275101	0.0391201	3.77118	0.789478	0.912562	ENSMUSG00000001285	Myg1	protein coding gene
ENSMUSG00000001288	Rarg	retinoic acid receptor, gamma	-0.0603723	7.42111	0.518043	0.723031	-0.172415	7.42111	0.0640354	0.174696	0.0140705	7.42111	0.882776	1	0.0644502	7.42111	0.493814	0.784343	0.0411748	7.42111	0.69235	0.786882	-0.0933	7.42111	0.319662	0.545462	ENSMUSG00000001288	Rarg	protein coding gene
ENSMUSG00000001289	Pfdn5	prefoldin 5	-0.168735	6.42865	0.10443	0.260974	-0.134547	6.42865	0.195155	0.376007	-0.0234197	6.42865	0.82405	1	-0.142706	6.42865	0.177225	0.482763	-0.0239147	6.42865	0.843807	0.903591	0.0500966	6.42865	0.631534	0.813337	ENSMUSG00000001289	Pfdn5	protein coding gene
ENSMUSG00000001300	Efnb2	ephrin B2	0.194224	7.17375	0.0216355	0.0852057	0.179799	7.17375	0.0326296	0.107413	0.111705	7.17375	0.185279	1	0.247394	7.17375	0.00375791	0.0526904	0.0718541	7.17375	0.457271	0.576848	-0.196749	7.17375	0.0216525	0.0766685	ENSMUSG00000001300	Efnb2	protein coding gene
ENSMUSG00000001305	Rrp15	ribosomal RNA processing 15 homolog (S. cerevisiae)	0.604304	4.40057	9.31e-07	2.13e-05	0.810864	4.40057	1.56773e-11	1.3569e-09	-0.0829332	4.40057	0.513678	1	-0.178095	4.40057	0.190302	0.499146	-0.350362	4.40057	0.0248221	0.0552033	-0.0500527	4.40057	0.706959	0.862908	ENSMUSG00000001305	Rrp15	protein coding gene
ENSMUSG00000001313	Rnd2	Rho family GTPase 2	0.169994	3.40588	0.22371	0.428982	-0.0423317	3.40588	0.778014	0.891741	0.107178	3.40588	0.432474	1	-0.076191	3.40588	0.631432	0.865444	-0.416848	3.40588	0.0174896	0.0411766	-0.31275	3.40588	0.0356094	0.114034	ENSMUSG00000001313	Rnd2	protein coding gene
ENSMUSG00000001323	Srr	serine racemase	-0.38259	3.75857	0.00746121	0.0382016	-0.461956	3.75857	0.00105898	0.00768508	-0.0725981	3.75857	0.598197	1	-0.352369	3.75857	0.0183333	0.14326	-0.265194	3.75857	0.11278	0.192343	-0.3846	3.75857	0.00862248	0.0362639	ENSMUSG00000001323	Srr	protein coding gene
ENSMUSG00000001333	Sync	syncoilin	0.0761534	2.61178	0.780571	0.910758	0.100024	2.61178	0.695296	0.83419	0.620457	2.61178	0.00731583	0.257665	-0.1316	2.61178	0.608311	0.851667	-0.0792453	2.61178	0.788175	0.860826	0.035082	2.61178	0.919991	0.97953	ENSMUSG00000001333	Sync	protein coding gene
ENSMUSG00000001334	Fndc5	fibronectin type III domain containing 5	-0.124948	2.78917	0.551871	0.748809	-0.110046	2.78917	0.608971	0.77243	-0.0320704	2.78917	0.899055	1	0.011336	2.78917	0.981735	1	-0.635315	2.78917	0.0134314	0.0331638	-0.552054	2.78917	0.0123282	0.0487716	ENSMUSG00000001334	Fndc5	protein coding gene
ENSMUSG00000001348	Acp5	acid phosphatase 5, tartrate resistant	0.238393	4.79524	0.0682131	0.193376	0.0737492	4.79524	0.578368	0.749238	0.0516081	4.79524	0.692609	1	0.0255596	4.79524	0.854765	0.976039	0.655118	4.79524	6.533e-06	4.1169e-05	0.369113	4.79524	0.00469805	0.0217753	ENSMUSG00000001348	Acp5	protein coding gene
ENSMUSG00000001349	Cnn1	calponin 1	0.372357	0.100125	0.365882	0.587909	0.132136	0.100125	0.748139	0.872345	0.153239	0.100125	0.748139	1	-0.288856	0.100125	0.593416	0.843415	0.909257	0.100125	0.0343445	0.0720878	-0.42635	0.100125	0.406894	0.634109	ENSMUSG00000001349	Cnn1	protein coding gene
ENSMUSG00000001366	Fbxo9	f-box protein 9	-0.176456	5.41791	0.0693855	0.195573	-0.0665162	5.41791	0.480893	0.6725	-0.101881	5.41791	0.289883	1	-0.137354	5.41791	0.171433	0.474159	-0.0220155	5.41791	0.849212	0.907658	-0.129725	5.41791	0.189368	0.388041	ENSMUSG00000001366	Fbxo9	protein coding gene
ENSMUSG00000001376	Vps50	VPS50 EARP/GARPII complex subunit	0.0228223	5.73849	0.800168	0.923111	0.109394	5.73849	0.207209	0.391358	-0.0197246	5.73849	0.82515	1	0.0921763	5.73849	0.310675	0.636165	0.0689746	5.73849	0.499956	0.617864	0.0673352	5.73849	0.449785	0.670468	ENSMUSG00000001376	Vps50	protein coding gene
ENSMUSG00000001380	Hars	histidyl-tRNA synthetase	0.373196	6.49085	0.000275141	0.00273689	0.578198	6.49085	1.38807e-08	5.72989e-07	-0.00720509	6.49085	0.949779	1	-0.146055	6.49085	0.168248	0.469901	0.236791	6.49085	0.0414728	0.0845175	0.23255	6.49085	0.0244005	0.0846957	ENSMUSG00000001380	Hars1	protein coding gene
ENSMUSG00000001383	Zmat2	zinc finger, matrin type 2	0.229717	5.37286	0.0384492	0.129275	0.268684	5.37286	0.0141661	0.0581305	0.053778	5.37286	0.62539	1	-0.074145	5.37286	0.524818	0.802445	-0.347486	5.37286	0.00817589	0.0217876	0.035178	5.37286	0.753526	0.89217	ENSMUSG00000001383	Zmat2	protein coding gene
ENSMUSG00000001403	Ube2c	ubiquitin-conjugating enzyme E2C	0.853803	3.054	0.000849009	0.00692594	0.183824	3.054	0.477992	0.669956	0.554649	3.054	0.0298392	0.567266	-0.0293939	3.054	0.929679	1	0.561595	3.054	0.0543985	0.105665	0.297109	3.054	0.263031	0.482085	ENSMUSG00000001403	Ube2c	protein coding gene
ENSMUSG00000001415	Smg5	Smg-5 homolog, nonsense mediated mRNA decay factor (C. elegans)	0.372419	6.43645	4.35e-05	0.000595116	0.241853	6.43645	0.00786342	0.0370129	-0.00309494	6.43645	0.97515	1	0.0375078	6.43645	0.689036	0.89577	0.14625	6.43645	0.156251	0.249225	0.0697058	6.43645	0.450807	0.671263	ENSMUSG00000001415	Smg5	protein coding gene
ENSMUSG00000001416	Cct3	chaperonin containing Tcp1, subunit 3 (gamma)	0.48022	7.19247	4.38e-06	8.34e-05	0.666281	7.19247	1.65651e-10	1.12754e-08	0.0861706	7.19247	0.409917	1	-0.00115947	7.19247	0.996274	1	0.377021	7.19247	0.00127189	0.00442762	0.234318	7.19247	0.0256715	0.0880566	ENSMUSG00000001416	Cct3	protein coding gene
ENSMUSG00000001418	Glmp	glycosylated lysosomal membrane protein	-0.0927003	5.22929	0.329511	0.550715	-0.139591	5.22929	0.129577	0.285395	0.0722271	5.22929	0.436512	1	-0.267417	5.22929	0.00728004	0.0816241	0.741046	5.22929	6.5661e-13	1.13751e-11	0.230273	5.22929	0.0142652	0.0548079	ENSMUSG00000001418	Glmp	protein coding gene
ENSMUSG00000001419	Mef2d	myocyte enhancer factor 2D	0.277783	6.23354	0.0195212	0.0789193	-0.0954808	6.23354	0.419152	0.616995	-0.128507	6.23354	0.279344	1	0.156401	6.23354	0.194596	0.504874	0.366565	6.23354	0.00590978	0.0165434	0.0969166	6.23354	0.420698	0.645558	ENSMUSG00000001419	Mef2d	protein coding gene
ENSMUSG00000001420	Tmem79	transmembrane protein 79	0.308238	6.11691	0.00206148	0.0141271	0.169831	6.11691	0.088957	0.219561	-0.00248013	6.11691	0.987555	1	-0.0666425	6.11691	0.523536	0.801767	0.295494	6.11691	0.00890449	0.0234912	0.0390181	6.11691	0.701548	0.859253	ENSMUSG00000001420	Tmem79	protein coding gene
ENSMUSG00000001424	Snd1	staphylococcal nuclease and tudor domain containing 1	0.111283	7.00343	0.206505	0.407488	0.225079	7.00343	0.0101755	0.0451919	0.0792365	7.00343	0.367128	1	-0.0370618	7.00343	0.683871	0.893345	0.489613	7.00343	5.89723e-07	4.69504e-06	0.333582	7.00343	0.000152143	0.00110396	ENSMUSG00000001424	Snd1	protein coding gene
ENSMUSG00000001435	Col18a1	collagen, type XVIII, alpha 1	0.531426	7.27578	9.67e-05	0.00116913	0.774794	7.27578	1.30627e-08	5.40383e-07	0.348114	7.27578	0.0105406	0.319126	0.188415	7.27578	0.169265	0.471545	0.486018	7.27578	0.00129941	0.0045128	0.174153	7.27578	0.203468	0.408161	ENSMUSG00000001435	Col18a1	protein coding gene
ENSMUSG00000001436	Slc19a1	solute carrier family 19 (folate transporter), member 1	0.361174	3.79625	0.0213883	0.0844161	0.741304	3.79625	1.32506e-06	3.05336e-05	-0.126379	3.79625	0.427603	1	-0.120059	3.79625	0.478122	0.77415	-0.277088	3.79625	0.15305	0.245102	-0.0446819	3.79625	0.800107	0.919322	ENSMUSG00000001436	Slc19a1	protein coding gene
ENSMUSG00000001440	Kpnb1	karyopherin (importin) beta 1	0.456949	7.9795	2.37e-07	6.41e-06	0.457842	7.9795	2.09954e-07	6.13403e-06	0.0712704	7.9795	0.420833	1	-0.104149	7.9795	0.244473	0.56584	0.439767	7.9795	7.9764e-06	4.93734e-05	0.193058	7.9795	0.0296386	0.0988727	ENSMUSG00000001440	Kpnb1	protein coding gene
ENSMUSG00000001441	Npepps	aminopeptidase puromycin sensitive	0.332341	6.83276	0.00991634	0.0473022	0.0182298	6.83276	0.89068	0.962484	-0.173311	6.83276	0.178596	1	0.2417	6.83276	0.0625041	0.282497	0.237936	6.83276	0.0982565	0.172036	0.108156	6.83276	0.404593	0.63196	ENSMUSG00000001441	Npepps	protein coding gene
ENSMUSG00000001444	Tbx21	T-box 21	0.615706	-0.0341257	0.525009	0.728041	0.0643999	-0.0341257	1	1	0.845503	-0.0341257	0.270453	1	-1.44605	-0.0341257	0.197752	0.509578	3.99332	-0.0341257	1.17473e-09	1.42354e-08	3.84761	-0.0341257	3.32501e-10	5.78637e-09	ENSMUSG00000001444	Tbx21	protein coding gene
ENSMUSG00000001445	Mrpl10	mitochondrial ribosomal protein L10	-0.0837817	5.01114	0.440011	0.65628	0.169956	5.01114	0.104061	0.244697	0.0482449	5.01114	0.647085	1	-0.220158	5.01114	0.0518051	0.256601	0.211519	5.01114	0.0840731	0.15116	-0.0474868	5.01114	0.670572	0.840219	ENSMUSG00000001445	Mrpl10	protein coding gene
ENSMUSG00000001467	Cyp51	cytochrome P450, family 51	0.380926	7.95468	0.000282688	0.00280295	0.255946	7.95468	0.0145389	0.0593144	0.30334	7.95468	0.00378053	0.166439	0.0773906	7.95468	0.464181	0.763557	-0.182668	7.95468	0.124309	0.20812	-0.28742	7.95468	0.00650065	0.0286521	ENSMUSG00000001467	Cyp51	protein coding gene
ENSMUSG00000001472	Tcf25	transcription factor 25 (basic helix-loop-helix)	0.0276411	7.88459	0.755262	0.896331	-0.130304	7.88459	0.141208	0.30224	-0.0646749	7.88459	0.466289	1	-0.059331	7.88459	0.508713	0.792028	-0.146571	7.88459	0.147244	0.23776	-0.000977204	7.88459	0.993074	1	ENSMUSG00000001472	Tcf25	protein coding gene
ENSMUSG00000001473	Tubb6	tubulin, beta 6 class V	1.91877	5.72045	3.42e-26	1.56e-23	1.98018	5.72045	8.44826e-28	1.01353e-24	0.845713	5.72045	2.36165e-06	0.000492738	-0.115951	5.72045	0.535903	0.80854	1.51877	5.72045	1.10192e-14	2.26945e-13	0.412721	5.72045	0.0230987	0.0809973	ENSMUSG00000001473	Tubb6	protein coding gene
ENSMUSG00000001482	Def8	differentially expressed in FDCP 8	-0.0162268	6.43038	0.874282	0.964806	-0.000234662	6.43038	1	1	-0.0221409	6.43038	0.826542	1	-0.0558541	6.43038	0.589256	0.840637	0.239369	6.43038	0.031846	0.0676949	0.211535	6.43038	0.0341053	0.110341	ENSMUSG00000001482	Def8	protein coding gene
ENSMUSG00000001493	Meox1	mesenchyme homeobox 1	-0.154186	2.72181	0.376352	0.597624	0.368328	2.72181	0.021831	0.0801697	0.146514	2.72181	0.380967	1	-0.291759	2.72181	0.120714	0.399365	0.0147145	2.72181	0.945606	0.978961	-0.29338	2.72181	0.107041	0.261607	ENSMUSG00000001493	Meox1	protein coding gene
ENSMUSG00000001497	Pax9	paired box 9	-1.31396	0.137622	0.0326145	0.114932	-1.30392	0.137621	0.0312865	0.104189	-0.121869	0.137621	0.850838	1	-0.311358	0.137621	0.613043	0.854565	-0.691348	0.137621	0.34368	0.463758	-0.568896	0.137621	0.338394	0.565611	ENSMUSG00000001497	Pax9	protein coding gene
ENSMUSG00000001504	Irx2	Iroquois homeobox 2	-0.116965	5.48557	0.282367	0.498348	0.0921921	5.48557	0.391999	0.592756	-0.184683	5.48557	0.0854273	0.872556	0.0617968	5.48557	0.57343	0.83059	0.115488	5.48557	0.346772	0.466715	-0.0232064	5.48557	0.84042	0.940468	ENSMUSG00000001504	Irx2	protein coding gene
ENSMUSG00000001506	Col1a1	collagen, type I, alpha 1	0.211224	12.3173	0.6505	0.822558	-0.403003	12.3173	0.3879	0.588782	-0.126278	12.3173	0.786438	1	-0.497919	12.3173	0.286481	0.61283	-1.86399	12.3173	0.00093861	0.00339232	-1.89675	12.3173	8.24147e-05	0.000636344	ENSMUSG00000001506	Col1a1	protein coding gene
ENSMUSG00000001507	Itga3	integrin alpha 3	1.07565	6.49558	7.75e-20	1.62e-17	0.355779	6.49558	0.00255821	0.0154709	0.0110747	6.49558	0.928178	1	0.435798	6.49558	0.000253156	0.0073689	0.353751	6.49558	0.00753502	0.020331	0.0832248	6.49558	0.486682	0.702156	ENSMUSG00000001507	Itga3	protein coding gene
ENSMUSG00000001508	Sgca	sarcoglycan, alpha (dystrophin-associated glycoprotein)	-0.508847	3.06698	0.0344179	0.119359	-0.375958	3.06698	0.110099	0.25465	-0.0940248	3.06698	0.696626	1	-0.160223	3.06698	0.521248	0.799917	-0.873501	3.06698	0.00244251	0.00775071	-0.652415	3.06698	0.00790751	0.0337299	ENSMUSG00000001508	Sgca	protein coding gene
ENSMUSG00000001510	Dlx3	distal-less homeobox 3	-0.207074	4.90892	0.173729	0.362745	0.529718	4.90892	0.000347058	0.00313053	-0.0209429	4.90892	0.893422	1	0.942378	4.90892	2.87817e-10	6.57695e-08	0.863912	4.90892	1.73453e-07	1.53642e-06	0.304654	4.90892	0.0438856	0.133627	ENSMUSG00000001510	Dlx3	protein coding gene
ENSMUSG00000001517	Foxm1	forkhead box M1	0.612622	3.74886	0.00167025	0.0119272	0.0316366	3.74886	0.891284	0.962674	0.545932	3.74886	0.00476385	0.19413	0.237802	3.74886	0.245997	0.56757	0.916192	3.74886	2.47067e-05	0.000137145	0.529058	3.74886	0.0073752	0.031906	ENSMUSG00000001517	Foxm1	protein coding gene
ENSMUSG00000001518	Itfg2	integrin alpha FG-GAP repeat containing 2	-0.104468	3.85324	0.457627	0.672616	-0.0560554	3.85324	0.670526	0.817269	-0.235726	3.85324	0.0763651	0.861788	-0.047577	3.85324	0.738082	0.921593	-0.202264	3.85324	0.21098	0.315401	-0.211291	3.85324	0.135122	0.307542	ENSMUSG00000001518	Itfg2	protein coding gene
ENSMUSG00000001520	Nrip2	nuclear receptor interacting protein 2	-1.20879	0.0420062	0.00462991	0.0265485	-0.786481	0.0420062	0.0479819	0.141782	-0.176562	0.0420062	0.65023	1	-0.262848	0.0420062	0.573915	0.830736	-1.14769	0.0420062	0.037369	0.077437	-0.863354	0.0420062	0.0507911	0.149461	ENSMUSG00000001520	Nrip2	protein coding gene
ENSMUSG00000001521	Tulp3	tubby-like protein 3	-0.203063	4.35665	0.154027	0.335763	-0.249	4.35665	0.071561	0.188605	-0.154638	4.35665	0.266156	1	0.250846	4.35665	0.0800796	0.322249	0.122039	4.35665	0.448331	0.568259	-0.016526	4.35665	0.909277	0.97425	ENSMUSG00000001521	Tulp3	protein coding gene
ENSMUSG00000001524	Gtf2h4	general transcription factor II H, polypeptide 4	0.128799	3.13275	0.422685	0.640619	0.327727	3.13275	0.028828	0.0977658	0.150514	3.13275	0.326391	1	-0.0341054	3.13275	0.858412	0.977586	0.498836	3.13275	0.00520639	0.0148362	0.139759	3.13275	0.381108	0.608707	ENSMUSG00000001524	Gtf2h4	protein coding gene
ENSMUSG00000001525	Tubb5	tubulin, beta 5 class I	0.38965	8.59357	0.00447674	0.0259331	0.54633	8.59357	6.75995e-05	0.000827533	0.444685	8.59357	0.00117225	0.0721195	-0.115656	8.59357	0.400474	0.71677	0.895842	8.59357	2.94583e-09	3.37785e-08	0.350629	8.59357	0.0105699	0.0429922	ENSMUSG00000001525	Tubb5	protein coding gene
ENSMUSG00000001542	Ell2	elongation factor RNA polymerase II 2	0.579136	5.86606	2.55e-06	5.24e-05	0.443638	5.86606	0.000292939	0.00271117	0.0194031	5.86606	0.878516	1	0.16797	5.86606	0.183535	0.491277	0.494557	5.86606	0.000337984	0.00138374	0.11337	5.86606	0.365332	0.593478	ENSMUSG00000001542	Ell2	protein coding gene
ENSMUSG00000001552	Jup	junction plakoglobin	0.454822	9.78545	0.000114342	0.0013432	0.428546	9.78545	0.000276002	0.00258685	-0.0505547	9.78545	0.667828	1	0.085337	9.78545	0.46894	0.766995	0.349577	9.78545	0.00740583	0.0200444	0.267316	9.78545	0.0232674	0.0814802	ENSMUSG00000001552	Jup	protein coding gene
ENSMUSG00000001555	Fkbp10	FK506 binding protein 10	-0.0616477	5.78898	0.706321	0.863179	-0.134833	5.78898	0.404814	0.604491	0.16036	5.78898	0.32164	1	-0.759209	5.78898	4.6395e-06	0.000311382	-0.546677	5.78898	0.00365015	0.0109665	-0.918019	5.78898	2.84805e-08	3.93863e-07	ENSMUSG00000001555	Fkbp10	protein coding gene
ENSMUSG00000001569	Nom1	nucleolar protein with MIF4G domain 1	0.215255	5.54886	0.0207382	0.0825872	0.191435	5.54886	0.0386191	0.121146	-0.127914	5.54886	0.172577	1	0.0687838	5.54886	0.476284	0.772804	-0.0183688	5.54886	0.882107	0.932381	0.10995	5.54886	0.24335	0.458896	ENSMUSG00000001569	Nom1	protein coding gene
ENSMUSG00000001576	Ergic1	endoplasmic reticulum-golgi intermediate compartment (ERGIC) 1	0.0952295	5.66443	0.406818	0.625161	0.222638	5.66443	0.0493895	0.144804	0.00858116	5.66443	0.943568	1	-0.406378	5.66443	0.000587946	0.0140368	0.169885	5.66443	0.186496	0.286727	-0.281802	5.66443	0.0152656	0.0579326	ENSMUSG00000001576	Ergic1	protein coding gene
ENSMUSG00000001583	Tnk1	tyrosine kinase, non-receptor, 1	0.555729	4.39522	1.35e-05	0.00022251	-0.330823	4.39522	0.0107726	0.0472208	-0.393906	4.39522	0.00272993	0.132049	0.106419	4.39522	0.432978	0.740931	-0.436695	4.39522	0.00582268	0.0163382	-0.138641	4.39522	0.307687	0.533455	ENSMUSG00000001583	Tnk1	protein coding gene
ENSMUSG00000001588	Acap1	ArfGAP with coiled-coil, ankyrin repeat and PH domains 1	0.359822	2.74208	0.125418	0.292635	-0.0885415	2.74208	0.705859	0.842382	0.137163	2.74208	0.590833	1	-0.0272289	2.74208	0.9688	1	2.007	2.74208	9.41836e-17	2.3148e-15	1.96419	2.74208	4.47524e-19	1.61167e-17	ENSMUSG00000001588	Acap1	protein coding gene
ENSMUSG00000001604	Tcea3	transcription elongation factor A (SII), 3	-0.427024	3.27874	0.0134737	0.0595643	-0.760383	3.27874	1.2622e-05	0.000205321	-0.128837	3.27874	0.457702	1	-0.19958	3.27874	0.258111	0.581302	-1.12082	3.27874	2.85831e-07	2.43197e-06	-0.646226	3.27874	0.000310415	0.00207598	ENSMUSG00000001604	Tcea3	protein coding gene
ENSMUSG00000001627	Ifrd1	interferon-related developmental regulator 1	1.06059	6.81649	4.41e-23	1.26e-20	0.746341	6.81649	2.72803e-12	2.94182e-10	-0.185913	6.81649	0.0850192	0.872556	-0.187441	6.81649	0.0867139	0.336938	0.146461	6.81649	0.22438	0.33128	-0.11893	6.81649	0.273662	0.494301	ENSMUSG00000001627	Ifrd1	protein coding gene
ENSMUSG00000001630	Stk38l	serine/threonine kinase 38 like	0.0302694	5.39734	0.754909	0.896161	-0.0541908	5.39734	0.567904	0.740967	-0.0908643	5.39734	0.333961	1	0.0629777	5.39734	0.518988	0.799139	-0.0203104	5.39734	0.856078	0.91276	-0.0561869	5.39734	0.562413	0.760676	ENSMUSG00000001630	Stk38l	protein coding gene
ENSMUSG00000001632	Brpf1	bromodomain and PHD finger containing, 1	0.313451	5.73856	0.00356691	0.0217355	0.0690369	5.73856	0.527302	0.709143	-0.0296401	5.73856	0.785559	1	0.107172	5.73856	0.332668	0.656449	0.336125	5.73856	0.00581113	0.0163125	0.360659	5.73856	0.000861653	0.00512691	ENSMUSG00000001632	Brpf1	protein coding gene
ENSMUSG00000001642	Akr1b3	aldo-keto reductase family 1, member B3 (aldose reductase)	0.109413	4.93281	0.422618	0.640614	0.234758	4.93281	0.0776002	0.199696	0.183	4.93281	0.168993	1	-0.0951324	4.93281	0.505223	0.790042	0.477286	4.93281	0.00157087	0.0053236	0.349488	4.93281	0.00957494	0.0395504	ENSMUSG00000001642	Akr1b1	protein coding gene
ENSMUSG00000001655	Hoxc13	homeobox C13	0.207707	2.50089	0.418568	0.636389	1.11471	2.50089	5.45995e-07	1.41627e-05	-0.260683	2.50089	0.298126	1	1.99001	2.50089	5.91831e-19	4.83592e-15	1.26858	2.50089	6.95346e-07	5.44116e-06	0.72537	2.50089	0.00228385	0.0117845	ENSMUSG00000001655	Hoxc13	protein coding gene
ENSMUSG00000001663	Gstt1	glutathione S-transferase, theta 1	-0.575214	2.81748	0.0122631	0.0554673	-1.02881	2.81748	9.25911e-06	0.000159398	0.0246562	2.81748	0.921867	1	-0.670507	2.81748	0.00543658	0.0673694	-0.395307	2.81748	0.146622	0.23704	-0.208964	2.81748	0.363554	0.591492	ENSMUSG00000001663	Gstt1	protein coding gene
ENSMUSG00000001665	Gstt3	glutathione S-transferase, theta 3	-0.552939	3.58511	8.38e-05	0.0010352	-0.597631	3.58511	1.53976e-05	0.000241271	-0.0196521	3.58511	0.899011	1	-0.422808	3.58511	0.00388685	0.0539653	-0.752941	3.58511	1.51047e-05	8.83675e-05	-0.28904	3.58511	0.043251	0.132124	ENSMUSG00000001665	Gstt3	protein coding gene
ENSMUSG00000001666	Ddt	D-dopachrome tautomerase	-0.330696	1.63359	0.160718	0.345232	-0.337056	1.63359	0.133298	0.290889	0.25696	1.63359	0.231591	1	-0.375074	1.63359	0.152154	0.447232	0.166801	1.63359	0.506357	0.623766	-0.330285	1.63359	0.167203	0.356528	ENSMUSG00000001666	Ddt	protein coding gene
ENSMUSG00000001672	Marveld3	MARVEL (membrane-associating) domain containing 3	-0.15023	3.15317	0.426762	0.644306	-0.232281	3.15317	0.224835	0.413066	-0.276996	3.15317	0.143252	0.981006	-0.118063	3.15317	0.555969	0.820191	-0.148025	3.15317	0.486031	0.60439	-0.117978	3.15317	0.549003	0.750044	ENSMUSG00000001672	Marveld3	protein coding gene
ENSMUSG00000001674	Ddx18	DEAD (Asp-Glu-Ala-Asp) box polypeptide 18	0.372731	4.81172	0.00046753	0.00424114	0.56072	4.81172	7.0714e-08	2.35243e-06	-0.077812	4.81172	0.473421	1	-0.133263	4.81172	0.249052	0.57114	0.403135	4.81172	0.00103649	0.00370631	0.202762	4.81172	0.0637152	0.1781	ENSMUSG00000001674	Ddx18	protein coding gene
ENSMUSG00000001687	Ubl3	ubiquitin-like 3	-0.0893561	7.24896	0.386528	0.607153	-0.0284313	7.24896	0.785692	0.897219	-0.00736904	7.24896	0.946004	1	-0.110125	7.24896	0.289918	0.616276	0.44841	7.24896	8.39254e-05	0.000405678	0.0398557	7.24896	0.699232	0.857857	ENSMUSG00000001687	Ubl3	protein coding gene
ENSMUSG00000001700	Gramd3	GRAM domain containing 3	0.383063	5.89854	0.000319456	0.00310165	0.137619	5.89854	0.197698	0.379026	-0.157016	5.89854	0.144378	0.981006	-0.167618	5.89854	0.128785	0.4129	0.131611	5.89854	0.272549	0.386436	0.0720055	5.89854	0.504928	0.716712	ENSMUSG00000001700	Gramd2b	protein coding gene
ENSMUSG00000001707	Eef1e1	eukaryotic translation elongation factor 1 epsilon 1	0.763805	3.63705	2.51e-06	5.18e-05	0.967826	3.63705	1.03401e-09	5.78653e-08	0.121584	3.63705	0.469061	1	-0.133433	3.63705	0.466997	0.765696	0.576755	3.63705	0.00209019	0.00682216	0.0667884	3.63705	0.711049	0.866071	ENSMUSG00000001707	Eef1e1	protein coding gene
ENSMUSG00000001729	Akt1	thymoma viral proto-oncogene 1	0.215498	7.34738	0.0283572	0.103838	0.187539	7.34738	0.0558864	0.158572	0.0130178	7.34738	0.896857	1	-0.122547	7.34738	0.218882	0.535215	0.320208	7.34738	0.0035041	0.010604	0.196902	7.34738	0.0459119	0.138295	ENSMUSG00000001729	Akt1	protein coding gene
ENSMUSG00000001739	Cldn15	claudin 15	-0.31371	1.00792	0.384387	0.605077	0.186243	1.00792	0.594507	0.761888	0.0529129	1.00792	0.904016	1	-0.718602	1.00792	0.0688721	0.296694	0.372833	1.00792	0.33161	0.450319	-0.66277	1.00792	0.0844967	0.220639	ENSMUSG00000001739	Cldn15	protein coding gene
ENSMUSG00000001741	Il16	interleukin 16	-0.140789	5.48886	0.324221	0.545387	-0.590791	5.48886	3.26099e-05	0.000452274	-0.300676	5.48886	0.0337231	0.604967	-0.538587	5.48886	0.000205635	0.0062455	-0.710104	5.48886	1.95009e-05	0.000110877	-0.358516	5.48886	0.0122966	0.0486568	ENSMUSG00000001741	Il16	protein coding gene
ENSMUSG00000001750	Tcirg1	T cell, immune regulator 1, ATPase, H+ transporting, lysosomal V0 protein A3	-0.125545	5.43913	0.347186	0.5682	-0.077506	5.43913	0.547695	0.725853	0.181629	5.43913	0.165626	1	0.0104572	5.43913	0.947972	1	0.780429	5.43913	7.12691e-08	6.66347e-07	1.56666	5.43913	7.37556e-34	6.12874e-32	ENSMUSG00000001750	Tcirg1	protein coding gene
ENSMUSG00000001751	Naglu	alpha-N-acetylglucosaminidase (Sanfilippo disease IIIB)	-0.451914	4.06215	0.00098089	0.00780604	-0.352915	4.06215	0.00770347	0.0364656	0.27264	4.06215	0.0323576	0.589842	-0.139056	4.06215	0.320014	0.645419	0.710453	4.06215	9.47112e-07	7.24007e-06	0.878959	4.06215	4.01137e-12	8.34217e-11	ENSMUSG00000001751	Naglu	protein coding gene
ENSMUSG00000001755	Coasy	Coenzyme A synthase	-0.100583	5.32464	0.329545	0.550724	-0.0255573	5.32464	0.796645	0.903799	0.0136907	5.32464	0.895841	1	0.0194795	5.32464	0.851612	0.974495	0.0482314	5.32464	0.686517	0.782384	0.00697997	5.32464	0.947824	0.993746	ENSMUSG00000001755	Coasy	protein coding gene
ENSMUSG00000001761	Smo	smoothened, frizzled class receptor	-0.0968176	6.81961	0.333634	0.554756	-0.113289	6.81961	0.251921	0.445947	0.0122886	6.81961	0.902948	1	-0.0851856	6.81961	0.400037	0.716402	-0.171937	6.81961	0.133021	0.219535	-0.137559	6.81961	0.171101	0.362264	ENSMUSG00000001761	Smo	protein coding gene
ENSMUSG00000001763	Tspan33	tetraspanin 33	-0.0017062	0.958081	1	1	0.380493	0.958081	0.169857	0.342804	0.204684	0.958081	0.514949	1	0.630219	0.958081	0.039305	0.218829	0.562831	0.958081	0.11799	0.199421	1.43534	0.958081	2.70308e-08	3.75439e-07	ENSMUSG00000001763	Tspan33	protein coding gene
ENSMUSG00000001767	Crnkl1	crooked neck pre-mRNA splicing factor 1	0.0463192	5.52543	0.626221	0.805381	0.16913	5.52543	0.0644961	0.175504	0.00195696	5.52543	0.987429	1	0.00274519	5.52543	0.988478	1	0.0553007	5.52543	0.626799	0.732996	0.231717	5.52543	0.0132218	0.0516675	ENSMUSG00000001767	Crnkl1	protein coding gene
ENSMUSG00000001768	Rin2	Ras and Rab interactor 2	-0.385295	7.13204	0.000926259	0.00746412	-0.270503	7.13204	0.0195024	0.0736617	-0.076905	7.13204	0.50609	1	-0.0869649	7.13204	0.456091	0.75798	0.0540188	7.13204	0.672588	0.770904	-0.108914	7.13204	0.349354	0.576783	ENSMUSG00000001768	Rin2	protein coding gene
ENSMUSG00000001774	Chordc1	cysteine and histidine-rich domain (CHORD)-containing, zinc-binding protein 1	0.358695	5.47486	0.0196793	0.0793551	0.361624	5.47486	0.0177939	0.0689728	-0.00959963	5.47486	0.954298	1	0.118277	5.47486	0.452487	0.75497	0.238925	5.47486	0.165991	0.261184	-0.259761	5.47486	0.0967244	0.244261	ENSMUSG00000001774	Chordc1	protein coding gene
ENSMUSG00000001783	Rtcb	RNA 2',3'-cyclic phosphate and 5'-OH ligase	0.0905216	6.62808	0.300224	0.517057	0.181909	6.62808	0.0350672	0.113147	0.0365954	6.62808	0.673316	1	-0.134518	6.62808	0.133674	0.420496	0.031652	6.62808	0.748406	0.830204	0.242943	6.62808	0.00539363	0.0244985	ENSMUSG00000001783	Rtcb	protein coding gene
ENSMUSG00000001785	Pwp1	PWP1 homolog, endonuclein	0.33285	5.2271	0.00105634	0.00828963	0.572768	5.2271	8.36018e-09	3.71467e-07	-0.00439613	5.2271	0.97315	1	-0.0899255	5.2271	0.412128	0.725704	0.287409	5.2271	0.0149021	0.0361535	0.24376	5.2271	0.0182077	0.066609	ENSMUSG00000001785	Pwp1	protein coding gene
ENSMUSG00000001786	Fbxo7	F-box protein 7	-0.284689	4.82019	0.00648057	0.0342496	-0.19512	4.82019	0.0570904	0.161381	-0.158892	4.82019	0.119944	0.942976	-0.0253978	4.82019	0.821502	0.960454	-0.235866	4.82019	0.058752	0.112482	-0.00330811	4.82019	0.981244	1	ENSMUSG00000001786	Fbxo7	protein coding gene
ENSMUSG00000001794	Capns1	calpain, small subunit 1	0.256272	5.76628	0.0144087	0.0625311	0.101046	5.76628	0.332454	0.533432	0.0424467	5.76628	0.688029	1	-0.344213	5.76628	0.00159072	0.0289421	0.357153	5.76628	0.00239915	0.00763964	-0.0685922	5.76628	0.52385	0.731242	ENSMUSG00000001794	Capns1	protein coding gene
ENSMUSG00000001802	Lrp3	low density lipoprotein receptor-related protein 3	-0.353484	3.37728	0.0587301	0.173956	-0.420697	3.37728	0.021489	0.0792777	-0.148267	3.37728	0.416952	1	-0.895231	3.37728	6.09606e-06	0.000390046	-1.19447	3.37728	4.12674e-07	3.39823e-06	-1.10606	3.37728	2.00835e-08	2.82834e-07	ENSMUSG00000001802	Lrp3	protein coding gene
ENSMUSG00000001804	Dsg4	desmoglein 4	0.544048	2.94277	0.43977	0.656266	4.44115	2.94277	1.05688e-10	7.55643e-09	0.0893143	2.94277	0.946934	1	5.40192	2.94277	4.87852e-14	3.74573e-11	3.91427	2.94277	3.68165e-08	3.60741e-07	3.56332	2.94277	1.37399e-07	1.74661e-06	ENSMUSG00000001804	Dsg4	protein coding gene
ENSMUSG00000001827	Folr1	folate receptor 1 (adult)	-0.210065	0.545399	0.526051	0.728697	-0.0823249	0.545399	0.803399	0.908837	-0.137877	0.545399	0.70092	1	-0.693829	0.545399	0.0718156	0.303768	0.11203	0.545399	0.853359	0.910822	-0.244921	0.545399	0.502872	0.715614	ENSMUSG00000001827	Folr1	protein coding gene
ENSMUSG00000001829	Clpb	ClpB caseinolytic peptidase B	-0.0055699	5.27428	0.960638	1	0.189274	5.27428	0.0932736	0.226605	-0.0717912	5.27428	0.528424	1	-0.056992	5.27428	0.632858	0.865706	0.214505	5.27428	0.0981984	0.171982	0.0422026	5.27428	0.72272	0.873261	ENSMUSG00000001829	Clpb	protein coding gene
ENSMUSG00000001833	Sept7	septin 7	0.115828	7.49208	0.37208	0.594035	0.226386	7.49208	0.0798295	0.203608	0.0577186	7.49208	0.655606	1	-0.18609	7.49208	0.153857	0.449578	-0.00618962	7.49208	0.974616	0.998992	-0.246449	7.49208	0.0585287	0.16676	ENSMUSG00000001833	Septin7	protein coding gene
ENSMUSG00000001844	Zdhhc4	zinc finger, DHHC domain containing 4	-0.156168	4.59175	0.196972	0.394952	-0.243704	4.59175	0.0383924	0.120672	0.0351022	4.59175	0.764755	1	-0.204148	4.59175	0.1036	0.368637	-0.26689	4.59175	0.0627103	0.118605	-0.0473253	4.59175	0.703403	0.860188	ENSMUSG00000001844	Zdhhc4	protein coding gene
ENSMUSG00000001847	Rac1	Rac family small GTPase 1	0.334814	7.70906	0.000306312	0.00299524	0.300893	7.70906	0.0011379	0.00815303	0.136117	7.70906	0.141415	0.978875	-0.148093	7.70906	0.115371	0.389541	0.654651	7.70906	1.86057e-10	2.49571e-09	0.124769	7.70906	0.180368	0.375552	ENSMUSG00000001847	Rac1	protein coding gene
ENSMUSG00000001855	Nup214	nucleoporin 214	0.0633078	6.18682	0.614587	0.795965	-0.0600494	6.18682	0.630213	0.78828	-0.0649552	6.18682	0.603399	1	0.07315	6.18682	0.567242	0.826712	-0.255001	6.18682	0.0766567	0.139896	0.0250615	6.18682	0.845217	0.943471	ENSMUSG00000001855	Nup214	protein coding gene
ENSMUSG00000001864	Aif1l	allograft inflammatory factor 1-like	-0.297097	6.39972	0.037365	0.12665	-0.18872	6.39972	0.184375	0.361572	-0.150765	6.39972	0.290022	1	-0.220664	6.39972	0.125407	0.407171	-0.386661	6.39972	0.0174428	0.0411067	-0.258649	6.39972	0.0709862	0.193349	ENSMUSG00000001864	Aif1l	protein coding gene
ENSMUSG00000001865	Cpa3	carboxypeptidase A3, mast cell	-0.383553	5.26684	0.0369607	0.125702	-0.788867	5.26684	1.88614e-05	0.000285975	0.183156	5.26684	0.313999	1	-0.705129	5.26684	0.000160266	0.00511865	0.238589	5.26684	0.238348	0.347467	-0.524505	5.26684	0.00454583	0.0211892	ENSMUSG00000001865	Cpa3	protein coding gene
ENSMUSG00000001870	Ltbp1	latent transforming growth factor beta binding protein 1	-0.0687596	6.39519	0.563134	0.757171	-0.0392438	6.39519	0.740872	0.867401	0.0213792	6.39519	0.857972	1	-0.513782	6.39519	2.00742e-05	0.00101937	-0.744988	6.39519	7.13585e-08	6.66858e-07	-0.588337	6.39519	9.38006e-07	1.05601e-05	ENSMUSG00000001870	Ltbp1	protein coding gene
ENSMUSG00000001891	Ugp2	UDP-glucose pyrophosphorylase 2	-0.0918453	6.93904	0.520393	0.724888	0.0679613	6.93904	0.633514	0.790965	-0.0171626	6.93904	0.906413	1	-0.2929	6.93904	0.0424537	0.22884	0.461236	6.93904	0.00361558	0.0108779	-0.0477656	6.93904	0.740345	0.884369	ENSMUSG00000001891	Ugp2	protein coding gene
ENSMUSG00000001909	Trmt1	tRNA methyltransferase 1	0.146769	5.20664	0.188354	0.383031	0.134377	5.20664	0.229641	0.418927	-0.0762956	5.20664	0.494448	1	0.0506683	5.20664	0.659213	0.878938	-0.386775	5.20664	0.00361255	0.0108705	0.086689	5.20664	0.447817	0.668993	ENSMUSG00000001909	Trmt1	protein coding gene
ENSMUSG00000001910	Nacc1	nucleus accumbens associated 1, BEN and BTB (POZ) domain containing	0.451682	6.25442	1.97e-05	0.000306077	0.3878	6.25442	0.000233927	0.00225747	0.152372	6.25442	0.149246	0.989845	0.134974	6.25442	0.209645	0.523731	0.717209	6.25442	1.11764e-09	1.35865e-08	0.33186	6.25442	0.00184647	0.00984534	ENSMUSG00000001910	Nacc1	protein coding gene
ENSMUSG00000001911	Nfix	nuclear factor I/X	0.0212363	8.1519	0.860969	0.956882	-0.274072	8.1519	0.0231912	0.0837388	0.011997	8.1519	0.921867	1	0.206663	8.1519	0.0876584	0.338418	0.10685	8.1519	0.426251	0.546734	-0.144601	8.1519	0.231995	0.444514	ENSMUSG00000001911	Nfix	protein coding gene
ENSMUSG00000001918	Slc1a5	solute carrier family 1 (neutral amino acid transporter), member 5	-0.0687423	6.06342	0.506431	0.713725	0.276212	6.06342	0.00657747	0.0322242	-0.191425	6.06342	0.0619918	0.800475	-0.464226	6.06342	1.21378e-05	0.000679904	-0.0484406	6.06342	0.683173	0.779869	-0.372385	6.06342	0.000370116	0.00242718	ENSMUSG00000001918	Slc1a5	protein coding gene
ENSMUSG00000001924	Uba1	ubiquitin-like modifier activating enzyme 1	0.288089	8.07566	0.00115418	0.00892964	0.340772	8.07566	0.000116443	0.00129123	0.0905169	8.07566	0.306977	1	-0.0565142	8.07566	0.529314	0.804317	0.589688	8.07566	1.95585e-09	2.31031e-08	0.279566	8.07566	0.00164882	0.00894801	ENSMUSG00000001924	Uba1	protein coding gene
ENSMUSG00000001930	Vwf	Von Willebrand factor	0.0937715	5.73488	0.434461	0.651267	-0.301484	5.73488	0.0115797	0.0499376	0.100708	5.73488	0.399435	1	0.110398	5.73488	0.36446	0.686982	0.174003	5.73488	0.195936	0.29775	-0.140539	5.73488	0.244957	0.460976	ENSMUSG00000001930	Vwf	protein coding gene
ENSMUSG00000001942	Siae	sialic acid acetylesterase	-0.318908	4.08163	0.0184914	0.075697	-0.360422	4.08163	0.00709444	0.0342327	0.216611	4.08163	0.09825	0.908769	-0.259937	4.08163	0.06337	0.284468	-0.243521	4.08163	0.135799	0.223153	0.123815	4.08163	0.355433	0.583122	ENSMUSG00000001942	Siae	protein coding gene
ENSMUSG00000001943	Vsig2	V-set and immunoglobulin domain containing 2	-0.47031	1.00371	0.106774	0.264667	-0.75621	1.00371	0.00929603	0.0420545	-0.293092	1.00371	0.30482	1	-0.0333516	1.00371	0.95858	1	-1.20495	1.00371	0.00271009	0.0084903	-0.884592	1.00371	0.00530749	0.0241989	ENSMUSG00000001943	Vsig2	protein coding gene
ENSMUSG00000001946	Esam	endothelial cell-specific adhesion molecule	-0.192884	4.10058	0.261934	0.474473	-0.254534	4.10058	0.131432	0.287996	-0.199952	4.10058	0.239902	1	-0.340264	4.10058	0.053939	0.260962	-0.00022219	4.10058	0.984592	1	-0.682787	4.10058	0.000110978	0.000831794	ENSMUSG00000001946	Esam	protein coding gene
ENSMUSG00000001948	Spa17	sperm autoantigenic protein 17	0.143227	0.0331035	0.821824	0.934035	0.0330981	0.0331035	1	1	0.14777	0.0331035	0.783036	1	-0.112931	0.0331035	0.855474	0.97631	-0.31252	0.0331035	0.630364	0.735686	-0.585328	0.0331035	0.21946	0.428932	ENSMUSG00000001948	Spa17	protein coding gene
ENSMUSG00000001962	Fam50a	family with sequence similarity 50, member A	0.268096	4.23383	0.0539541	0.164235	0.330065	4.23383	0.0155694	0.0623264	0.141347	4.23383	0.304215	1	0.0360271	4.23383	0.811094	0.956068	-0.0472094	4.23383	0.783441	0.857407	0.108817	4.23383	0.450625	0.671148	ENSMUSG00000001962	Fam50a	protein coding gene
ENSMUSG00000001964	Emd	emerin	0.468755	4.85822	2.1e-05	0.000324197	0.349178	4.85822	0.0013776	0.0094914	0.0829185	4.85822	0.452057	1	-0.0945042	4.85822	0.429971	0.739097	0.17976	4.85822	0.169195	0.265205	0.0838092	4.85822	0.459209	0.678203	ENSMUSG00000001964	Emd	protein coding gene
ENSMUSG00000001983	Taco1	translational activator of mitochondrially encoded cytochrome c oxidase I	0.063191	3.20727	0.734221	0.881442	0.114069	3.20727	0.487219	0.677337	0.181119	3.20727	0.286923	1	0.158426	3.20727	0.377248	0.698866	0.129872	3.20727	0.544442	0.659524	0.243102	3.20727	0.161652	0.348602	ENSMUSG00000001983	Taco1	protein coding gene
ENSMUSG00000001985	Grik3	glutamate receptor, ionotropic, kainate 3	-0.268401	2.39603	0.217215	0.420603	-0.343366	2.39603	0.0973464	0.233299	-0.317217	2.39603	0.136078	0.967771	0.310565	2.39603	0.153795	0.449466	-0.679099	2.39603	0.0129104	0.0320714	-0.454299	2.39603	0.0421135	0.129484	ENSMUSG00000001985	Grik3	protein coding gene
ENSMUSG00000001986	Gria3	glutamate receptor, ionotropic, AMPA3 (alpha 3)	-0.199461	3.40277	0.38164	0.602482	-0.481735	3.40277	0.0344972	0.1118	-0.043589	3.40277	0.850957	1	-0.371534	3.40277	0.107621	0.375386	-1.16056	3.40277	3.15543e-05	0.00017028	-0.994871	3.40277	2.61485e-05	0.000224072	ENSMUSG00000001986	Gria3	protein coding gene
ENSMUSG00000001995	Sipa1l2	signal-induced proliferation-associated 1 like 2	0.574395	5.86028	8.45e-09	3.12e-07	0.301189	5.86028	0.00250452	0.0152481	-0.178917	5.86028	0.0774518	0.86343	0.146818	5.86028	0.152192	0.447232	0.349807	5.86028	0.0020873	0.00681505	0.00307128	5.86028	0.977272	1	ENSMUSG00000001995	Sipa1l2	protein coding gene
ENSMUSG00000001998	Ap4e1	adaptor-related protein complex AP-4, epsilon 1	0.0515039	4.82188	0.669404	0.836483	0.0595272	4.82188	0.61581	0.778226	0.0887739	4.82188	0.449253	1	0.262164	4.82188	0.0291064	0.18505	-0.14425	4.82188	0.288789	0.404561	0.132962	4.82188	0.268306	0.487888	ENSMUSG00000001998	Ap4e1	protein coding gene
ENSMUSG00000001999	Blvra	biliverdin reductase A	-0.0905861	4.21128	0.488032	0.698028	-0.157866	4.21128	0.213657	0.399232	0.0587731	4.21128	0.649119	1	-0.208084	4.21128	0.125321	0.407027	0.47467	4.21128	0.000940431	0.00339826	0.393489	4.21128	0.00194604	0.0102734	ENSMUSG00000001999	Blvra	protein coding gene
ENSMUSG00000002006	Pdzd4	PDZ domain containing 4	-0.284366	4.02504	0.0417513	0.137083	-0.301148	4.02504	0.027989	0.0956638	-0.0457908	4.02504	0.736071	1	-0.176151	4.02504	0.219063	0.535428	-0.11575	4.02504	0.48698	0.605374	-0.273875	4.02504	0.0522836	0.152883	ENSMUSG00000002006	Pdzd4	protein coding gene
ENSMUSG00000002007	Srpk3	serine/arginine-rich protein specific kinase 3	-0.414971	2.06317	0.132839	0.304132	-0.488877	2.06317	0.0651009	0.176648	-0.16289	2.06317	0.531724	1	-0.118546	2.06317	0.682529	0.892475	-1.27232	2.06317	0.000156224	0.000702112	-0.795129	2.06317	0.00495607	0.0227806	ENSMUSG00000002007	Srpk3	protein coding gene
ENSMUSG00000002010	Idh3g	isocitrate dehydrogenase 3 (NAD+), gamma	-0.0890306	5.80257	0.394606	0.614024	-0.104472	5.80257	0.314165	0.513973	-0.0635562	5.80257	0.543763	1	-0.354266	5.80257	0.000996779	0.0206399	-0.314545	5.80257	0.00918972	0.0241474	-0.299394	5.80257	0.0047303	0.0219002	ENSMUSG00000002010	Idh3g	protein coding gene
ENSMUSG00000002012	Pnck	pregnancy upregulated non-ubiquitously expressed CaM kinase	-0.490472	0.227586	0.271142	0.485501	-0.404093	0.227586	0.325917	0.526319	-0.0219187	0.227586	1	1	-0.364404	0.227586	0.468595	0.766664	-0.429147	0.227586	0.537364	0.652953	-0.232835	0.227586	0.608513	0.795935	ENSMUSG00000002012	Pnck	protein coding gene
ENSMUSG00000002014	Ssr4	signal sequence receptor, delta	0.000304044	5.9993	0.99898	1	0.0246966	5.9993	0.785274	0.897149	-0.00745463	5.9993	0.941036	1	-0.270528	5.9993	0.00380354	0.053136	0.00534402	5.9993	0.941595	0.976297	0.0695767	5.9993	0.445294	0.667037	ENSMUSG00000002014	Ssr4	protein coding gene
ENSMUSG00000002015	Bcap31	B cell receptor associated protein 31	0.11781	6.94488	0.20441	0.404542	0.128842	6.94488	0.161832	0.331205	0.0721229	6.94488	0.434689	1	-0.12617	6.94488	0.181183	0.48797	0.190717	6.94488	0.0673984	0.125921	-0.0784839	6.94488	0.401774	0.629665	ENSMUSG00000002015	Bcap31	protein coding gene
ENSMUSG00000002017	Fam98a	family with sequence similarity 98, member A	0.305429	4.55141	0.00819893	0.0411227	0.182317	4.55141	0.112028	0.258055	-0.0971179	4.55141	0.40121	1	-0.118903	4.55141	0.334616	0.657988	0.175635	4.55141	0.194191	0.2956	-0.204309	4.55141	0.0907154	0.23295	ENSMUSG00000002017	Fam98a	protein coding gene
ENSMUSG00000002020	Ltbp2	latent transforming growth factor beta binding protein 2	-0.186124	5.60765	0.416075	0.634509	-0.603708	5.60765	0.00829703	0.0385901	0.115479	5.60765	0.613482	1	-0.332437	5.60765	0.14851	0.442365	0.602276	5.60765	0.0163984	0.0390917	0.313868	5.60765	0.169202	0.359631	ENSMUSG00000002020	Ltbp2	protein coding gene
ENSMUSG00000002028	Kmt2a	lysine (K)-specific methyltransferase 2A	-0.00697483	7.05614	0.963131	1	-0.464334	7.05614	0.0016079	0.0107464	-0.106567	7.05614	0.467317	1	0.370243	7.05614	0.0119886	0.111531	-0.415938	7.05614	0.0131406	0.0325758	0.182358	7.05614	0.215656	0.424132	ENSMUSG00000002028	Kmt2a	protein coding gene
ENSMUSG00000002031	Ift46	intraflagellar transport 46	-0.350125	4.81127	0.000443003	0.0040628	-0.475948	4.81127	1.18078e-06	2.75731e-05	0.00782845	4.81127	0.942996	1	-0.0676076	4.81127	0.518864	0.799139	-0.474214	4.81127	6.78721e-05	0.000337077	-0.180597	4.81127	0.0720543	0.195541	ENSMUSG00000002031	Ift46	protein coding gene
ENSMUSG00000002032	Tmem25	transmembrane protein 25	-0.77195	0.8697	0.0173478	0.0721229	-1.058	0.8697	0.00128406	0.00901003	-0.190153	0.8697	0.552467	1	-0.0131636	0.8697	1	1	-1.36993	0.8697	0.00126468	0.00440571	-0.864957	0.8697	0.01045	0.0425876	ENSMUSG00000002032	Tmem25	protein coding gene
ENSMUSG00000002033	Cd3g	CD3 antigen, gamma polypeptide	-0.145949	2.0244	0.692615	0.85354	-0.166585	2.0244	0.643033	0.797198	0.20467	2.0244	0.505619	1	-0.0206728	2.0244	1	1	2.63067	2.0244	8.32033e-20	2.58011e-18	2.55911	2.0244	6.54813e-22	2.81819e-20	ENSMUSG00000002033	Cd3g	protein coding gene
ENSMUSG00000002043	Trappc6a	trafficking protein particle complex 6A	-0.188612	4.62875	0.0811394	0.218354	-0.171192	4.62875	0.107098	0.249586	0.0115525	4.62875	0.911083	1	-0.0319949	4.62875	0.7893	0.946027	0.103812	4.62875	0.406278	0.526749	-0.0454014	4.62875	0.681708	0.847005	ENSMUSG00000002043	Trappc6a	protein coding gene
ENSMUSG00000002052	Supt6	SPT6, histone chaperone and transcription elongation factor	0.351125	7.22203	0.000157593	0.00174957	0.0497321	7.22203	0.597098	0.763323	-0.056189	7.22203	0.545827	1	0.227852	7.22203	0.0150917	0.127541	-0.115307	7.22203	0.27778	0.392404	0.0896082	7.22203	0.33903	0.566526	ENSMUSG00000002052	Supt6	protein coding gene
ENSMUSG00000002055	Spag5	sperm associated antigen 5	0.255195	3.52053	0.207513	0.408341	-0.0550928	3.52053	0.765233	0.883687	0.471023	3.52053	0.0162446	0.40601	0.253145	3.52053	0.227206	0.545356	0.544855	3.52053	0.0154732	0.0373078	0.45699	3.52053	0.0219059	0.0773646	ENSMUSG00000002055	Spag5	protein coding gene
ENSMUSG00000002057	Foxn1	forkhead box N1	0.0159187	3.70633	0.94721	1	0.355297	3.70633	0.0524976	0.151293	0.0644432	3.70633	0.744964	1	0.931566	3.70633	3.6083e-07	3.48047e-05	0.71015	3.70633	0.000544255	0.00210328	0.434902	3.70633	0.0186648	0.0679317	ENSMUSG00000002057	Foxn1	protein coding gene
ENSMUSG00000002058	Unc119	unc-119 lipid binding chaperone	-0.331219	2.99209	0.05094	0.158245	-0.307853	2.99209	0.0643661	0.175354	0.18198	2.99209	0.267909	1	-0.202529	2.99209	0.268251	0.591711	0.324835	2.99209	0.0871768	0.155922	0.133235	2.99209	0.437906	0.660922	ENSMUSG00000002058	Unc119	protein coding gene
ENSMUSG00000002059	Rab34	RAB34, member RAS oncogene family	-0.337278	5.14324	0.00988409	0.0472188	-0.213242	5.14324	0.0974684	0.233426	-0.0443301	5.14324	0.730967	1	-0.318568	5.14324	0.0167527	0.136605	-0.434156	5.14324	0.00404557	0.0119912	-0.480657	5.14324	0.000271679	0.00184337	ENSMUSG00000002059	Rab34	protein coding gene
ENSMUSG00000002064	Sdf2	stromal cell derived factor 2	-0.0818079	5.11993	0.476595	0.688511	-0.238975	5.11993	0.0356263	0.114605	-0.0694346	5.11993	0.54392	1	-0.253002	5.11993	0.0335164	0.200295	0.0135016	5.11993	0.912396	0.954879	-0.12405	5.11993	0.289125	0.511964	ENSMUSG00000002064	Sdf2	protein coding gene
ENSMUSG00000002068	Ccne1	cyclin E1	0.259496	2.08941	0.274143	0.488914	0.135186	2.08941	0.559214	0.735012	0.376977	2.08941	0.0962975	0.902318	-0.169328	2.08941	0.555083	0.819791	1.16072	2.08941	2.36551e-06	1.66018e-05	0.854643	2.08941	0.000131237	0.000964952	ENSMUSG00000002068	Ccne1	protein coding gene
ENSMUSG00000002076	Hsf2bp	heat shock transcription factor 2 binding protein	-0.721214	-0.43596	0.190887	0.386364	-0.152428	-0.43596	0.789261	0.899793	-0.265425	-0.43596	0.642038	1	-0.0737042	-0.43596	1	1	-0.0155332	-0.43596	1	1	-0.262405	-0.43596	0.672638	0.84129	ENSMUSG00000002076	Hsf2bp	protein coding gene
ENSMUSG00000002083	Bbc3	BCL2 binding component 3	-0.605237	2.86056	0.00723714	0.0373869	-0.441068	2.86056	0.0446941	0.134658	0.136548	2.86056	0.534974	1	-0.102587	2.86056	0.660976	0.879614	-0.40665	2.86056	0.118533	0.200232	0.204472	2.86056	0.35667	0.584448	ENSMUSG00000002083	Bbc3	protein coding gene
ENSMUSG00000002100	Mybpc3	myosin binding protein C, cardiac	0.953381	-0.172229	0.0601131	0.176893	0.643698	-0.172229	0.20821	0.392786	-0.480174	-0.172229	0.433033	1	-1.2862	-0.172229	0.0873686	0.338113	1.05128	-0.172229	0.0736785	0.1354	1.44852	-0.172229	0.0032482	0.0159257	ENSMUSG00000002100	Mybpc3	protein coding gene
ENSMUSG00000002102	Psmc3	proteasome (prosome, macropain) 26S subunit, ATPase 3	0.145086	6.89279	0.120634	0.285432	0.28086	6.89279	0.00248112	0.0151624	0.0986541	6.89279	0.288667	1	-0.105959	6.89279	0.268111	0.591594	0.0940339	6.89279	0.377135	0.497226	0.19896	6.89279	0.0336822	0.109236	ENSMUSG00000002102	Psmc3	protein coding gene
ENSMUSG00000002103	Acp2	acid phosphatase 2, lysosomal	-0.422656	5.45182	3.39e-05	0.00048547	-0.412424	5.45182	3.92157e-05	0.000526028	0.0323093	5.45182	0.752393	1	-0.229066	5.45182	0.0278844	0.18061	0.889823	5.45182	3.35507e-16	7.81561e-15	0.873252	5.45182	3.45375e-19	1.26276e-17	ENSMUSG00000002103	Acp2	protein coding gene
ENSMUSG00000002104	Rapsn	receptor-associated protein of the synapse	-0.710997	1.34508	0.00440621	0.0256605	-0.544326	1.34508	0.0225035	0.0820004	0.221076	1.34508	0.323738	1	-0.470048	1.34508	0.0811371	0.324037	-0.132511	1.34508	0.708591	0.800036	-0.601621	1.34508	0.0212216	0.0754348	ENSMUSG00000002104	Rapsn	protein coding gene
ENSMUSG00000002105	Slc39a13	solute carrier family 39 (metal ion transporter), member 13	0.187611	4.73594	0.208618	0.409786	0.12894	4.73594	0.387579	0.588389	0.0063915	4.73594	0.974774	1	-0.39258	4.73594	0.0110747	0.106716	-0.55495	4.73594	0.00181563	0.00604841	-0.434394	4.73594	0.00451898	0.0210843	ENSMUSG00000002105	Slc39a13	protein coding gene
ENSMUSG00000002107	Celf2	CUGBP, Elav-like family member 2	-0.0964119	6.03302	0.387249	0.607638	-0.355861	6.03302	0.00138248	0.0095148	0.0771451	6.03302	0.486146	1	-0.0548817	6.03302	0.625889	0.862947	0.370826	6.03302	0.00269516	0.00845183	0.118262	6.03302	0.290204	0.513265	ENSMUSG00000002107	Celf2	protein coding gene
ENSMUSG00000002108	Nr1h3	nuclear receptor subfamily 1, group H, member 3	-0.482927	2.8858	0.00436996	0.0255036	-0.411808	2.8858	0.0117548	0.0505336	-0.125148	2.8858	0.450753	1	-0.948637	2.8858	5.75449e-07	5.28504e-05	0.388451	2.8858	0.0361602	0.0753469	-0.0439254	2.8858	0.825459	0.933011	ENSMUSG00000002108	Nr1h3	protein coding gene
ENSMUSG00000002109	Ddb2	damage specific DNA binding protein 2	-0.61472	3.86154	4.28e-05	0.000587003	-0.58443	3.86154	7.25839e-05	0.000873509	-0.187881	3.86154	0.19047	1	-0.00109527	3.86154	1	1	-0.743038	3.86154	2.96713e-05	0.000161414	-0.117077	3.86154	0.429352	0.653821	ENSMUSG00000002109	Ddb2	protein coding gene
ENSMUSG00000002111	Spi1	spleen focus forming virus (SFFV) proviral integration oncogene	0.529697	4.38951	0.00118599	0.00913156	0.581567	4.38951	0.000266185	0.00251324	0.568956	4.38951	0.000395803	0.0324271	-0.363589	4.38951	0.0457972	0.23888	2.39764	4.38951	9.19986e-45	1.18518e-42	1.8787	4.38951	2.10289e-32	1.62762e-30	ENSMUSG00000002111	Spi1	protein coding gene
ENSMUSG00000002129	Sf3a1	splicing factor 3a, subunit 1	0.292117	6.01564	0.00136537	0.0101859	0.326043	6.01564	0.00031042	0.00284416	0.0443653	6.01564	0.626826	1	0.0452016	6.01564	0.627568	0.863666	0.0742304	6.01564	0.485381	0.603856	0.169217	6.01564	0.0664075	0.184071	ENSMUSG00000002129	Sf3a1	protein coding gene
ENSMUSG00000002147	Stat6	signal transducer and activator of transcription 6	0.0587267	7.00046	0.518971	0.723799	0.0194269	7.00046	0.832415	0.926422	-0.0686583	7.00046	0.446292	1	-0.172128	7.00046	0.0616639	0.280456	0.439431	7.00046	1.25648e-05	7.47436e-05	0.235834	7.00046	0.00929642	0.0386161	ENSMUSG00000002147	Stat6	protein coding gene
ENSMUSG00000002190	Clgn	calmegin	-0.718643	-0.432026	0.264059	0.476975	-0.456088	-0.432026	0.450343	0.645214	-0.267301	-0.432026	0.669845	1	-0.875381	-0.432026	0.155899	0.452369	-1.74909	-0.432026	0.0373103	0.0773319	-1.60688	-0.432026	0.017522	0.0646674	ENSMUSG00000002190	Clgn	protein coding gene
ENSMUSG00000002204	Napsa	napsin A aspartic peptidase	0.0224058	3.26004	0.938632	0.996187	0.425151	3.26004	0.0218937	0.080323	0.227714	3.26004	0.234109	1	-0.146913	3.26004	0.498935	0.786904	1.73445	3.26004	2.17688e-18	6.06463e-17	1.41891	3.26004	6.02567e-15	1.6154e-13	ENSMUSG00000002204	Napsa	protein coding gene
ENSMUSG00000002205	Vrk3	vaccinia related kinase 3	-0.140643	3.99216	0.297927	0.514643	-0.10156	3.99216	0.432141	0.629121	0.00906467	3.99216	0.956002	1	-0.0945661	3.99216	0.50648	0.790704	0.324549	3.99216	0.0313489	0.0668009	0.182024	3.99216	0.17095	0.362064	ENSMUSG00000002205	Vrk3	protein coding gene
ENSMUSG00000002210	Smg9	smg-9 homolog, nonsense mediated mRNA decay factor (C. elegans)	0.0609516	4.26731	0.645598	0.81912	0.11771	4.26731	0.367613	0.569411	-0.0323439	4.26731	0.809383	1	-0.222272	4.26731	0.113809	0.386375	0.0905012	4.26731	0.548963	0.663603	0.00895015	4.26731	0.947534	0.993746	ENSMUSG00000002210	Smg9	protein coding gene
ENSMUSG00000002221	Paxip1	PAX interacting (with transcription-activation domain) protein 1	0.161688	5.15488	0.133679	0.305463	0.106558	5.15488	0.319134	0.519619	0.0773852	5.15488	0.472035	1	0.156808	5.15488	0.15773	0.455509	0.0781803	5.15488	0.538322	0.65379	0.210866	5.15488	0.0531754	0.154887	ENSMUSG00000002221	Paxip1	protein coding gene
ENSMUSG00000002222	Rmnd5a	required for meiotic nuclear division 5 homolog A	-0.110537	8.19917	0.292192	0.509042	-0.137597	8.19917	0.18961	0.368339	-0.038264	8.19917	0.715694	1	0.0605097	8.19917	0.565268	0.826061	-0.0393783	8.19917	0.742885	0.826648	-0.151828	8.19917	0.148996	0.328808	ENSMUSG00000002222	Rmnd5a	protein coding gene
ENSMUSG00000002227	Mov10	Mov10 RISC complex RNA helicase	-0.418925	3.37288	0.056782	0.169956	-0.426879	3.37288	0.048519	0.142885	0.379147	3.37288	0.0702582	0.841195	0.0272409	3.37288	0.910044	0.999741	0.615807	3.37288	0.00907153	0.0238826	0.897185	3.37288	1.7613e-05	0.000156302	ENSMUSG00000002227	Mov10	protein coding gene
ENSMUSG00000002228	Ppm1j	protein phosphatase 1J	0.126037	1.86625	0.608471	0.791197	-0.0190279	1.86625	0.97042	1	0.0410647	1.86625	0.882347	1	0.141758	1.86625	0.591553	0.842396	0.322303	1.86625	0.247856	0.35863	0.358362	1.86625	0.125401	0.292439	ENSMUSG00000002228	Ppm1j	protein coding gene
ENSMUSG00000002233	Rhoc	ras homolog family member C	0.362413	4.79585	0.00170675	0.0121483	0.557933	4.79585	7.62566e-07	1.90592e-05	0.326012	4.79585	0.00433595	0.181722	-0.563547	4.79585	8.95477e-06	0.000530515	0.37125	4.79585	0.0048231	0.0139175	-0.0988694	4.79585	0.409439	0.636835	ENSMUSG00000002233	Rhoc	protein coding gene
ENSMUSG00000002249	Tead3	TEA domain family member 3	0.124382	5.68388	0.372496	0.594294	-0.280054	5.68388	0.0441391	0.133233	-0.22563	5.68388	0.105471	0.932252	0.147193	5.68388	0.296739	0.622662	-0.278033	5.68388	0.0836659	0.150498	-0.107335	5.68388	0.447653	0.668986	ENSMUSG00000002249	Tead3	protein coding gene
ENSMUSG00000002250	Ppard	peroxisome proliferator activator receptor delta	0.536103	4.75541	0.00182865	0.0128434	-0.0534339	4.75541	0.751806	0.874389	-0.0133592	4.75541	0.93888	1	0.376489	4.75541	0.0319504	0.194633	0.724138	4.75541	0.000155322	0.00069855	0.319405	4.75541	0.0667494	0.184699	ENSMUSG00000002250	Ppard	protein coding gene
ENSMUSG00000002257	Def6	differentially expressed in FDCP 6	-0.251309	4.8501	0.0334304	0.116948	-0.147953	4.8501	0.197938	0.379334	-0.0644695	4.8501	0.580506	1	0.0782043	4.8501	0.510506	0.793114	0.23175	4.8501	0.0813987	0.147054	0.284231	4.8501	0.0146476	0.0559192	ENSMUSG00000002257	Def6	protein coding gene
ENSMUSG00000002265	Peg3	paternally expressed 3	-0.62315	6.95767	0.0601237	0.176897	-1.31838	6.95767	8.61761e-05	0.0010013	-0.225863	6.95767	0.494031	1	-0.539434	6.95767	0.103535	0.368637	-2.38035	6.95767	5.70886e-09	6.27975e-08	-2.06111	6.95767	2.02436e-09	3.23814e-08	ENSMUSG00000002265	Peg3	protein coding gene
ENSMUSG00000002266	Zim1	zinc finger, imprinted 1	-1.0897	3.13714	0.0529673	0.162439	-2.29792	3.13714	8.7288e-05	0.00101299	-0.591821	3.13714	0.288861	1	-0.954277	3.13714	0.0908103	0.343606	-3.18365	3.13714	1.47464e-05	8.643e-05	-3.16349	3.13714	2.57834e-07	3.16238e-06	ENSMUSG00000002266	Zim1	protein coding gene
ENSMUSG00000002274	Metrn	meteorin, glial cell differentiation regulator	-0.411224	2.7414	0.025707	0.0968491	-0.308861	2.7414	0.078423	0.201193	0.21186	2.7414	0.223099	1	-0.491019	2.7414	0.0124291	0.113933	-0.46998	2.7414	0.0372773	0.0772761	-0.188423	2.7414	0.31547	0.541245	ENSMUSG00000002274	Metrn	protein coding gene
ENSMUSG00000002279	Lmf1	lipase maturation factor 1	-0.341825	3.6811	0.0122403	0.0554273	-0.255073	3.6811	0.0551115	0.157023	-0.00478215	3.6811	0.987739	1	-0.00370159	3.6811	0.984534	1	-0.244232	3.6811	0.147341	0.237825	-0.126806	3.6811	0.363359	0.591349	ENSMUSG00000002279	Lmf1	protein coding gene
ENSMUSG00000002280	Ciao3	cytosolic iron-sulfur assembly component 3	-0.0932673	4.56154	0.429942	0.647106	-0.0370086	4.56154	0.739483	0.866304	-0.0396695	4.56154	0.740128	1	-0.0431145	4.56154	0.732927	0.918492	-0.0308381	4.56154	0.849598	0.907868	0.129274	4.56154	0.261218	0.480286	ENSMUSG00000002280	Ciao3	protein coding gene
ENSMUSG00000002289	Angptl4	angiopoietin-like 4	1.15366	4.81272	1.33e-07	3.8e-06	0.858868	4.81272	8.03758e-05	0.000950009	-0.485049	4.81272	0.0279004	0.546478	-0.886187	4.81272	0.000101573	0.00364429	0.648151	4.81272	0.00742808	0.0200915	-0.708152	4.81272	0.0016512	0.00895584	ENSMUSG00000002289	Angptl4	protein coding gene
ENSMUSG00000002297	Dbf4	DBF4 zinc finger	0.465377	3.93124	0.00333766	0.0207603	0.162372	3.93124	0.297974	0.497184	0.26386	3.93124	0.0945871	0.898413	0.0282782	3.93124	0.872447	0.984576	0.707924	3.93124	7.14824e-05	0.000352545	0.455185	3.93124	0.00465256	0.0216028	ENSMUSG00000002297	Dbf4	protein coding gene
ENSMUSG00000002307	Daxx	Fas death domain-associated protein	0.0899549	4.98978	0.392106	0.612008	0.184901	4.98978	0.0715606	0.188605	0.0942952	4.98978	0.364795	1	-0.0184748	4.98978	0.885942	0.990601	0.81368	4.98978	1.57906e-12	2.63108e-11	0.573819	4.98978	2.70225e-08	3.75439e-07	ENSMUSG00000002307	Daxx	protein coding gene
ENSMUSG00000002308	Cd320	CD320 antigen	-0.182459	2.7469	0.314352	0.53417	0.319504	2.7469	0.0654902	0.177404	0.172275	2.7469	0.329455	1	-0.1375	2.7469	0.488501	0.780255	0.251257	2.7469	0.222149	0.328814	-0.36397	2.7469	0.0548281	0.158809	ENSMUSG00000002308	Cd320	protein coding gene
ENSMUSG00000002319	Ipo4	importin 4	0.314104	4.35292	0.0116831	0.0535092	0.466206	4.35292	0.00012708	0.00138047	0.0283565	4.35292	0.839093	1	0.0216998	4.35292	0.888235	0.990882	0.299124	4.35292	0.0393743	0.0809977	0.000519832	4.35292	1	1	ENSMUSG00000002319	Ipo4	protein coding gene
ENSMUSG00000002320	Tm9sf1	transmembrane 9 superfamily member 1	0.194923	5.61837	0.0553288	0.166885	0.0197249	5.61837	0.858356	0.943704	0.129519	5.61837	0.199154	1	-0.00928573	5.61837	0.943703	1	0.269372	5.61837	0.0193588	0.0448674	0.126203	5.61837	0.21979	0.429527	ENSMUSG00000002320	Tm9sf1	protein coding gene
ENSMUSG00000002325	Irf9	interferon regulatory factor 9	0.365517	5.44307	0.00299497	0.019017	0.472716	5.44307	9.95416e-05	0.00113419	0.382896	5.44307	0.0016907	0.0941787	0.0675452	5.44307	0.587798	0.840005	1.02616	5.44307	3.62014e-14	7.17117e-13	1.35233	5.44307	7.42726e-29	4.72074e-27	ENSMUSG00000002325	Irf9	protein coding gene
ENSMUSG00000002326	Gmpr2	guanosine monophosphate reductase 2	-0.161015	3.13299	0.331086	0.552092	-0.0124898	3.13299	0.966292	1	0.0295938	3.13299	0.848778	1	-0.134536	3.13299	0.440573	0.747302	0.34388	3.13299	0.0571333	0.109909	0.158351	3.13299	0.317319	0.542961	ENSMUSG00000002326	Gmpr2	protein coding gene
ENSMUSG00000002329	Mdp1	magnesium-dependent phosphatase 1	-0.429772	4.45713	0.0012437	0.00947332	-0.0796538	4.45713	0.548355	0.726559	0.083324	4.45713	0.521516	1	-0.0677796	4.45713	0.633308	0.86596	0.120949	4.45713	0.410689	0.530961	0.0997499	4.45713	0.452703	0.672776	ENSMUSG00000002329	Mdp1	protein coding gene
ENSMUSG00000002332	Dhrs1	dehydrogenase/reductase (SDR family) member 1	0.148567	5.83502	0.178987	0.37042	0.156966	5.83502	0.152063	0.317889	0.149895	5.83502	0.171993	1	-0.144463	5.83502	0.204946	0.518646	0.352433	5.83502	0.00442001	0.0129195	-0.075416	5.83502	0.504011	0.716258	ENSMUSG00000002332	Dhrs1	protein coding gene
ENSMUSG00000002342	Tmem161a	transmembrane protein 161A	-0.0519909	4.54748	0.62769	0.806324	0.00102706	4.54748	1	1	-0.0169259	4.54748	0.87006	1	-0.206504	4.54748	0.0646971	0.288127	-0.329244	4.54748	0.00927825	0.0243467	-0.164983	4.54748	0.128914	0.298162	ENSMUSG00000002342	Tmem161a	protein coding gene
ENSMUSG00000002343	Armc6	armadillo repeat containing 6	0.0852294	3.48645	0.642984	0.81745	0.541843	3.48645	0.00199718	0.0127362	-0.0676935	3.48645	0.71375	1	-0.386464	3.48645	0.0448455	0.235838	-0.0634621	3.48645	0.803645	0.872262	-0.157546	3.48645	0.403404	0.631146	ENSMUSG00000002343	Armc6	protein coding gene
ENSMUSG00000002345	Borcs8	BLOC-1 related complex subunit 8	-0.0330527	3.78117	0.824786	0.935198	0.0262765	3.78117	0.856761	0.942653	0.22494	3.78117	0.101116	0.918566	-0.017619	3.78117	0.922197	1	0.163593	3.78117	0.321289	0.440195	0.107049	3.78117	0.45263	0.672776	ENSMUSG00000002345	Borcs8	protein coding gene
ENSMUSG00000002346	Slc25a42	solute carrier family 25, member 42	-0.843348	3.482	9.73e-06	0.000169577	-0.691689	3.482	0.000203253	0.00201521	-0.417383	3.482	0.0223604	0.480708	-0.149479	3.482	0.426713	0.736644	-0.600258	3.482	0.00705971	0.0192569	-0.336801	3.482	0.0738211	0.198698	ENSMUSG00000002346	Slc25a42	protein coding gene
ENSMUSG00000002365	Snx9	sorting nexin 9	0.013525	6.72316	0.880673	0.968078	0.0623603	6.72316	0.488639	0.677833	-0.00268961	6.72316	0.980245	1	-0.142582	6.72316	0.124998	0.406152	0.614135	6.72316	8.91467e-10	1.09972e-08	0.0490041	6.72316	0.591668	0.782706	ENSMUSG00000002365	Snx9	protein coding gene
ENSMUSG00000002372	Ranbp3	RAN binding protein 3	0.0942416	5.8373	0.329865	0.550956	0.01596	5.8373	0.873863	0.95257	-0.0113359	5.8373	0.909802	1	-0.110727	5.8373	0.269177	0.592732	0.0893763	5.8373	0.406163	0.526671	0.0952917	5.8373	0.330339	0.557047	ENSMUSG00000002372	Ranbp3	protein coding gene
ENSMUSG00000002379	Ndufa11	NADH:ubiquinone oxidoreductase subunit A11	0.177108	5.01996	0.169865	0.357243	0.293691	5.01996	0.0206021	0.0767281	0.141722	5.01996	0.264135	1	-0.239627	5.01996	0.076275	0.313267	0.258735	5.01996	0.0769062	0.140229	0.0606338	5.01996	0.643438	0.820869	ENSMUSG00000002379	Ndufa11	protein coding gene
ENSMUSG00000002393	Nr2f6	nuclear receptor subfamily 2, group F, member 6	0.268898	5.52275	0.0374499	0.126849	0.244348	5.52275	0.05777	0.162762	0.196648	5.52275	0.125796	0.951407	0.000845665	5.52275	0.996578	1	0.693476	5.52275	1.32077e-06	9.81883e-06	0.263654	5.52275	0.0423899	0.130183	ENSMUSG00000002393	Nr2f6	protein coding gene
ENSMUSG00000002395	Use1	unconventional SNARE in the ER 1 homolog (S. cerevisiae)	-0.286927	5.94577	0.00764158	0.0389278	-0.363703	5.94577	0.000652215	0.00522071	-0.0874597	5.94577	0.413818	1	-0.216601	5.94577	0.0477272	0.244234	-0.246657	5.94577	0.0468181	0.0933881	-0.135751	5.94577	0.210675	0.417285	ENSMUSG00000002395	Use1	protein coding gene
ENSMUSG00000002396	Ocel1	occludin/ELL domain containing 1	-0.018343	4.01738	0.892836	0.973473	0.21122	4.01738	0.106277	0.248204	0.10943	4.01738	0.40873	1	-0.452254	4.01738	0.00201901	0.0342055	0.462072	4.01738	0.00233072	0.0074576	0.0984953	4.01738	0.476665	0.693992	ENSMUSG00000002396	Ocel1	protein coding gene
ENSMUSG00000002409	Dyrk1b	dual-specificity tyrosine-(Y)-phosphorylation regulated kinase 1b	-0.549003	4.52544	0.000320432	0.00310798	-0.74258	4.52544	8.81924e-07	2.15376e-05	-0.0516339	4.52544	0.731316	1	0.107348	4.52544	0.484318	0.777326	-0.269851	4.52544	0.119366	0.201249	-0.223417	4.52544	0.142313	0.318672	ENSMUSG00000002409	Dyrk1b	protein coding gene
ENSMUSG00000002413	Braf	Braf transforming gene	0.242029	6.5271	0.0262972	0.0983614	0.0763486	6.5271	0.483144	0.674429	0.028338	6.5271	0.797357	1	0.461688	6.5271	2.55477e-05	0.00121383	0.236281	6.5271	0.0535895	0.104336	0.116051	6.5271	0.291009	0.514357	ENSMUSG00000002413	Braf	protein coding gene
ENSMUSG00000002416	Ndufb2	NADH:ubiquinone oxidoreductase subunit B2	0.0997997	3.21561	0.604851	0.788195	0.0630352	3.21561	0.734529	0.862685	0.0367462	3.21561	0.855768	1	0.21273	3.21561	0.261214	0.58433	-0.113714	3.21561	0.591846	0.702703	-0.386945	3.21561	0.0446024	0.135209	ENSMUSG00000002416	Ndufb2	protein coding gene
ENSMUSG00000002428	Hltf	helicase-like transcription factor	-0.144241	5.4572	0.219789	0.424048	-0.139023	5.4572	0.232745	0.422583	0.0329974	5.4572	0.782307	1	0.212031	5.4572	0.074576	0.309707	-0.159789	5.4572	0.230537	0.338492	0.17802	5.4572	0.131603	0.302171	ENSMUSG00000002428	Hltf	protein coding gene
ENSMUSG00000002455	Prpf6	pre-mRNA splicing factor 6	-0.0694544	5.99653	0.459363	0.673706	-0.163491	5.99653	0.0787387	0.201761	-0.163802	5.99653	0.079419	0.865671	-0.108204	5.99653	0.260198	0.582904	-0.314978	5.99653	0.00398029	0.0118254	-0.18422	5.99653	0.0522963	0.152883	ENSMUSG00000002455	Prpf6	protein coding gene
ENSMUSG00000002458	Rgs19	regulator of G-protein signaling 19	0.0103125	4.00234	0.949863	1	0.337047	4.00234	0.00982538	0.0439521	-0.0221186	4.00234	0.862236	1	-0.520525	4.00234	0.000407416	0.0106828	0.751586	4.00234	4.13802e-07	3.40531e-06	0.246339	4.00234	0.0734744	0.198276	ENSMUSG00000002458	Rgs19	protein coding gene
ENSMUSG00000002459	Rgs20	regulator of G-protein signaling 20	1.00307	2.88316	2.91e-09	1.2e-07	0.576971	2.88316	0.000697022	0.00551498	-0.0509406	2.88316	0.808354	1	0.360417	2.88316	0.0579903	0.270192	0.975207	2.88316	7.42627e-07	5.78754e-06	0.416347	2.88316	0.0216877	0.0767788	ENSMUSG00000002459	Rgs20	protein coding gene
ENSMUSG00000002475	Abhd3	abhydrolase domain containing 3	0.139601	2.86496	0.548955	0.746404	0.214608	2.86496	0.339942	0.5417	0.186581	2.86496	0.399153	1	0.211281	2.86496	0.366722	0.689243	0.717682	2.86496	0.00404792	0.0119944	0.243063	2.86496	0.285435	0.507866	ENSMUSG00000002475	Abhd3	protein coding gene
ENSMUSG00000002477	Snrpd1	small nuclear ribonucleoprotein D1	0.587243	4.75861	7.85e-06	0.000139349	0.731212	4.75861	1.60138e-08	6.5401e-07	0.0672853	4.75861	0.613253	1	-0.0072518	4.75861	0.971013	1	0.0597823	4.75861	0.725963	0.813667	0.211781	4.75861	0.116291	0.27773	ENSMUSG00000002477	Snrpd1	protein coding gene
ENSMUSG00000002486	Tchp	trichoplein, keratin filament binding	-0.173123	3.18917	0.29409	0.510772	-0.280668	3.18917	0.0718411	0.189136	-0.086209	3.18917	0.589083	1	0.0346957	3.18917	0.843277	0.970026	-0.962426	3.18917	4.14361e-06	2.74548e-05	-0.33308	3.18917	0.0439222	0.133675	ENSMUSG00000002486	Tchp	protein coding gene
ENSMUSG00000002489	Tiam1	T cell lymphoma invasion and metastasis 1	0.176739	8.66252	0.0776967	0.211514	0.0525009	8.66252	0.600836	0.766112	-0.0801948	8.66252	0.42366	1	0.182155	8.66252	0.0696354	0.298528	0.165681	8.66252	0.137932	0.225925	0.0971098	8.66252	0.332906	0.560194	ENSMUSG00000002489	Tiam1	protein coding gene
ENSMUSG00000002496	Tsc2	TSC complex subunit 2	-0.0956704	6.19166	0.272628	0.487129	-0.21202	6.19166	0.0133188	0.0555772	-0.0510536	6.19166	0.55286	1	0.101558	6.19166	0.246469	0.568234	-0.0925103	6.19166	0.353372	0.473069	0.0303015	6.19166	0.73133	0.878688	ENSMUSG00000002496	Tsc2	protein coding gene
ENSMUSG00000002500	Rpl3l	ribosomal protein L3-like	-0.158709	3.55832	0.535415	0.735879	-0.163771	3.55832	0.519231	0.702469	-0.262083	3.55832	0.308971	1	0.00789029	3.55832	0.974096	1	-0.436214	3.55832	0.147154	0.237722	-0.391306	3.55832	0.133376	0.304781	ENSMUSG00000002500	Rpl3l	protein coding gene
ENSMUSG00000002504	Slc9a3r2	solute carrier family 9 (sodium/hydrogen exchanger), member 3 regulator 2	-0.313127	4.42973	0.0126415	0.0567744	-0.121733	4.42973	0.327505	0.527823	-0.16781	4.42973	0.172508	1	-0.48907	4.42973	0.000185447	0.00574137	-0.726445	4.42973	2.32612e-06	1.63497e-05	-0.79892	4.42973	1.15671e-09	1.89607e-08	ENSMUSG00000002504	Nherf2	protein coding gene
ENSMUSG00000002524	Puf60	poly-U binding splicing factor 60	0.0765888	6.47415	0.3896	0.609633	0.186093	6.47415	0.0344367	0.111733	-0.023729	6.47415	0.792617	1	-0.236765	6.47415	0.00939149	0.0961438	0.214558	6.47415	0.0314688	0.0670043	-0.090864	6.47415	0.311892	0.537811	ENSMUSG00000002524	Puf60	protein coding gene
ENSMUSG00000002546	Golga2	golgi autoantigen, golgin subfamily a, 2	-0.0150782	7.28645	0.867602	0.961034	-0.0410641	7.28645	0.640277	0.795322	-0.0221068	7.28645	0.803299	1	-0.0460895	7.28645	0.609241	0.852423	-0.202421	7.28645	0.0440658	0.0888771	-0.0396018	7.28645	0.657902	0.830391	ENSMUSG00000002546	Golga2	protein coding gene
ENSMUSG00000002550	Uck1	uridine-cytidine kinase 1	0.0969479	4.97535	0.369195	0.591176	-0.03587	4.97535	0.741735	0.867882	0.0623712	4.97535	0.561251	1	-0.0240891	4.97535	0.840229	0.968645	0.150131	4.97535	0.220514	0.326754	0.0315972	4.97535	0.779683	0.907526	ENSMUSG00000002550	Uck1	protein coding gene
ENSMUSG00000002565	Scin	scinderin	-0.0444112	6.4496	0.715173	0.868435	-0.112767	6.4496	0.350648	0.552086	-0.240654	6.4496	0.0465137	0.718287	-0.182782	6.4496	0.136188	0.42427	-0.204813	6.4496	0.136846	0.224547	0.054629	6.4496	0.65141	0.826043	ENSMUSG00000002565	Scin	protein coding gene
ENSMUSG00000002578	Ikzf4	IKAROS family zinc finger 4	0.589619	2.01291	0.0238934	0.091745	-0.418269	2.01291	0.136824	0.295791	0.0881642	2.01291	0.787302	1	0.859215	2.01291	0.00125294	0.0242931	1.0026	2.01291	0.000656685	0.00248376	0.55431	2.01291	0.0387624	0.121477	ENSMUSG00000002578	Ikzf4	protein coding gene
ENSMUSG00000002580	Mien1	migration and invasion enhancer 1	0.137409	4.31218	0.278227	0.493849	0.189928	4.31218	0.116647	0.265856	0.116553	4.31218	0.342115	1	-0.0236741	4.31218	0.871365	0.983815	0.489357	4.31218	0.000479389	0.0018837	0.186697	4.31218	0.138389	0.312884	ENSMUSG00000002580	Mien1	protein coding gene
ENSMUSG00000002602	Axl	AXL receptor tyrosine kinase	-0.112348	7.86475	0.278898	0.494682	-0.165806	7.86475	0.108768	0.252393	-0.0806468	7.86475	0.435418	1	-0.356032	7.86475	0.000645942	0.0149564	0.0520766	7.86475	0.6487	0.751104	-0.0245262	7.86475	0.813837	0.926697	ENSMUSG00000002602	Axl	protein coding gene
ENSMUSG00000002603	Tgfb1	transforming growth factor, beta 1	0.582116	4.65722	0.00382417	0.0229319	0.221182	4.65722	0.274201	0.471368	0.272673	4.65722	0.178033	1	-0.00594778	4.65722	0.973469	1	2.01606	4.65722	2.37563e-20	7.62547e-19	0.908558	4.65722	6.27216e-06	6.13316e-05	ENSMUSG00000002603	Tgfb1	protein coding gene
ENSMUSG00000002608	Ccdc97	coiled-coil domain containing 97	0.298842	4.31026	0.0372646	0.126399	0.0178998	4.31026	0.919697	0.978417	-0.0743998	4.31026	0.599895	1	0.236131	4.31026	0.11096	0.381304	0.434702	4.31026	0.00755607	0.0203706	0.208364	4.31026	0.156574	0.340637	ENSMUSG00000002608	Ccdc97	protein coding gene
ENSMUSG00000002617	Zfp40	zinc finger protein 40	-0.823169	3.25584	0.00010575	0.00126393	-0.152768	3.25584	0.46615	0.659768	0.103612	3.25584	0.610105	1	-0.0127341	3.25584	0.960112	1	-0.533483	3.25584	0.0290516	0.0627837	-0.258748	3.25584	0.217197	0.425811	ENSMUSG00000002617	Zfp40	protein coding gene
ENSMUSG00000002625	Akap8l	A kinase (PRKA) anchor protein 8-like	-0.37094	5.31452	0.00234352	0.0156411	-0.628031	5.31452	2.1107e-07	6.15728e-06	-0.229049	5.31452	0.0561766	0.772411	0.00347679	5.31452	0.985493	1	-1.2291	5.31452	1.87142e-16	4.4679e-15	-0.222127	5.31452	0.0687145	0.188766	ENSMUSG00000002625	Akap8l	protein coding gene
ENSMUSG00000002633	Shh	sonic hedgehog	1.52761	-1.18049	0.323368	0.544478	3.04759	-1.18049	0.00143741	0.00980887	1.24116	-1.18049	0.481479	1	4.17999	-1.18049	2.83024e-06	0.000206564	4.17993	-1.18049	9.14121e-06	5.59163e-05	2.94215	-1.18049	0.00311614	0.0153804	ENSMUSG00000002633	Shh	protein coding gene
ENSMUSG00000002635	Pdcd2l	programmed cell death 2-like	0.0306475	3.74329	0.840885	0.944789	0.106889	3.74329	0.44486	0.640423	0.0195065	3.74329	0.878512	1	-0.0803287	3.74329	0.605603	0.850183	0.164817	3.74329	0.314229	0.432592	0.00526225	3.74329	0.985651	1	ENSMUSG00000002635	Pdcd2l	protein coding gene
ENSMUSG00000002658	Gtf2f1	general transcription factor IIF, polypeptide 1	0.332553	5.51445	0.00305485	0.0193461	0.422709	5.51445	0.000141995	0.00150585	-0.0255426	5.51445	0.825106	1	-0.180465	5.51445	0.124198	0.405163	-0.163788	5.51445	0.21679	0.322479	0.130157	5.51445	0.254945	0.473366	ENSMUSG00000002658	Gtf2f1	protein coding gene
ENSMUSG00000002660	Clpp	caseinolytic mitochondrial matrix peptidase proteolytic subunit	0.243136	4.28585	0.051594	0.159656	0.394594	4.28585	0.00106415	0.00769972	0.148274	4.28585	0.229194	1	-0.106275	4.28585	0.435978	0.743494	-0.0387786	4.28585	0.794834	0.865688	0.134064	4.28585	0.295284	0.519188	ENSMUSG00000002660	Clpp	protein coding gene
ENSMUSG00000002661	Alkbh7	alkB homolog 7	-0.149726	2.86558	0.436326	0.65302	-0.145514	2.86558	0.416945	0.615114	0.062346	2.86558	0.753425	1	0.0388552	2.86558	0.852143	0.974668	-0.0937736	2.86558	0.684205	0.780604	0.125289	2.86558	0.531257	0.736333	ENSMUSG00000002661	Alkbh7	protein coding gene
ENSMUSG00000002668	Dennd1c	DENN/MADD domain containing 1C	0.642654	2.72539	0.020277	0.0811544	-0.0641086	2.72539	0.857341	0.942989	0.142159	2.72539	0.62429	1	0.0841824	2.72539	0.798659	0.950764	1.22493	2.72539	5.32527e-05	0.000272437	2.06469	2.72539	2.41503e-14	6.10757e-13	ENSMUSG00000002668	Dennd1c	protein coding gene
ENSMUSG00000002679	Med6	mediator complex subunit 6	0.184525	3.89258	0.183436	0.376704	0.135555	3.89258	0.319946	0.52015	0.0314437	3.89258	0.821981	1	-0.0680128	3.89258	0.659656	0.879119	0.00788283	3.89258	0.979935	1	0.0629389	3.89258	0.658421	0.830708	ENSMUSG00000002679	Med6	protein coding gene
ENSMUSG00000002688	Prkd1	protein kinase D1	-0.200155	3.47781	0.166826	0.352901	-0.272788	3.47781	0.0517312	0.149658	-0.0796374	3.47781	0.577182	1	-0.423655	3.47781	0.00506332	0.0642389	-0.845565	3.47781	3.43131e-06	2.31508e-05	-0.863852	3.47781	1.82569e-08	2.58057e-07	ENSMUSG00000002688	Prkd1	protein coding gene
ENSMUSG00000002699	Lcp2	lymphocyte cytosolic protein 2	0.933414	4.10159	3.48e-06	6.85e-05	0.684293	4.10159	0.000592208	0.00483721	0.447502	4.10159	0.0281499	0.549683	-0.133269	4.10159	0.566292	0.826268	3.36422	4.10159	1.40922e-57	4.16154e-55	2.93469	4.10159	6.44888e-50	1.10523e-47	ENSMUSG00000002699	Lcp2	protein coding gene
ENSMUSG00000002718	Cse1l	chromosome segregation 1-like (S. cerevisiae)	0.417099	6.28067	8.19e-05	0.00101762	0.454072	6.28067	1.58509e-05	0.000247257	0.137271	6.28067	0.194454	1	0.00354372	6.28067	0.982053	1	0.449644	6.28067	0.000154935	0.000697298	-0.00350781	6.28067	0.976104	1	ENSMUSG00000002718	Cse1l	protein coding gene
ENSMUSG00000002728	Naa20	N(alpha)-acetyltransferase 20, NatB catalytic subunit	0.118974	5.37598	0.249368	0.459677	0.351226	5.37598	0.000467503	0.00399365	0.0963665	5.37598	0.342707	1	0.0704093	5.37598	0.515794	0.796669	0.25974	5.37598	0.0264712	0.0581457	0.47699	5.37598	3.08484e-06	3.19039e-05	ENSMUSG00000002728	Naa20	protein coding gene
ENSMUSG00000002731	Prkra	protein kinase, interferon inducible double stranded RNA dependent activator	-0.428258	4.21819	0.000728178	0.00613581	-0.455925	4.21819	0.000255857	0.00243127	0.0479771	4.21819	0.694512	1	-0.141249	4.21819	0.283306	0.609648	0.00861752	4.21819	0.959902	0.989226	-0.132745	4.21819	0.296515	0.520684	ENSMUSG00000002731	Prkra	protein coding gene
ENSMUSG00000002732	Fkbp7	FK506 binding protein 7	-0.143423	3.84763	0.452423	0.667866	-0.288315	3.84763	0.12986	0.285497	0.098316	3.84763	0.598528	1	-0.757955	3.84763	0.000115871	0.00398708	-0.936269	3.84763	4.84143e-05	0.000250524	-0.662294	3.84763	0.000637154	0.00392748	ENSMUSG00000002732	Fkbp7	protein coding gene
ENSMUSG00000002733	Plekha3	pleckstrin homology domain-containing, family A (phosphoinositide binding specific) member 3	0.155589	4.20645	0.294741	0.511303	0.518372	4.20645	0.00027687	0.00259372	0.0791655	4.20645	0.583057	1	-0.00893716	4.20645	0.975959	1	0.48383	4.20645	0.00332497	0.010129	0.017328	4.20645	0.912299	0.975412	ENSMUSG00000002733	Plekha3	protein coding gene
ENSMUSG00000002741	Ykt6	YKT6 v-SNARE homolog (S. cerevisiae)	0.310703	6.80829	0.000642416	0.00552225	0.20435	6.80829	0.0242997	0.0865046	0.101908	6.80829	0.261432	1	-0.0617422	6.80829	0.512796	0.794569	0.213337	6.80829	0.0372688	0.077271	0.1168	6.80829	0.2033	0.40794	ENSMUSG00000002741	Ykt6	protein coding gene
ENSMUSG00000002748	Baz1b	bromodomain adjacent to zinc finger domain, 1B	-0.104656	7.13194	0.282988	0.498899	-0.086728	7.13194	0.371009	0.572377	-0.150035	7.13194	0.122534	0.946712	-0.106387	7.13194	0.278608	0.603339	-0.20417	7.13194	0.0652653	0.122652	-0.0641582	7.13194	0.51096	0.720921	ENSMUSG00000002748	Baz1b	protein coding gene
ENSMUSG00000002763	Pex6	peroxisomal biogenesis factor 6	-0.249585	4.96687	0.0655509	0.188333	-0.197419	4.96687	0.136567	0.295436	-0.111979	4.96687	0.403773	1	-0.135841	4.96687	0.326405	0.651203	0.144739	4.96687	0.339826	0.459331	-0.376642	4.96687	0.00593954	0.0266439	ENSMUSG00000002763	Pex6	protein coding gene
ENSMUSG00000002767	Mrpl2	mitochondrial ribosomal protein L2	0.00135753	4.74706	1	1	0.249333	4.74706	0.0166896	0.065526	0.0762773	4.74706	0.472291	1	-0.0223336	4.74706	0.859806	0.978017	-0.0606171	4.74706	0.655793	0.75717	0.226752	4.74706	0.0362762	0.11561	ENSMUSG00000002767	Mrpl2	protein coding gene
ENSMUSG00000002768	Mea1	male enhanced antigen 1	0.0940174	4.76644	0.426671	0.64427	0.168119	4.76644	0.141944	0.303207	0.0298689	4.76644	0.797404	1	-0.426147	4.76644	0.000582092	0.0139841	-0.190084	4.76644	0.173204	0.270357	0.0156765	4.76644	0.904655	0.972712	ENSMUSG00000002768	Mea1	protein coding gene
ENSMUSG00000002769	Gnmt	glycine N-methyltransferase	0.129702	0.720416	0.803311	0.924445	0.868087	0.720416	0.00362141	0.0202721	0.327933	0.720416	0.338475	1	0.650674	0.720416	0.068124	0.295312	1.15121	0.720416	0.00109087	0.00387908	0.292405	0.720416	0.449165	0.670296	ENSMUSG00000002769	Gnmt	protein coding gene
ENSMUSG00000002771	Grin2d	glutamate receptor, ionotropic, NMDA2D (epsilon 4)	0.221767	1.96251	0.380747	0.601517	-0.165702	1.96251	0.512261	0.696482	-0.253414	1.96251	0.315291	1	-0.0116892	1.96251	1	1	-0.569965	1.96251	0.081602	0.147296	-0.360137	1.96251	0.178378	0.372416	ENSMUSG00000002771	Grin2d	protein coding gene
ENSMUSG00000002778	Kdelr1	KDEL (Lys-Asp-Glu-Leu) endoplasmic reticulum protein retention receptor 1	-0.0659967	6.30457	0.483258	0.693646	-0.0424255	6.30457	0.65251	0.804221	0.0256009	6.30457	0.785684	1	-0.332936	6.30457	0.000572023	0.0138113	0.118335	6.30457	0.264567	0.377629	-0.229572	6.30457	0.0157217	0.0593466	ENSMUSG00000002778	Kdelr1	protein coding gene
ENSMUSG00000002781	Tmem143	transmembrane protein 143	-0.351649	3.64303	0.0435248	0.141149	-0.213998	3.64303	0.21357	0.399173	0.112031	3.64303	0.512575	1	-0.0024291	3.64303	1	1	0.0604783	3.64303	0.783275	0.857329	-0.336675	3.64303	0.0582795	0.166173	ENSMUSG00000002781	Tmem143	protein coding gene
ENSMUSG00000002797	Ggct	gamma-glutamyl cyclotransferase	0.330287	6.89851	0.00419711	0.0246976	0.196273	6.89851	0.0881683	0.218373	-0.238705	6.89851	0.0393074	0.657807	-0.144456	6.89851	0.217683	0.533708	-0.516687	6.89851	0.000102359	0.000482586	0.0809196	6.89851	0.485285	0.700801	ENSMUSG00000002797	Ggct	protein coding gene
ENSMUSG00000002799	Jag2	jagged 2	-0.0458028	7.25954	0.65982	0.829168	-0.140696	7.25954	0.170615	0.343651	-0.125628	7.25954	0.223101	1	0.206418	7.25954	0.0462079	0.239978	-0.0241144	7.25954	0.839939	0.900454	0.0323175	7.25954	0.75419	0.892411	ENSMUSG00000002799	Jag2	protein coding gene
ENSMUSG00000002803	Btbd6	BTB (POZ) domain containing 6	-0.363815	4.2116	0.0189043	0.0770422	-0.13318	4.2116	0.386721	0.587777	0.045905	4.2116	0.76919	1	0.000544378	4.2116	1	1	-0.0117521	4.2116	0.978464	1	-0.00824871	4.2116	0.963592	1	ENSMUSG00000002803	Btbd6	protein coding gene
ENSMUSG00000002804	Nudt14	nudix (nucleoside diphosphate linked moiety X)-type motif 14	0.0504342	3.15462	0.785138	0.913333	-0.146328	3.15462	0.405192	0.604911	0.060167	3.15462	0.750491	1	-0.163665	3.15462	0.404176	0.719998	0.107198	3.15462	0.622515	0.729352	0.0735928	3.15462	0.694671	0.855487	ENSMUSG00000002804	Nudt14	protein coding gene
ENSMUSG00000002808	Epdr1	ependymin related protein 1 (zebrafish)	-0.186013	3.91892	0.163288	0.34876	-0.0692911	3.91892	0.614253	0.77682	0.194345	3.91892	0.127966	0.952393	-0.36853	3.91892	0.00918198	0.0946782	0.103062	3.91892	0.494937	0.613299	-0.308691	3.91892	0.0249078	0.0859439	ENSMUSG00000002808	Epdr1	protein coding gene
ENSMUSG00000002812	Flii	flightless I actin binding protein	0.197781	7.1384	0.0153346	0.0656148	0.18964	7.1384	0.0195355	0.0737412	0.0554768	7.1384	0.497084	1	-0.169204	7.1384	0.0422994	0.228497	0.209372	7.1384	0.0226264	0.0510716	0.116064	7.1384	0.157589	0.342224	ENSMUSG00000002812	Flii	protein coding gene
ENSMUSG00000002814	Top3a	topoisomerase (DNA) III alpha	-0.105487	3.95124	0.43138	0.648675	0.0450282	3.95124	0.722823	0.854452	-0.00638099	3.95124	0.963587	1	0.143872	3.95124	0.276862	0.60199	0.100218	3.95124	0.50468	0.6221	0.315035	3.95124	0.0130023	0.0509605	ENSMUSG00000002814	Top3a	protein coding gene
ENSMUSG00000002820	Atg4d	autophagy related 4D, cysteine peptidase	0.083695	4.82957	0.504509	0.712095	-0.0847897	4.82957	0.478219	0.670177	-0.0798512	4.82957	0.516264	1	0.032989	4.82957	0.801879	0.952009	0.206359	4.82957	0.139533	0.228041	0.0383354	4.82957	0.765617	0.899218	ENSMUSG00000002820	Atg4d	protein coding gene
ENSMUSG00000002825	Qtrt1	queuine tRNA-ribosyltransferase catalytic subunit 1	0.19185	2.88464	0.306801	0.525147	0.292763	2.88464	0.116176	0.265117	-0.388222	2.88464	0.0426228	0.68694	-0.102352	2.88464	0.644274	0.87115	-0.303438	2.88464	0.189382	0.290281	0.138591	2.88464	0.479614	0.696368	ENSMUSG00000002825	Qtrt1	protein coding gene
ENSMUSG00000002831	Plin4	perilipin 4	0.00787328	7.45759	0.940306	0.997544	0.000196253	7.45759	1	1	-0.12582	7.45759	0.23096	1	-0.0205114	7.45759	0.847155	0.97251	-0.494145	7.45759	4.18815e-05	0.00022007	-0.414515	7.45759	9.14094e-05	0.000698767	ENSMUSG00000002831	Plin4	protein coding gene
ENSMUSG00000002833	Hdgfl2	HDGF like 2	-0.0640539	4.94334	0.559439	0.75458	-0.135487	4.94334	0.202568	0.385477	-0.0644044	4.94334	0.545585	1	-0.118994	4.94334	0.289511	0.615643	-0.629773	4.94334	1.77611e-06	1.27959e-05	-0.0917982	4.94334	0.406461	0.633692	ENSMUSG00000002833	Hdgfl2	protein coding gene
ENSMUSG00000002835	Chaf1a	chromatin assembly factor 1, subunit A (p150)	-0.0654097	4.05492	0.680198	0.84401	0.149019	4.05492	0.344553	0.546406	0.140828	4.05492	0.359618	1	0.0425144	4.05492	0.798744	0.950764	0.495096	4.05492	0.00484679	0.0139796	0.143938	4.05492	0.369806	0.59746	ENSMUSG00000002835	Chaf1a	protein coding gene
ENSMUSG00000002844	Adprh	ADP-ribosylarginine hydrolase	0.0385592	4.27162	0.755933	0.896381	0.0382783	4.27162	0.761902	0.881484	-0.00066801	4.27162	1	1	-0.22393	4.27162	0.0844863	0.331774	0.639284	4.27162	1.34317e-06	9.97758e-06	0.130946	4.27162	0.283067	0.504829	ENSMUSG00000002844	Adprh	protein coding gene
ENSMUSG00000002845	Tmem39a	transmembrane protein 39a	-0.0515915	4.64151	0.627968	0.806494	-0.164508	4.64151	0.110172	0.25476	-0.192547	4.64151	0.0637004	0.807723	-0.305232	4.64151	0.00572256	0.0695219	-0.428616	4.64151	0.000790171	0.0029239	-0.303763	4.64151	0.00485996	0.022414	ENSMUSG00000002845	Tmem39a	protein coding gene
ENSMUSG00000002846	Timmdc1	translocase of inner mitochondrial membrane domain containing 1	-0.137337	3.91659	0.385899	0.606503	0.0979997	3.91659	0.526061	0.708265	-0.101318	3.91659	0.530897	1	-0.318909	3.91659	0.0517932	0.256601	0.0670253	3.91659	0.702455	0.794828	-0.324993	3.91659	0.0437208	0.133252	ENSMUSG00000002846	Timmdc1	protein coding gene
ENSMUSG00000002847	Pla1a	phospholipase A1 member A	1.22438	1.07487	0.00626115	0.0333748	0.352693	1.07487	0.551667	0.729438	0.511659	1.07487	0.294418	1	0.698082	1.07487	0.178398	0.483427	3.32386	1.07487	3.20228e-16	7.47783e-15	4.27445	1.07487	6.77931e-33	5.37723e-31	ENSMUSG00000002847	Pla1a	protein coding gene
ENSMUSG00000002870	Mcm2	minichromosome maintenance complex component 2	0.0858249	4.96014	0.600205	0.784749	0.790843	4.96014	4.48e-07	1.19436e-05	0.156461	4.96014	0.326846	1	-0.312388	4.96014	0.0564717	0.26666	1.06705	4.96014	9.05608e-10	1.11573e-08	0.526508	4.96014	0.000946306	0.00556165	ENSMUSG00000002870	Mcm2	protein coding gene
ENSMUSG00000002871	Tpra1	transmembrane protein, adipocyte asscociated 1	-0.407633	5.19246	0.000122724	0.00142508	-0.119831	5.19246	0.242583	0.434243	0.0105602	5.19246	0.922338	1	-0.085179	5.19246	0.43435	0.741955	-0.116296	5.19246	0.345669	0.465642	0.0959489	5.19246	0.360548	0.588647	ENSMUSG00000002871	Tpra1	protein coding gene
ENSMUSG00000002881	Nab1	Ngfi-A binding protein 1	0.394356	7.17933	0.000197984	0.00209268	0.193971	7.17933	0.0664457	0.179168	0.0538679	7.17933	0.611332	1	-0.00684561	7.17933	0.950826	1	0.509619	7.17933	1.55993e-05	9.08733e-05	0.190066	7.17933	0.074205	0.199519	ENSMUSG00000002881	Nab1	protein coding gene
ENSMUSG00000002885	Adgre5	adhesion G protein-coupled receptor E5	0.480821	5.79544	0.000178524	0.0019144	0.353297	5.79544	0.00575651	0.0289622	0.218791	5.79544	0.0891814	0.877865	-0.482099	5.79544	0.000308985	0.0085366	0.845543	5.79544	2.65685e-09	3.07404e-08	0.740627	5.79544	8.10276e-09	1.20474e-07	ENSMUSG00000002885	Adgre5	protein coding gene
ENSMUSG00000002897	Il17ra	interleukin 17 receptor A	0.771511	5.53578	2.7e-08	8.94e-07	0.424949	5.53578	0.00221397	0.0137978	-0.105673	5.53578	0.451472	1	-0.107654	5.53578	0.458945	0.760153	1.05157	5.53578	6.86667e-12	1.08304e-10	0.481512	5.53578	0.000585589	0.00364592	ENSMUSG00000002897	Il17ra	protein coding gene
ENSMUSG00000002900	Lamb1	laminin B1	-0.105923	6.89131	0.372693	0.594321	-0.21287	6.89131	0.071989	0.189395	0.0557485	6.89131	0.63887	1	-0.0795485	6.89131	0.50508	0.790042	-0.281959	6.89131	0.0375125	0.0776706	-0.679432	6.89131	1.58032e-08	2.26713e-07	ENSMUSG00000002900	Lamb1	protein coding gene
ENSMUSG00000002908	Kcnn1	potassium intermediate/small conductance calcium-activated channel, subfamily N, member 1	-0.713605	2.18445	0.000346733	0.00330792	-0.254877	2.18445	0.167475	0.338922	-0.100067	2.18445	0.60722	1	-0.528422	2.18445	0.0129736	0.116751	-0.402668	2.18445	0.103625	0.17952	-0.476431	2.18445	0.0175214	0.0646674	ENSMUSG00000002908	Kcnn1	protein coding gene
ENSMUSG00000002910	Arrdc2	arrestin domain containing 2	-0.644465	3.79603	1.1e-05	0.00018665	-0.28041	3.79603	0.0429458	0.130703	-0.0781894	3.79603	0.574946	1	-0.0918089	3.79603	0.546679	0.813765	-0.69648	3.79603	6.50967e-05	0.000325145	-0.103354	3.79603	0.477973	0.694906	ENSMUSG00000002910	Arrdc2	protein coding gene
ENSMUSG00000002944	Cd36	CD36 molecule	-0.0330142	7.76089	0.808885	0.927069	0.0116017	7.76089	0.931483	0.984463	0.209966	7.76089	0.122999	0.946726	-0.353703	7.76089	0.00983813	0.0992507	-0.543588	7.76089	0.000488105	0.00191207	-0.604948	7.76089	1.05934e-05	9.85518e-05	ENSMUSG00000002944	Cd36	protein coding gene
ENSMUSG00000002948	Map2k7	mitogen-activated protein kinase kinase 7	-0.00114854	4.77662	1	1	-0.0904419	4.77662	0.407534	0.606875	-0.0366767	4.77662	0.741575	1	-0.181353	4.77662	0.110111	0.380003	-0.513697	4.77662	9.62279e-05	0.000457312	-0.064228	4.77662	0.568372	0.765017	ENSMUSG00000002948	Map2k7	protein coding gene
ENSMUSG00000002949	Timm44	translocase of inner mitochondrial membrane 44	-0.0527264	5.55222	0.576976	0.76729	0.0497964	5.55222	0.599566	0.765103	-0.00482901	5.55222	0.963977	1	0.0593328	5.55222	0.533792	0.807419	-0.242698	5.55222	0.0272018	0.0594962	0.0565161	5.55222	0.552489	0.75261	ENSMUSG00000002949	Timm44	protein coding gene
ENSMUSG00000002957	Ap2a2	adaptor-related protein complex 2, alpha 2 subunit	0.0352202	7.18216	0.754754	0.896161	0.00927399	7.18216	0.936212	0.987124	0.138411	7.18216	0.215323	1	-0.261569	7.18216	0.0211619	0.154805	1.08735	7.18216	8.54107e-19	2.45796e-17	0.0873953	7.18216	0.437424	0.660558	ENSMUSG00000002957	Ap2a2	protein coding gene
ENSMUSG00000002963	Pnkp	polynucleotide kinase 3'- phosphatase	0.0246125	4.7151	0.839784	0.944216	0.132061	4.7151	0.244306	0.436066	0.0721329	4.7151	0.52839	1	0.0331839	4.7151	0.792112	0.947681	0.490172	4.7151	0.000141735	0.000643471	0.311198	4.7151	0.00671574	0.0294581	ENSMUSG00000002963	Pnkp	protein coding gene
ENSMUSG00000002968	Med25	mediator complex subunit 25	0.287102	6.00485	0.0110119	0.05118	0.0507878	6.00485	0.659304	0.808484	-0.0216255	6.00485	0.850548	1	-0.0786616	6.00485	0.50115	0.78778	-0.150621	6.00485	0.253023	0.364656	0.0131349	6.00485	0.91188	0.975196	ENSMUSG00000002968	Med25	protein coding gene
ENSMUSG00000002980	Bcam	basal cell adhesion molecule	0.0763255	7.0294	0.424609	0.64249	-0.0505672	7.0294	0.59239	0.760445	-0.012779	7.0294	0.894182	1	0.0262506	7.0294	0.783721	0.94353	0.521977	7.0294	8.14286e-07	6.29997e-06	-0.0215588	7.0294	0.82312	0.931921	ENSMUSG00000002980	Bcam	protein coding gene
ENSMUSG00000002981	Clptm1	cleft lip and palate associated transmembrane protein 1	0.0720117	7.04997	0.462151	0.676091	0.141023	7.04997	0.148455	0.312966	0.0362951	7.04997	0.710385	1	-0.12778	7.04997	0.20012	0.512858	0.440819	7.04997	5.10522e-05	0.00026265	0.0693066	7.04997	0.481043	0.697455	ENSMUSG00000002981	Clptm1	protein coding gene
ENSMUSG00000002983	Relb	avian reticuloendotheliosis viral (v-rel) oncogene related B	0.526278	4.87749	8.32e-06	0.000146995	0.213428	4.87749	0.0725206	0.190377	0.113292	4.87749	0.345474	1	-0.0051856	4.87749	0.978906	1	1.02141	4.87749	5.73245e-15	1.20917e-13	0.751333	4.87749	2.05507e-10	3.64913e-09	ENSMUSG00000002983	Relb	protein coding gene
ENSMUSG00000002984	Tomm40	translocase of outer mitochondrial membrane 40	0.486621	5.67824	3.86e-05	0.000538199	0.614996	5.67824	1.58943e-07	4.83503e-06	0.155844	5.67824	0.188437	1	-0.0522317	5.67824	0.675737	0.887557	0.390119	5.67824	0.00350151	0.0105995	0.0894114	5.67824	0.457362	0.676807	ENSMUSG00000002984	Tomm40	protein coding gene
ENSMUSG00000002985	Apoe	apolipoprotein E	-0.0858531	10.6778	0.525114	0.728134	-0.109675	10.6778	0.416761	0.614985	-0.110375	10.6778	0.413871	1	-0.101624	10.6778	0.452177	0.75497	-0.049119	10.6778	0.750772	0.831808	0.35464	10.6778	0.0087173	0.0365808	ENSMUSG00000002985	Apoe	protein coding gene
ENSMUSG00000002996	Hbp1	high mobility group box transcription factor 1	-0.393749	7.32871	0.00124621	0.00948872	-0.244957	7.32871	0.0438783	0.132699	-0.155917	7.32871	0.199424	1	-0.127836	7.32871	0.295584	0.621716	-0.0154204	7.32871	0.915776	0.957634	-0.238115	7.32871	0.0511836	0.15034	ENSMUSG00000002996	Hbp1	protein coding gene
ENSMUSG00000002997	Prkar2b	protein kinase, cAMP dependent regulatory, type II beta	-0.0245726	4.57577	0.858327	0.955352	0.134503	4.57577	0.316359	0.516611	0.341989	4.57577	0.010753	0.324024	-0.152405	4.57577	0.281265	0.607093	0.586792	4.57577	0.000117152	0.000542779	-0.220128	4.57577	0.119521	0.282922	ENSMUSG00000002997	Prkar2b	protein coding gene
ENSMUSG00000003031	Cdkn1b	cyclin-dependent kinase inhibitor 1B	-0.738564	6.3871	2.79e-08	9.22e-07	-0.276048	6.3871	0.0360105	0.115396	0.0311061	6.3871	0.814112	1	-0.065478	6.3871	0.622124	0.860599	-0.183089	6.3871	0.22286	0.329466	-0.247766	6.3871	0.0609941	0.172149	ENSMUSG00000003031	Cdkn1b	protein coding gene
ENSMUSG00000003032	Klf4	Kruppel-like factor 4 (gut)	0.81104	8.97863	3.78e-09	1.52e-07	0.0854431	8.97863	0.53261	0.714028	-0.0951006	8.97863	0.487992	1	0.0625	8.97863	0.648319	0.873419	0.466052	8.97863	0.00210304	0.00685363	0.0781491	8.97863	0.568339	0.765017	ENSMUSG00000003032	Klf4	protein coding gene
ENSMUSG00000003033	Ap1m1	adaptor-related protein complex AP-1, mu subunit 1	-0.0469139	4.99803	0.647227	0.820169	-0.0615423	4.99803	0.522066	0.704761	0.0265563	4.99803	0.798091	1	-0.181927	4.99803	0.0826999	0.328094	0.203508	4.99803	0.0765434	0.139716	0.110283	4.99803	0.280982	0.502465	ENSMUSG00000003033	Ap1m1	protein coding gene
ENSMUSG00000003037	Rab8a	RAB8A, member RAS oncogene family	0.179973	5.8852	0.0403916	0.134117	0.267629	5.8852	0.00191428	0.0123116	0.0465927	5.8852	0.592907	1	-0.194815	5.8852	0.0337744	0.201311	0.459795	5.8852	3.18939e-06	2.16479e-05	0.218089	5.8852	0.0136233	0.0528387	ENSMUSG00000003037	Rab8a	protein coding gene
ENSMUSG00000003038	Hmgn2	high mobility group nucleosomal binding domain 2	0.298556	4.89786	0.0273798	0.101146	0.211071	4.89786	0.116812	0.266007	0.169347	4.89786	0.209581	1	0.0616294	4.89786	0.663417	0.88079	0.384386	4.89786	0.0125291	0.0312697	0.107233	4.89786	0.439283	0.662063	ENSMUSG00000003038	Hmgn2	protein coding gene
ENSMUSG00000003039	Fam32a	family with sequence similarity 32, member A	0.00821195	5.6838	0.946195	1	0.0210047	5.6838	0.853227	0.940597	-0.032547	5.6838	0.757731	1	-0.107704	5.6838	0.318845	0.644641	0.141707	5.6838	0.234975	0.343629	0.0743754	5.6838	0.4826	0.698501	ENSMUSG00000003039	Fam32a	protein coding gene
ENSMUSG00000003051	Elf3	E74-like factor 3	1.11227	0.653316	0.000163321	0.0017955	-0.18193	0.653316	0.646629	0.800054	-0.360583	0.653316	0.337116	1	-0.966336	0.653316	0.0393197	0.218829	2.51248	0.653316	1.11389e-18	3.17698e-17	0.60392	0.653316	0.077607	0.206668	ENSMUSG00000003051	Elf3	protein coding gene
ENSMUSG00000003062	Stard3nl	STARD3 N-terminal like	-0.161597	4.02053	0.221278	0.426363	0.000393899	4.02053	1	1	-0.0050294	4.02053	0.964908	1	-0.198961	4.02053	0.144765	0.437374	0.709688	4.02053	6.85912e-07	5.37391e-06	0.45221	4.02053	0.000432589	0.00278074	ENSMUSG00000003062	Stard3nl	protein coding gene
ENSMUSG00000003068	Stk11	serine/threonine kinase 11	0.0997187	5.94999	0.263131	0.475951	-0.0679762	5.94999	0.439883	0.636049	-0.0633279	5.94999	0.47248	1	0.00553432	5.94999	0.958433	1	-0.0079501	5.94999	0.949015	0.981446	-0.0512462	5.94999	0.572771	0.768942	ENSMUSG00000003068	Stk11	protein coding gene
ENSMUSG00000003070	Efna2	ephrin A2	-0.70711	1.59179	0.00291236	0.018597	-0.241044	1.59179	0.28257	0.480206	-0.286009	1.59179	0.19718	1	-0.116219	1.59179	0.65437	0.877241	-0.737656	1.59179	0.0130449	0.0323846	-0.977476	1.59179	0.000123982	0.000920635	ENSMUSG00000003070	Efna2	protein coding gene
ENSMUSG00000003072	Atp5d	ATP synthase, H+ transporting, mitochondrial F1 complex, delta subunit	0.242011	6.53938	0.0177606	0.0735362	0.188914	6.53938	0.063235	0.173399	0.162058	6.53938	0.110296	0.936585	-0.0511441	6.53938	0.631036	0.865257	0.294142	6.53938	0.0102401	0.0264684	-0.0522249	6.53938	0.6173	0.802849	ENSMUSG00000003072	Atp5f1d	protein coding gene
ENSMUSG00000003099	Ppp5c	protein phosphatase 5, catalytic subunit	0.24699	5.44772	0.00960234	0.0461947	0.131115	5.44772	0.167527	0.338993	0.0465892	5.44772	0.621874	1	0.0127988	5.44772	0.892011	0.992464	0.356965	5.44772	0.0010448	0.00372908	0.177301	5.44772	0.066817	0.184859	ENSMUSG00000003099	Ppp5c	protein coding gene
ENSMUSG00000003119	Cdk12	cyclin-dependent kinase 12	0.212806	6.7011	0.0380469	0.128366	0.0396639	6.7011	0.70284	0.840509	-0.0543209	6.7011	0.596022	1	0.185485	6.7011	0.0738026	0.307934	-0.203459	6.7011	0.0850994	0.152748	-0.0371633	6.7011	0.722533	0.873159	ENSMUSG00000003119	Cdk12	protein coding gene
ENSMUSG00000003123	Lipe	lipase, hormone sensitive	-0.255122	5.59937	0.0154113	0.0658431	-0.166358	5.59937	0.11037	0.255031	0.0103887	5.59937	0.920372	1	-0.134396	5.59937	0.211808	0.526095	-0.0913218	5.59937	0.454691	0.574321	-0.329024	5.59937	0.00203429	0.0106689	ENSMUSG00000003123	Lipe	protein coding gene
ENSMUSG00000003131	Pafah1b2	platelet-activating factor acetylhydrolase, isoform 1b, subunit 2	0.252705	6.66807	0.00782345	0.0395844	0.247429	6.66807	0.00872108	0.040173	0.13269	6.66807	0.160422	1	-0.179377	6.66807	0.0646461	0.288041	0.357027	6.66807	0.00079148	0.00292725	-0.0316864	6.66807	0.743765	0.885877	ENSMUSG00000003131	Pafah1b2	protein coding gene
ENSMUSG00000003134	Tbc1d8	TBC1 domain family, member 8	-0.265567	5.29397	0.0225652	0.0880915	-0.427161	5.29397	0.000198966	0.00198398	-0.00125027	5.29397	0.993249	1	0.311023	5.29397	0.00717557	0.0809255	0.14278	5.29397	0.276291	0.390732	0.318025	5.29397	0.0055542	0.025109	ENSMUSG00000003134	Tbc1d8	protein coding gene
ENSMUSG00000003135	Cnot11	CCR4-NOT transcription complex, subunit 11	0.0730128	4.78196	0.535903	0.736286	0.104757	4.78196	0.374372	0.576084	0.05651	4.78196	0.624372	1	-0.108177	4.78196	0.395084	0.711812	0.27199	4.78196	0.0432559	0.0875011	-0.0215079	4.78196	0.876326	0.960436	ENSMUSG00000003135	Cnot11	protein coding gene
ENSMUSG00000003153	Slc2a3	solute carrier family 2 (facilitated glucose transporter), member 3	0.836024	2.96315	2.61e-06	5.36e-05	0.388347	2.96315	0.0308637	0.103103	-0.234675	2.96315	0.228623	1	-0.447242	2.96315	0.0387599	0.217734	2.43444	2.96315	1.18366e-40	1.25526e-38	1.14466	2.96315	1.03436e-10	1.90361e-09	ENSMUSG00000003153	Slc2a3	protein coding gene
ENSMUSG00000003154	Foxj2	forkhead box J2	0.0201366	5.46637	0.85223	0.951743	-0.116903	5.46637	0.25798	0.453141	0.0241102	5.46637	0.824402	1	0.204196	5.46637	0.0541152	0.261257	0.113784	5.46637	0.342119	0.461942	0.2121	5.46637	0.042138	0.129539	ENSMUSG00000003154	Foxj2	protein coding gene
ENSMUSG00000003161	Sri	sorcin	-0.1922	5.64573	0.112765	0.273126	-0.0546646	5.64573	0.658099	0.807738	0.152585	5.64573	0.199517	1	-0.208023	5.64573	0.0907244	0.343482	0.260923	5.64573	0.0534212	0.104093	0.106592	5.64573	0.379239	0.606958	ENSMUSG00000003161	Sri	protein coding gene
ENSMUSG00000003166	Dgcr2	DiGeorge syndrome critical region gene 2	-0.0625136	6.2707	0.479304	0.690545	-0.0381276	6.2707	0.664643	0.813014	-0.0209739	6.2707	0.810539	1	-0.100356	6.2707	0.264725	0.588217	0.204189	6.2707	0.0412013	0.0840624	0.0428408	6.2707	0.634117	0.814967	ENSMUSG00000003166	Dgcr2	protein coding gene
ENSMUSG00000003184	Irf3	interferon regulatory factor 3	-0.21814	5.31412	0.0511802	0.158683	0.0309734	5.31412	0.785916	0.897421	-0.0906869	5.31412	0.408768	1	-0.077208	5.31412	0.496165	0.7853	-0.44111	5.31412	0.000729879	0.0027241	-0.167129	5.31412	0.138802	0.313447	ENSMUSG00000003184	Irf3	protein coding gene
ENSMUSG00000003190	Bcl2l12	BCL2-like 12 (proline rich)	-0.213881	2.88716	0.224147	0.429512	-0.072866	2.88716	0.651359	0.803627	-0.0437702	2.88716	0.802753	1	0.132049	2.88716	0.48005	0.775495	-0.607691	2.88716	0.00482192	0.0139162	0.0956138	2.88716	0.593344	0.784127	ENSMUSG00000003190	Bcl2l12	protein coding gene
ENSMUSG00000003198	Zfp959	zinc finger protein 959	-0.291841	3.29231	0.0839994	0.223351	-0.0310881	3.29231	0.85143	0.939157	0.0637312	3.29231	0.711668	1	-0.261015	3.29231	0.131414	0.417078	0.106602	3.29231	0.595526	0.705799	-0.0644022	3.29231	0.728577	0.87708	ENSMUSG00000003198	Zfp959	protein coding gene
ENSMUSG00000003199	Mpnd	MPN domain containing	-0.000209785	4.92603	0.999817	1	-0.174739	4.92603	0.123108	0.275201	0.0458551	4.92603	0.691499	1	-0.374268	4.92603	0.00197388	0.0336788	-0.0210549	4.92603	0.889006	0.937609	0.00998922	4.92603	0.934355	0.986955	ENSMUSG00000003199	Mpnd	protein coding gene
ENSMUSG00000003200	Sh3gl1	SH3-domain GRB2-like 1	0.149594	6.02567	0.108492	0.266783	0.0536721	6.02567	0.571198	0.743583	-0.0152418	6.02567	0.873461	1	-0.188875	6.02567	0.0503206	0.251669	0.0376929	6.02567	0.716175	0.805944	-0.13507	6.02567	0.154125	0.33695	ENSMUSG00000003200	Sh3gl1	protein coding gene
ENSMUSG00000003206	Ebi3	Epstein-Barr virus induced gene 3	-0.247757	0.383405	0.560028	0.754845	-0.194961	0.383405	0.651307	0.803627	-0.0415377	0.383405	1	1	-1.01566	0.383405	0.0410664	0.224516	0.983251	0.383405	0.0240879	0.0538577	1.34375	0.383405	0.000153089	0.00110847	ENSMUSG00000003206	Ebi3	protein coding gene
ENSMUSG00000003208	Yju2	YJU2 splicing factor	0.0331831	3.41999	0.815106	0.930411	0.0729179	3.41999	0.620862	0.781123	0.0459752	3.41999	0.7413	1	0.110158	3.41999	0.459004	0.760153	-0.284034	3.41999	0.100562	0.175019	0.0667046	3.41999	0.653915	0.827698	ENSMUSG00000003208	Yju2	protein coding gene
ENSMUSG00000003226	Ranbp2	RAN binding protein 2	0.389701	8.51884	2.71e-05	0.000403701	0.209109	8.51884	0.0241069	0.0860096	-0.0341931	8.51884	0.713429	1	0.137644	8.51884	0.140014	0.429697	0.198989	8.51884	0.054955	0.10653	0.148726	8.51884	0.109877	0.26615	ENSMUSG00000003226	Ranbp2	protein coding gene
ENSMUSG00000003227	Edar	ectodysplasin-A receptor	-1.28737	2.10249	4.32e-07	1.09e-05	-0.822278	2.10249	0.000591256	0.00483354	-0.209265	2.10249	0.372336	1	-0.0328412	2.10249	0.913916	1	-1.42526	2.10249	3.43648e-06	2.31775e-05	-0.612207	2.10249	0.0116566	0.0465947	ENSMUSG00000003227	Edar	protein coding gene
ENSMUSG00000003228	Grk5	G protein-coupled receptor kinase 5	0.0478343	4.77726	0.753365	0.895242	0.230453	4.77726	0.113778	0.260959	-0.03046	4.77726	0.834102	1	-0.094741	4.77726	0.529577	0.804466	-0.211901	4.77726	0.223408	0.33015	-0.105456	4.77726	0.477373	0.69439	ENSMUSG00000003228	Grk5	protein coding gene
ENSMUSG00000003233	Dvl3	dishevelled segment polarity protein 3	0.163742	5.1377	0.255962	0.467636	-0.0305466	5.1377	0.82766	0.923498	0.0984921	5.1377	0.497329	1	0.385525	5.1377	0.00784796	0.0856253	0.0592516	5.1377	0.721852	0.810574	0.145602	5.1377	0.318502	0.544291	ENSMUSG00000003233	Dvl3	protein coding gene
ENSMUSG00000003234	Abcf3	ATP-binding cassette, sub-family F (GCN20), member 3	0.0800837	5.5797	0.417538	0.635521	0.049488	5.5797	0.617793	0.7795	-0.0611173	5.5797	0.533278	1	-0.0766324	5.5797	0.45105	0.754079	-0.21508	5.5797	0.0662134	0.124106	0.0668476	5.5797	0.503439	0.715992	ENSMUSG00000003234	Abcf3	protein coding gene
ENSMUSG00000003235	Eif2b5	eukaryotic translation initiation factor 2B, subunit 5 epsilon	0.0703415	6.13766	0.489947	0.699452	0.316227	6.13766	0.00159254	0.0106735	-0.000192101	6.13766	1	1	-0.0353738	6.13766	0.736419	0.920665	0.224879	6.13766	0.0484194	0.0959097	0.15061	6.13766	0.138256	0.312693	ENSMUSG00000003235	Eif2b5	protein coding gene
ENSMUSG00000003269	Cyth2	cytohesin 2	0.257184	5.64996	0.00696848	0.036269	-0.0497353	5.64996	0.598528	0.764387	0.00458889	5.64996	0.965583	1	-0.0568997	5.64996	0.576684	0.832548	-0.0906062	5.64996	0.424913	0.545548	0.0299462	5.64996	0.762687	0.897381	ENSMUSG00000003269	Cyth2	protein coding gene
ENSMUSG00000003271	Sult2b1	sulfotransferase family, cytosolic, 2B, member 1	0.464454	5.39992	9.21e-05	0.00112072	0.322435	5.39992	0.00644943	0.0317591	0.0276938	5.39992	0.813933	1	-0.263793	5.39992	0.0339908	0.201811	0.191789	5.39992	0.156901	0.249997	-0.170497	5.39992	0.164174	0.352182	ENSMUSG00000003271	Sult2b1	protein coding gene
ENSMUSG00000003273	Car11	carbonic anhydrase 11	-0.63786	1.32249	0.00731743	0.0376866	-0.46724	1.32249	0.0355075	0.11428	0.199129	1.32249	0.349813	1	-0.376993	1.32249	0.129101	0.413141	-0.814894	1.32249	0.00727692	0.0197428	-1.07814	1.32249	3.29567e-05	0.000275524	ENSMUSG00000003273	Car11	protein coding gene
ENSMUSG00000003279	Dlgap1	DLG associated protein 1	-0.267169	1.83601	0.328378	0.549539	-0.193359	1.83601	0.467624	0.661072	-0.0593284	1.83601	0.833336	1	0.00130896	1.83601	1	1	-1.25032	1.83601	0.000543783	0.00210187	-1.45924	1.83601	1.23326e-06	1.35581e-05	ENSMUSG00000003279	Dlgap1	protein coding gene
ENSMUSG00000003282	Plag1	pleiomorphic adenoma gene 1	-0.685456	4.45949	0.000164623	0.00180465	-0.465898	4.45949	0.00926124	0.0419169	0.0279817	4.45949	0.879025	1	0.154796	4.45949	0.393222	0.711501	-1.1017	4.45949	4.08492e-07	3.36813e-06	-0.37874	4.45949	0.0375191	0.118639	ENSMUSG00000003282	Plag1	protein coding gene
ENSMUSG00000003283	Hck	hemopoietic cell kinase	1.19943	3.58923	1.15e-05	0.000193466	1.52367	3.58923	1.20731e-08	5.09326e-07	1.1763	3.58923	1.50554e-05	0.00237094	-0.454191	3.58923	0.152988	0.448473	3.84386	3.58923	2.13536e-40	2.20367e-38	3.45539	3.58923	9.29673e-37	8.66266e-35	ENSMUSG00000003283	Hck	protein coding gene
ENSMUSG00000003299	Mrpl4	mitochondrial ribosomal protein L4	0.00479349	5.06044	0.967421	1	0.239116	5.06044	0.0149267	0.0604722	-0.0116831	5.06044	0.911921	1	-0.144168	5.06044	0.172202	0.475044	-0.206638	5.06044	0.0841278	0.151244	0.0372856	5.06044	0.722453	0.873159	ENSMUSG00000003299	Mrpl4	protein coding gene
ENSMUSG00000003308	Keap1	kelch-like ECH-associated protein 1	-0.1018	6.06109	0.249198	0.459442	-0.0150822	6.06109	0.864516	0.946604	-0.0447497	6.06109	0.610293	1	-0.149041	6.06109	0.100959	0.363586	0.0798248	6.06109	0.419018	0.539372	0.207934	6.06109	0.0175668	0.0647829	ENSMUSG00000003308	Keap1	protein coding gene
ENSMUSG00000003309	Ap1m2	adaptor protein complex AP-1, mu 2 subunit	-0.0447877	5.4918	0.659903	0.829168	0.0911912	5.4918	0.36987	0.571354	-0.138952	5.4918	0.170854	1	0.0135019	5.4918	0.902092	0.996351	0.0147061	5.4918	0.898753	0.945032	-0.0429826	5.4918	0.68318	0.848175	ENSMUSG00000003309	Ap1m2	protein coding gene
ENSMUSG00000003316	Glg1	golgi apparatus protein 1	-0.0442802	7.69604	0.655069	0.826025	-0.170288	7.69604	0.084008	0.211092	0.0411028	7.69604	0.678841	1	0.00530349	7.69604	0.959115	1	0.118909	7.69604	0.282473	0.397776	0.0558428	7.69604	0.574424	0.769901	ENSMUSG00000003316	Glg1	protein coding gene
ENSMUSG00000003344	Btbd2	BTB (POZ) domain containing 2	-0.301001	4.67514	0.00844118	0.0420198	-0.107477	4.67514	0.338078	0.539794	0.0887315	4.67514	0.422466	1	-0.171817	4.67514	0.14643	0.439407	0.0405246	4.67514	0.749269	0.830718	-0.154786	4.67514	0.181559	0.377257	ENSMUSG00000003344	Btbd2	protein coding gene
ENSMUSG00000003345	Csnk1g2	casein kinase 1, gamma 2	0.106357	6.67591	0.227144	0.432972	0.0792011	6.67591	0.36794	0.569703	0.088607	6.67591	0.311124	1	-0.143285	6.67591	0.113688	0.386305	0.0679061	6.67591	0.496206	0.614336	0.0983977	6.67591	0.266009	0.485088	ENSMUSG00000003345	Csnk1g2	protein coding gene
ENSMUSG00000003346	Abhd17a	abhydrolase domain containing 17A	0.0149211	5.68174	0.891129	0.972661	0.0293968	5.68174	0.790565	0.900427	0.143983	5.68174	0.175909	1	-0.185804	5.68174	0.0967976	0.356257	0.294013	5.68174	0.014931	0.0362053	0.1881	5.68174	0.0812531	0.214209	ENSMUSG00000003346	Abhd17a	protein coding gene
ENSMUSG00000003348	Mob3a	MOB kinase activator 3A	0.588357	4.93736	1.53e-05	0.000245859	0.135268	4.93736	0.326534	0.52684	-0.0869178	4.93736	0.526268	1	-0.386425	4.93736	0.00761927	0.084437	0.896102	4.93736	3.03326e-09	3.46981e-08	0.486122	4.93736	0.000404669	0.00262255	ENSMUSG00000003348	Mob3a	protein coding gene
ENSMUSG00000003352	Cacnb3	calcium channel, voltage-dependent, beta 3 subunit	-0.456193	4.70515	0.00160373	0.0115554	-0.592355	4.70515	3.55349e-05	0.000486514	-0.0246855	4.70515	0.85822	1	-0.264783	4.70515	0.0709267	0.301603	0.454267	4.70515	0.00440591	0.0128847	0.194579	4.70515	0.176292	0.369542	ENSMUSG00000003352	Cacnb3	protein coding gene
ENSMUSG00000003355	Fkbp11	FK506 binding protein 11	-0.190665	1.67158	0.453612	0.669107	0.145046	1.67158	0.55405	0.731009	-0.114074	1.67158	0.624297	1	-0.584313	1.67158	0.0306844	0.190364	0.172598	1.67158	0.564249	0.677643	-0.391254	1.67158	0.138918	0.313525	ENSMUSG00000003355	Fkbp11	protein coding gene
ENSMUSG00000003360	Ddx23	DEAD (Asp-Glu-Ala-Asp) box polypeptide 23	0.128371	6.21211	0.156254	0.338636	0.031928	6.21211	0.731888	0.860873	-0.139055	6.21211	0.124028	0.947851	-0.04788	6.21211	0.614397	0.855334	0.0474313	6.21211	0.64052	0.744295	-0.0598346	6.21211	0.516361	0.725311	ENSMUSG00000003360	Ddx23	protein coding gene
ENSMUSG00000003363	Pld3	phospholipase D family, member 3	-0.00649712	6.60234	0.947232	1	-0.0483867	6.60234	0.596906	0.763204	0.0358656	6.60234	0.69604	1	-0.32188	6.60234	0.000680268	0.015508	0.333921	6.60234	0.00119346	0.00419109	0.525893	6.60234	9.53544e-09	1.40255e-07	ENSMUSG00000003363	Pld3	protein coding gene
ENSMUSG00000003378	Grik5	glutamate receptor, ionotropic, kainate 5 (gamma 2)	-0.221014	3.76973	0.377943	0.598962	-0.730829	3.76973	0.00371396	0.0206277	-0.173788	3.76973	0.486889	1	0.0483806	3.76973	0.860891	0.978955	-0.961106	3.76973	0.00141562	0.00485924	-0.404644	3.76973	0.110712	0.267582	ENSMUSG00000003378	Grik5	protein coding gene
ENSMUSG00000003379	Cd79a	CD79A antigen (immunoglobulin-associated alpha)	-0.460233	-1.16752	1	1	0.0238326	-1.16752	1	1	2.34398	-1.16752	0.0518626	0.749625	1.31414	-1.16752	0.410463	0.724615	2.52509	-1.16752	0.063362	0.119579	5.28413	-1.16752	1.842e-09	2.9662e-08	ENSMUSG00000003379	Cd79a	protein coding gene
ENSMUSG00000003380	Rabac1	Rab acceptor 1 (prenylated)	-0.246203	6.23473	0.0263149	0.09838	-0.222118	6.23473	0.0436017	0.132196	-0.0175172	6.23473	0.87841	1	-0.411653	6.23473	0.000270609	0.00769532	-0.10816	6.23473	0.40019	0.520507	0.0648542	6.23473	0.557748	0.75666	ENSMUSG00000003380	Rabac1	protein coding gene
ENSMUSG00000003382	Etv3	ets variant 3	-0.0597549	7.1089	0.451774	0.667255	-0.0521441	7.1089	0.506686	0.692182	0.0515355	7.1089	0.513215	1	0.235092	7.1089	0.00314664	0.0463544	0.495476	7.1089	1.71242e-08	1.7691e-07	0.334312	7.1089	2.24818e-05	0.000195266	ENSMUSG00000003382	Etv3	protein coding gene
ENSMUSG00000003402	Prkcsh	protein kinase C substrate 80K-H	0.0945599	5.81027	0.315559	0.535398	0.180561	5.81027	0.052571	0.151448	0.0254719	5.81027	0.790119	1	-0.238479	5.81027	0.0137673	0.120806	0.0691188	5.81027	0.518723	0.635614	0.124735	5.81027	0.188221	0.38653	ENSMUSG00000003402	Prkcsh	protein coding gene
ENSMUSG00000003418	St8sia6	ST8 alpha-N-acetyl-neuraminide alpha-2,8-sialyltransferase 6	0.21314	2.92525	0.348316	0.569064	0.719263	2.92525	0.000687498	0.00545114	0.103838	2.92525	0.633553	1	0.896503	2.92525	4.57204e-05	0.00196332	0.899914	2.92525	0.000212962	0.000920261	0.887448	2.92525	3.7528e-05	0.000310229	ENSMUSG00000003418	St8sia6	protein coding gene
ENSMUSG00000003420	Fcgrt	Fc receptor, IgG, alpha chain transporter	-0.458851	6.38225	0.00255608	0.0167855	-0.752264	6.38225	7.96317e-07	1.97485e-05	0.026118	6.38225	0.863434	1	-0.655314	6.38225	2.07263e-05	0.0010442	1.13402	6.38225	7.75377e-12	1.21795e-10	-0.211612	6.38225	0.163547	0.351268	ENSMUSG00000003420	Fcgrt	protein coding gene
ENSMUSG00000003421	Nosip	nitric oxide synthase interacting protein	-0.179529	4.95452	0.0744352	0.205315	-0.125752	4.95452	0.199742	0.38165	-0.0821837	4.95452	0.404104	1	-0.0614739	4.95452	0.559094	0.822486	0.20125	4.95452	0.0749639	0.137294	0.0762155	4.95452	0.456208	0.675745	ENSMUSG00000003421	Nosip	protein coding gene
ENSMUSG00000003423	Pih1d1	PIH1 domain containing 1	-0.0697631	4.54701	0.569815	0.761397	-0.07709	4.54701	0.521153	0.704049	-0.0415177	4.54701	0.73497	1	-0.133597	4.54701	0.283729	0.610146	0.1592	4.54701	0.243696	0.353358	-0.123498	4.54701	0.318003	0.543647	ENSMUSG00000003423	Pih1d1	protein coding gene
ENSMUSG00000003429	Rps11	ribosomal protein S11	-0.0526584	8.27686	0.605212	0.788457	0.0715407	8.27686	0.481969	0.673466	-0.0270708	8.27686	0.790942	1	-0.340928	8.27686	0.000878456	0.0189248	-0.0319584	8.27686	0.784202	0.857902	0.00578004	8.27686	0.955584	0.997793	ENSMUSG00000003429	Rps11	protein coding gene
ENSMUSG00000003435	Supt5	suppressor of Ty 5, DSIF elongation factor subunit	0.167884	6.74151	0.0589964	0.174489	0.0260446	6.74151	0.776774	0.891064	-0.0904981	6.74151	0.309484	1	-0.0569896	6.74151	0.531761	0.805552	0.0179778	6.74151	0.854636	0.911931	-0.0303923	6.74151	0.739144	0.883917	ENSMUSG00000003435	Supt5	protein coding gene
ENSMUSG00000003437	Paf1	Paf1, RNA polymerase II complex component	0.0545532	5.3071	0.598025	0.78327	0.0590373	5.3071	0.568308	0.741188	-0.0721639	5.3071	0.488711	1	-0.302658	5.3071	0.0051693	0.0649801	-0.828525	5.3071	7.36548e-11	1.03651e-09	-0.27197	5.3071	0.0102968	0.0420793	ENSMUSG00000003437	Paf1	protein coding gene
ENSMUSG00000003438	Timm50	translocase of inner mitochondrial membrane 50	0.216297	4.75329	0.0682532	0.193404	0.442178	4.75329	0.000137329	0.00146854	0.0397719	4.75329	0.740013	1	-0.229759	4.75329	0.0689884	0.29698	0.271044	4.75329	0.0473276	0.0941792	0.18594	4.75329	0.123894	0.290154	ENSMUSG00000003438	Timm50	protein coding gene
ENSMUSG00000003444	Med29	mediator complex subunit 29	0.239302	2.59122	0.164667	0.350517	0.373471	2.59122	0.0236152	0.0849024	0.0398785	2.59122	0.834271	1	-0.267005	2.59122	0.18153	0.488306	0.395453	2.59122	0.0474037	0.0942866	0.00488992	2.59122	1	1	ENSMUSG00000003444	Med29	protein coding gene
ENSMUSG00000003452	Bicd1	BICD cargo adaptor 1	-0.143249	1.93049	0.564284	0.757761	0.0124588	1.93049	0.930072	0.983459	-0.166355	1.93049	0.492134	1	0.208567	1.93049	0.41421	0.727758	-0.765147	1.93049	0.0155829	0.0375251	-0.483277	1.93049	0.059984	0.169897	ENSMUSG00000003452	Bicd1	protein coding gene
ENSMUSG00000003458	Ncstn	nicastrin	-0.0230555	6.58728	0.816362	0.93124	-0.134938	6.58728	0.161283	0.330433	0.032613	6.58728	0.738537	1	0.167006	6.58728	0.0872328	0.33786	0.6557	6.58728	8.31303e-10	1.02881e-08	0.310007	6.58728	0.00132418	0.00741687	ENSMUSG00000003458	Ncstn	protein coding gene
ENSMUSG00000003464	Pex19	peroxisomal biogenesis factor 19	0.00886768	6.7241	0.928982	0.990237	-0.0233487	6.7241	0.80494	0.909703	0.0570657	6.7241	0.545205	1	-0.0649448	6.7241	0.50247	0.788435	-0.0142342	6.7241	0.899875	0.945797	-0.107538	6.7241	0.258535	0.477461	ENSMUSG00000003464	Pex19	protein coding gene
ENSMUSG00000003469	Phyhip	phytanoyl-CoA hydroxylase interacting protein	-0.180072	5.4831	0.0905767	0.235139	0.159684	5.4831	0.127715	0.282266	-0.0471711	5.4831	0.654447	1	0.0939395	5.4831	0.383888	0.704407	0.0391076	5.4831	0.762474	0.840987	-0.350492	5.4831	0.00120644	0.00684527	ENSMUSG00000003469	Phyhip	protein coding gene
ENSMUSG00000003476	Crhr2	corticotropin releasing hormone receptor 2	0.0891444	2.87171	0.655555	0.826332	0.378882	2.87171	0.048848	0.143611	0.204402	2.87171	0.292219	1	0.41809	2.87171	0.0337871	0.201311	-0.10195	2.87171	0.66545	0.765052	-0.337632	2.87171	0.104032	0.256044	ENSMUSG00000003476	Crhr2	protein coding gene
ENSMUSG00000003477	Inmt	indolethylamine N-methyltransferase	-2.22019	-0.620264	0.00117746	0.00907582	-2.70132	-0.620264	0.000239908	0.00230366	-2.24138	-0.620264	0.000765126	0.0513517	-2.8334	-0.620264	0.000312428	0.0086041	-0.354984	-0.620264	0.66825	0.767231	0.11439	-0.620264	0.873116	0.958466	ENSMUSG00000003477	Inmt	protein coding gene
ENSMUSG00000003484	Cyp4f18	cytochrome P450, family 4, subfamily f, polypeptide 18	4.62717	2.076	3.09e-30	2.05e-27	3.18981	2.076	1.77503e-14	3.18427e-12	1.38093	2.076	0.00492604	0.19513	-2.87468	2.076	0.0114408	0.108726	6.17558	2.076	3.10672e-49	5.32443e-47	2.76264	2.076	7.51608e-10	1.26111e-08	ENSMUSG00000003484	Cyp4f18	protein coding gene
ENSMUSG00000003500	Impdh1	inosine monophosphate dehydrogenase 1	0.248193	4.6489	0.0870852	0.22883	0.385371	4.6489	0.00705833	0.0340928	0.0875034	4.6489	0.553992	1	-0.323844	4.6489	0.0328692	0.197797	0.630927	4.6489	8.86112e-05	0.000425445	0.175258	4.6489	0.235899	0.449961	ENSMUSG00000003500	Impdh1	protein coding gene
ENSMUSG00000003518	Dusp3	dual specificity phosphatase 3 (vaccinia virus phosphatase VH1-related)	0.123113	5.5508	0.176317	0.366635	-0.0202169	5.5508	0.820727	0.919396	-0.027741	5.5508	0.757302	1	-0.414515	5.5508	1.53209e-05	0.00082608	0.441129	5.5508	1.50473e-05	8.80585e-05	-0.125231	5.5508	0.173248	0.365159	ENSMUSG00000003518	Dusp3	protein coding gene
ENSMUSG00000003526	Prodh	proline dehydrogenase	-0.366483	4.2388	0.0248953	0.0945704	-0.250559	4.2388	0.11787	0.267433	-0.315232	4.2388	0.0514671	0.746588	-0.19593	4.2388	0.240413	0.560721	-0.245556	4.2388	0.194012	0.295443	-0.383216	4.2388	0.0205268	0.0736195	ENSMUSG00000003526	Prodh	protein coding gene
ENSMUSG00000003527	Ess2	ess-2 splicing factor	0.00212058	4.33176	0.984359	1	-0.0964442	4.33176	0.401428	0.601186	-0.0276249	4.33176	0.816331	1	0.0168699	4.33176	0.903445	0.996859	-0.272919	4.33176	0.0569096	0.109545	0.117865	4.33176	0.319884	0.545658	ENSMUSG00000003527	Ess2	protein coding gene
ENSMUSG00000003528	Slc25a1	solute carrier family 25 (mitochondrial carrier, citrate transporter), member 1	0.154198	6.65958	0.187551	0.382108	0.0224089	6.65958	0.850427	0.938644	0.307361	6.65958	0.00835035	0.280223	-0.124919	6.65958	0.294137	0.620366	-0.219859	6.65958	0.0999199	0.174281	-0.51241	6.65958	1.65394e-05	0.000148006	ENSMUSG00000003528	Slc25a1	protein coding gene
ENSMUSG00000003531	Dgcr6	DiGeorge syndrome critical region gene 6	-0.235713	5.23859	0.0366153	0.124859	-0.246845	5.23859	0.0268658	0.0932193	0.0236908	5.23859	0.839301	1	-0.129411	5.23859	0.264424	0.588069	0.354089	5.23859	0.00502606	0.01441	0.0629869	5.23859	0.581921	0.775639	ENSMUSG00000003531	Dgcr6	protein coding gene
ENSMUSG00000003534	Ddr1	discoidin domain receptor family, member 1	0.0555968	7.46176	0.58613	0.774226	-0.0166715	7.46176	0.868675	0.949385	-0.117905	7.46176	0.246592	1	0.16702	7.46176	0.102412	0.366617	0.141978	7.46176	0.213382	0.318274	0.106042	7.46176	0.29859	0.522737	ENSMUSG00000003534	Ddr1	protein coding gene
ENSMUSG00000003541	Ier3	immediate early response 3	0.774872	4.93826	4.29e-09	1.71e-07	0.00562367	4.93826	0.973861	1	-0.0910426	4.93826	0.497233	1	-0.376945	4.93826	0.00814575	0.0872025	1.67807	4.93826	9.82674e-32	6.16419e-30	0.404603	4.93826	0.0027326	0.0137706	ENSMUSG00000003541	Ier3	protein coding gene
ENSMUSG00000003545	Fosb	FBJ osteosarcoma oncogene B	4.10625	5.81312	4.09e-10	2.02e-08	0.482062	5.81312	0.409702	0.609085	-0.10201	5.81312	0.866636	1	0.655311	5.81312	0.264271	0.587863	1.55478	5.81312	0.0147186	0.0357851	1.06947	5.81312	0.0697025	0.19078	ENSMUSG00000003545	Fosb	protein coding gene
ENSMUSG00000003546	Klc4	kinesin light chain 4	-0.49809	4.06304	0.000427796	0.00394785	-0.599681	4.06304	1.70853e-05	0.000262783	-0.103926	4.06304	0.443621	1	-0.180868	4.06304	0.215591	0.530684	-0.198708	4.06304	0.226454	0.333829	0.331695	4.06304	0.0163375	0.0611868	ENSMUSG00000003546	Klc4	protein coding gene
ENSMUSG00000003549	Ercc1	excision repair cross-complementing rodent repair deficiency, complementation group 1	0.538302	4.10088	0.000266504	0.00266851	0.596473	4.10088	4.46775e-05	0.000586711	0.0130704	4.10088	0.947767	1	0.0933931	4.10088	0.555471	0.81998	0.624633	4.10088	0.000201061	0.000875935	-0.0534741	4.10088	0.741056	0.884608	ENSMUSG00000003549	Ercc1	protein coding gene
ENSMUSG00000003555	Cyp17a1	cytochrome P450, family 17, subfamily a, polypeptide 1	0.31827	4.5862	0.167575	0.354056	-0.287649	4.5862	0.215463	0.401415	-0.00825878	4.5862	0.973453	1	-0.0741713	4.5862	0.753283	0.929499	-0.0305426	4.5862	0.926747	0.965581	-0.494157	4.5862	0.0353364	0.113368	ENSMUSG00000003555	Cyp17a1	protein coding gene
ENSMUSG00000003559	As3mt	arsenic (+3 oxidation state) methyltransferase	-0.406714	3.00051	0.034462	0.119447	-0.305436	3.00051	0.107905	0.250907	0.206086	3.00051	0.262091	1	-0.284677	3.00051	0.1631	0.4626	0.402164	3.00051	0.0564511	0.108826	0.223938	3.00051	0.242789	0.458229	ENSMUSG00000003559	As3mt	protein coding gene
ENSMUSG00000003573	Homer3	homer scaffolding protein 3	-0.0102587	4.41248	0.940888	0.99769	0.0376821	4.41248	0.794934	0.903045	-0.0576983	4.41248	0.653052	1	-0.320744	4.41248	0.0180394	0.141898	-0.184208	4.41248	0.22832	0.336063	-0.132643	4.41248	0.31158	0.537502	ENSMUSG00000003573	Homer3	protein coding gene
ENSMUSG00000003575	Crtc1	CREB regulated transcription coactivator 1	0.0268376	4.42763	0.873917	0.964806	-0.0836077	4.42763	0.590234	0.758584	0.0429249	4.42763	0.796548	1	0.262382	4.42763	0.101991	0.365722	-0.211877	4.42763	0.255779	0.367848	0.0981863	4.42763	0.547023	0.748351	ENSMUSG00000003575	Crtc1	protein coding gene
ENSMUSG00000003581	Rnf215	ring finger protein 215	-0.286352	4.41628	0.0158648	0.0674326	-0.17795	4.41628	0.119501	0.269839	-0.0933969	4.41628	0.416575	1	-0.0898381	4.41628	0.455323	0.757337	-0.251165	4.41628	0.077403	0.14095	-0.152941	4.41628	0.201266	0.405384	ENSMUSG00000003581	Rnf215	protein coding gene
ENSMUSG00000003585	Sec14l2	SEC14-like lipid binding 2	0.3419	4.968	0.00145326	0.0106788	-0.122954	4.968	0.263164	0.458902	-0.126614	4.968	0.248684	1	-0.213278	4.968	0.0645109	0.287639	0.0645239	4.968	0.602714	0.712295	0.0807006	4.968	0.468853	0.686996	ENSMUSG00000003585	Sec14l2	protein coding gene
ENSMUSG00000003604	Aven	apoptosis, caspase activation inhibitor	0.182704	3.81668	0.164297	0.350026	0.307813	3.81668	0.0146706	0.0596237	-0.231125	3.81668	0.0795191	0.865671	-0.0177206	3.81668	0.934392	1	0.417615	3.81668	0.00492218	0.0141668	-0.110825	3.81668	0.434118	0.657739	ENSMUSG00000003604	Aven	protein coding gene
ENSMUSG00000003617	Cp	ceruloplasmin	-0.24391	5.7622	0.0649023	0.187056	-0.353544	5.7622	0.00729745	0.0349575	-0.0640116	5.7622	0.630757	1	-0.567945	5.7622	2.591e-05	0.00122498	0.0117614	5.7622	0.924652	0.964236	0.0965044	5.7622	0.463274	0.682363	ENSMUSG00000003617	Cp	protein coding gene
ENSMUSG00000003623	Crot	carnitine O-octanoyltransferase	-0.473707	5.53732	0.000105631	0.00126329	-0.0680462	5.53732	0.573728	0.745513	-0.0487348	5.53732	0.686128	1	0.0541009	5.53732	0.666413	0.882628	0.0251494	5.53732	0.866453	0.920447	0.197391	5.53732	0.103897	0.255865	ENSMUSG00000003623	Crot	protein coding gene
ENSMUSG00000003644	Rps6ka1	ribosomal protein S6 kinase polypeptide 1	0.0382705	5.80796	0.739098	0.88442	0.0859729	5.80796	0.453754	0.648099	0.0407705	5.80796	0.723946	1	0.0922902	5.80796	0.429578	0.738677	1.12032	5.80796	2.60785e-19	7.76089e-18	0.811436	5.80796	8.22899e-13	1.85612e-11	ENSMUSG00000003644	Rps6ka1	protein coding gene
ENSMUSG00000003660	Snrnp200	small nuclear ribonucleoprotein 200 (U5)	-0.0640162	7.44449	0.443153	0.658945	0.0170055	7.44449	0.841604	0.93271	-0.0413522	7.44449	0.61886	1	-0.0838989	7.44449	0.320112	0.645435	-0.057488	7.44449	0.546989	0.661967	0.164978	7.44449	0.048382	0.143805	ENSMUSG00000003660	Snrnp200	protein coding gene
ENSMUSG00000003662	Ciao1	cytosolic iron-sulfur protein assembly 1	-0.22912	4.85625	0.0389141	0.130583	-0.0893778	4.85625	0.416133	0.614721	0.0171599	4.85625	0.872805	1	-0.255599	4.85625	0.0274009	0.17902	-0.0294228	4.85625	0.825493	0.889239	-0.0679557	4.85625	0.552408	0.752553	ENSMUSG00000003662	Ciao1	protein coding gene
ENSMUSG00000003665	Has1	hyaluronan synthase 1	3.65737	1.79488	1.24e-28	6.98e-26	2.10571	1.79488	3.67e-10	2.30214e-08	-0.937945	1.79488	0.0338344	0.604981	-0.437847	1.79488	0.365747	0.687949	1.87509	1.79488	1.49931e-06	1.10181e-05	0.709493	1.79488	0.0830247	0.217766	ENSMUSG00000003665	Has1	protein coding gene
ENSMUSG00000003680	Taf6l	TATA-box binding protein associated factor 6 like	-0.518252	3.30244	0.00179887	0.0126713	0.122119	3.30244	0.431056	0.627969	0.016138	3.30244	0.945187	1	-0.135089	3.30244	0.428499	0.737784	-0.156955	3.30244	0.43752	0.557908	-0.0318762	3.30244	0.838337	0.939726	ENSMUSG00000003680	Taf6l	protein coding gene
ENSMUSG00000003721	Insig2	insulin induced gene 2	-0.0609509	6.46158	0.584601	0.773198	-0.020626	6.46158	0.855167	0.94171	-0.0591279	6.46158	0.596707	1	0.0529735	6.46158	0.634929	0.866355	0.100259	6.46158	0.418671	0.539137	-0.0664509	6.46158	0.555301	0.75494	ENSMUSG00000003721	Insig2	protein coding gene
ENSMUSG00000003731	Kpna6	karyopherin (importin) alpha 6	0.195164	6.59961	0.0167442	0.0701146	0.177945	6.59961	0.0275725	0.0948472	0.0400385	6.59961	0.624523	1	0.0403766	6.59961	0.629061	0.864155	0.247577	6.59961	0.00718142	0.0195279	-0.0146997	6.59961	0.862954	0.95324	ENSMUSG00000003731	Kpna6	protein coding gene
ENSMUSG00000003746	Man1a	mannosidase 1, alpha	-0.0627311	7.18647	0.596757	0.782259	-0.39144	7.18647	0.000921933	0.00688848	0.000573998	7.18647	0.996145	1	-0.299625	7.18647	0.0117906	0.11067	0.448824	7.18647	0.000585511	0.00224315	-0.0914484	7.18647	0.441074	0.663558	ENSMUSG00000003746	Man1a	protein coding gene
ENSMUSG00000003752	Itpkc	inositol 1,4,5-trisphosphate 3-kinase C	0.855819	6.55356	4.82e-14	4.56e-12	0.162379	6.55356	0.154335	0.32098	-0.277161	6.55356	0.0153331	0.392949	-0.068335	6.55356	0.557332	0.820964	0.153439	6.55356	0.229975	0.337801	0.0780209	6.55356	0.496969	0.710836	ENSMUSG00000003752	Itpkc	protein coding gene
ENSMUSG00000003762	Coq8b	coenzyme Q8B	0.312065	5.03656	0.0133569	0.0591842	0.129883	5.03656	0.304274	0.503855	0.106605	5.03656	0.402709	1	-0.133473	5.03656	0.306604	0.632225	0.0563617	5.03656	0.713982	0.804372	-0.118354	5.03656	0.357513	0.585136	ENSMUSG00000003762	Coq8b	protein coding gene
ENSMUSG00000003778	Brd8	bromodomain containing 8	-0.211965	5.89915	0.0472513	0.14988	-0.321412	5.89915	0.0023384	0.0144141	-0.0594075	5.89915	0.574666	1	0.13917	5.89915	0.194377	0.504602	-0.692423	5.89915	2.98665e-08	2.96426e-07	-0.119497	5.89915	0.26649	0.485551	ENSMUSG00000003778	Brd8	protein coding gene
ENSMUSG00000003779	Kif20a	kinesin family member 20A	0.093663	4.23951	0.643056	0.81745	0.0749225	4.23951	0.704865	0.841567	0.577347	4.23951	0.00266551	0.130856	0.0409909	4.23951	0.850493	0.974	0.701348	4.23951	0.00117092	0.0041255	0.39819	4.23951	0.0418973	0.12915	ENSMUSG00000003779	Kif20a	protein coding gene
ENSMUSG00000003808	Farsa	phenylalanyl-tRNA synthetase, alpha subunit	0.382407	5.34397	8.31e-05	0.00102879	0.46149	5.34397	1.47134e-06	3.32655e-05	-0.0370946	5.34397	0.711888	1	-0.068316	5.34397	0.512647	0.794506	0.126542	5.34397	0.262662	0.375581	0.222848	5.34397	0.0245164	0.0849904	ENSMUSG00000003808	Farsa	protein coding gene
ENSMUSG00000003809	Gcdh	glutaryl-Coenzyme A dehydrogenase	-0.309885	4.3018	0.00884797	0.0435004	-0.181784	4.3018	0.111672	0.257436	-0.0176241	4.3018	0.877901	1	-0.236185	4.3018	0.0534192	0.260117	-0.118222	4.3018	0.379668	0.499947	-0.0486123	4.3018	0.68561	0.849856	ENSMUSG00000003809	Gcdh	protein coding gene
ENSMUSG00000003810	Mast2	microtubule associated serine/threonine kinase 2	0.286315	6.43435	0.0033417	0.020772	0.123786	6.43435	0.204865	0.388383	0.0714801	6.43435	0.46666	1	0.0755398	6.43435	0.449948	0.753487	-0.0851824	6.43435	0.451652	0.5716	0.0383108	6.43435	0.702621	0.859854	ENSMUSG00000003810	Mast2	protein coding gene
ENSMUSG00000003812	Dnase2a	deoxyribonuclease II alpha	-0.195398	5.83924	0.0731708	0.202818	-0.10618	5.83924	0.319948	0.52015	0.0295107	5.83924	0.789267	1	0.221037	5.83924	0.0443567	0.234037	0.429676	5.83924	0.000378852	0.00152871	0.254892	5.83924	0.019044	0.0690497	ENSMUSG00000003812	Dnase2a	protein coding gene
ENSMUSG00000003813	Rad23a	RAD23 homolog A, nucleotide excision repair protein	0.110857	5.63873	0.245417	0.455191	0.220903	5.63873	0.0186222	0.071403	0.101189	5.63873	0.281274	1	-0.0593281	5.63873	0.553853	0.819298	0.226719	5.63873	0.0359156	0.0749023	-0.0214651	5.63873	0.830234	0.935835	ENSMUSG00000003813	Rad23a	protein coding gene
ENSMUSG00000003814	Calr	calreticulin	0.276759	8.54149	0.0188208	0.0768324	0.485484	8.54149	3.74178e-05	0.000507586	0.114789	8.54149	0.329337	1	-0.324084	8.54149	0.00622167	0.0737646	0.468578	8.54149	0.000329506	0.00135349	0.388638	8.54149	0.000980296	0.00573333	ENSMUSG00000003814	Calr	protein coding gene
ENSMUSG00000003824	Syce2	synaptonemal complex central element protein 2	-0.098789	1.61346	0.783662	0.913012	0.309363	1.61346	0.30211	0.501905	0.00268472	1.61346	1	1	-0.21766	1.61346	0.516299	0.796907	0.72894	1.61346	0.0304906	0.0653491	0.343936	1.61346	0.267915	0.487269	ENSMUSG00000003824	Syce2	protein coding gene
ENSMUSG00000003847	Nfat5	nuclear factor of activated T cells 5	0.128157	8.41927	0.37652	0.597792	-0.212326	8.41927	0.14293	0.30477	0.041054	8.41927	0.777249	1	0.330912	8.41927	0.0226331	0.160564	-0.696131	8.41927	2.81455e-05	0.000154138	-0.28535	8.41927	0.0494708	0.146226	ENSMUSG00000003847	Nfat5	protein coding gene
ENSMUSG00000003848	Nob1	NIN1/RPN12 binding protein 1 homolog	0.485361	4.28621	0.000337235	0.00323661	0.341073	4.28621	0.0113107	0.0490975	-0.161755	4.28621	0.238852	1	0.0533095	4.28621	0.701729	0.903175	0.185401	4.28621	0.240027	0.349356	0.111953	4.28621	0.431222	0.655453	ENSMUSG00000003848	Nob1	protein coding gene
ENSMUSG00000003849	Nqo1	NAD(P)H dehydrogenase, quinone 1	-0.270838	3.94282	0.108117	0.266269	-0.313425	3.94282	0.0593593	0.165924	0.399152	3.94282	0.0124472	0.353439	-0.264586	3.94282	0.12862	0.41263	0.00320816	3.94282	0.986914	1	-0.0353422	3.94282	0.845844	0.943678	ENSMUSG00000003849	Nqo1	protein coding gene
ENSMUSG00000003863	Ppfia3	protein tyrosine phosphatase, receptor type, f polypeptide (PTPRF), interacting protein (liprin), alpha 3	-0.0130023	5.50788	0.903068	0.977786	-0.128538	5.50788	0.218004	0.404465	-0.153033	5.50788	0.147027	0.983685	-0.0217261	5.50788	0.845532	0.971274	-0.260864	5.50788	0.033872	0.0712362	-0.0934697	5.50788	0.383697	0.611563	ENSMUSG00000003863	Ppfia3	protein coding gene
ENSMUSG00000003865	Gys1	glycogen synthase 1, muscle	-0.279628	5.51047	0.0570479	0.170529	-0.444652	5.51047	0.00245667	0.0150321	0.0176652	5.51047	0.906421	1	0.0549094	5.51047	0.712053	0.907634	-0.0645102	5.51047	0.707944	0.799493	0.0319544	5.51047	0.832354	0.93683	ENSMUSG00000003865	Gys1	protein coding gene
ENSMUSG00000003868	Ruvbl2	RuvB-like protein 2	0.282664	4.6473	0.0583381	0.173344	0.674658	4.6473	3.50198e-06	7.00213e-05	0.115576	4.6473	0.440191	1	-0.00574918	4.6473	0.981534	1	0.567607	4.6473	0.000617112	0.00234843	0.0692859	4.6473	0.657049	0.829795	ENSMUSG00000003868	Ruvbl2	protein coding gene
ENSMUSG00000003872	Lin7b	lin-7 homolog B (C. elegans)	-0.925286	0.993208	0.00129579	0.00977252	-1.00051	0.993208	0.000312305	0.00286007	0.022561	0.993208	0.965436	1	-0.400465	0.993208	0.179112	0.484084	-1.74266	0.993208	1.06646e-05	6.43124e-05	-0.582422	0.993208	0.0354553	0.113674	ENSMUSG00000003872	Lin7b	protein coding gene
ENSMUSG00000003873	Bax	BCL2-associated X protein	-0.00203453	3.23271	1	1	0.222828	3.23271	0.155778	0.322761	0.0150612	3.23271	0.952489	1	-0.256509	3.23271	0.142876	0.434629	0.123585	3.23271	0.502233	0.619999	0.253869	3.23271	0.123253	0.289471	ENSMUSG00000003873	Bax	protein coding gene
ENSMUSG00000003882	Il7r	interleukin 7 receptor	0.742104	3.85221	7.39e-06	0.000132856	0.288018	3.85221	0.0825601	0.208546	0.212003	3.85221	0.206481	1	-0.252471	3.85221	0.177985	0.483324	2.19266	3.85221	7.33361e-36	5.74566e-34	1.30751	3.85221	1.46753e-15	4.15475e-14	ENSMUSG00000003882	Il7r	protein coding gene
ENSMUSG00000003923	Tfam	transcription factor A, mitochondrial	0.0562815	4.84068	0.601659	0.785636	0.285207	4.84068	0.00566496	0.028608	0.054699	4.84068	0.603378	1	0.104439	4.84068	0.347182	0.669429	0.127934	4.84068	0.315868	0.434318	0.103399	4.84068	0.340188	0.56762	ENSMUSG00000003923	Tfam	protein coding gene
ENSMUSG00000003929	Zfp81	zinc finger protein 81	-0.44687	4.03156	0.00366793	0.0222311	-0.0721616	4.03156	0.6414	0.796047	-0.121393	4.03156	0.425446	1	0.148228	4.03156	0.34362	0.665435	-0.347579	4.03156	0.0481531	0.0954855	-0.256202	4.03156	0.096349	0.243564	ENSMUSG00000003929	Zfp81	protein coding gene
ENSMUSG00000003934	Efnb3	ephrin B3	-0.544121	1.54836	0.0249774	0.0948059	-1.15808	1.54836	2.55456e-06	5.34147e-05	-0.349104	1.54836	0.133584	0.963392	-0.473361	1.54836	0.0664053	0.291749	-1.55031	1.54836	3.56322e-06	2.39482e-05	-2.07863	1.54836	1.2015e-12	2.66623e-11	ENSMUSG00000003934	Efnb3	protein coding gene
ENSMUSG00000003948	Mmd	monocyte to macrophage differentiation-associated	-0.156191	4.64347	0.366798	0.588832	0.0963226	4.64347	0.571295	0.74366	0.200999	4.64347	0.239373	1	-0.00773864	4.64347	0.97093	1	0.30677	4.64347	0.111463	0.190351	-0.0639243	4.64347	0.71864	0.870563	ENSMUSG00000003948	Mmd	protein coding gene
ENSMUSG00000003949	Hlf	hepatic leukemia factor	-0.406411	6.85019	0.00551193	0.0302623	-0.489407	6.85019	0.000823985	0.0063281	-0.136153	6.85019	0.349837	1	0.298304	6.85019	0.041431	0.225736	0.18652	6.85019	0.252341	0.363841	0.0663157	6.85019	0.651008	0.825697	ENSMUSG00000003949	Hlf	protein coding gene
ENSMUSG00000003955	Fam162a	family with sequence similarity 162, member A	0.411572	4.32344	0.0107535	0.0502913	0.468803	4.32344	0.00319903	0.0183904	0.0865982	4.32344	0.599333	1	-0.134914	4.32344	0.433865	0.741588	1.15727	4.32344	4.89521e-11	7.00697e-10	0.453771	4.32344	0.00532966	0.0242718	ENSMUSG00000003955	Fam162a	protein coding gene
ENSMUSG00000003970	Rpl8	ribosomal protein L8	-0.0383602	9.4042	0.712916	0.867473	0.0915744	9.4042	0.379343	0.580639	-0.0548963	9.4042	0.598461	1	-0.279489	9.4042	0.00752494	0.0836371	0.0633058	9.4042	0.58359	0.695001	0.0785737	9.4042	0.45124	0.671646	ENSMUSG00000003970	Rpl8	protein coding gene
ENSMUSG00000003992	Ssbp2	single-stranded DNA binding protein 2	-0.372391	5.59693	0.00334077	0.020772	-0.615927	5.59693	1.16739e-06	2.73938e-05	-0.215812	5.59693	0.086208	0.873113	-0.0126866	5.59693	0.920404	1	-0.838217	5.59693	1.8624e-08	1.90559e-07	-0.185183	5.59693	0.145631	0.32339	ENSMUSG00000003992	Ssbp2	protein coding gene
ENSMUSG00000004018	Fancl	Fanconi anemia, complementation group L	-0.114496	2.91479	0.519527	0.724172	-0.277506	2.91479	0.095788	0.231015	-0.252	2.91479	0.128908	0.956099	-0.076413	2.91479	0.684777	0.893622	0.153072	2.91479	0.426755	0.547198	-0.355841	2.91479	0.040497	0.125889	ENSMUSG00000004018	Fancl	protein coding gene
ENSMUSG00000004031	Brinp2	bone morphogenic protein/retinoic acid inducible neural-specific 2	-0.88552	-0.0558311	0.0250326	0.0949605	-1.01862	-0.0558311	0.00893038	0.0408821	-0.158426	-0.0558311	0.67688	1	0.0603698	-0.0558311	1	1	-2.22226	-0.0558311	0.000300498	0.00124796	-2.21879	-0.0558311	9.50064e-06	8.95262e-05	ENSMUSG00000004031	Brinp2	protein coding gene
ENSMUSG00000004032	Gstm5	glutathione S-transferase, mu 5	-0.306155	5.48172	0.0145309	0.0628907	0.00378125	5.48172	0.974058	1	0.0557372	5.48172	0.652555	1	-0.439249	5.48172	0.000602195	0.0142529	-0.174798	5.48172	0.224213	0.331084	-0.419487	5.48172	0.000926106	0.00545965	ENSMUSG00000004032	Gstm5	protein coding gene
ENSMUSG00000004035	Gstm7	glutathione S-transferase, mu 7	-0.257995	0.221612	0.597069	0.782516	-0.371965	0.221612	0.35784	0.55947	0.0797571	0.221612	0.847577	1	-0.00292853	0.221612	1	1	-0.527197	0.221612	0.342574	0.462427	-0.771708	0.221612	0.0792879	0.209951	ENSMUSG00000004035	Gstm7	protein coding gene
ENSMUSG00000004040	Stat3	signal transducer and activator of transcription 3	0.850992	8.1173	4.43e-16	5.74e-14	0.510972	8.1173	9.73223e-07	2.34098e-05	0.0261778	8.1173	0.80305	1	-0.0797499	8.1173	0.450683	0.75402	0.833158	8.1173	4.90782e-13	8.65066e-12	0.502105	8.1173	1.60184e-06	1.72737e-05	ENSMUSG00000004040	Stat3	protein coding gene
ENSMUSG00000004043	Stat5a	signal transducer and activator of transcription 5A	0.365799	5.41154	0.00441436	0.0256924	0.179748	5.41154	0.162497	0.331898	0.0398256	5.41154	0.761528	1	-0.00377213	5.41154	0.989936	1	0.848667	5.41154	2.40711e-09	2.80027e-08	0.384095	5.41154	0.00299323	0.01488	ENSMUSG00000004043	Stat5a	protein coding gene
ENSMUSG00000004044	Cavin1	caveolae associated 1	0.411389	8.18023	5.01e-06	9.41e-05	0.281863	8.18023	0.00173129	0.0114279	0.12541	8.18023	0.163713	1	-0.282865	8.18023	0.00189678	0.0326535	-0.061024	8.18023	0.554578	0.668621	-0.524061	8.18023	8.79676e-09	1.30088e-07	ENSMUSG00000004044	Cavin1	protein coding gene
ENSMUSG00000004054	Map3k11	mitogen-activated protein kinase kinase kinase 11	0.375132	5.76601	0.000268916	0.00268986	-0.101194	5.76601	0.322142	0.522058	0.0439344	5.76601	0.673651	1	-0.0727899	5.76601	0.497757	0.786378	0.430627	5.76601	0.000203914	0.000887357	0.23476	5.76601	0.0244985	0.0849875	ENSMUSG00000004054	Map3k11	protein coding gene
ENSMUSG00000004056	Akt2	thymoma viral proto-oncogene 2	0.235474	6.72684	0.00604745	0.0324611	0.0361208	6.72684	0.678299	0.823266	0.066356	6.72684	0.438708	1	-0.0847456	6.72684	0.337669	0.660776	0.183451	6.72684	0.0579056	0.111128	0.0212415	6.72684	0.808785	0.92381	ENSMUSG00000004056	Akt2	protein coding gene
ENSMUSG00000004069	Dnaja3	DnaJ heat shock protein family (Hsp40) member A3	0.118574	5.79622	0.252294	0.463513	0.269094	5.79622	0.00844226	0.0391245	-0.0238483	5.79622	0.824189	1	-0.243148	5.79622	0.0236365	0.164788	0.129105	5.79622	0.278797	0.393465	-0.0464253	5.79622	0.663264	0.83435	ENSMUSG00000004069	Dnaja3	protein coding gene
ENSMUSG00000004070	Hmox2	heme oxygenase 2	-0.00929059	5.31564	0.923146	0.987256	0.121733	5.31564	0.182087	0.358646	0.161313	5.31564	0.0768249	0.86343	-0.190751	5.31564	0.0524587	0.25786	0.190538	5.31564	0.0742165	0.136152	0.262635	5.31564	0.00480777	0.022216	ENSMUSG00000004070	Hmox2	protein coding gene
ENSMUSG00000004071	Cdip1	cell death inducing Trp53 target 1	-0.101076	5.87321	0.402633	0.621565	-0.225747	5.87321	0.059541	0.166166	-0.151555	5.87321	0.204257	1	0.0579986	5.87321	0.63554	0.866397	-0.680194	5.87321	1.46631e-06	1.0788e-05	-0.186612	5.87321	0.123643	0.289784	ENSMUSG00000004071	Cdip1	protein coding gene
ENSMUSG00000004085	Map3k20	mitogen-activated protein kinase kinase kinase 20	0.0260455	7.94883	0.83105	0.938851	0.161862	7.94883	0.180924	0.357215	-0.0153081	7.94883	0.900062	1	0.0908189	7.94883	0.455113	0.757273	0.140714	7.94883	0.297682	0.414241	-0.142343	7.94883	0.241482	0.456494	ENSMUSG00000004085	Map3k20	protein coding gene
ENSMUSG00000004096	Cwc15	CWC15 spliceosome-associated protein	0.0741421	5.61041	0.495334	0.704291	0.245782	5.61041	0.0197353	0.0742636	0.0678459	5.61041	0.524703	1	-0.224493	5.61041	0.0425513	0.229018	0.245166	5.61041	0.0437472	0.0882902	-0.0434729	5.61041	0.688526	0.851508	ENSMUSG00000004096	Cwc15	protein coding gene
ENSMUSG00000004098	Col5a3	collagen, type V, alpha 3	0.307349	7.22699	0.154152	0.335901	0.0248035	7.22699	0.909504	0.973508	0.250671	7.22699	0.244928	1	0.00891098	7.22699	0.96811	1	-0.232453	7.22699	0.345927	0.465904	-0.78065	7.22699	0.000331242	0.00219854	ENSMUSG00000004098	Col5a3	protein coding gene
ENSMUSG00000004099	Dnmt1	DNA methyltransferase (cytosine-5) 1	0.214149	7.00632	0.0502381	0.156571	0.379857	7.00632	0.000484027	0.00409815	0.118542	7.00632	0.277981	1	0.054266	7.00632	0.624383	0.861985	0.299076	7.00632	0.0146818	0.0357228	0.47775	7.00632	1.25809e-05	0.00011494	ENSMUSG00000004099	Dnmt1	protein coding gene
ENSMUSG00000004100	Ppan	peter pan homolog	0.948256	5.05616	2.59e-10	1.31e-08	0.686949	5.05616	4.45088e-06	8.54526e-05	-0.110875	5.05616	0.468212	1	0.0522903	5.05616	0.739953	0.92251	-0.0240235	5.05616	0.92091	0.96143	0.0359326	5.05616	0.81951	0.930358	ENSMUSG00000004100	Ppan	protein coding gene
ENSMUSG00000004105	Angptl2	angiopoietin-like 2	-0.19449	7.20132	0.133907	0.305738	-0.312055	7.20132	0.0159959	0.0634516	-0.123073	7.20132	0.341747	1	-0.507507	7.20132	0.000104415	0.00372199	-0.387852	7.20132	0.00879245	0.0232115	-0.561631	7.20132	1.68911e-05	0.000150802	ENSMUSG00000004105	Angptl2	protein coding gene
ENSMUSG00000004110	Cacna1e	calcium channel, voltage-dependent, R type, alpha 1E subunit	-0.315598	4.75324	0.161941	0.347003	-0.886502	4.75324	9.33998e-05	0.00107418	-0.232283	4.75324	0.300829	1	0.376689	4.75324	0.0943111	0.350901	-1.55517	4.75324	1.38135e-08	1.44733e-07	-0.192913	4.75324	0.394652	0.622768	ENSMUSG00000004110	Cacna1e	protein coding gene
ENSMUSG00000004113	Cacna1b	calcium channel, voltage-dependent, N type, alpha 1B subunit	0.769804	-0.585543	0.246028	0.456017	1.18848	-0.585543	0.0294726	0.0995646	-0.529446	-0.585543	0.418146	1	-0.16687	-0.585543	1	1	2.12846	-0.585543	0.000195875	0.000857014	1.11389	-0.585543	0.0587448	0.167177	ENSMUSG00000004113	Cacna1b	protein coding gene
ENSMUSG00000004127	Trmt10a	tRNA methyltransferase 10A	0.0803733	3.92344	0.636371	0.812334	0.277574	3.92344	0.0900009	0.221115	-0.0392672	3.92344	0.824132	1	0.152192	3.92344	0.377958	0.699337	-0.244891	3.92344	0.237943	0.34702	0.0187824	3.92344	0.913282	0.975866	ENSMUSG00000004127	Trmt10a	protein coding gene
ENSMUSG00000004151	Etv1	ets variant 1	-0.704309	2.93732	0.00046028	0.00418525	-0.779315	2.93732	8.40704e-05	0.000980237	0.104932	2.93732	0.589617	1	-0.256049	2.93732	0.199314	0.511868	0.70672	2.93732	0.000744614	0.00277478	-0.398283	2.93732	0.0450526	0.136247	ENSMUSG00000004151	Etv1	protein coding gene
ENSMUSG00000004187	Kifc2	kinesin family member C2	-0.655547	2.41661	0.0089503	0.0437821	-0.859563	2.41661	0.000449081	0.00387247	-0.164714	2.41661	0.484939	1	-0.0914496	2.41661	0.729228	0.916615	-1.04672	2.41661	0.000683719	0.00257309	-0.225761	2.41661	0.36599	0.593961	ENSMUSG00000004187	Kifc2	protein coding gene
ENSMUSG00000004207	Psap	prosaposin	-0.0242632	9.84805	0.826288	0.935457	0.0305099	9.84805	0.782118	0.894523	0.239194	9.84805	0.0300454	0.569476	-0.29914	9.84805	0.00686449	0.078618	0.803879	9.84805	3.92414e-11	5.69342e-10	1.42804	9.84805	4.09438e-37	3.91004e-35	ENSMUSG00000004207	Psap	protein coding gene
ENSMUSG00000004221	Ikbkg	inhibitor of kappaB kinase gamma	-0.336642	5.97289	0.000202735	0.00213	-0.141097	5.97289	0.114441	0.262222	0.022032	5.97289	0.805542	1	0.106236	5.97289	0.243387	0.56471	0.00964916	5.97289	0.939254	0.974434	0.111017	5.97289	0.21761	0.42627	ENSMUSG00000004221	Ikbkg	protein coding gene
ENSMUSG00000004233	Wars2	tryptophanyl tRNA synthetase 2 (mitochondrial)	0.0507926	3.27999	0.803417	0.924445	-0.139049	3.27999	0.461554	0.655727	-0.223161	3.27999	0.238265	1	-0.132146	3.27999	0.515936	0.796669	-0.233822	3.27999	0.316184	0.434632	-0.216214	3.27999	0.26407	0.482976	ENSMUSG00000004233	Wars2	protein coding gene
ENSMUSG00000004263	Atn1	atrophin 1	0.163875	0.972315	0.596591	0.78221	0.223867	0.972315	0.434483	0.631093	0.146169	0.972315	0.62004	1	0.30947	0.972315	0.315283	0.641118	0.200588	0.972315	0.639701	0.743828	-0.316711	0.972315	0.285366	0.507796	ENSMUSG00000004263	Atn1	protein coding gene
ENSMUSG00000004264	Phb2	prohibitin 2	0.239349	6.93606	0.00796049	0.0401265	0.419996	6.93606	2.76613e-06	5.7339e-05	0.0840868	6.93606	0.350061	1	-0.113211	6.93606	0.221095	0.537903	0.236099	6.93606	0.0203623	0.0468034	0.189867	6.93606	0.036385	0.11588	ENSMUSG00000004264	Phb2	protein coding gene
ENSMUSG00000004266	Ptpn6	protein tyrosine phosphatase, non-receptor type 6	0.00732339	5.27144	0.950772	1	-0.0227749	5.27144	0.828269	0.923694	0.210308	5.27144	0.0393044	0.657807	-0.237175	5.27144	0.0315296	0.192988	0.986029	5.27144	2.51116e-18	6.96556e-17	1.29401	5.27144	1.20358e-38	1.25559e-36	ENSMUSG00000004266	Ptpn6	protein coding gene
ENSMUSG00000004267	Eno2	enolase 2, gamma neuronal	0.402924	3.49188	0.0492902	0.154369	-0.148683	3.49188	0.461792	0.655871	-0.221548	3.49188	0.281142	1	-0.36178	3.49188	0.0933155	0.348481	0.0681091	3.49188	0.760186	0.839186	0.488883	3.49188	0.0173738	0.0642193	ENSMUSG00000004267	Eno2	protein coding gene
ENSMUSG00000004268	Emg1	EMG1 N1-specific pseudouridine methyltransferase	0.222943	5.36754	0.0188687	0.0769684	0.297452	5.36754	0.00145142	0.00989346	-0.0239414	5.36754	0.809769	1	-0.129485	5.36754	0.200241	0.512962	0.215131	5.36754	0.0507004	0.0996207	0.156081	5.36754	0.104312	0.256633	ENSMUSG00000004268	Emg1	protein coding gene
ENSMUSG00000004270	Lpcat3	lysophosphatidylcholine acyltransferase 3	0.310736	6.95425	0.00277638	0.0179074	0.206679	6.95425	0.0459842	0.137458	0.0995542	6.95425	0.335882	1	0.00287324	6.95425	0.976646	1	0.220132	6.95425	0.0594215	0.113564	-0.0331526	6.95425	0.757436	0.894109	ENSMUSG00000004270	Lpcat3	protein coding gene
ENSMUSG00000004285	Atp6v1f	ATPase, H+ transporting, lysosomal V1 subunit F	0.0659553	5.31909	0.561965	0.756204	0.136281	5.31909	0.221874	0.409428	-0.0398482	5.31909	0.728657	1	-0.388281	5.31909	0.000994776	0.0206207	0.163319	5.31909	0.202613	0.305896	0.0788527	5.31909	0.488484	0.703585	ENSMUSG00000004285	Atp6v1f	protein coding gene
ENSMUSG00000004296	Il12b	interleukin 12b	-2.09189	-0.955915	0.177201	0.367619	-0.692706	-0.955915	0.622141	0.781796	0.429381	-0.955915	0.848539	1	-0.303436	-0.955915	1	1	3.31789	-0.955915	0.000172108	0.000765456	3.39627	-0.955915	3.00451e-05	0.000253057	ENSMUSG00000004296	Il12b	protein coding gene
ENSMUSG00000004317	Clcn5	chloride channel, voltage-sensitive 5	0.118058	5.88167	0.361898	0.583898	0.143444	5.88167	0.262264	0.45793	-0.00716039	5.88167	0.955008	1	-0.216928	5.88167	0.0989343	0.360255	1.78562	5.88167	7.613e-38	6.86063e-36	0.0546131	5.88167	0.680571	0.846414	ENSMUSG00000004317	Clcn5	protein coding gene
ENSMUSG00000004319	Clcn3	chloride channel, voltage-sensitive 3	0.181731	7.00555	0.055191	0.166659	0.0566769	7.00555	0.548157	0.726348	0.104174	7.00555	0.26998	1	0.276814	7.00555	0.00375117	0.0526343	0.0590135	7.00555	0.58461	0.695783	0.161507	7.00555	0.0894783	0.230511	ENSMUSG00000004319	Clcn3	protein coding gene
ENSMUSG00000004328	Hif3a	hypoxia inducible factor 3, alpha subunit	-0.735063	0.666483	0.0794178	0.215015	-1.47427	0.666483	0.000549757	0.00454657	-0.676446	0.666483	0.0934751	0.896482	-0.459046	0.666483	0.283787	0.610146	-2.60681	0.666483	1.34613e-05	7.95289e-05	-1.80809	0.666483	6.7621e-05	0.000531743	ENSMUSG00000004328	Hif3a	protein coding gene
ENSMUSG00000004347	Pde1c	phosphodiesterase 1C	-0.413488	1.80044	0.115366	0.277072	-0.663203	1.80044	0.0122399	0.0520711	0.196479	1.80044	0.438344	1	0.124739	1.80044	0.641907	0.869787	-0.634266	1.80044	0.0473835	0.0942759	-0.508277	1.80044	0.0627806	0.176103	ENSMUSG00000004347	Pde1c	protein coding gene
ENSMUSG00000004356	Utp20	UTP20 small subunit processome component	0.378057	6.54022	0.000138114	0.0015771	0.781576	6.54022	1.92005e-15	4.09503e-13	-0.0522885	6.54022	0.597102	1	0.148939	6.54022	0.141023	0.430972	0.00900984	6.54022	0.946232	0.979397	0.230262	6.54022	0.0212907	0.0756664	ENSMUSG00000004356	Utp20	protein coding gene
ENSMUSG00000004359	Spic	Spi-C transcription factor (Spi-1/PU.1 related)	0.902007	0.0449604	0.0561498	0.168643	0.919588	0.0449604	0.039909	0.124186	0.619893	0.0449604	0.19691	1	0.542481	0.0449604	0.30913	0.634489	1.61507	0.0449604	0.00226915	0.00729415	2.46791	0.0449604	4.5344e-10	7.7643e-09	ENSMUSG00000004359	Spic	protein coding gene
ENSMUSG00000004360	9330159F19Rik	RIKEN cDNA 9330159F19 gene	-0.730761	2.73261	0.00112254	0.00873289	-0.287361	2.73261	0.17927	0.355007	-0.498223	2.73261	0.0219972	0.478213	-0.59584	2.73261	0.00975627	0.0987766	-0.307436	2.73261	0.231675	0.339777	-0.852668	2.73261	0.000196986	0.00138251	ENSMUSG00000004360	9330159F19Rik	protein coding gene
ENSMUSG00000004364	Cul3	cullin 3	0.176031	7.96189	0.0953299	0.244209	0.0717113	7.96189	0.495741	0.683437	-0.0291928	7.96189	0.783531	1	0.0170311	7.96189	0.872717	0.984583	0.173651	7.96189	0.140781	0.229533	-0.0296155	7.96189	0.781198	0.908138	ENSMUSG00000004364	Cul3	protein coding gene
ENSMUSG00000004371	Il11	interleukin 11	1.08231	0.708882	0.00449356	0.0259906	1.14579	0.708882	0.00129657	0.00908599	0.333497	0.708882	0.472708	1	-0.123134	0.708882	0.893329	0.993021	3.78554	0.708882	1.09534e-31	6.84856e-30	0.400975	0.708882	0.363359	0.591349	ENSMUSG00000004371	Il11	protein coding gene
ENSMUSG00000004383	Large1	LARGE xylosyl- and glucuronyltransferase 1	-0.0990635	5.05424	0.331107	0.552092	0.127004	5.05424	0.199837	0.381754	-0.0639127	5.05424	0.521655	1	0.0869331	5.05424	0.400567	0.71677	-0.442681	5.05424	0.000266059	0.00112143	0.0172993	5.05424	0.873718	0.958727	ENSMUSG00000004383	Large1	protein coding gene
ENSMUSG00000004393	Ddx56	DEAD (Asp-Glu-Ala-Asp) box polypeptide 56	0.197676	5.37481	0.054313	0.164697	0.338639	5.37481	0.000842288	0.0064362	-0.0996776	5.37481	0.332487	1	-0.0629651	5.37481	0.560398	0.823207	0.0935431	5.37481	0.428885	0.549379	0.139624	5.37481	0.180962	0.376334	ENSMUSG00000004393	Ddx56	protein coding gene
ENSMUSG00000004394	Tmed4	transmembrane p24 trafficking protein 4	-0.273902	4.94181	0.0117947	0.0539048	-0.26463	4.94181	0.0130841	0.0548362	-0.07825	4.94181	0.464606	1	-0.167931	4.94181	0.137149	0.425852	-0.137235	4.94181	0.273247	0.387284	0.0472264	4.94181	0.66206	0.833305	ENSMUSG00000004394	Tmed4	protein coding gene
ENSMUSG00000004415	Col26a1	collagen, type XXVI, alpha 1	0.236729	0.533091	0.536705	0.737178	-0.0426243	0.533091	1	1	0.745654	0.533091	0.0350959	0.618891	-0.655224	0.533091	0.135061	0.422498	-1.41277	0.533091	0.0128164	0.0318999	-2.08233	0.533091	2.94541e-05	0.000248986	ENSMUSG00000004415	Col26a1	protein coding gene
ENSMUSG00000004446	Bid	BH3 interacting domain death agonist	0.403402	3.02625	0.0468706	0.148954	1.00872	3.02625	1.80736e-07	5.43767e-06	0.136129	3.02625	0.53031	1	0.0575248	3.02625	0.81452	0.957735	1.31924	3.02625	1.67935e-09	1.99722e-08	1.41836	3.02625	4.15199e-13	9.59054e-12	ENSMUSG00000004446	Bid	protein coding gene
ENSMUSG00000004451	Ralb	v-ral simian leukemia viral oncogene B	0.66139	5.53804	8.18e-10	3.82e-08	0.499561	5.53804	3.1412e-06	6.41439e-05	0.028438	5.53804	0.800801	1	-0.216517	5.53804	0.057787	0.269818	0.858481	5.53804	9.43772e-13	1.606e-11	0.30168	5.53804	0.00600986	0.0269091	ENSMUSG00000004451	Ralb	protein coding gene
ENSMUSG00000004455	Ppp1cc	protein phosphatase 1 catalytic subunit gamma	-0.0204562	6.16834	0.82493	0.935198	0.0348768	6.16834	0.695453	0.83419	0.038287	6.16834	0.66728	1	0.0594613	6.16834	0.510804	0.793173	0.272185	6.16834	0.00701842	0.0191661	0.0892227	6.16834	0.325231	0.551509	ENSMUSG00000004455	Ppp1cc	protein coding gene
ENSMUSG00000004460	Dnajb11	DnaJ heat shock protein family (Hsp40) member B11	0.337245	6.34356	0.00038967	0.00364508	0.492458	6.34356	1.70226e-07	5.13755e-06	0.162281	6.34356	0.0866513	0.87399	-0.103193	6.34356	0.29717	0.623024	0.437326	6.34356	4.54276e-05	0.000236614	0.312698	6.34356	0.00108564	0.00625164	ENSMUSG00000004460	Dnajb11	protein coding gene
ENSMUSG00000004462	Tbccd1	TBCC domain containing 1	-0.28799	4.07716	0.00986474	0.0471733	-0.0663215	4.07716	0.54144	0.721432	-0.205328	4.07716	0.0552458	0.766216	-0.0815774	4.07716	0.498445	0.786698	0.0139228	4.07716	0.943525	0.977808	0.0349508	4.07716	0.759958	0.896003	ENSMUSG00000004462	Tbccd1	protein coding gene
ENSMUSG00000004473	Clec11a	C-type lectin domain family 11, member a	0.0123065	4.3946	0.938002	0.995628	-0.288187	4.3946	0.0517258	0.149658	0.2739	4.3946	0.0592185	0.789169	-0.535218	4.3946	0.000579735	0.0139449	-0.441083	4.3946	0.0128422	0.0319516	-0.980532	4.3946	3.99721e-10	6.89366e-09	ENSMUSG00000004473	Clec11a	protein coding gene
ENSMUSG00000004500	Zfp324	zinc finger protein 324	-0.356383	4.22497	0.00835539	0.0417334	-0.0387413	4.22497	0.762616	0.881747	0.0374276	4.22497	0.7865	1	-0.097176	4.22497	0.492153	0.783129	-0.173717	4.22497	0.266181	0.379201	0.029156	4.22497	0.838619	0.939903	ENSMUSG00000004500	Zfp324	protein coding gene
ENSMUSG00000004508	Gab2	growth factor receptor bound protein 2-associated protein 2	0.0422404	4.83879	0.742929	0.887023	-0.0636137	4.83879	0.633758	0.791168	0.0778594	4.83879	0.543856	1	-0.0559352	4.83879	0.684613	0.89353	0.505994	4.83879	0.000455849	0.00180413	0.440618	4.83879	0.000637522	0.00392849	ENSMUSG00000004508	Gab2	protein coding gene
ENSMUSG00000004530	Coro1c	coronin, actin binding protein 1C	0.383395	7.6018	9.3e-05	0.00112934	0.151322	7.6018	0.122849	0.274835	0.104069	7.6018	0.288267	1	-9.09571e-05	7.6018	1	1	0.222104	7.6018	0.0430094	0.0870758	0.226526	7.6018	0.0213318	0.0757845	ENSMUSG00000004530	Coro1c	protein coding gene
ENSMUSG00000004535	Tax1bp1	Tax1 (human T cell leukemia virus type I) binding protein 1	0.11581	8.35359	0.227474	0.4333	0.0650485	8.35359	0.497424	0.684662	-0.0510636	8.35359	0.595448	1	0.0346621	8.35359	0.719028	0.910946	0.105647	8.35359	0.324461	0.443298	0.130144	8.35359	0.175561	0.368738	ENSMUSG00000004535	Tax1bp1	protein coding gene
ENSMUSG00000004552	Ctse	cathepsin E	0.660176	3.13084	0.0433479	0.140813	2.50211	3.13084	2.63853e-17	7.67372e-15	0.953481	3.13084	0.00259953	0.128074	2.91096	3.13084	4.05182e-22	7.77747e-18	4.55492	3.13084	4.68721e-47	6.92085e-45	3.0886	3.13084	4.34167e-25	2.24632e-23	ENSMUSG00000004552	Ctse	protein coding gene
ENSMUSG00000004558	Ndrg2	N-myc downstream regulated gene 2	-0.372738	7.03779	0.0161569	0.068341	-0.35187	7.03779	0.0229785	0.0831453	-0.156801	7.03779	0.310896	1	-0.284779	7.03779	0.0672417	0.293492	-0.642292	7.03779	0.000299236	0.00124341	-0.494673	7.03779	0.0014707	0.00812143	ENSMUSG00000004558	Ndrg2	protein coding gene
ENSMUSG00000004561	Mettl17	methyltransferase like 17	-0.409385	4.1417	0.00570208	0.0310061	-0.365303	4.1417	0.0112699	0.0489759	-0.221379	4.1417	0.125235	0.951119	0.122813	4.1417	0.41889	0.730564	-0.891039	4.1417	6.89035e-07	5.39617e-06	-0.216015	4.1417	0.143711	0.320574	ENSMUSG00000004561	Mettl17	protein coding gene
ENSMUSG00000004562	Arhgef40	Rho guanine nucleotide exchange factor (GEF) 40	-0.130437	6.42484	0.449529	0.665488	-0.179336	6.42484	0.296336	0.495571	-0.0971463	6.42484	0.571862	1	-0.340002	6.42484	0.0497043	0.249748	-0.858577	6.42484	1.80339e-05	0.000103424	-0.726501	6.42484	2.9458e-05	0.000248986	ENSMUSG00000004562	Arhgef40	protein coding gene
ENSMUSG00000004565	Pnpla6	patatin-like phospholipase domain containing 6	-0.407261	5.2586	0.000876008	0.00711896	-0.478911	5.2586	7.58203e-05	0.000906885	-0.180106	5.2586	0.133111	0.963392	0.11282	5.2586	0.361187	0.683774	-0.567144	5.2586	6.87413e-05	0.000340513	-0.00442274	5.2586	0.971916	1	ENSMUSG00000004565	Pnpla6	protein coding gene
ENSMUSG00000004567	Mcoln1	mucolipin 1	-0.453826	5.13621	0.000561909	0.00493668	-0.583523	5.13621	7.38216e-06	0.000131937	-0.192529	5.13621	0.135192	0.965158	-0.0646802	5.13621	0.628436	0.863852	-0.58081	5.13621	0.000163081	0.000729174	-0.00194455	5.13621	0.995529	1	ENSMUSG00000004567	Mcoln1	protein coding gene
ENSMUSG00000004568	Arhgef18	rho/rac guanine nucleotide exchange factor (GEF) 18	-0.388178	6.07918	3.54e-05	0.000501605	-0.205371	6.07918	0.0255075	0.0895915	-0.125233	6.07918	0.174656	1	0.0778782	6.07918	0.410812	0.724664	-0.148545	6.07918	0.159724	0.25336	-0.0264589	6.07918	0.781209	0.908138	ENSMUSG00000004568	Arhgef18	protein coding gene
ENSMUSG00000004591	Pkn2	protein kinase N2	0.193879	6.85147	0.0341824	0.118738	0.117498	6.85147	0.196947	0.378011	-0.0703348	6.85147	0.444628	1	-0.0223444	6.85147	0.813136	0.957072	0.0738296	6.85147	0.478569	0.597082	-0.0975387	6.85147	0.294048	0.517702	ENSMUSG00000004591	Pkn2	protein coding gene
ENSMUSG00000004609	Cd33	CD33 antigen	0.4684	4.08794	0.033483	0.117069	-0.0537819	4.08794	0.815161	0.91578	-0.0261119	4.08794	0.913415	1	0.0647081	4.08794	0.782823	0.94353	1.27619	4.08794	1.17631e-07	1.06859e-06	0.211435	4.08794	0.341289	0.568865	ENSMUSG00000004609	Cd33	protein coding gene
ENSMUSG00000004610	Etfb	electron transferring flavoprotein, beta polypeptide	-0.0323145	2.48169	0.883135	0.968965	-0.204142	2.48169	0.241643	0.433059	-0.180416	2.48169	0.326203	1	-0.343075	2.48169	0.0850403	0.3332	-0.0246396	2.48169	0.954529	0.98501	-0.317621	2.48169	0.0889331	0.229507	ENSMUSG00000004610	Etfb	protein coding gene
ENSMUSG00000004612	Nkg7	natural killer cell group 7 sequence	0.158763	1.17297	0.87926	0.96772	-0.285393	1.17297	0.87926	0.955739	1.34267	1.17297	0.00385484	0.168167	0.647121	1.17297	0.285516	0.612045	4.94671	1.17297	8.47074e-35	6.18235e-33	4.20029	1.17297	2.25353e-27	1.35177e-25	ENSMUSG00000004612	Nkg7	protein coding gene
ENSMUSG00000004626	Stxbp2	syntaxin binding protein 2	0.0834537	5.71236	0.370196	0.592098	-0.0124187	5.71236	0.890173	0.962363	0.00105628	5.71236	0.998188	1	0.0226007	5.71236	0.812414	0.956704	0.360279	5.71236	0.000578867	0.00222183	0.329993	5.71236	0.000358443	0.00236031	ENSMUSG00000004626	Stxbp2	protein coding gene
ENSMUSG00000004631	Sgce	sarcoglycan, epsilon	-0.2367	4.17521	0.1121	0.272339	-0.333603	4.17521	0.0231737	0.0836913	0.22615	4.17521	0.114031	0.936999	-0.212906	4.17521	0.161667	0.460858	-0.427092	4.17521	0.0158505	0.0380646	-0.546224	4.17521	0.000330594	0.002195	ENSMUSG00000004631	Sgce	protein coding gene
ENSMUSG00000004633	Chn2	chimerin 2	0.0316401	2.43991	0.908069	0.980028	0.277983	2.43991	0.184097	0.361213	-0.110142	2.43991	0.621146	1	0.282432	2.43991	0.21416	0.528789	0.290806	2.43991	0.260429	0.373055	-0.0194283	2.43991	0.95036	0.994994	ENSMUSG00000004633	Chn2	protein coding gene
ENSMUSG00000004637	Wwox	WW domain-containing oxidoreductase	-0.270417	4.02067	0.0555516	0.167239	-0.42279	4.02067	0.00263009	0.0157617	-0.0156954	4.02067	0.911767	1	-0.00313326	4.02067	0.988563	1	-0.682786	4.02067	9.34409e-05	0.000445282	-0.0931221	4.02067	0.524539	0.731617	ENSMUSG00000004637	Wwox	protein coding gene
ENSMUSG00000004642	Slbp	stem-loop binding protein	-0.0807378	4.77002	0.503577	0.711689	0.0113745	4.77002	0.926546	0.981731	-0.0297062	4.77002	0.804058	1	-0.165567	4.77002	0.183897	0.491707	0.34092	4.77002	0.0120534	0.0302517	0.181727	4.77002	0.129954	0.299593	ENSMUSG00000004642	Slbp	protein coding gene
ENSMUSG00000004651	Tyr	tyrosinase	-0.28708	3.42444	0.251036	0.461953	-0.648441	3.42444	0.00911035	0.0414392	0.191123	3.42444	0.435139	1	-0.583852	3.42444	0.0213632	0.1557	-1.51138	3.42444	9.75147e-07	7.43366e-06	-1.55895	3.42444	3.45498e-09	5.35257e-08	ENSMUSG00000004651	Tyr	protein coding gene
ENSMUSG00000004655	Aqp1	aquaporin 1	-0.0883634	7.74643	0.449794	0.665711	0.0258449	7.74643	0.824713	0.921817	0.0920926	7.74643	0.429086	1	-0.616465	7.74643	1.76809e-07	1.86475e-05	-0.200935	7.74643	0.130544	0.216476	-0.648907	7.74643	3.58132e-08	4.87542e-07	ENSMUSG00000004655	Aqp1	protein coding gene
ENSMUSG00000004661	Arid3b	AT rich interactive domain 3B (BRIGHT-like)	-0.145905	1.86876	0.591137	0.778197	-0.151559	1.86876	0.577821	0.748955	-0.0120166	1.86876	0.97286	1	-0.0228306	1.86876	0.965963	1	0.457115	1.86876	0.119209	0.201029	0.750426	1.86876	0.00284369	0.0142742	ENSMUSG00000004661	Arid3b	protein coding gene
ENSMUSG00000004665	Cnn2	calponin 2	0.226277	6.00735	0.0655677	0.188353	0.0834198	6.00735	0.497065	0.684544	0.0733343	6.00735	0.548744	1	-0.369582	6.00735	0.00338469	0.0489964	1.00329	6.00735	9.01672e-14	1.70855e-12	0.1389	6.00735	0.26119	0.480286	ENSMUSG00000004665	Cnn2	protein coding gene
ENSMUSG00000004667	Polr2e	polymerase (RNA) II (DNA directed) polypeptide E	0.0947866	5.08194	0.350466	0.5717	0.195577	5.08194	0.0493159	0.144646	0.00610206	5.08194	0.954471	1	-0.163479	5.08194	0.124948	0.406152	-0.0677002	5.08194	0.574319	0.686429	0.0781699	5.08194	0.447675	0.668986	ENSMUSG00000004667	Polr2e	protein coding gene
ENSMUSG00000004668	Abca13	ATP-binding cassette, sub-family A (ABC1), member 13	2.30888	-1.41305	0.126913	0.294997	2.80693	-1.41305	0.0376581	0.119168	0.0361118	-1.41305	1	1	0.720203	-1.41305	0.764568	0.934837	3.59808	-1.41305	0.00987885	0.0256457	1.81436	-1.41305	0.296139	0.520215	ENSMUSG00000004668	Abca13	protein coding gene
ENSMUSG00000004677	Myo9b	myosin IXb	0.252772	7.22864	0.024556	0.0936523	0.137526	7.22864	0.221425	0.408836	-0.129557	7.22864	0.249126	1	-0.0436599	7.22864	0.701379	0.903175	0.244518	7.22864	0.0513145	0.100632	0.351194	7.22864	0.00182463	0.00974506	ENSMUSG00000004677	Myo9b	protein coding gene
ENSMUSG00000004698	Hdac9	histone deacetylase 9	-0.173899	2.91879	0.358904	0.580812	0.181339	2.91879	0.303855	0.503539	0.105976	2.91879	0.563529	1	-0.342144	2.91879	0.0859924	0.335561	0.721253	2.91879	0.000320557	0.00132097	0.402596	2.91879	0.0281157	0.0948641	ENSMUSG00000004698	Hdac9	protein coding gene
ENSMUSG00000004707	Ly9	lymphocyte antigen 9	-0.431653	1.83083	0.331698	0.552719	-0.273728	1.83083	0.543352	0.722724	1.44051	1.83083	1.48742e-06	0.000328172	-0.688347	1.83083	0.149663	0.443839	2.8173	1.83083	1.24867e-19	3.82268e-18	3.86534	1.83083	6.06477e-46	8.5598e-44	ENSMUSG00000004707	Ly9	protein coding gene
ENSMUSG00000004709	Cd244a	CD244 molecule A	0.434615	2.77044	0.0679565	0.192917	0.426605	2.77044	0.0677438	0.18152	0.109604	2.77044	0.650445	1	0.29709	2.77044	0.238571	0.559278	1.64968	2.77044	5.4907e-11	7.81854e-10	0.580156	2.77044	0.014281	0.0548359	ENSMUSG00000004709	Cd244a	protein coding gene
ENSMUSG00000004730	Adgre1	adhesion G protein-coupled receptor E1	-0.402576	5.09354	0.00534149	0.0295305	-0.569232	5.09354	7.58297e-05	0.000906885	0.751477	5.09354	3.72551e-08	1.29962e-05	-0.408987	5.09354	0.00642319	0.0752246	1.59912	5.09354	2.22622e-26	1.05512e-24	2.06652	5.09354	1.51062e-50	2.68486e-48	ENSMUSG00000004730	Adgre1	protein coding gene
ENSMUSG00000004748	Mtfp1	mitochondrial fission process 1	0.0164905	1.39866	1	1	0.334563	1.39866	0.339295	0.541017	0.0343675	1.39866	0.973475	1	0.139949	1.39866	0.742593	0.92397	-0.0939023	1.39866	0.872056	0.924682	-0.414135	1.39866	0.251575	0.469214	ENSMUSG00000004748	Mtfp1	protein coding gene
ENSMUSG00000004768	Rab23	RAB23, member RAS oncogene family	-0.0301693	4.41774	0.821131	0.933524	-0.0941133	4.41774	0.442912	0.638746	-0.0928245	4.41774	0.446409	1	0.0436515	4.41774	0.739068	0.922094	-0.32195	4.41774	0.0295888	0.0637581	-0.308233	4.41774	0.0155453	0.058785	ENSMUSG00000004768	Rab23	protein coding gene
ENSMUSG00000004771	Rab11a	RAB11A, member RAS oncogene family	0.51697	6.75131	0.000560012	0.00492415	0.544643	6.75131	0.000268947	0.00253185	0.0980581	6.75131	0.511925	1	-0.00252807	6.75131	0.989496	1	0.625765	6.75131	0.000159359	0.000714362	-0.0362614	6.75131	0.812172	0.925916	ENSMUSG00000004771	Rab11a	protein coding gene
ENSMUSG00000004788	Eif2b2	eukaryotic translation initiation factor 2B, subunit 2 beta	0.239896	4.6229	0.0171569	0.0715306	0.387414	4.6229	7.20625e-05	0.000869052	0.046451	4.6229	0.647819	1	-0.0547118	4.6229	0.621368	0.859863	0.0910623	4.6229	0.452509	0.572345	0.213415	4.6229	0.0381546	0.1201	ENSMUSG00000004788	Eif2b2	protein coding gene
ENSMUSG00000004789	Dlst	dihydrolipoamide S-succinyltransferase (E2 component of 2-oxo-glutarate complex)	0.296702	6.76318	0.000814651	0.00671991	0.267996	6.76318	0.00239336	0.0147121	-0.010578	6.76318	0.907521	1	-0.0266726	6.76318	0.773461	0.939241	0.0693885	6.76318	0.48554	0.604014	0.051987	6.76318	0.563334	0.761063	ENSMUSG00000004789	Dlst	protein coding gene
ENSMUSG00000004791	Pgf	placental growth factor	0.677103	1.48975	0.0396634	0.132407	-0.105973	1.48975	0.792636	0.901627	-0.443578	1.48975	0.222063	1	-0.61051	1.48975	0.1434	0.435171	3.33274	1.48975	3.14589e-25	1.40758e-23	-0.596214	1.48975	0.131152	0.301385	ENSMUSG00000004791	Pgf	protein coding gene
ENSMUSG00000004798	Ulk2	unc-51 like kinase 2	-0.406146	6.03775	2.51e-05	0.000379072	-0.320711	6.03775	0.000768095	0.00599089	-0.0706027	6.03775	0.459141	1	-0.323185	6.03775	0.000983484	0.0204528	-0.106493	6.03775	0.334692	0.453605	-0.383828	6.03775	7.62705e-05	0.000593438	ENSMUSG00000004798	Ulk2	protein coding gene
ENSMUSG00000004814	Ccl24	chemokine (C-C motif) ligand 24	0.649631	3.18216	0.00967887	0.0464581	0.426991	3.18216	0.0864435	0.215323	-0.344715	3.18216	0.182369	1	-0.798463	3.18216	0.00447003	0.0592966	2.86544	3.18216	9.07164e-27	4.35325e-25	-0.180861	3.18216	0.497804	0.711598	ENSMUSG00000004814	Ccl24	protein coding gene
ENSMUSG00000004815	Dgkq	diacylglycerol kinase, theta	-0.233799	5.35924	0.0752725	0.206821	-0.367589	5.35924	0.00472841	0.0248322	-0.194541	5.35924	0.13354	0.963392	0.0104062	5.35924	0.94479	1	-0.771842	5.35924	6.42423e-07	5.08508e-06	0.00535011	5.35924	0.971309	1	ENSMUSG00000004815	Dgkq	protein coding gene
ENSMUSG00000004837	Grap	GRB2-related adaptor protein	-0.722081	2.91442	1.51e-05	0.000242873	-0.643775	2.91442	5.66115e-05	0.000713031	-0.330108	2.91442	0.0360843	0.626823	-0.695093	2.91442	9.10564e-05	0.00333555	-0.062375	2.91442	0.815319	0.881445	0.0824511	2.91442	0.604395	0.792887	ENSMUSG00000004837	Grap	protein coding gene
ENSMUSG00000004843	Chmp2b	charged multivesicular body protein 2B	0.107288	6.5208	0.39529	0.614373	0.190715	6.5208	0.126859	0.281081	0.0590719	6.5208	0.637686	1	-0.0274091	6.5208	0.832259	0.965444	0.361854	6.5208	0.00984342	0.0255883	-0.106125	6.5208	0.404504	0.63192	ENSMUSG00000004843	Chmp2b	protein coding gene
ENSMUSG00000004846	Plod3	procollagen-lysine, 2-oxoglutarate 5-dioxygenase 3	0.288556	5.58568	0.00993794	0.047352	0.383553	5.58568	0.000520769	0.00435373	0.139396	5.58568	0.213928	1	-0.324242	5.58568	0.00557232	0.0683835	0.717054	5.58568	7.7739e-09	8.37844e-08	0.337513	5.58568	0.00272648	0.0137434	ENSMUSG00000004846	Plod3	protein coding gene
ENSMUSG00000004849	Ap1s1	adaptor protein complex AP-1, sigma 1	0.248603	5.11157	0.0155125	0.0662282	0.267353	5.11157	0.00829274	0.0385795	0.0888777	5.11157	0.383602	1	-0.158255	5.11157	0.145473	0.438163	0.310392	5.11157	0.00877857	0.0231845	0.235612	5.11157	0.0234285	0.0819144	ENSMUSG00000004849	Ap1s1	protein coding gene
ENSMUSG00000004864	Mapk13	mitogen-activated protein kinase 13	-0.0673706	6.72268	0.555804	0.751279	-0.118209	6.72268	0.296492	0.495789	-0.141311	6.72268	0.213613	1	-0.210575	6.72268	0.0672417	0.293492	-0.153188	6.72268	0.24307	0.352823	-0.154711	6.72268	0.176293	0.369542	ENSMUSG00000004864	Mapk13	protein coding gene
ENSMUSG00000004865	Srpk1	serine/arginine-rich protein specific kinase 1	0.0852396	7.72588	0.37565	0.596904	-0.143625	7.72588	0.135175	0.293156	-0.128063	7.72588	0.183184	1	-0.0279199	7.72588	0.775329	0.939737	-0.294385	7.72588	0.00720872	0.0195882	-0.149632	7.72588	0.121627	0.286562	ENSMUSG00000004865	Srpk1	protein coding gene
ENSMUSG00000004872	Pax3	paired box 3	-0.674587	1.08351	0.0108232	0.0504374	-0.389681	1.08351	0.117669	0.267212	-0.375666	1.08351	0.135943	0.967529	-0.583043	1.08351	0.0392263	0.218817	-1.63639	1.08351	1.2958e-05	7.68633e-05	-1.38869	1.08351	3.64162e-06	3.70827e-05	ENSMUSG00000004872	Pax3	protein coding gene
ENSMUSG00000004880	Lbr	lamin B receptor	0.210904	6.60972	0.035214	0.121392	0.28877	6.60972	0.0036751	0.0204711	0.0860787	6.60972	0.388615	1	0.11609	6.60972	0.2527	0.575942	0.336084	6.60972	0.00275664	0.00861647	0.278047	6.60972	0.00563636	0.025445	ENSMUSG00000004880	Lbr	protein coding gene
ENSMUSG00000004885	Crabp2	cellular retinoic acid binding protein II	0.502483	5.60572	0.000148318	0.00166473	0.407779	5.60572	0.00196034	0.0125387	0.124848	5.60572	0.343913	1	0.0595091	5.60572	0.659324	0.878938	0.475424	5.60572	0.00137147	0.00472883	-0.0221447	5.60572	0.880004	0.962088	ENSMUSG00000004885	Crabp2	protein coding gene
ENSMUSG00000004891	Nes	nestin	0.0412298	4.96407	0.884511	0.969794	0.10459	4.96407	0.70701	0.84308	0.730313	4.96407	0.00809282	0.276901	-0.019743	4.96407	0.947771	1	-0.37444	4.96407	0.243612	0.353333	-0.319215	4.96407	0.251359	0.469063	ENSMUSG00000004891	Nes	protein coding gene
ENSMUSG00000004895	Prcc	papillary renal cell carcinoma (translocation-associated)	0.156769	5.05601	0.111908	0.272114	0.154462	5.05601	0.111311	0.256834	0.0206598	5.05601	0.834083	1	-0.014029	5.05601	0.913205	1	0.0789932	5.05601	0.492595	0.611246	0.0678998	5.05601	0.499143	0.712593	ENSMUSG00000004895	Prcc	protein coding gene
ENSMUSG00000004896	Rrnad1	ribosomal RNA adenine dimethylase domain containing 1	-0.114957	3.8383	0.441148	0.656828	-0.154517	3.8383	0.278767	0.475766	-0.0941362	3.8383	0.502841	1	0.288449	3.8383	0.0491464	0.248254	-0.642379	3.8383	0.000308612	0.00127668	-0.00136919	3.8383	1	1	ENSMUSG00000004896	Mettl25b	protein coding gene
ENSMUSG00000004897	Hdgf	heparin binding growth factor	0.283211	7.81571	0.00230119	0.0154337	0.309126	7.81571	0.000849522	0.00646348	-0.0105148	7.81571	0.91217	1	-0.0198504	7.81571	0.836992	0.967534	0.247465	7.81571	0.0171724	0.0406214	0.106373	7.81571	0.253452	0.471552	ENSMUSG00000004897	Hdgf	protein coding gene
ENSMUSG00000004902	Slc25a18	solute carrier family 25 (mitochondrial carrier), member 18	0.538525	-0.649278	0.366772	0.588832	0.289164	-0.649278	0.621605	0.781382	0.339353	-0.649278	0.53144	1	0.694934	-0.649278	0.265131	0.588823	-0.876056	-0.649278	0.522545	0.638869	0.764769	-0.649278	0.154357	0.337308	ENSMUSG00000004902	Slc25a18	protein coding gene
ENSMUSG00000004929	Thop1	thimet oligopeptidase 1	0.192077	6.33739	0.0270647	0.100404	0.390493	6.33739	5.19891e-06	9.66051e-05	-0.0228352	6.33739	0.794071	1	-0.233025	6.33739	0.0095502	0.0972499	0.294388	6.33739	0.00266093	0.00836223	0.0197907	6.33739	0.823662	0.932149	ENSMUSG00000004929	Thop1	protein coding gene
ENSMUSG00000004931	Apba3	amyloid beta (A4) precursor protein-binding, family A, member 3	0.010993	5.14761	0.924666	0.987959	0.245357	5.14761	0.0117528	0.0505336	-0.0283238	5.14761	0.778758	1	-0.309516	5.14761	0.00318523	0.0467435	0.320608	5.14761	0.00427115	0.0125551	-0.0695075	5.14761	0.494696	0.709004	ENSMUSG00000004931	Apba3	protein coding gene
ENSMUSG00000004933	Matk	megakaryocyte-associated tyrosine kinase	-0.300551	2.09117	0.306511	0.524795	-0.297051	2.09117	0.273172	0.470271	-0.039016	2.09117	0.897057	1	0.182794	2.09117	0.539073	0.810679	1.46352	2.09117	2.04821e-07	1.78788e-06	1.13487	2.09117	1.14709e-05	0.000105655	ENSMUSG00000004933	Matk	protein coding gene
ENSMUSG00000004934	Pias4	protein inhibitor of activated STAT 4	0.117035	4.39512	0.344962	0.565845	0.00158201	4.39512	1	1	-0.0423531	4.39512	0.735413	1	-0.0158614	4.39512	0.919978	1	0.0278284	4.39512	0.836451	0.897183	0.186698	4.39512	0.133857	0.305553	ENSMUSG00000004934	Pias4	protein coding gene
ENSMUSG00000004936	Map2k1	mitogen-activated protein kinase kinase 1	0.178584	5.80188	0.101464	0.255659	0.316511	5.80188	0.00320032	0.0183922	0.0564376	5.80188	0.602056	1	-0.133979	5.80188	0.233519	0.55356	0.983177	5.80188	1.51569e-16	3.64582e-15	0.334225	5.80188	0.00215661	0.0112063	ENSMUSG00000004936	Map2k1	protein coding gene
ENSMUSG00000004937	Sgta	small glutamine-rich tetratricopeptide repeat (TPR)-containing, alpha	0.173083	6.092	0.043364	0.14082	0.122641	6.092	0.149184	0.314128	0.0885792	6.092	0.297809	1	-0.101602	6.092	0.257414	0.580793	0.106193	6.092	0.276675	0.39116	-0.0360913	6.092	0.680682	0.846498	ENSMUSG00000004937	Sgta	protein coding gene
ENSMUSG00000004939	Nmrk2	nicotinamide riboside kinase 2	0.211477	1.69656	0.717645	0.869975	1.7836	1.69656	0.00134083	0.00930101	-0.000926835	1.69656	1	1	-0.197345	1.69656	0.782853	0.94353	0.267661	1.69656	0.661656	0.761831	0.814022	1.69656	0.150155	0.330606	ENSMUSG00000004939	Nmrk2	protein coding gene
ENSMUSG00000004945	Tmem242	transmembrane protein 242	-0.198666	4.98859	0.0731179	0.20273	-0.138384	4.98859	0.206085	0.389954	0.0700163	4.98859	0.521189	1	-0.139537	4.98859	0.227191	0.545356	-0.261608	4.98859	0.0399585	0.0819623	0.0272207	4.98859	0.813219	0.926447	ENSMUSG00000004945	Tmem242	protein coding gene
ENSMUSG00000004947	Dtx2	deltex 2, E3 ubiquitin ligase	0.191787	5.68408	0.073288	0.203113	-0.00178457	5.68408	0.984685	1	-0.218087	5.68408	0.0425055	0.685624	0.0407214	5.68408	0.711536	0.907443	-0.0328437	5.68408	0.799875	0.869191	0.0184408	5.68408	0.86907	0.956306	ENSMUSG00000004947	Dtx2	protein coding gene
ENSMUSG00000004951	Hspb1	heat shock protein 1	0.232792	7.7378	0.127563	0.296042	0.396022	7.7378	0.00947383	0.0426979	0.0153112	7.7378	0.920177	1	-0.156979	7.7378	0.306771	0.632421	-0.230411	7.7378	0.18458	0.284397	-0.210103	7.7378	0.170246	0.361046	ENSMUSG00000004951	Hspb1	protein coding gene
ENSMUSG00000004952	Rasa4	RAS p21 protein activator 4	-0.20868	4.921	0.150371	0.330096	-0.586906	4.921	4.57953e-05	0.00059771	0.2211	4.921	0.117415	0.941626	0.281105	4.921	0.0524859	0.257862	0.648857	4.921	3.99021e-05	0.000210418	1.47432	4.921	2.73563e-26	1.53539e-24	ENSMUSG00000004952	Rasa4	protein coding gene
ENSMUSG00000004980	Hnrnpa2b1	heterogeneous nuclear ribonucleoprotein A2/B1	0.355879	7.67535	0.00227704	0.0152985	0.219675	7.67535	0.0591229	0.165456	0.081013	7.67535	0.48741	1	0.192687	7.67535	0.100363	0.362869	0.356847	7.67535	0.00589799	0.0165218	-0.236412	7.67535	0.0438976	0.133642	ENSMUSG00000004980	Hnrnpa2b1	protein coding gene
ENSMUSG00000004988	Fxyd4	FXYD domain-containing ion transport regulator 4	0.940033	-0.586834	0.383612	0.604444	2.35439	-0.586834	0.00282005	0.0166967	0.0739845	-0.586834	1	1	3.37428	-0.586834	4.15673e-06	0.000283484	3.45471	-0.586834	1.58581e-05	9.21855e-05	2.86942	-0.586834	0.000148818	0.00108081	ENSMUSG00000004988	Fxyd4	protein coding gene
ENSMUSG00000004994	Ccdc130	coiled-coil domain containing 130	-0.306147	2.78244	0.0887335	0.231698	-0.097119	2.78244	0.575366	0.747146	-0.0179339	2.78244	0.92913	1	-0.110752	2.78244	0.568569	0.827483	-0.275909	2.78244	0.225456	0.332639	-0.127787	2.78244	0.505707	0.717447	ENSMUSG00000004994	Yju2b	protein coding gene
ENSMUSG00000004996	Mri1	methylthioribose-1-phosphate isomerase 1	-0.229321	3.61586	0.12122	0.286271	0.218599	3.61586	0.119201	0.269439	-0.125278	3.61586	0.391553	1	0.0482364	3.61586	0.731162	0.917826	-0.0229457	3.61586	0.917871	0.959144	0.0760694	3.61586	0.603176	0.792089	ENSMUSG00000004996	Mri1	protein coding gene
ENSMUSG00000005034	Prkacb	protein kinase, cAMP dependent, catalytic, beta	-0.156682	6.34223	0.100959	0.25472	-0.104061	6.34223	0.273439	0.470555	0.121774	6.34223	0.195481	1	-0.0499828	6.34223	0.61039	0.85268	0.346862	6.34223	0.0010563	0.003768	0.133179	6.34223	0.161348	0.348183	ENSMUSG00000005034	Prkacb	protein coding gene
ENSMUSG00000005043	Sgsh	N-sulfoglucosamine sulfohydrolase (sulfamidase)	-0.271597	4.86413	0.0348274	0.120474	-0.26815	4.86413	0.0320109	0.105885	0.134275	4.86413	0.285725	1	0.0627597	4.86413	0.637256	0.867407	0.0126031	4.86413	0.927152	0.965699	0.691691	4.86413	2.90678e-08	4.00831e-07	ENSMUSG00000005043	Sgsh	protein coding gene
ENSMUSG00000005045	Chd5	chromodomain helicase DNA binding protein 5	0.141038	2.21913	0.570103	0.761632	-0.499534	2.21913	0.0415876	0.127888	-0.195419	2.21913	0.419356	1	-0.14527	2.21913	0.592889	0.842983	-0.534094	2.21913	0.0751516	0.137555	-0.552496	2.21913	0.0327216	0.106709	ENSMUSG00000005045	Chd5	protein coding gene
ENSMUSG00000005054	Cstb	cystatin B	0.402104	6.09203	0.000827886	0.00681444	0.53167	6.09203	8.51166e-06	0.000148528	0.0222842	6.09203	0.853297	1	-0.130466	6.09203	0.293819	0.619882	0.359961	6.09203	0.00784013	0.0210183	0.704851	6.09203	4.56025e-09	6.97482e-08	ENSMUSG00000005054	Cstb	protein coding gene
ENSMUSG00000005057	Sh2b2	SH2B adaptor protein 2	0.281975	2.95216	0.137526	0.311078	0.043074	2.95216	0.843214	0.93385	0.0495483	2.95216	0.821917	1	0.0748161	2.95216	0.732024	0.918105	1.58981	2.95216	4.06299e-16	9.36244e-15	0.555144	2.95216	0.00288149	0.0144413	ENSMUSG00000005057	Sh2b2	protein coding gene
ENSMUSG00000005069	Pex5	peroxisomal biogenesis factor 5	0.193237	5.99376	0.0459462	0.147112	-0.00171426	5.99376	0.986522	1	-0.0639851	5.99376	0.509272	1	-0.0207771	5.99376	0.840489	0.968669	0.094507	5.99376	0.398373	0.518671	-0.0115771	5.99376	0.908034	0.97389	ENSMUSG00000005069	Pex5	protein coding gene
ENSMUSG00000005078	Jkamp	JNK1/MAPK8-associated membrane protein	-0.134078	4.40897	0.24962	0.460009	0.0801414	4.40897	0.488378	0.677833	0.106883	4.40897	0.351797	1	-0.326017	4.40897	0.00772651	0.085138	-0.0597824	4.40897	0.670299	0.76906	-0.0481101	4.40897	0.694855	0.855489	ENSMUSG00000005078	Jkamp	protein coding gene
ENSMUSG00000005087	Cd44	CD44 antigen	1.68856	8.12436	1.2e-35	1.36e-32	1.49501	8.12436	1.37337e-28	1.88299e-25	0.307241	8.12436	0.0208721	0.46586	0.226877	8.12436	0.0898596	0.341891	1.73562	8.12436	1.75373e-32	1.1568e-30	0.851449	8.12436	1.86231e-10	3.32221e-09	ENSMUSG00000005087	Cd44	protein coding gene
ENSMUSG00000005089	Slc1a2	solute carrier family 1 (glial high affinity glutamate transporter), member 2	-0.426923	2.38671	0.0883668	0.231122	-0.448364	2.38671	0.072731	0.19072	-0.290379	2.38671	0.239282	1	-0.38665	2.38671	0.138231	0.427237	-0.762243	2.38671	0.0142101	0.0347771	0.16089	2.38671	0.500248	0.71318	ENSMUSG00000005089	Slc1a2	protein coding gene
ENSMUSG00000005102	Eif2ak4	eukaryotic translation initiation factor 2 alpha kinase 4	0.0295731	5.1095	0.786523	0.91412	-0.0645368	5.1095	0.560043	0.735625	-0.0210552	5.1095	0.85393	1	0.314246	5.1095	0.00507038	0.064284	-0.542309	5.1095	5.57922e-05	0.000284067	0.0653648	5.1095	0.562795	0.760711	ENSMUSG00000005102	Eif2ak4	protein coding gene
ENSMUSG00000005103	Wdr1	WD repeat domain 1	0.577521	8.02047	1.96e-09	8.32e-08	0.626744	8.02047	6.82561e-11	5.19911e-09	0.0663402	8.02047	0.490905	1	-0.226913	8.02047	0.0197838	0.149362	0.825809	8.02047	7.5047e-15	1.5692e-13	0.296056	8.02047	0.00214527	0.0111595	ENSMUSG00000005103	Wdr1	protein coding gene
ENSMUSG00000005107	Slc2a9	solute carrier family 2 (facilitated glucose transporter), member 9	0.199871	3.02227	0.332522	0.553531	0.019255	3.02227	0.947788	0.993491	-0.0158962	3.02227	0.9643	1	-0.0549115	3.02227	0.841291	0.969128	1.35895	3.02227	5.8243e-10	7.34543e-09	1.06783	3.02227	9.69541e-08	1.26515e-06	ENSMUSG00000005107	Slc2a9	protein coding gene
ENSMUSG00000005124	Ccn4	cellular communication network factor 4	-0.319224	3.64482	0.331193	0.552133	-0.310477	3.64482	0.341663	0.543485	-0.139613	3.64482	0.67304	1	-0.795583	3.64482	0.0176167	0.140138	0.76612	3.64482	0.0310445	0.0662994	-0.356899	3.64482	0.277292	0.49842	ENSMUSG00000005124	Ccn4	protein coding gene
ENSMUSG00000005125	Ndrg1	N-myc downstream regulated gene 1	0.186288	7.01649	0.0870797	0.22883	-0.240826	7.01649	0.0271375	0.0937554	-0.194605	7.01649	0.0743547	0.857088	-0.126016	7.01649	0.254078	0.577711	1.10474	7.01649	2.36948e-20	7.61845e-19	0.264055	7.01649	0.0155677	0.0588465	ENSMUSG00000005125	Ndrg1	protein coding gene
ENSMUSG00000005131	4930550C14Rik	RIKEN cDNA 4930550C14 gene	-0.634409	0.246204	0.122803	0.288908	0.026108	0.246204	0.938839	0.988417	0.217129	0.246204	0.600144	1	0.290705	0.246204	0.471016	0.768545	0.715456	0.246204	0.0926014	0.163789	-0.0316585	0.246204	1	1	ENSMUSG00000005131	4930550C14Rik	protein coding gene
ENSMUSG00000005142	Man2b1	mannosidase 2, alpha B1	-0.263827	6.98063	0.0215552	0.0849245	-0.317265	6.98063	0.00546714	0.0278315	-0.0285587	6.98063	0.802531	1	-0.325838	6.98063	0.00490992	0.0629985	0.76732	6.98063	1.08151e-09	1.31891e-08	0.809248	6.98063	1.31057e-12	2.88492e-11	ENSMUSG00000005142	Man2b1	protein coding gene
ENSMUSG00000005148	Klf5	Kruppel-like factor 5	0.0533325	7.52971	0.654419	0.825605	0.113586	7.52971	0.336544	0.538167	0.0815104	7.52971	0.491151	1	0.372521	7.52971	0.00171284	0.0303589	0.661412	7.52971	4.34548e-07	3.55396e-06	0.238851	7.52971	0.0439981	0.133863	ENSMUSG00000005148	Klf5	protein coding gene
ENSMUSG00000005150	Wdr83	WD repeat domain containing 83	0.0120038	3.80134	0.930316	0.991033	0.0805893	3.80134	0.573682	0.745503	-0.0856665	3.80134	0.575802	1	-0.144833	3.80134	0.349233	0.671157	-0.430446	3.80134	0.0189256	0.0439803	-0.00123958	3.80134	1	1	ENSMUSG00000005150	Wdr83	protein coding gene
ENSMUSG00000005161	Prdx2	peroxiredoxin 2	-0.0566556	7.21771	0.566597	0.75946	0.104048	7.21771	0.289971	0.488479	0.0187276	7.21771	0.848785	1	0.0533284	7.21771	0.591067	0.842094	0.430435	7.21771	8.80831e-05	0.000423301	-0.0324872	7.21771	0.745457	0.886888	ENSMUSG00000005161	Prdx2	protein coding gene
ENSMUSG00000005198	Polr2a	polymerase (RNA) II (DNA directed) polypeptide A	0.0203175	6.97451	0.88931	0.97156	-0.0535013	6.97451	0.707837	0.843804	-0.104971	6.97451	0.462845	1	0.335766	6.97451	0.0196594	0.14892	0.384058	6.97451	0.0159171	0.0381862	0.338777	6.97451	0.018359	0.0670091	ENSMUSG00000005198	Polr2a	protein coding gene
ENSMUSG00000005204	Senp3	SUMO/sentrin specific peptidase 3	0.285693	5.94073	0.000894493	0.0072477	0.224329	5.94073	0.00852915	0.0394784	-0.0326055	5.94073	0.708613	1	-0.0881732	5.94073	0.330583	0.654517	0.306254	5.94073	0.00182237	0.00606455	0.0835197	5.94073	0.345032	0.572271	ENSMUSG00000005204	Senp3	protein coding gene
ENSMUSG00000005220	Corin	corin, serine peptidase	-0.275821	5.98007	0.2292	0.435162	-0.168747	5.98007	0.461632	0.65579	-0.0519166	5.98007	0.821968	1	-0.424889	5.98007	0.0654624	0.289402	-0.448262	5.98007	0.0885764	0.157955	-0.727772	5.98007	0.00163684	0.00889554	ENSMUSG00000005220	Corin	protein coding gene
ENSMUSG00000005225	Plekha8	pleckstrin homology domain containing, family A (phosphoinositide binding specific) member 8	0.185574	4.87331	0.0850639	0.225307	0.0800741	4.87331	0.466205	0.659775	0.0404013	4.87331	0.714682	1	0.0657221	4.87331	0.5639	0.825	0.141655	4.87331	0.262652	0.375581	-0.100792	4.87331	0.373651	0.601092	ENSMUSG00000005225	Plekha8	protein coding gene
ENSMUSG00000005233	Spc25	SPC25, NDC80 kinetochore complex component, homolog (S. cerevisiae)	0.330312	2.53899	0.154401	0.336214	-0.065675	2.53899	0.801511	0.907456	0.569001	2.53899	0.0105241	0.319126	0.187648	2.53899	0.433392	0.741177	0.399474	2.53899	0.132635	0.219155	0.198537	2.53899	0.404725	0.632091	ENSMUSG00000005233	Spc25	protein coding gene
ENSMUSG00000005237	Dnah2	dynein, axonemal, heavy chain 2	-0.530555	2.73295	0.131349	0.301838	-1.0724	2.73295	0.0024827	0.0151672	-0.363397	2.73295	0.298341	1	-0.287212	2.73295	0.415265	0.728186	-1.0194	2.73295	0.0156672	0.0376951	-0.908185	2.73295	0.0111477	0.0448996	ENSMUSG00000005237	Dnah2	protein coding gene
ENSMUSG00000005251	Ripk4	receptor-interacting serine-threonine kinase 4	-0.0746757	6.22251	0.512061	0.718124	-0.0626083	6.22251	0.575413	0.747146	-0.115871	6.22251	0.305278	1	0.0227311	6.22251	0.842908	0.969885	0.196445	6.22251	0.122674	0.205833	0.0921212	6.22251	0.418047	0.643514	ENSMUSG00000005251	Ripk4	protein coding gene
ENSMUSG00000005262	Ufd1	ubiquitin recognition factor in ER-associated degradation 1	0.0555593	5.89065	0.568607	0.760905	-0.0910687	5.89065	0.351731	0.552867	-0.0517006	5.89065	0.599253	1	0.0549346	5.89065	0.584588	0.837746	-0.297341	5.89065	0.00894105	0.0235779	0.10622	5.89065	0.279922	0.50127	ENSMUSG00000005262	Ufd1	protein coding gene
ENSMUSG00000005267	Zfp287	zinc finger protein 287	-0.827506	2.69433	3.91e-05	0.000543567	-0.554591	2.69433	0.00429413	0.0230433	0.0481926	2.69433	0.814836	1	0.0435325	2.69433	0.850407	0.974	-0.77908	2.69433	0.00140391	0.00482336	0.40097	2.69433	0.0305103	0.101183	ENSMUSG00000005267	Zfp287	protein coding gene
ENSMUSG00000005268	Prlr	prolactin receptor	0.272004	6.09955	0.0704414	0.197621	0.201616	6.09955	0.177847	0.353099	0.210666	6.09955	0.160409	1	0.369247	6.09955	0.0146352	0.125412	-0.139668	6.09955	0.417599	0.538083	-0.100379	6.09955	0.510158	0.720344	ENSMUSG00000005268	Prlr	protein coding gene
ENSMUSG00000005299	Letm1	leucine zipper-EF-hand containing transmembrane protein 1	0.328217	6.09381	0.00165884	0.0118687	0.222892	6.09381	0.0325147	0.10709	0.0514881	6.09381	0.623443	1	0.073155	6.09381	0.492665	0.783345	0.255874	6.09381	0.0307136	0.0657062	0.190506	6.09381	0.07082	0.193123	ENSMUSG00000005299	Letm1	protein coding gene
ENSMUSG00000005312	Ubqln1	ubiquilin 1	0.332748	7.57823	0.000291082	0.00286833	0.333786	7.57823	0.000265574	0.0025087	0.165161	7.57823	0.0713939	0.843447	0.0286479	7.57823	0.757688	0.931698	0.404833	7.57823	7.78147e-05	0.000380355	-0.0665549	7.57823	0.474374	0.692073	ENSMUSG00000005312	Ubqln1	protein coding gene
ENSMUSG00000005320	Fgfr4	fibroblast growth factor receptor 4	-0.355495	2.39101	0.203979	0.404013	-1.18469	2.39101	4.00019e-05	0.000533962	-0.130215	2.39101	0.640768	1	-0.511704	2.39101	0.0755805	0.311658	-1.41891	2.39101	6.54034e-05	0.000326318	-1.40653	2.39101	2.74291e-06	2.85831e-05	ENSMUSG00000005320	Fgfr4	protein coding gene
ENSMUSG00000005338	Cadm3	cell adhesion molecule 3	0.25036	5.83297	0.0535628	0.163508	-0.0013135	5.83297	0.997728	1	-0.0753092	5.83297	0.565426	1	-0.43115	5.83297	0.00123357	0.0240879	-0.338131	5.83297	0.0261571	0.0576316	-0.367879	5.83297	0.0053773	0.0244417	ENSMUSG00000005338	Cadm3	protein coding gene
ENSMUSG00000005339	Fcer1a	Fc receptor, IgE, high affinity I, alpha polypeptide	0.274905	0.880043	0.73438	0.881492	0.499338	0.880043	0.440228	0.636308	1.67324	0.880043	0.00705595	0.251006	1.02555	0.880043	0.14308	0.434913	4.5895	0.880043	5.57196e-13	9.78533e-12	3.37288	0.880043	2.52195e-08	3.52065e-07	ENSMUSG00000005339	Fcer1a	protein coding gene
ENSMUSG00000005354	Txn2	thioredoxin 2	0.283686	5.55911	0.00233441	0.0155966	0.406123	5.55911	9.54816e-06	0.000163058	0.173593	5.55911	0.0597344	0.79076	-0.0409739	5.55911	0.686223	0.894357	0.43074	5.55911	5.02499e-05	0.000259217	0.237962	5.55911	0.0116523	0.0465873	ENSMUSG00000005354	Txn2	protein coding gene
ENSMUSG00000005355	Casp14	caspase 14	0.205963	4.93759	0.171511	0.35972	0.0705647	4.93759	0.64207	0.79657	-0.144999	4.93759	0.334843	1	-0.101459	4.93759	0.514388	0.795687	0.912961	4.93759	2.99859e-08	2.97304e-07	0.158688	4.93759	0.298693	0.522769	ENSMUSG00000005355	Casp14	protein coding gene
ENSMUSG00000005360	Slc1a3	solute carrier family 1 (glial high affinity glutamate transporter), member 3	-0.369694	3.52673	0.0430278	0.14001	-0.177003	3.52673	0.324604	0.524785	-0.355043	3.52673	0.0482072	0.729872	-0.167775	3.52673	0.371829	0.694024	-0.0290389	3.52673	0.888591	0.937325	-0.27324	3.52673	0.139669	0.314626	ENSMUSG00000005360	Slc1a3	protein coding gene
ENSMUSG00000005362	Crbn	cereblon	-0.287809	5.42653	0.0150301	0.0645276	-0.167366	5.42653	0.152397	0.318344	-0.0162222	5.42653	0.895113	1	-0.0255816	5.42653	0.834552	0.966761	-0.0574581	5.42653	0.684598	0.780985	0.160616	5.42653	0.171769	0.363015	ENSMUSG00000005362	Crbn	protein coding gene
ENSMUSG00000005364	Il5ra	interleukin 5 receptor, alpha	-0.391741	-0.788692	0.538912	0.738834	-2.26535	-0.788692	0.00241418	0.0148289	-0.711422	-0.788692	0.216928	1	-0.472536	-0.788692	0.488192	0.780253	1.76393	-0.788692	0.00120218	0.00421784	1.46313	-0.788692	0.00218941	0.0113552	ENSMUSG00000005364	Il5ra	protein coding gene
ENSMUSG00000005370	Msh6	mutS homolog 6	-0.0896493	5.64471	0.388607	0.608575	0.104126	5.64471	0.31412	0.513973	-0.00656035	5.64471	0.952057	1	0.0763428	5.64471	0.474709	0.771423	0.247605	5.64471	0.0371077	0.0770202	0.187998	5.64471	0.0719225	0.195324	ENSMUSG00000005370	Msh6	protein coding gene
ENSMUSG00000005371	Fbxo11	F-box protein 11	0.33058	6.67347	0.000961685	0.00768828	-0.0325926	6.67347	0.749803	0.87333	-0.127685	6.67347	0.20472	1	0.184716	6.67347	0.0689406	0.296907	0.102786	6.67347	0.366102	0.485917	-0.0231835	6.67347	0.820851	0.930889	ENSMUSG00000005371	Fbxo11	protein coding gene
ENSMUSG00000005373	Mlxipl	MLX interacting protein-like	-0.406491	2.53	0.157797	0.340979	-0.549059	2.53	0.0537048	0.153952	-0.269367	2.53	0.341514	1	-0.150192	2.53	0.613492	0.854694	-1.33507	2.53	0.000185627	0.000818435	-0.845543	2.53	0.00432197	0.0203035	ENSMUSG00000005373	Mlxipl	protein coding gene
ENSMUSG00000005374	Tbl2	transducin (beta)-like 2	-0.0699372	5.08413	0.539295	0.739009	0.0499264	5.08413	0.664929	0.813182	-0.0454917	5.08413	0.686151	1	-0.145419	5.08413	0.217234	0.53336	-0.00781415	5.08413	0.963047	0.990835	-0.22254	5.08413	0.0565772	0.162599	ENSMUSG00000005374	Tbl2	protein coding gene
ENSMUSG00000005378	Bud23	BUD23, rRNA methyltransferase and ribosome maturation factor	0.319556	4.31592	0.0261392	0.0979393	0.607468	4.31592	1.51307e-05	0.000237671	0.0168986	4.31592	0.901595	1	-0.000417948	4.31592	1	1	0.239128	4.31592	0.147637	0.238201	0.213212	4.31592	0.143007	0.319491	ENSMUSG00000005378	Bud23	protein coding gene
ENSMUSG00000005397	Nid1	nidogen 1	-0.187919	7.78056	0.329087	0.550198	-0.241985	7.78056	0.208586	0.393148	-0.0350309	7.78056	0.855593	1	-0.531462	7.78056	0.0059781	0.0715843	-0.840862	7.78056	0.000152163	0.00068595	-0.86299	7.78056	8.78063e-06	8.31086e-05	ENSMUSG00000005397	Nid1	protein coding gene
ENSMUSG00000005410	Mcm5	minichromosome maintenance complex component 5	0.252805	4.88447	0.187153	0.381562	0.891751	4.88447	2.12512e-06	4.55773e-05	0.410024	4.88447	0.0301026	0.569476	-0.0809956	4.88447	0.682427	0.892475	1.27388	4.88447	8.82701e-10	1.08961e-08	0.702969	4.88447	0.000217605	0.00150901	ENSMUSG00000005410	Mcm5	protein coding gene
ENSMUSG00000005413	Hmox1	heme oxygenase 1	1.27296	6.46714	8.1e-24	2.59e-21	2.19772	6.46714	3.2408e-66	6.22071e-62	0.213546	6.46714	0.0927756	0.895338	-0.35462	6.46714	0.00732665	0.0820237	1.45586	6.46714	8.39063e-26	3.89971e-24	1.10634	6.46714	2.74029e-18	9.3594e-17	ENSMUSG00000005413	Hmox1	protein coding gene
ENSMUSG00000005417	Mprip	myosin phosphatase Rho interacting protein	0.00132211	8.68384	0.988499	1	-0.0698367	8.68384	0.444781	0.640381	-0.0689154	8.68384	0.451606	1	0.0591444	8.68384	0.519152	0.799139	-0.0972772	8.68384	0.348384	0.468523	-0.105353	8.68384	0.251179	0.468896	ENSMUSG00000005417	Mprip	protein coding gene
ENSMUSG00000005442	Cic	capicua transcriptional repressor	0.0555073	6.95174	0.664016	0.832197	-0.111745	6.95174	0.378498	0.57983	0.00520521	6.95174	0.970911	1	0.198761	6.95174	0.120611	0.399159	0.356612	6.95174	0.0118626	0.0298768	0.393586	6.95174	0.00200963	0.0105511	ENSMUSG00000005442	Cic	protein coding gene
ENSMUSG00000005447	Pafah1b3	platelet-activating factor acetylhydrolase, isoform 1b, subunit 3	0.0149899	3.55829	0.927946	0.989662	-0.125734	3.55829	0.407015	0.606417	0.0382936	3.55829	0.806096	1	-0.126866	3.55829	0.448625	0.752476	0.326696	3.55829	0.061403	0.116596	0.321995	3.55829	0.0353943	0.113516	ENSMUSG00000005447	Pafah1b3	protein coding gene
ENSMUSG00000005465	Il27ra	interleukin 27 receptor, alpha	-0.639835	1.8213	0.0466709	0.148541	-0.210598	1.8213	0.514755	0.698038	0.174616	1.8213	0.549438	1	-0.37414	1.8213	0.270978	0.594109	2.22368	1.8213	2.62655e-15	5.68395e-14	2.12035	1.8213	1.62917e-16	4.95594e-15	ENSMUSG00000005465	Il27ra	protein coding gene
ENSMUSG00000005469	Prkaca	protein kinase, cAMP dependent, catalytic, alpha	0.0930445	5.88594	0.334707	0.555798	0.0165435	5.88594	0.871715	0.95093	0.114167	5.88594	0.229697	1	-0.0559484	5.88594	0.570935	0.829156	0.453024	5.88594	2.43138e-05	0.00013512	0.0491779	5.88594	0.618176	0.803178	ENSMUSG00000005469	Prkaca	protein coding gene
ENSMUSG00000005470	Asf1b	anti-silencing function 1B histone chaperone	0.0692103	3.01219	0.804221	0.92476	0.0928332	3.01219	0.719491	0.851614	0.446235	3.01219	0.0825939	0.869744	-0.204696	3.01219	0.459432	0.76048	0.980082	3.01219	0.000596948	0.00228074	0.56073	3.01219	0.0313573	0.103367	ENSMUSG00000005470	Asf1b	protein coding gene
ENSMUSG00000005474	Myl10	myosin, light chain 10, regulatory	-0.867763	0.227751	0.0328304	0.115502	-0.835964	0.227751	0.0432068	0.13131	-0.642601	0.227751	0.108049	0.934237	-0.892564	0.227751	0.0413516	0.225432	-1.48635	0.227751	0.00659682	0.0181908	-2.19731	0.227751	9.76747e-06	9.17253e-05	ENSMUSG00000005474	Myl10	protein coding gene
ENSMUSG00000005481	Ddx39	DEAD (Asp-Glu-Ala-Asp) box polypeptide 39	0.772448	5.45588	2.81e-11	1.63e-09	0.896309	5.45588	6.3476e-15	1.23073e-12	0.117541	5.45588	0.317194	1	0.0821685	5.45588	0.495806	0.7853	0.587614	5.45588	8.38751e-06	5.17014e-05	0.393552	5.45588	0.000877765	0.00520983	ENSMUSG00000005481	Ddx39a	protein coding gene
ENSMUSG00000005483	Dnajb1	DnaJ heat shock protein family (Hsp40) member B1	0.527419	6.45157	4.37e-08	1.38e-06	0.0767369	6.45157	0.430978	0.627969	-0.0487631	6.45157	0.61623	1	-0.164405	6.45157	0.0992547	0.360623	0.29756	6.45157	0.00634776	0.0175924	0.168898	6.45157	0.0832747	0.218249	ENSMUSG00000005483	Dnajb1	protein coding gene
ENSMUSG00000005493	Msh4	mutS homolog 4	0.401217	0.0450886	0.316584	0.536776	0.0575745	0.0450886	0.928652	0.982785	0.140912	0.0450886	0.788195	1	0.430744	0.0450886	0.312302	0.63798	-1.36249	0.0450886	0.0254518	0.0563232	0.442657	0.0450886	0.294117	0.517704	ENSMUSG00000005493	Msh4	protein coding gene
ENSMUSG00000005501	Usp40	ubiquitin specific peptidase 40	-0.27366	5.67829	0.0396945	0.132441	-0.224165	5.67829	0.0888381	0.219418	0.0375457	5.67829	0.777825	1	0.186823	5.67829	0.162099	0.460961	-0.433056	5.67829	0.00473339	0.0136937	-0.153649	5.67829	0.250061	0.467509	ENSMUSG00000005501	Usp40	protein coding gene
ENSMUSG00000005505	Kbtbd4	kelch repeat and BTB (POZ) domain containing 4	0.150295	4.44232	0.199783	0.398879	0.083014	4.44232	0.481338	0.672878	0.0170163	4.44232	0.887177	1	-0.170819	4.44232	0.172808	0.47604	0.171416	4.44232	0.205875	0.309458	0.105266	4.44232	0.381581	0.609051	ENSMUSG00000005505	Kbtbd4	protein coding gene
ENSMUSG00000005506	Celf1	CUGBP, Elav-like family member 1	0.350875	6.88446	0.000114213	0.00134251	0.2966	6.88446	0.00104572	0.00760178	0.093147	6.88446	0.306547	1	0.174775	6.88446	0.058539	0.271771	0.364386	6.88446	0.000360373	0.00146368	0.155877	6.88446	0.0894644	0.230506	ENSMUSG00000005506	Celf1	protein coding gene
ENSMUSG00000005510	Ndufs3	NADH:ubiquinone oxidoreductase core subunit S3	-0.0119167	5.64262	0.91554	0.983369	0.0882847	5.64262	0.393459	0.593725	0.0463298	5.64262	0.650827	1	-0.0728716	5.64262	0.508463	0.791914	-0.128233	5.64262	0.292849	0.409114	0.0681612	5.64262	0.514092	0.723705	ENSMUSG00000005510	Ndufs3	protein coding gene
ENSMUSG00000005514	Por	P450 (cytochrome) oxidoreductase	0.395344	6.80203	4.36e-05	0.000595692	0.395702	6.80203	3.97563e-05	0.000531793	0.0226269	6.80203	0.818886	1	-0.164097	6.80203	0.0956134	0.353435	-0.00215742	6.80203	0.993125	1	-0.264886	6.80203	0.00698924	0.0304905	ENSMUSG00000005514	Por	protein coding gene
ENSMUSG00000005533	Igf1r	insulin-like growth factor I receptor	0.0187289	7.1411	0.87197	0.963879	-0.238688	7.1411	0.0372908	0.118333	-0.130729	7.1411	0.253512	1	0.139013	7.1411	0.228777	0.547726	0.011694	7.1411	0.924888	0.964381	-0.156775	7.1411	0.173796	0.366061	ENSMUSG00000005533	Igf1r	protein coding gene
ENSMUSG00000005534	Insr	insulin receptor	-0.216301	6.60445	0.0787262	0.21356	-0.318973	6.60445	0.00935839	0.042247	-0.204505	6.60445	0.0949461	0.898849	0.0585333	6.60445	0.638187	0.868282	-0.29234	6.60445	0.036879	0.0766118	-0.144459	6.60445	0.241573	0.456576	ENSMUSG00000005534	Insr	protein coding gene
ENSMUSG00000005540	Fcer2a	Fc receptor, IgE, low affinity II, alpha polypeptide	0.00776634	-1.24149	1	1	1.21558	-1.24149	0.241676	0.433059	-0.103645	-1.24149	1	1	0.516024	-1.24149	0.65542	0.877786	-0.378988	-1.24149	0.942007	0.976604	1.34777	-1.24149	0.213831	0.422098	ENSMUSG00000005540	Fcer2a	protein coding gene
ENSMUSG00000005547	Cyp2a5	cytochrome P450, family 2, subfamily a, polypeptide 5	-0.0240548	1.53503	0.981588	1	-0.710501	1.53503	0.411284	0.610234	-1.1639	1.53503	0.171654	1	-0.925934	1.53503	0.279439	0.604716	-0.625408	1.53503	0.556118	0.669931	0.794846	1.53503	0.34426	0.571559	ENSMUSG00000005547	Cyp2a5	protein coding gene
ENSMUSG00000005553	Atp4a	ATPase, H+/K+ exchanging, gastric, alpha polypeptide	0.130969	1.45948	0.644335	0.818044	-0.185486	1.45948	0.508293	0.693685	0.211821	1.45948	0.453299	1	0.079011	1.45948	0.808016	0.954864	0.146803	1.45948	0.653971	0.755475	-0.2509	1.45948	0.404874	0.632091	ENSMUSG00000005553	Atp4a	protein coding gene
ENSMUSG00000005566	Trim28	tripartite motif-containing 28	0.0948773	7.19889	0.3343	0.555478	0.307939	7.19889	0.00162314	0.0108331	-0.0251503	7.19889	0.797915	1	-0.180696	7.19889	0.0692269	0.297797	0.278384	7.19889	0.0110267	0.0281428	0.094084	7.19889	0.340315	0.567734	ENSMUSG00000005566	Trim28	protein coding gene
ENSMUSG00000005575	Ube2m	ubiquitin-conjugating enzyme E2M	0.281358	5.6983	0.00278267	0.017942	0.267167	5.6983	0.00411015	0.0222614	0.161916	5.6983	0.0830491	0.870156	-0.183469	5.6983	0.0645412	0.287707	0.251025	5.6983	0.0200379	0.0461653	0.00525383	5.6983	0.962462	1	ENSMUSG00000005575	Ube2m	protein coding gene
ENSMUSG00000005580	Adcy9	adenylate cyclase 9	-0.290155	5.23909	0.0101752	0.0481658	-0.243448	5.23909	0.0277462	0.095173	-0.161948	5.23909	0.143869	0.981006	0.0550811	5.23909	0.636216	0.866729	-0.405618	5.23909	0.00225114	0.00724889	-0.0465508	5.23909	0.683068	0.848147	ENSMUSG00000005580	Adcy9	protein coding gene
ENSMUSG00000005583	Mef2c	myocyte enhancer factor 2C	-0.308446	6.6369	0.0206281	0.0822458	-0.266412	6.6369	0.045574	0.136601	0.129129	6.6369	0.330708	1	-0.0874697	6.6369	0.514477	0.79576	-0.592373	6.6369	0.000111562	0.000519515	-0.322103	6.6369	0.0160971	0.0605258	ENSMUSG00000005583	Mef2c	protein coding gene
ENSMUSG00000005609	Ctr9	CTR9 homolog, Paf1/RNA polymerase II complex component	-0.0193206	5.95024	0.832178	0.939295	0.0334805	5.95024	0.709786	0.844921	-0.060955	5.95024	0.496092	1	-0.0558549	5.95024	0.548941	0.815677	-0.326932	5.95024	0.00195033	0.0064346	-0.195713	5.95024	0.032949	0.107287	ENSMUSG00000005609	Ctr9	protein coding gene
ENSMUSG00000005610	Eif4g2	eukaryotic translation initiation factor 4, gamma 2	0.421336	9.93254	4.73e-05	0.000637096	0.33859	9.93254	0.0010642	0.00769972	0.0944374	9.93254	0.361186	1	0.237886	9.93254	0.0216522	0.156973	0.759348	9.93254	2.92744e-11	4.29604e-10	0.166483	9.93254	0.107778	0.262838	ENSMUSG00000005610	Eif4g2	protein coding gene
ENSMUSG00000005611	Mrvi1	MRV integration site 1	-0.327968	2.13086	0.145815	0.323452	-0.45085	2.13086	0.0365572	0.116603	0.0618029	2.13086	0.789359	1	-0.0380522	2.13086	0.890413	0.991824	-0.702509	2.13086	0.0143546	0.0350555	-0.257885	2.13086	0.250593	0.468048	ENSMUSG00000005611	Irag1	protein coding gene
ENSMUSG00000005615	Pcyt1a	phosphate cytidylyltransferase 1, choline, alpha isoform	0.0417467	7.12439	0.653366	0.824797	-0.036599	7.12439	0.694112	0.83329	0.0441689	7.12439	0.630969	1	-0.0763443	7.12439	0.415454	0.728219	0.123114	7.12439	0.235388	0.344144	0.0254595	7.12439	0.784657	0.909909	ENSMUSG00000005615	Pcyt1a	protein coding gene
ENSMUSG00000005621	Zfp592	zinc finger protein 592	0.234691	5.61315	0.0527018	0.161953	-0.003544	5.61315	0.972364	1	-0.115871	5.61315	0.336927	1	-0.0600756	5.61315	0.629579	0.864371	-0.00871511	5.61315	0.95662	0.98685	-0.0728447	5.61315	0.55026	0.750824	ENSMUSG00000005621	Zfp592	protein coding gene
ENSMUSG00000005625	Psmd4	proteasome (prosome, macropain) 26S subunit, non-ATPase, 4	0.166753	6.76501	0.0567048	0.169805	0.251107	6.76501	0.00383374	0.0210615	0.0941977	6.76501	0.279236	1	-0.0368635	6.76501	0.684952	0.89373	-0.00438793	6.76501	0.967	0.9935	0.154867	6.76501	0.0777966	0.206915	ENSMUSG00000005625	Psmd4	protein coding gene
ENSMUSG00000005628	Tmod4	tropomodulin 4	-0.500118	3.9693	0.0375835	0.127166	-0.393773	3.9693	0.0991995	0.236568	-0.137231	3.9693	0.567402	1	-0.236354	3.9693	0.33669	0.659872	-0.642119	3.9693	0.0211387	0.0482255	-0.614585	3.9693	0.0116613	0.0466038	ENSMUSG00000005628	Tmod4	protein coding gene
ENSMUSG00000005640	Insrr	insulin receptor-related receptor	0.0911064	-0.00994569	1	1	0.121738	-0.00994569	0.921964	0.979452	0.252665	-0.00994569	0.631352	1	0.0506328	-0.00994569	1	1	0.321281	-0.00994569	0.625912	0.732182	2.02248	-0.00994569	9.53447e-07	1.07088e-05	ENSMUSG00000005640	Insrr	protein coding gene
ENSMUSG00000005656	Snx6	sorting nexin 6	-0.0245458	6.00653	0.813766	0.929942	0.0417377	6.00653	0.682723	0.826169	0.110925	6.00653	0.278759	1	-0.0497334	6.00653	0.639808	0.868884	0.912056	6.00653	7.86968e-16	1.77716e-14	0.192012	6.00653	0.0640209	0.178824	ENSMUSG00000005656	Snx6	protein coding gene
ENSMUSG00000005667	Mthfd2	methylenetetrahydrofolate dehydrogenase (NAD+ dependent), methenyltetrahydrofolate cyclohydrolase	0.993581	3.48057	4.71e-09	1.86e-07	1.32858	3.48057	9.16212e-16	2.04496e-13	0.273627	3.48057	0.116257	0.939879	-0.513355	3.48057	0.0100531	0.100426	0.73443	3.48057	0.000182619	0.000806759	0.500131	3.48057	0.00454932	0.0211952	ENSMUSG00000005667	Mthfd2	protein coding gene
ENSMUSG00000005672	Kit	KIT proto-oncogene receptor tyrosine kinase	-0.230244	3.98013	0.135954	0.308687	-0.350317	3.98013	0.0204076	0.0762404	-0.088525	3.98013	0.560314	1	0.186903	3.98013	0.235369	0.556268	0.518085	3.98013	0.00221512	0.00715569	0.220972	3.98013	0.150038	0.330425	ENSMUSG00000005672	Kit	protein coding gene
ENSMUSG00000005674	Tomm40l	translocase of outer mitochondrial membrane 40-like	-0.0291456	4.35943	0.856099	0.953844	0.17475	4.35943	0.248764	0.442009	0.144584	4.35943	0.339207	1	0.0601696	4.35943	0.697811	0.901317	0.288989	4.35943	0.0907645	0.160974	0.085627	4.35943	0.58035	0.774376	ENSMUSG00000005674	Tomm40l	protein coding gene
ENSMUSG00000005682	Pan2	PAN2 poly(A) specific ribonuclease subunit	-0.116795	5.65252	0.346701	0.567654	-0.391657	5.65252	0.00138042	0.00950667	-0.186173	5.65252	0.127961	0.952393	0.210996	5.65252	0.087161	0.337786	-0.73062	5.65252	3.9938e-07	3.30294e-06	-0.0752393	5.65252	0.546577	0.748007	ENSMUSG00000005682	Pan2	protein coding gene
ENSMUSG00000005683	Cs	citrate synthase	0.223318	8.50043	0.035831	0.122842	0.196364	8.50043	0.0646582	0.175865	0.104559	8.50043	0.325066	1	0.0964073	8.50043	0.366038	0.688361	0.242962	8.50043	0.0402182	0.0823631	0.0484531	8.50043	0.649304	0.82479	ENSMUSG00000005683	Cs	protein coding gene
ENSMUSG00000005686	Ampd3	adenosine monophosphate deaminase 3	0.191538	4.92436	0.211483	0.413382	0.087264	4.92436	0.576733	0.748109	0.079717	4.92436	0.606832	1	0.186225	4.92436	0.232427	0.552089	0.286378	4.92436	0.096724	0.169725	0.416417	4.92436	0.00651843	0.0287223	ENSMUSG00000005686	Ampd3	protein coding gene
ENSMUSG00000005687	Bcas2	breast carcinoma amplified sequence 2	0.0700309	5.28266	0.478892	0.690195	0.0327848	5.28266	0.735514	0.863445	-0.0273537	5.28266	0.79397	1	0.0210072	5.28266	0.832743	0.965772	-0.202467	5.28266	0.0886637	0.158037	-0.0558525	5.28266	0.585012	0.778138	ENSMUSG00000005687	Bcas2	protein coding gene
ENSMUSG00000005696	Sh2d1a	SH2 domain containing 1A	-1.73905	-1.18387	1	1	1.99947	-1.18387	0.225775	0.414267	0.0638886	-1.18387	1	1	-1.60501	-1.18387	1	1	5.74264	-1.18387	1.88092e-12	3.10976e-11	5.65846	-1.18387	2.07504e-14	5.26161e-13	ENSMUSG00000005696	Sh2d1a	protein coding gene
ENSMUSG00000005698	Ctcf	CCCTC-binding factor	0.020175	6.62863	0.800352	0.923147	0.0405022	6.62863	0.603884	0.768641	0.018913	6.62863	0.810213	1	0.109634	6.62863	0.17098	0.473452	0.23705	6.62863	0.00787287	0.0210914	0.106074	6.62863	0.180598	0.375945	ENSMUSG00000005698	Ctcf	protein coding gene
ENSMUSG00000005699	Pard6a	par-6 family cell polarity regulator alpha	-0.633012	1.92414	0.00517074	0.0288189	-0.0734871	1.92414	0.78952	0.899793	-0.166121	1.92414	0.446102	1	-0.209585	1.92414	0.389954	0.708452	0.0485935	1.92414	0.863015	0.917811	-0.109288	1.92414	0.636358	0.816667	ENSMUSG00000005699	Pard6a	protein coding gene
ENSMUSG00000005705	Agrp	agouti related neuropeptide	-0.786594	0.115417	0.0623834	0.181695	0.187656	0.115417	0.580391	0.751322	0.166923	0.115417	0.671207	1	-0.235727	0.115417	0.640916	0.86918	-0.67779	0.115417	0.193633	0.294983	-0.80913	0.115417	0.0775027	0.206516	ENSMUSG00000005705	Agrp	protein coding gene
ENSMUSG00000005716	Pvalb	parvalbumin	-0.0949884	6.40117	0.768587	0.904413	-0.0509504	6.40117	0.874991	0.953232	-0.118216	6.40117	0.714442	1	-0.494663	6.40117	0.126765	0.409157	-1.18508	6.40117	0.00170603	0.00573343	-1.26208	6.40117	0.000120118	0.000893669	ENSMUSG00000005716	Pvalb	protein coding gene
ENSMUSG00000005718	Tfap4	transcription factor AP4	-0.156024	3.54408	0.371164	0.592917	0.363117	3.54408	0.0313057	0.104199	-0.124284	3.54408	0.464177	1	0.00506372	3.54408	1	1	-0.228905	3.54408	0.251125	0.362404	-0.0489961	3.54408	0.78729	0.911517	ENSMUSG00000005718	Tfap4	protein coding gene
ENSMUSG00000005732	Ranbp1	RAN binding protein 1	0.614436	4.66568	5.63e-05	0.000740064	1.00939	4.66568	1.56932e-11	1.3569e-09	0.179172	4.66568	0.243312	1	0.0282202	4.66568	0.870301	0.983218	1.0086	4.66568	2.21636e-09	2.60043e-08	0.145999	4.66568	0.3504	0.577647	ENSMUSG00000005732	Ranbp1	protein coding gene
ENSMUSG00000005763	Cd247	CD247 antigen	-0.470008	1.6304	0.0949745	0.243558	-0.456075	1.6304	0.0921104	0.224493	0.0812608	1.6304	0.778895	1	-0.123413	1.6304	0.763647	0.93479	1.55039	1.6304	4.43195e-09	4.94313e-08	1.42849	1.6304	1.57836e-09	2.55022e-08	ENSMUSG00000005763	Cd247	protein coding gene
ENSMUSG00000005774	Rfx5	regulatory factor X, 5 (influences HLA class II expression)	-0.481464	4.56572	9.32e-06	0.000163645	-0.230638	4.56572	0.02465	0.0874409	0.117618	4.56572	0.250768	1	0.146087	4.56572	0.177057	0.482414	-0.0254429	4.56572	0.850448	0.908384	0.508617	4.56572	7.05055e-07	8.11363e-06	ENSMUSG00000005774	Rfx5	protein coding gene
ENSMUSG00000005779	Psmb4	proteasome (prosome, macropain) subunit, beta type 4	0.0865234	7.00122	0.398475	0.61728	0.230525	7.00122	0.0232992	0.0840021	0.0295989	7.00122	0.771542	1	-0.143709	7.00122	0.166024	0.466566	0.290293	7.00122	0.0109835	0.0280617	0.261646	7.00122	0.0104884	0.042717	ENSMUSG00000005779	Psmb4	protein coding gene
ENSMUSG00000005800	Mmp8	matrix metallopeptidase 8	3.6559	0.796856	1.05e-16	1.41e-14	3.64195	0.796856	5.95591e-17	1.70632e-14	0.290061	0.796856	0.865584	1	-2.5055	0.796856	0.0482955	0.245582	4.51872	0.796856	6.36535e-23	2.46337e-21	0.914406	0.796856	0.13995	0.314976	ENSMUSG00000005800	Mmp8	protein coding gene
ENSMUSG00000005802	Slc30a4	solute carrier family 30 (zinc transporter), member 4	0.255085	6.94056	0.0178662	0.0738463	0.265564	6.94056	0.0133227	0.055581	0.0364874	6.94056	0.734316	1	0.046194	6.94056	0.672602	0.885136	0.455431	6.94056	0.000145611	0.000659823	-0.0323683	6.94056	0.769528	0.901236	ENSMUSG00000005802	Slc30a4	protein coding gene
ENSMUSG00000005803	Sqor	sulfide quinone oxidoreductase	-0.407046	3.86546	0.00783444	0.0396264	-0.334615	3.86546	0.0266852	0.092693	-0.0287579	3.86546	0.854236	1	-0.339932	3.86546	0.0344225	0.203304	0.198519	3.86546	0.238128	0.347225	0.248191	3.86546	0.101589	0.252083	ENSMUSG00000005803	Sqor	protein coding gene
ENSMUSG00000005804	Bloc1s6	biogenesis of lysosomal organelles complex-1, subunit 6, pallidin	-0.0571907	4.87613	0.600509	0.784946	-0.019389	4.87613	0.850184	0.938483	0.0572379	4.87613	0.583149	1	-0.00613406	4.87613	0.971882	1	0.323049	4.87613	0.00737829	0.0199783	0.263101	4.87613	0.013038	0.0510849	ENSMUSG00000005804	Bloc1s6	protein coding gene
ENSMUSG00000005813	Metap1	methionyl aminopeptidase 1	0.624969	5.79876	1.38e-10	7.43e-09	0.401874	5.79876	3.46721e-05	0.000477083	-0.0431788	5.79876	0.663543	1	0.0689562	5.79876	0.500066	0.787069	0.227521	5.79876	0.0419875	0.0853398	0.116293	5.79876	0.244599	0.460663	ENSMUSG00000005813	Metap1	protein coding gene
ENSMUSG00000005823	Gpr108	G protein-coupled receptor 108	-0.0546401	5.55174	0.547684	0.745718	-0.0563302	5.55174	0.527659	0.709534	0.00979567	5.55174	0.910001	1	-0.140636	5.55174	0.129643	0.414369	0.14576	5.55174	0.146454	0.236831	0.167961	5.55174	0.0586811	0.167045	ENSMUSG00000005823	Gpr108	protein coding gene
ENSMUSG00000005824	Tnfsf14	tumor necrosis factor (ligand) superfamily, member 14	1.43765	0.811267	4.96e-05	0.000663347	0.989498	0.811267	0.00597072	0.0297993	0.128446	0.811267	0.851294	1	-0.55271	0.811267	0.310449	0.635905	3.13281	0.811267	1.16256e-19	3.57619e-18	1.45139	0.811267	6.32011e-05	0.000501507	ENSMUSG00000005824	Tnfsf14	protein coding gene
ENSMUSG00000005836	Gata6	GATA binding protein 6	-0.148781	2.98078	0.396432	0.615572	-0.291159	2.98078	0.0890564	0.219637	-0.103798	2.98078	0.550555	1	0.100842	2.98078	0.593776	0.843415	0.149414	2.98078	0.467543	0.586799	0.0218127	2.98078	0.923426	0.981351	ENSMUSG00000005836	Gata6	protein coding gene
ENSMUSG00000005846	Rsl1d1	ribosomal L1 domain containing 1	0.44186	6.40103	3.14e-06	6.29e-05	0.539882	6.40103	9.51627e-09	4.16093e-07	-0.109926	6.40103	0.250386	1	-0.00858634	6.40103	0.934793	1	0.151696	6.40103	0.161009	0.254997	0.0184877	6.40103	0.849316	0.945683	ENSMUSG00000005846	Rsl1d1	protein coding gene
ENSMUSG00000005871	Apc	APC, WNT signaling pathway regulator	0.112487	7.49356	0.212615	0.414944	-0.0104782	7.49356	0.908614	0.97299	0.0176463	7.49356	0.846544	1	0.171717	7.49356	0.05879	0.271987	-0.115954	7.49356	0.256992	0.369262	0.0124991	7.49356	0.89178	0.967923	ENSMUSG00000005871	Apc	protein coding gene
ENSMUSG00000005873	Reep5	receptor accessory protein 5	0.038677	7.08999	0.701667	0.860032	-0.0644442	7.08999	0.520201	0.703187	0.0306775	7.08999	0.75952	1	-0.101725	7.08999	0.318087	0.644288	0.181511	7.08999	0.106934	0.184107	0.0478759	7.08999	0.634348	0.815097	ENSMUSG00000005873	Reep5	protein coding gene
ENSMUSG00000005881	Ergic3	ERGIC and golgi 3	-0.0879883	5.96411	0.321324	0.542226	-0.0723943	5.96411	0.409748	0.609085	0.0983828	5.96411	0.258631	1	-0.206654	5.96411	0.0236615	0.164792	0.085664	5.96411	0.396143	0.516679	0.00120351	5.96411	0.99163	1	ENSMUSG00000005881	Ergic3	protein coding gene
ENSMUSG00000005882	Uqcc1	ubiquinol-cytochrome c reductase complex assembly factor 1	0.00401556	4.31111	0.988723	1	0.127292	4.31111	0.244539	0.43636	0.0745229	4.31111	0.510066	1	0.0521359	4.31111	0.664033	0.880937	0.0501161	4.31111	0.696319	0.78999	0.047533	4.31111	0.698483	0.857578	ENSMUSG00000005882	Uqcc1	protein coding gene
ENSMUSG00000005886	Ncoa2	nuclear receptor coactivator 2	-0.0944161	7.10797	0.332872	0.55392	-0.133107	7.10797	0.169717	0.342593	-0.119395	7.10797	0.218374	1	0.107881	7.10797	0.27235	0.596163	0.0348576	7.10797	0.751338	0.832195	0.0635826	7.10797	0.515594	0.724671	ENSMUSG00000005886	Ncoa2	protein coding gene
ENSMUSG00000005893	Nr2c2	nuclear receptor subfamily 2, group C, member 2	-0.2094	6.69369	0.0126994	0.0569449	-0.204829	6.69369	0.013765	0.056907	-0.0353661	6.69369	0.671817	1	0.021085	6.69369	0.804524	0.95353	0.0897134	6.69369	0.345205	0.465259	-0.0187831	6.69369	0.827557	0.934259	ENSMUSG00000005893	Nr2c2	protein coding gene
ENSMUSG00000005897	Nr2c1	nuclear receptor subfamily 2, group C, member 1	-0.396998	3.67914	0.00675088	0.0353956	-0.185293	3.67914	0.192849	0.373385	0.0403313	3.67914	0.783322	1	-0.0325968	3.67914	0.844394	0.970664	-0.366125	3.67914	0.0312922	0.0666948	-0.377351	3.67914	0.0120866	0.0480634	ENSMUSG00000005897	Nr2c1	protein coding gene
ENSMUSG00000005899	Smpd4	sphingomyelin phosphodiesterase 4	0.126114	5.15452	0.274721	0.489445	0.0465368	5.15452	0.692329	0.832549	0.0259984	5.15452	0.827252	1	0.0374926	5.15452	0.763865	0.934791	-0.118704	5.15452	0.378611	0.498828	0.11642	5.15452	0.321795	0.547593	ENSMUSG00000005899	Smpd4	protein coding gene
ENSMUSG00000005907	Pex1	peroxisomal biogenesis factor 1	-0.0348204	4.67499	0.755339	0.896342	-0.136105	4.67499	0.213441	0.399043	0.00917841	4.67499	0.951354	1	0.34089	4.67499	0.00239378	0.0383224	-0.338984	4.67499	0.00969387	0.0252543	0.143259	4.67499	0.201346	0.405501	ENSMUSG00000005907	Pex1	protein coding gene
ENSMUSG00000005917	Otx1	orthodenticle homeobox 1	0.00189314	3.72738	1	1	0.0615299	3.72738	0.698497	0.836687	0.0410722	3.72738	0.792218	1	0.407243	3.72738	0.00808096	0.08685	0.103211	3.72738	0.589235	0.700118	-0.0958851	3.72738	0.555415	0.75494	ENSMUSG00000005917	Otx1	protein coding gene
ENSMUSG00000005936	Kctd20	potassium channel tetramerisation domain containing 20	0.0251369	6.68454	0.782465	0.912313	0.0255355	6.68454	0.779003	0.892394	-0.0915225	6.68454	0.305842	1	-0.0877857	6.68454	0.33928	0.662106	0.0599985	6.68454	0.553774	0.667946	-0.011823	6.68454	0.896809	0.970815	ENSMUSG00000005936	Kctd20	protein coding gene
ENSMUSG00000005947	Itgae	integrin alpha E, epithelial-associated	-0.139676	2.76242	0.616263	0.797242	-0.572152	2.76242	0.0226778	0.0824376	0.175037	2.76242	0.464438	1	0.148816	2.76242	0.569737	0.828096	2.22725	2.76242	2.58766e-19	7.71276e-18	1.64565	2.76242	8.40776e-13	1.88978e-11	ENSMUSG00000005947	Itgae	protein coding gene
ENSMUSG00000005949	Ctns	cystinosis, nephropathic	-0.484456	4.854	7.15e-06	0.000129207	-0.257037	4.854	0.0130111	0.0546255	-0.143237	4.854	0.167677	1	0.184723	4.854	0.0875836	0.338385	0.105765	4.854	0.377731	0.497841	0.0671437	4.854	0.532888	0.737654	ENSMUSG00000005949	Ctns	protein coding gene
ENSMUSG00000005950	P2rx5	purinergic receptor P2X, ligand-gated ion channel, 5	0.282904	1.88556	0.248866	0.459193	0.5149	1.88556	0.0256389	0.0899376	0.113553	1.88556	0.658703	1	0.215061	1.88556	0.421402	0.732682	-0.21665	1.88556	0.501098	0.618836	0.225346	1.88556	0.362338	0.590465	ENSMUSG00000005950	P2rx5	protein coding gene
ENSMUSG00000005951	Shpk	sedoheptulokinase	-0.84123	3.21438	1.8e-07	5.02e-06	-0.849092	3.21438	4.63786e-08	1.63047e-06	-0.0420024	3.21438	0.789112	1	-0.0410154	3.21438	0.81627	0.958148	-0.75382	3.21438	0.000104804	0.000492825	-0.195116	3.21438	0.214172	0.42245	ENSMUSG00000005951	Shpk	protein coding gene
ENSMUSG00000005958	Ephb3	Eph receptor B3	-0.265109	5.78176	0.00920798	0.0448028	-0.234076	5.78176	0.0191957	0.072865	-0.0217462	5.78176	0.82965	1	0.171291	5.78176	0.0931992	0.348208	-0.525194	5.78176	1.13412e-05	6.81147e-05	-0.146609	5.78176	0.153025	0.335272	ENSMUSG00000005958	Ephb3	protein coding gene
ENSMUSG00000005968	Tuft1	tuftelin 1	-0.270533	6.84272	0.00881554	0.0433771	-0.126738	6.84272	0.216391	0.402327	-0.121792	6.84272	0.236697	1	0.0707038	6.84272	0.494632	0.784796	-0.23561	6.84272	0.0458416	0.0917358	0.036476	6.84272	0.724829	0.875093	ENSMUSG00000005968	Tuft1	protein coding gene
ENSMUSG00000005973	Rcn1	reticulocalbin 1	0.192359	6.84659	0.126651	0.294568	0.0965779	6.84659	0.442292	0.638187	0.15767	6.84659	0.20868	1	-0.226008	6.84659	0.0755182	0.311535	0.10495	6.84659	0.456018	0.575646	-0.344281	6.84659	0.00666206	0.0292561	ENSMUSG00000005973	Rcn1	protein coding gene
ENSMUSG00000005981	Trap1	TNF receptor-associated protein 1	0.0432935	6.05902	0.650599	0.822558	0.202525	6.05902	0.0292789	0.0990467	0.0923929	6.05902	0.321392	1	-0.0251244	6.05902	0.798115	0.950495	0.20078	6.05902	0.0611625	0.116228	0.0537589	6.05902	0.572531	0.768728	ENSMUSG00000005981	Trap1	protein coding gene
ENSMUSG00000005982	Naa60	N(alpha)-acetyltransferase 60, NatF catalytic subunit	-0.105811	5.40174	0.329885	0.550956	-0.066413	5.40174	0.532874	0.714133	-0.0455301	5.40174	0.673665	1	-0.141347	5.40174	0.204828	0.518646	0.365131	5.40174	0.00250591	0.00792438	-0.0106069	5.40174	0.922282	0.980732	ENSMUSG00000005982	Naa60	protein coding gene
ENSMUSG00000005983	1700037C18Rik	RIKEN cDNA 1700037C18 gene	0.207854	1.38755	0.473161	0.685718	0.268543	1.38755	0.273508	0.470555	0.097115	1.38755	0.734903	1	0.381141	1.38755	0.199424	0.511955	0.635889	1.38755	0.036631	0.0762038	0.362853	1.38755	0.191724	0.391587	ENSMUSG00000005983	1700037C18Rik	protein coding gene
ENSMUSG00000005986	Ankrd13d	ankyrin repeat domain 13 family, member D	-0.0599133	2.95668	0.762595	0.900137	-0.130493	2.95668	0.454363	0.648631	-0.0410669	2.95668	0.832753	1	0.367322	2.95668	0.0506958	0.252952	-0.68283	2.95668	0.00297786	0.00920006	0.34388	2.95668	0.0598715	0.169654	ENSMUSG00000005986	Ankrd13d	protein coding gene
ENSMUSG00000005994	Tyrp1	tyrosinase-related protein 1	-0.251106	5.86892	0.228859	0.434773	-0.613186	5.86892	0.00332336	0.0189631	0.133556	5.86892	0.520344	1	-0.906178	5.86892	1.81071e-05	0.000941913	-1.89662	5.86892	1.14142e-13	2.148e-12	-2.05618	5.86892	8.28918e-21	3.29422e-19	ENSMUSG00000005994	Tyrp1	protein coding gene
ENSMUSG00000006005	Tpr	translocated promoter region, nuclear basket protein	0.090859	8.01932	0.2918	0.508544	0.130264	8.01932	0.129387	0.285142	-0.0206999	8.01932	0.810012	1	0.0487476	8.01932	0.574558	0.831163	-0.23544	8.01932	0.0160082	0.0383809	0.10819	8.01932	0.210344	0.416974	ENSMUSG00000006005	Tpr	protein coding gene
ENSMUSG00000006010	Odr4	odr4 GPCR localization factor homolog	-0.239193	5.50202	0.0200218	0.0803175	-0.141105	5.50202	0.168583	0.34059	-0.0203602	5.50202	0.849965	1	-0.170626	5.50202	0.1055	0.371436	-0.106525	5.50202	0.364567	0.484415	-0.0513417	5.50202	0.6272	0.81049	ENSMUSG00000006010	Odr4	protein coding gene
ENSMUSG00000006014	Prg4	proteoglycan 4 (megakaryocyte stimulating factor, articular superficial zone protein)	0.52412	3.88109	0.0930282	0.239946	0.00014077	3.88109	1	1	-0.124355	3.88109	0.693028	1	-0.43928	3.88109	0.170261	0.472662	0.365127	3.88109	0.288594	0.404377	-0.239339	3.88109	0.448305	0.669539	ENSMUSG00000006014	Prg4	protein coding gene
ENSMUSG00000006019	Dhx34	DEAH (Asp-Glu-Ala-His) box polypeptide 34	-0.261453	3.91781	0.0469153	0.149071	-0.229917	3.91781	0.0663968	0.179102	-0.0926396	3.91781	0.477435	1	-0.00403466	3.91781	1	1	-0.290345	3.91781	0.063173	0.119316	0.12968	3.91781	0.324813	0.551209	ENSMUSG00000006019	Dhx34	protein coding gene
ENSMUSG00000006021	Kptn	kaptin	-0.0650581	3.30647	0.706201	0.863179	-0.107782	3.30647	0.546827	0.725286	-0.0661926	3.30647	0.707131	1	-0.114503	3.30647	0.541978	0.811741	0.126275	3.30647	0.512677	0.629411	-0.277004	3.30647	0.117593	0.279784	ENSMUSG00000006021	Kptn	protein coding gene
ENSMUSG00000006024	Napa	N-ethylmaleimide sensitive fusion protein attachment protein alpha	0.131379	6.50926	0.127827	0.296549	0.223678	6.50926	0.00890053	0.0408038	0.0135008	6.50926	0.877028	1	-0.147973	6.50926	0.0956392	0.353435	0.279904	6.50926	0.00383382	0.0114502	0.0710171	6.50926	0.415542	0.641557	ENSMUSG00000006024	Napa	protein coding gene
ENSMUSG00000006050	Sra1	steroid receptor RNA activator 1	0.0208861	5.1024	0.863527	0.958448	0.113524	5.1024	0.307651	0.507333	-0.0953533	5.1024	0.390708	1	-0.215562	5.1024	0.0647403	0.288127	0.344456	5.1024	0.00616498	0.0171702	0.00567543	5.1024	0.974737	1	ENSMUSG00000006050	Sra1	protein coding gene
ENSMUSG00000006057	Atp5g1	ATP synthase, H+ transporting, mitochondrial F0 complex, subunit C1 (subunit 9)	0.174755	5.47023	0.165262	0.351062	0.291297	5.47023	0.0191626	0.0727934	0.0557373	5.47023	0.657058	1	-0.250412	5.47023	0.0534628	0.260198	0.085559	5.47023	0.549103	0.663729	0.0350693	5.47023	0.787761	0.912007	ENSMUSG00000006057	Atp5mc1	protein coding gene
ENSMUSG00000006058	Snf8	SNF8, ESCRT-II complex subunit, homolog (S. cerevisiae)	0.282863	4.79456	0.00741386	0.0380099	0.337926	4.79456	0.00103102	0.00753104	0.0891605	4.79456	0.395627	1	0.0424195	4.79456	0.709118	0.906347	0.671162	4.79456	1.58284e-08	1.64408e-07	0.34616	4.79456	0.00114855	0.00656537	ENSMUSG00000006058	Snf8	protein coding gene
ENSMUSG00000006095	Tbcb	tubulin folding cofactor B	0.246514	4.81355	0.0217072	0.0854534	0.428886	4.81355	3.56548e-05	0.000487808	0.249582	4.81355	0.0177911	0.431413	0.0288973	4.81355	0.802463	0.952144	0.399494	4.81355	0.00106763	0.00380358	0.455006	4.81355	2.15123e-05	0.00018741	ENSMUSG00000006095	Tbcb	protein coding gene
ENSMUSG00000006127	Inpp5k	inositol polyphosphate 5-phosphatase K	-0.336143	5.85528	0.00222612	0.0150037	-0.503284	5.85528	3.95163e-06	7.74786e-05	-0.0661315	5.85528	0.539825	1	0.0127262	5.85528	0.910218	0.999741	-0.0431193	5.85528	0.731558	0.817694	0.135474	5.85528	0.216688	0.425201	ENSMUSG00000006127	Inpp5k	protein coding gene
ENSMUSG00000006134	Crkl	v-crk avian sarcoma virus CT10 oncogene homolog-like	0.136563	6.0351	0.132619	0.30381	0.0850808	6.0351	0.34801	0.549729	0.0391439	6.0351	0.669691	1	-0.0828508	6.0351	0.373635	0.695521	0.474969	6.0351	2.74816e-06	1.90436e-05	0.279631	6.0351	0.00210843	0.0110007	ENSMUSG00000006134	Crkl	protein coding gene
ENSMUSG00000006154	Eps8l1	EPS8-like 1	0.000216961	7.36929	0.999703	1	-0.187011	7.36929	0.101366	0.240361	-0.147559	7.36929	0.196926	1	0.00811776	7.36929	0.943988	1	-0.213302	7.36929	0.100627	0.175101	-0.251944	7.36929	0.0284522	0.0957299	ENSMUSG00000006154	Eps8l1	protein coding gene
ENSMUSG00000006169	Clint1	clathrin interactor 1	0.346284	6.92838	3.06e-05	0.000446324	0.287185	6.92838	0.000505354	0.00425264	0.0561229	6.92838	0.498532	1	0.115427	6.92838	0.171832	0.474645	0.258591	6.92838	0.0058086	0.0163078	0.0685089	6.92838	0.414297	0.640343	ENSMUSG00000006169	Clint1	protein coding gene
ENSMUSG00000006179	Prss16	protease, serine 16 (thymus)	-0.788312	-0.544978	0.255976	0.467636	0.324248	-0.544978	0.626841	0.785905	-0.0506407	-0.544978	1	1	-1.26017	-0.544978	0.125867	0.407938	1.53347	-0.544978	0.0124109	0.0310256	1.44223	-0.544978	0.0111599	0.0449371	ENSMUSG00000006179	Prss16	protein coding gene
ENSMUSG00000006191	Cdkal1	CDK5 regulatory subunit associated protein 1-like 1	0.0169139	4.73701	0.882336	0.968694	-0.116402	4.73701	0.292435	0.490969	-0.0511278	4.73701	0.649718	1	0.244605	4.73701	0.0310897	0.191701	-0.465253	4.73701	0.000577583	0.00221867	-0.023678	4.73701	0.851563	0.946921	ENSMUSG00000006191	Cdkal1	protein coding gene
ENSMUSG00000006204	5430419D17Rik	RIKEN cDNA 5430419D17 gene	0.1432	2.04496	0.58931	0.77707	0.0454291	2.04496	0.867891	0.949078	0.536166	2.04496	0.0281008	0.54966	0.644963	2.04496	0.0118202	0.110893	-1.3179	2.04496	0.000137243	0.000624706	-1.83137	2.04496	5.84664e-09	8.7814e-08	ENSMUSG00000006204	Cdcp3	protein coding gene
ENSMUSG00000006205	Htra1	HtrA serine peptidase 1	-0.156124	6.86418	0.18828	0.382964	-0.0755116	6.86418	0.522585	0.705119	-0.0747174	6.86418	0.528769	1	-0.40917	6.86418	0.000637256	0.0148442	-0.612014	6.86418	7.57968e-06	4.70696e-05	-0.441332	6.86418	0.000215748	0.00149721	ENSMUSG00000006205	Htra1	protein coding gene
ENSMUSG00000006215	Zbtb17	zinc finger and BTB domain containing 17	0.102028	4.76247	0.403149	0.621852	-0.0351656	4.76247	0.772032	0.8878	-0.104804	4.76247	0.391113	1	-0.0179961	4.76247	0.902978	0.99676	-0.120072	4.76247	0.417074	0.537514	0.184387	4.76247	0.134674	0.306841	ENSMUSG00000006215	Zbtb17	protein coding gene
ENSMUSG00000006218	Fam131c	family with sequence similarity 131, member C	0.270646	0.30151	0.402625	0.621565	0.141286	0.30151	0.691016	0.831653	0.233993	0.30151	0.478899	1	-0.143522	0.30151	0.760946	0.933626	-0.0832179	0.30151	0.957751	0.987645	-0.175532	0.30151	0.700021	0.858376	ENSMUSG00000006218	Fam131c	protein coding gene
ENSMUSG00000006219	Fblim1	filamin binding LIM protein 1	0.472131	2.14431	0.0542798	0.164679	0.378645	2.14431	0.119317	0.26954	-0.0599625	2.14431	0.826355	1	0.358029	2.14431	0.164787	0.46516	1.59561	2.14431	7.40977e-10	9.21182e-09	0.538193	2.14431	0.0338736	0.109758	ENSMUSG00000006219	Fblim1	protein coding gene
ENSMUSG00000006221	Hspb7	heat shock protein family, member 7 (cardiovascular)	0.118033	5.4611	0.643941	0.817814	0.705312	5.4611	0.00524031	0.0269455	0.415822	5.4611	0.099802	0.913107	0.0231846	5.4611	0.929612	1	0.103255	5.4611	0.708847	0.800183	-0.010474	5.4611	0.968643	1	ENSMUSG00000006221	Hspb7	protein coding gene
ENSMUSG00000006235	Epor	erythropoietin receptor	-0.142386	-0.824126	0.898434	0.976213	-2.36991	-0.824126	0.000293522	0.00271395	0.316844	-0.824126	0.521613	1	-0.304322	-0.824126	0.77053	0.938205	0.11829	-0.824126	0.918865	0.959871	-0.693951	-0.824126	0.241145	0.45613	ENSMUSG00000006235	Epor	protein coding gene
ENSMUSG00000006241	Ccdc159	coiled-coil domain containing 159	-0.561044	0.942662	0.0492825	0.154369	-0.635676	0.942662	0.0183631	0.0706938	0.191054	0.942662	0.484179	1	0.268185	0.942662	0.36898	0.691118	-1.07867	0.942662	0.00748136	0.0202061	0.0965373	0.942662	0.754864	0.892509	ENSMUSG00000006241	Ccdc159	protein coding gene
ENSMUSG00000006262	Mob1b	MOB kinase activator 1B	0.381749	6.64671	0.00749858	0.038341	0.404752	6.64671	0.00443378	0.023621	0.192932	6.64671	0.175964	1	0.392207	6.64671	0.00629647	0.0743069	0.676611	6.64671	1.82559e-05	0.00010451	-0.024053	6.64671	0.86889	0.956217	ENSMUSG00000006262	Mob1b	protein coding gene
ENSMUSG00000006269	Atp6v1b1	ATPase, H+ transporting, lysosomal V1 subunit B1	-0.167808	0.528574	0.701574	0.860032	-0.793082	0.528574	0.0396207	0.123544	-0.300537	0.528574	0.429623	1	-0.0408541	0.528574	0.944197	1	0.414859	0.528574	0.319708	0.438624	0.115871	0.528574	0.80067	0.919554	ENSMUSG00000006269	Atp6v1b1	protein coding gene
ENSMUSG00000006273	Atp6v1b2	ATPase, H+ transporting, lysosomal V1 subunit B2	0.24897	6.7044	0.00321438	0.0201568	0.335629	6.7044	6.19703e-05	0.000771134	0.0167029	6.7044	0.846395	1	-0.193365	6.7044	0.0268526	0.176822	0.811843	6.7044	3.54797e-18	9.71515e-17	0.492783	6.7044	5.58941e-09	8.41481e-08	ENSMUSG00000006273	Atp6v1b2	protein coding gene
ENSMUSG00000006276	Eps15l1	epidermal growth factor receptor pathway substrate 15-like 1	0.117952	5.90532	0.334525	0.555612	-0.076433	5.90532	0.525605	0.707851	-0.0406301	5.90532	0.739449	1	0.0791764	5.90532	0.526635	0.803622	-0.295871	5.90532	0.0355987	0.0743465	-0.0307369	5.90532	0.80583	0.922081	ENSMUSG00000006276	Eps15l1	protein coding gene
ENSMUSG00000006281	Tep1	telomerase associated protein 1	-0.183725	6.0542	0.0743444	0.205129	-0.301931	6.0542	0.00314934	0.0181655	0.107199	6.0542	0.296922	1	0.141263	6.0542	0.176949	0.482256	0.306603	6.0542	0.00790672	0.0211614	0.601424	6.0542	3.63725e-09	5.6078e-08	ENSMUSG00000006281	Tep1	protein coding gene
ENSMUSG00000006288	Ttc5	tetratricopeptide repeat domain 5	-0.248726	4.81249	0.0217228	0.085459	-0.166019	4.81249	0.112737	0.259159	0.0725973	4.81249	0.487845	1	0.24373	4.81249	0.0243793	0.167234	-0.36606	4.81249	0.00444206	0.0129642	0.0669915	4.81249	0.535676	0.739841	ENSMUSG00000006288	Ttc5	protein coding gene
ENSMUSG00000006289	Osgep	O-sialoglycoprotein endopeptidase	-0.295838	4.74392	0.00624513	0.0333172	-0.32715	4.74392	0.00196692	0.0125699	-0.0768532	4.74392	0.470898	1	-0.161152	4.74392	0.152743	0.448047	0.000946502	4.74392	0.997889	1	-0.0534405	4.74392	0.624385	0.807955	ENSMUSG00000006289	Osgep	protein coding gene
ENSMUSG00000006299	Aamp	angio-associated migratory protein	0.13576	6.8157	0.110962	0.270651	0.0434921	6.8157	0.611833	0.774613	-0.0670134	6.8157	0.431518	1	-0.124314	6.8157	0.154474	0.450157	-0.161863	6.8157	0.100327	0.174738	-0.0395559	6.8157	0.647028	0.823752	ENSMUSG00000006299	Aamp	protein coding gene
ENSMUSG00000006301	Tmbim1	transmembrane BAX inhibitor motif containing 1	0.186167	7.2479	0.0344128	0.119359	0.203206	7.2479	0.0205709	0.0766567	-0.0149454	7.2479	0.868023	1	-0.160481	7.2479	0.0736656	0.307795	-0.275149	7.2479	0.00667771	0.0183833	-0.25491	7.2479	0.00428205	0.0201406	ENSMUSG00000006301	Tmbim1	protein coding gene
ENSMUSG00000006304	Arpc2	actin related protein 2/3 complex, subunit 2	0.347972	7.48913	7.96e-05	0.00099611	0.341419	7.48913	0.000101115	0.0011471	0.136594	7.48913	0.120685	0.944342	-0.0957547	7.48913	0.287551	0.614101	0.720324	7.48913	1.66237e-13	3.07706e-12	0.468165	7.48913	1.16616e-07	1.5003e-06	ENSMUSG00000006304	Arpc2	protein coding gene
ENSMUSG00000006307	Kmt2b	lysine (K)-specific methyltransferase 2B	0.26653	6.31493	0.042801	0.139508	-0.101943	6.31493	0.437583	0.633822	-0.024004	6.31493	0.854793	1	0.452052	6.31493	0.000632664	0.0147598	-0.0390315	6.31493	0.801153	0.870201	0.284424	6.31493	0.0312758	0.103151	ENSMUSG00000006307	Kmt2b	protein coding gene
ENSMUSG00000006310	Zbtb32	zinc finger and BTB domain containing 32	-0.123952	0.673341	0.736233	0.882478	0.652823	0.673341	0.0189693	0.0723167	0.167352	0.673341	0.60405	1	-0.305137	0.673341	0.439976	0.746908	0.197359	0.673341	0.710714	0.801489	0.834198	0.673341	0.00497886	0.0228635	ENSMUSG00000006310	Zbtb32	protein coding gene
ENSMUSG00000006313	Upk1a	uroplakin 1A	-0.155802	0.322464	0.769906	0.905085	-0.583743	0.322464	0.170421	0.343472	-0.779802	0.322464	0.0667777	0.824943	0.143602	0.322464	0.75443	0.930016	-1.71229	0.322464	0.0058032	0.016295	0.0633776	0.322464	0.906278	0.973296	ENSMUSG00000006313	Upk1a	protein coding gene
ENSMUSG00000006315	Tmem147	transmembrane protein 147	0.115206	5.40193	0.305979	0.524071	0.368474	5.40193	0.000824724	0.00632824	0.0947558	5.40193	0.393826	1	-0.174912	5.40193	0.135206	0.422684	-0.0177	5.40193	0.887471	0.936504	0.0702647	5.40193	0.536249	0.740205	ENSMUSG00000006315	Tmem147	protein coding gene
ENSMUSG00000006333	Rps9	ribosomal protein S9	-0.00987159	9.24074	0.925639	0.988629	0.00876249	9.24074	0.934092	0.985972	0.00765916	9.24074	0.942127	1	-0.126294	9.24074	0.232248	0.551937	0.0760651	9.24074	0.515205	0.631786	0.0563138	9.24074	0.593465	0.784165	ENSMUSG00000006333	Rps9	protein coding gene
ENSMUSG00000006335	Tfpt	TCF3 (E2A) fusion partner	-0.0711141	3.38405	0.64203	0.816846	-0.0820738	3.38405	0.575099	0.74694	-0.184886	3.38405	0.221353	1	-0.050489	3.38405	0.756425	0.93116	-0.285623	3.38405	0.130957	0.216931	-0.122085	3.38405	0.439257	0.662063	ENSMUSG00000006335	Tfpt	protein coding gene
ENSMUSG00000006342	Susd2	sushi domain containing 2	0.0260591	7.46914	0.820816	0.933448	-0.121297	7.46914	0.287166	0.485823	0.13359	7.46914	0.240285	1	0.103724	7.46914	0.365075	0.687357	0.389841	7.46914	0.00212635	0.00691432	-0.0785781	7.46914	0.494764	0.709048	ENSMUSG00000006342	Susd2	protein coding gene
ENSMUSG00000006344	Ggt5	gamma-glutamyltransferase 5	-0.325049	2.85718	0.137417	0.310868	-0.708845	2.85718	0.0013664	0.00944132	-0.160771	2.85718	0.460687	1	-0.104855	2.85718	0.655748	0.877883	1.26114	2.85718	2.6018e-08	2.60927e-07	1.01538	2.85718	7.94827e-07	9.0524e-06	ENSMUSG00000006344	Ggt5	protein coding gene
ENSMUSG00000006345	Ggt1	gamma-glutamyltransferase 1	-0.261215	0.444912	0.645889	0.819259	1.61377	0.444912	0.000822774	0.00632485	-0.575482	0.444912	0.310032	1	2.20033	0.444912	6.33893e-06	0.000398937	0.539502	0.444912	0.397327	0.517731	0.572433	0.444912	0.309389	0.534875	ENSMUSG00000006345	Ggt1	protein coding gene
ENSMUSG00000006356	Crip2	cysteine rich protein 2	0.421836	7.13819	4.93e-05	0.00066012	0.205244	7.13819	0.0480346	0.141828	-0.0293168	7.13819	0.780557	1	-0.0890991	7.13819	0.400563	0.71677	-0.240102	7.13819	0.0443681	0.0893616	-0.0060905	7.13819	0.957074	0.998899	ENSMUSG00000006356	Crip2	protein coding gene
ENSMUSG00000006360	Crip1	cysteine-rich protein 1 (intestinal)	0.265635	6.9711	0.060375	0.177411	0.0377824	6.9711	0.789306	0.899793	0.21691	6.9711	0.124462	0.948756	-0.57947	6.9711	5.61167e-05	0.00228816	0.483651	6.9711	0.00203156	0.00665345	0.58502	6.9711	3.62935e-05	0.000301321	ENSMUSG00000006360	Crip1	protein coding gene
ENSMUSG00000006362	Cbfa2t3	CBFA2/RUNX1 translocation partner 3	-0.477802	3.46308	0.00243662	0.0161669	-0.786094	3.46308	5.77881e-07	1.48692e-05	-0.0241866	3.46308	0.875274	1	0.209037	3.46308	0.184977	0.492834	0.0319361	3.46308	0.872722	0.92507	0.0832736	3.46308	0.604486	0.792888	ENSMUSG00000006362	Cbfa2t3	protein coding gene
ENSMUSG00000006369	Fbln1	fibulin 1	-0.0910014	4.94085	0.592614	0.779237	-0.656846	4.94085	9.98623e-05	0.00113693	-0.216232	4.94085	0.200321	1	-0.387823	4.94085	0.0238186	0.165232	-0.00190642	4.94085	0.998553	1	-0.489337	4.94085	0.00413232	0.0195658	ENSMUSG00000006369	Fbln1	protein coding gene
ENSMUSG00000006373	Pgrmc1	progesterone receptor membrane component 1	0.0548401	7.40836	0.630851	0.808519	0.0933311	7.40836	0.410092	0.609316	0.0797163	7.40836	0.48274	1	-0.051869	7.40836	0.651327	0.875261	0.124552	7.40836	0.327765	0.44636	-0.219475	7.40836	0.055119	0.159411	ENSMUSG00000006373	Pgrmc1	protein coding gene
ENSMUSG00000006378	Gcat	glycine C-acetyltransferase (2-amino-3-ketobutyrate-coenzyme A ligase)	0.0691673	4.08429	0.66997	0.836972	0.211249	4.08429	0.176876	0.351754	-0.0771797	4.08429	0.637721	1	0.105402	4.08429	0.520648	0.79972	0.300849	4.08429	0.0957357	0.168236	-0.037967	4.08429	0.823563	0.932149	ENSMUSG00000006378	Gcat	protein coding gene
ENSMUSG00000006386	Tek	TEK receptor tyrosine kinase	-0.512362	4.49518	1.78e-05	0.000280117	-0.693359	4.49518	5.29167e-09	2.47741e-07	-0.14345	4.49518	0.218954	1	-0.2173	4.49518	0.075131	0.310873	-0.648725	4.49518	6.4889e-06	4.09449e-05	-0.794388	4.49518	1.44764e-10	2.61652e-09	ENSMUSG00000006386	Tek	protein coding gene
ENSMUSG00000006390	Elovl1	elongation of very long chain fatty acids (FEN1/Elo2, SUR4/Elo3, yeast)-like 1	0.19529	7.36917	0.155915	0.338245	0.0639481	7.36917	0.642687	0.796941	-0.0923168	7.36917	0.503393	1	-0.40648	7.36917	0.00341823	0.0493037	-0.151516	7.36917	0.334229	0.453202	-0.393378	7.36917	0.00447961	0.0209263	ENSMUSG00000006390	Elovl1	protein coding gene
ENSMUSG00000006392	Med8	mediator complex subunit 8	0.218206	5.2897	0.0226095	0.0881913	0.24517	5.2897	0.00934531	0.0421979	0.0521943	5.2897	0.580899	1	0.0159831	5.2897	0.874849	0.985605	0.101293	5.2897	0.372815	0.492986	0.179863	5.2897	0.0632135	0.177007	ENSMUSG00000006392	Med8	protein coding gene
ENSMUSG00000006395	Hyi	hydroxypyruvate isomerase (putative)	-0.600294	2.54623	0.00205952	0.0141238	-0.343291	2.54623	0.0678951	0.181764	-0.0443814	2.54623	0.832945	1	-0.549719	2.54623	0.0084004	0.0889386	0.337821	2.54623	0.0998619	0.174212	0.47508	2.54623	0.0072671	0.0315236	ENSMUSG00000006395	Hyi	polymorphic pseudogene
ENSMUSG00000006398	Cdc20	cell division cycle 20	0.316925	4.42393	0.0771186	0.210538	0.168216	4.42393	0.350666	0.552086	0.395887	4.42393	0.0260031	0.530179	0.0215155	4.42393	0.909936	0.999741	0.571067	4.42393	0.00429615	0.0126151	0.474686	4.42393	0.00845524	0.0357171	ENSMUSG00000006398	Cdc20	protein coding gene
ENSMUSG00000006403	Adamts4	a disintegrin-like and metallopeptidase (reprolysin type) with thrombospondin type 1 motif, 4	3.90406	3.65391	7.25e-28	3.66e-25	1.88236	3.65391	2.92658e-08	1.09718e-06	1.03346	3.65391	0.00245785	0.12286	0.597212	3.65391	0.0986152	0.359803	2.8768	3.65391	6.12318e-15	1.28875e-13	0.638031	3.65391	0.0689195	0.189176	ENSMUSG00000006403	Adamts4	protein coding gene
ENSMUSG00000006411	Nectin4	nectin cell adhesion molecule 4	0.103184	7.2449	0.383157	0.603982	-0.0369524	7.2449	0.754405	0.876509	-0.126618	7.2449	0.285979	1	0.214172	7.2449	0.0711496	0.302142	0.0353582	7.2449	0.787365	0.860382	0.155027	7.2449	0.190181	0.389348	ENSMUSG00000006411	Nectin4	protein coding gene
ENSMUSG00000006412	Pfdn2	prefoldin 2	0.464462	3.36822	0.00136449	0.0101832	0.311376	3.36822	0.0329971	0.108307	-0.0682568	3.36822	0.655036	1	0.148645	3.36822	0.3524	0.674274	0.48283	3.36822	0.00494546	0.0142257	-0.123155	3.36822	0.423652	0.648382	ENSMUSG00000006412	Pfdn2	protein coding gene
ENSMUSG00000006418	Rnf114	ring finger protein 114	0.0465244	5.54658	0.657803	0.827698	-0.00245361	5.54658	0.978461	1	0.0808714	5.54658	0.431642	1	-0.182015	5.54658	0.0881588	0.339392	0.832759	5.54658	1.32766e-13	2.48872e-12	1.04605	5.54658	1.07459e-25	5.79403e-24	ENSMUSG00000006418	Rnf114	protein coding gene
ENSMUSG00000006423	C330007P06Rik	RIKEN cDNA C330007P06 gene	0.0908137	5.2563	0.44597	0.662108	0.113202	5.2563	0.333955	0.535228	0.128829	5.2563	0.271064	1	-5.40226e-05	5.2563	1	1	0.177438	5.2563	0.186947	0.28726	-0.177255	5.2563	0.147157	0.325874	ENSMUSG00000006423	Steep1	protein coding gene
ENSMUSG00000006435	Neurl1a	neuralized E3 ubiquitin protein ligase 1A	-0.220765	2.91833	0.267179	0.480941	-0.381233	2.91833	0.0554533	0.157693	0.280387	2.91833	0.14313	0.981006	0.036793	2.91833	0.867184	0.981983	0.108081	2.91833	0.65244	0.754115	-0.128624	2.91833	0.533179	0.737825	ENSMUSG00000006435	Neurl1a	protein coding gene
ENSMUSG00000006442	Srm	spermidine synthase	0.929991	5.27562	1.51e-12	1.11e-10	1.09156	5.27562	6.36306e-17	1.79616e-14	-0.0737926	5.27562	0.587095	1	-0.204337	5.27562	0.146585	0.439407	0.36409	5.27562	0.0153484	0.0370489	0.113128	5.27562	0.403822	0.631322	ENSMUSG00000006442	Srm	protein coding gene
ENSMUSG00000006445	Epha2	Eph receptor A2	0.911395	5.87822	5.11e-12	3.41e-10	0.246139	5.87822	0.0634876	0.173819	-0.0683386	5.87822	0.612298	1	0.172707	5.87822	0.199341	0.511868	0.280285	5.87822	0.0595689	0.113751	0.108946	5.87822	0.415909	0.641844	ENSMUSG00000006445	Epha2	protein coding gene
ENSMUSG00000006456	Rbm14	RNA binding motif protein 14	0.109156	4.69462	0.422908	0.640707	0.0786876	4.69462	0.569598	0.742062	-0.0538873	4.69462	0.683202	1	-0.0418227	4.69462	0.758555	0.932645	-0.246213	4.69462	0.12049	0.202736	-0.0360418	4.69462	0.791331	0.913605	ENSMUSG00000006456	Rbm14	protein coding gene
ENSMUSG00000006457	Actn3	actinin alpha 3	-0.0781574	5.42584	0.81689	0.93135	-0.319174	5.42584	0.343718	0.545487	-0.104668	5.42584	0.756683	1	-0.6159	5.42584	0.0696734	0.298555	-0.776354	5.42584	0.0468575	0.0934473	-1.07637	5.42584	0.001639	0.00890478	ENSMUSG00000006457	Actn3	protein coding gene
ENSMUSG00000006462	A530013C23Rik	RIKEN cDNA A530013C23 gene	-0.118628	2.43291	0.608556	0.791197	-0.548189	2.43291	0.0139424	0.0574424	-0.27472	2.43291	0.212981	1	0.458215	2.43291	0.0392424	0.218829	-0.376774	2.43291	0.155938	0.24879	-0.141926	2.43291	0.544161	0.745924	ENSMUSG00000006462	A530013C23Rik	lncRNA gene
ENSMUSG00000006463	Zdhhc24	zinc finger, DHHC domain containing 24	-0.433908	3.34916	0.00888057	0.0436077	-0.191752	3.34916	0.222084	0.409777	0.104486	3.34916	0.52016	1	-0.178966	3.34916	0.299913	0.625546	0.11298	3.34916	0.545001	0.660102	0.201982	3.34916	0.214552	0.422914	ENSMUSG00000006463	Zdhhc24	protein coding gene
ENSMUSG00000006464	Bbs1	Bardet-Biedl syndrome 1 (human)	-0.454134	3.53223	0.00250644	0.016516	-0.435598	3.53223	0.00295401	0.0173156	-0.203413	3.53223	0.159527	1	-0.156607	3.53223	0.313281	0.639183	-0.556029	3.53223	0.00201278	0.00659868	-0.424784	3.53223	0.0054548	0.0247296	ENSMUSG00000006464	Bbs1	protein coding gene
ENSMUSG00000006471	Ndor1	NADPH dependent diflavin oxidoreductase 1	-0.00259986	3.1793	1	1	0.0753148	3.1793	0.640406	0.795431	0.0508088	3.1793	0.760107	1	0.113778	3.1793	0.492405	0.783165	-0.793047	3.1793	0.000189413	0.000833511	-0.0256775	3.1793	0.909479	0.97425	ENSMUSG00000006471	Ndor1	protein coding gene
ENSMUSG00000006476	Nsmf	NMDA receptor synaptonuclear signaling and neuronal migration factor	-0.252386	5.28285	0.0598123	0.176251	-0.243029	5.28285	0.0669523	0.180094	-0.0969668	5.28285	0.464046	1	-0.508608	5.28285	0.000198731	0.00606462	-0.816202	5.28285	3.00679e-07	2.54756e-06	-0.553315	5.28285	4.57868e-05	0.000373514	ENSMUSG00000006476	Nsmf	protein coding gene
ENSMUSG00000006494	Pdk1	pyruvate dehydrogenase kinase, isoenzyme 1	-0.156411	6.29317	0.128725	0.297706	-0.207444	6.29317	0.0423574	0.129405	0.02148	6.29317	0.832113	1	0.0158763	6.29317	0.877735	0.986669	0.0612882	6.29317	0.596239	0.706495	0.0353312	6.29317	0.730505	0.878606	ENSMUSG00000006494	Pdk1	protein coding gene
ENSMUSG00000006498	Ptbp1	polypyrimidine tract binding protein 1	0.525158	7.63931	5.81e-07	1.42e-05	0.404865	7.63931	0.000113272	0.00126117	0.128175	7.63931	0.222331	1	0.105634	7.63931	0.318506	0.6445	0.442915	7.63931	0.000152004	0.000685391	0.276339	7.63931	0.0087188	0.0365808	ENSMUSG00000006498	Ptbp1	protein coding gene
ENSMUSG00000006517	Mvd	mevalonate (diphospho) decarboxylase	0.111101	5.53315	0.358886	0.580812	0.027279	5.53315	0.82145	0.919847	0.20667	5.53315	0.0839972	0.872556	-0.0429735	5.53315	0.736034	0.920665	-0.209951	5.53315	0.132731	0.219276	-0.203613	5.53315	0.0976287	0.245639	ENSMUSG00000006517	Mvd	protein coding gene
ENSMUSG00000006519	Cyba	cytochrome b-245, alpha polypeptide	-0.0997459	4.80854	0.491879	0.701094	0.0501978	4.80854	0.731063	0.86043	0.362924	4.80854	0.00844105	0.28262	-0.576741	4.80854	0.000224577	0.00672506	2.30917	4.80854	2.14832e-56	5.57256e-54	2.39558	4.80854	3.36292e-70	1.37343e-67	ENSMUSG00000006519	Cyba	protein coding gene
ENSMUSG00000006522	Itih3	inter-alpha trypsin inhibitor, heavy chain 3	-0.481315	0.14821	0.190486	0.385897	-1.06215	0.14821	0.00731211	0.0349928	-0.796982	0.14821	0.0301895	0.569801	-0.590465	0.14821	0.158546	0.45684	-0.211215	0.14821	0.716732	0.806221	-0.489683	0.14821	0.220202	0.429975	ENSMUSG00000006522	Itih3	protein coding gene
ENSMUSG00000006526	Stimate	STIM activating enhancer	-0.0184875	4.61273	0.87689	0.966242	-0.0267879	4.61273	0.807091	0.910756	0.0906115	4.61273	0.426559	1	-0.155756	4.61273	0.195959	0.507229	0.0648686	4.61273	0.631308	0.736661	0.161232	4.61273	0.162833	0.350372	ENSMUSG00000006526	Stimate	protein coding gene
ENSMUSG00000006527	Sfmbt1	Scm-like with four mbt domains 1	0.0773999	5.27821	0.493853	0.702984	-0.160238	5.27821	0.153746	0.320152	-0.0387303	5.27821	0.726343	1	0.175764	5.27821	0.124436	0.405387	0.442442	5.27821	0.000438201	0.0017411	0.272232	5.27821	0.0157102	0.059315	ENSMUSG00000006527	Sfmbt1	protein coding gene
ENSMUSG00000006542	Prkag3	protein kinase, AMP-activated, gamma 3 non-catalytic subunit	-0.0411079	1.62432	0.945144	1	-0.0865136	1.62432	0.802504	0.908205	0.610615	1.62432	0.0564757	0.772685	0.212209	1.62432	0.528782	0.804112	-0.564474	1.62432	0.174973	0.272702	0.0253647	1.62432	0.942441	0.991404	ENSMUSG00000006542	Prkag3	protein coding gene
ENSMUSG00000006574	Slc4a1	solute carrier family 4 (anion exchanger), member 1	0.416846	0.353234	0.674732	0.840296	1.58387	0.353234	0.0455715	0.136601	-0.188547	0.353234	0.843831	1	2.53498	0.353234	0.00167467	0.0299359	1.14553	0.353234	0.199223	0.301894	0.41306	0.353234	0.655402	0.828642	ENSMUSG00000006574	Slc4a1	protein coding gene
ENSMUSG00000006575	Rundc3a	RUN domain containing 3A	-1.06546	1.06363	0.00823545	0.0412525	-0.403178	1.06363	0.286985	0.485609	-0.27298	1.06363	0.465435	1	-0.62985	1.06363	0.125671	0.407544	0.139453	1.06363	0.733258	0.818735	0.0525055	1.06363	0.911045	0.975049	ENSMUSG00000006575	Rundc3a	protein coding gene
ENSMUSG00000006576	Slc4a3	solute carrier family 4 (anion exchanger), member 3	-0.334142	4.31295	0.0339723	0.118348	-0.434816	4.31295	0.00495489	0.0257429	-0.0279497	4.31295	0.855555	1	-0.0223878	4.31295	0.893435	0.993021	-1.21791	4.31295	4.16995e-10	5.39009e-09	-0.64493	4.31295	6.27654e-05	0.000498668	ENSMUSG00000006576	Slc4a3	protein coding gene
ENSMUSG00000006585	Cdt1	chromatin licensing and DNA replication factor 1	0.222776	3.83519	0.287985	0.504183	0.480105	3.83519	0.0186807	0.0715578	0.170842	3.83519	0.408502	1	-0.101893	3.83519	0.627293	0.863666	1.08325	3.83519	1.61893e-06	1.18157e-05	0.586935	3.83519	0.00446142	0.0208464	ENSMUSG00000006585	Cdt1	protein coding gene
ENSMUSG00000006586	Runx1t1	RUNX1 translocation partner 1	-0.935363	3.15945	1.08e-05	0.000183445	-0.695123	3.15945	0.00074199	0.00582753	-0.0309723	3.15945	0.884209	1	-0.230356	3.15945	0.272264	0.596083	-0.990001	3.15945	8.89646e-05	0.000426919	-0.424689	3.15945	0.0419791	0.129237	ENSMUSG00000006586	Runx1t1	protein coding gene
ENSMUSG00000006587	Snai3	snail family zinc finger 3	-1.1702	0.206951	0.0141364	0.0616841	-0.945726	0.206951	0.0459887	0.137458	-1.0768	0.206951	0.0220739	0.478767	-0.960181	0.206951	0.0654838	0.289402	-0.676775	0.206951	0.259572	0.372133	-0.512936	0.206951	0.301686	0.526442	ENSMUSG00000006587	Snai3	protein coding gene
ENSMUSG00000006589	Aprt	adenine phosphoribosyl transferase	0.350942	4.99426	0.00638691	0.0338478	0.495469	4.99426	9.78817e-05	0.00111836	0.118366	4.99426	0.355463	1	-0.249763	4.99426	0.0701051	0.29977	0.706321	4.99426	8.9559e-07	6.88184e-06	0.556016	4.99426	1.63164e-05	0.000146079	ENSMUSG00000006589	Aprt	protein coding gene
ENSMUSG00000006599	Gtf2h1	general transcription factor II H, polypeptide 1	0.222279	5.9738	0.00584975	0.0316269	0.169603	5.9738	0.0338569	0.11028	-0.0982444	5.9738	0.223917	1	-0.169455	5.9738	0.0450539	0.236416	0.085735	5.9738	0.356734	0.476524	0.0273414	5.9738	0.746762	0.887555	ENSMUSG00000006599	Gtf2h1	protein coding gene
ENSMUSG00000006611	Hfe	homeostatic iron regulator	-0.37005	3.85164	0.0370754	0.125958	-0.51595	3.85164	0.00342364	0.0194084	0.127536	3.85164	0.456015	1	-0.0395712	3.85164	0.843451	0.970044	1.72625	3.85164	4.27535e-21	1.43974e-19	0.673451	3.85164	8.65295e-05	0.000665172	ENSMUSG00000006611	Hfe	protein coding gene
ENSMUSG00000006638	Abhd1	abhydrolase domain containing 1	0.258714	2.98217	0.223674	0.428982	0.226867	2.98217	0.279624	0.476761	0.321385	2.98217	0.123121	0.946726	0.0206841	2.98217	0.928655	1	-0.378634	2.98217	0.146537	0.236925	-0.487044	2.98217	0.0311049	0.102701	ENSMUSG00000006638	Abhd1	polymorphic pseudogene
ENSMUSG00000006641	Slc5a6	solute carrier family 5 (sodium-dependent vitamin transporter), member 6	0.0529337	4.73177	0.726846	0.875955	0.183604	4.73177	0.204622	0.388267	0.0205862	4.73177	0.900489	1	-0.208435	4.73177	0.16369	0.463426	-0.0977679	4.73177	0.556521	0.670243	-0.165502	4.73177	0.262995	0.482085	ENSMUSG00000006641	Slc5a6	protein coding gene
ENSMUSG00000006651	Aplp1	amyloid beta (A4) precursor-like protein 1	0.0924354	1.84124	0.703268	0.861234	-0.0698318	1.84124	0.773261	0.888788	-0.184417	1.84124	0.430696	1	-0.0638473	1.84124	0.857324	0.977093	0.391083	1.84124	0.120807	0.203179	-0.246828	1.84124	0.335117	0.562288	ENSMUSG00000006651	Aplp1	protein coding gene
ENSMUSG00000006673	Qrich1	glutamine-rich 1	0.151747	6.85071	0.0811418	0.218354	0.186384	6.85071	0.0311623	0.103878	0.0422204	6.85071	0.625731	1	-0.0151378	6.85071	0.869295	0.982871	0.184231	6.85071	0.0597734	0.114085	0.0273127	6.85071	0.756356	0.89326	ENSMUSG00000006673	Qrich1	protein coding gene
ENSMUSG00000006675	P4htm	prolyl 4-hydroxylase, transmembrane (endoplasmic reticulum)	-0.592143	1.80341	0.00685938	0.0358372	-0.502483	1.80341	0.0150768	0.0608878	-0.0606131	1.80341	0.781484	1	-0.3243	1.80341	0.149698	0.443846	-0.768053	1.80341	0.00516793	0.0147485	-0.434161	1.80341	0.0465554	0.139608	ENSMUSG00000006675	P4htm	protein coding gene
ENSMUSG00000006676	Usp19	ubiquitin specific peptidase 19	0.0855586	7.07161	0.403911	0.622436	-0.0615494	7.07161	0.543584	0.722908	-0.0917281	7.07161	0.368047	1	-0.000629156	7.07161	0.998178	1	0.0742231	7.07161	0.51555	0.63217	0.0976216	7.07161	0.342692	0.569817	ENSMUSG00000006676	Usp19	protein coding gene
ENSMUSG00000006678	Pola1	polymerase (DNA directed), alpha 1	0.0300018	5.09452	0.82571	0.935398	0.0571481	5.09452	0.663908	0.812477	0.0517787	5.09452	0.693289	1	0.0513722	5.09452	0.709462	0.906546	0.0663129	5.09452	0.660491	0.761038	0.109045	5.09452	0.407552	0.634619	ENSMUSG00000006678	Pola1	protein coding gene
ENSMUSG00000006699	Cdc42	cell division cycle 42	0.193835	8.48021	0.0944484	0.242478	0.288158	8.48021	0.0127655	0.053901	0.144282	8.48021	0.212467	1	-0.271826	8.48021	0.0196531	0.14892	0.740029	8.48021	7.18496e-09	7.77864e-08	0.198937	8.48021	0.0863463	0.224278	ENSMUSG00000006699	Cdc42	protein coding gene
ENSMUSG00000006705	Pknox1	Pbx/knotted 1 homeobox	0.0750391	4.93208	0.569476	0.761163	0.18735	4.93208	0.141758	0.302997	0.0367056	4.93208	0.781898	1	-0.0793065	4.93208	0.542516	0.811834	0.478744	4.93208	0.00081418	0.00299965	0.0881424	4.93208	0.504265	0.716509	ENSMUSG00000006705	Pknox1	protein coding gene
ENSMUSG00000006715	Gmnn	geminin	-0.214417	2.69828	0.398518	0.617298	0.270289	2.69828	0.270709	0.467752	0.230515	2.69828	0.347081	1	-0.0358463	2.69828	0.915166	1	0.624792	2.69828	0.0248903	0.0553359	0.579253	2.69828	0.0184039	0.0671186	ENSMUSG00000006715	Gmnn	protein coding gene
ENSMUSG00000006717	Acot13	acyl-CoA thioesterase 13	-0.0984449	3.54124	0.479471	0.690638	-0.102988	3.54124	0.442251	0.638176	0.138209	3.54124	0.290583	1	0.0557904	3.54124	0.688958	0.89577	-0.0494267	3.54124	0.779075	0.854436	0.00287761	3.54124	1	1	ENSMUSG00000006717	Acot13	protein coding gene
ENSMUSG00000006720	Zfp184	zinc finger protein 184 (Kruppel-like)	-0.405204	0.0251592	0.353446	0.574963	-0.352688	0.0251592	0.402532	0.602182	0.0159011	0.0251592	1	1	-0.367356	0.0251592	0.452365	0.75497	-0.674888	0.0251592	0.257757	0.370159	-0.825421	0.0251592	0.0698436	0.191084	ENSMUSG00000006720	Zfp184	protein coding gene
ENSMUSG00000006724	Cyp27b1	cytochrome P450, family 27, subfamily b, polypeptide 1	0.563966	-0.273314	0.282206	0.498247	0.800187	-0.273314	0.118828	0.268863	0.134402	-0.273314	0.839794	1	0.250565	-0.273314	0.714156	0.908853	1.46506	-0.273314	0.00882557	0.0232926	0.0420624	-0.273314	1	1	ENSMUSG00000006724	Cyp27b1	protein coding gene
ENSMUSG00000006728	Cdk4	cyclin-dependent kinase 4	0.142681	6.20677	0.128999	0.298098	0.392464	6.20677	2.14011e-05	0.000317648	0.15211	6.20677	0.101951	0.922655	-0.0587047	6.20677	0.545797	0.813367	0.654294	6.20677	3.02984e-10	3.9671e-09	0.116944	6.20677	0.217065	0.425637	ENSMUSG00000006728	Cdk4	protein coding gene
ENSMUSG00000006731	B4galnt1	beta-1,4-N-acetyl-galactosaminyl transferase 1	0.316366	4.61681	0.0249819	0.0948059	0.420806	4.61681	0.00232547	0.0143529	0.259975	4.61681	0.0611317	0.798247	0.211162	4.61681	0.142123	0.433299	1.18394	4.61681	9.39087e-15	1.94764e-13	1.00054	4.61681	5.31804e-13	1.21524e-11	ENSMUSG00000006731	B4galnt1	protein coding gene
ENSMUSG00000006732	Mettl1	methyltransferase like 1	0.174506	3.79408	0.213094	0.415515	0.603512	3.79408	6.23298e-06	0.000113405	0.0450541	3.79408	0.756498	1	-0.038426	3.79408	0.809818	0.955606	-0.090801	3.79408	0.588871	0.699856	-0.254495	3.79408	0.0840013	0.219733	ENSMUSG00000006732	Mettl1	protein coding gene
ENSMUSG00000006736	Tspan31	tetraspanin 31	0.139146	5.54453	0.114778	0.276067	0.220842	5.54453	0.0102691	0.045481	0.124905	5.54453	0.150935	0.989845	-0.34404	5.54453	0.000244645	0.00718037	0.580087	5.54453	3.78926e-09	4.26598e-08	0.0219302	5.54453	0.813331	0.926466	ENSMUSG00000006736	Tspan31	protein coding gene
ENSMUSG00000006740	Kif5b	kinesin family member 5B	0.325518	8.58953	0.00156385	0.0113276	0.392429	8.58953	0.000134882	0.00144616	0.0523017	8.58953	0.611082	1	0.00834032	8.58953	0.935739	1	0.214959	8.58953	0.060725	0.115611	0.0143516	8.58953	0.889774	0.966583	ENSMUSG00000006740	Kif5b	protein coding gene
ENSMUSG00000006763	Saal1	serum amyloid A-like 1	-0.192518	3.79062	0.196163	0.393782	-0.215496	3.79062	0.134311	0.292152	-0.137422	3.79062	0.347539	1	-0.0677829	3.79062	0.670776	0.884431	6.25902e-05	3.79062	0.97981	1	-0.00835148	3.79062	0.950786	0.995111	ENSMUSG00000006763	Saal1	protein coding gene
ENSMUSG00000006777	Krt23	keratin 23	-0.18172	6.58157	0.368326	0.590351	-0.218403	6.58157	0.279134	0.47618	-0.234629	6.58157	0.245547	1	0.0408071	6.58157	0.840666	0.968757	-0.213048	6.58157	0.355771	0.475459	-0.38358	6.58157	0.0584735	0.166627	ENSMUSG00000006777	Krt23	protein coding gene
ENSMUSG00000006782	Cnp	2',3'-cyclic nucleotide 3' phosphodiesterase	-0.399052	4.65778	0.00325696	0.02037	-0.627277	4.65778	3.21394e-06	6.53512e-05	-0.0728347	4.65778	0.58751	1	-0.574673	4.65778	4.47012e-05	0.00192818	0.117976	4.65778	0.431487	0.551791	-0.424487	4.65778	0.00201133	0.0105571	ENSMUSG00000006782	Cnp	protein coding gene
ENSMUSG00000006784	Ttc25	tetratricopeptide repeat domain 25	-0.0838737	0.0434007	0.931041	0.991314	-0.0979785	0.0434007	0.936734	0.987264	-0.221498	0.0434007	0.616691	1	-0.0339909	0.0434007	1	1	-0.43074	0.0434007	0.395558	0.516162	-0.101545	0.0434007	0.854903	0.948876	ENSMUSG00000006784	Odad4	protein coding gene
ENSMUSG00000006800	Sulf2	sulfatase 2	-0.118409	5.85524	0.316855	0.536997	-0.212049	5.85524	0.0698506	0.185501	0.0358969	5.85524	0.76062	1	-0.0437596	5.85524	0.713162	0.908189	0.177225	5.85524	0.179124	0.27764	0.063726	5.85524	0.592767	0.78362	ENSMUSG00000006800	Sulf2	protein coding gene
ENSMUSG00000006818	Sod2	superoxide dismutase 2, mitochondrial	0.120242	6.93015	0.246499	0.456405	0.205046	6.93015	0.0461571	0.137854	-0.0218757	6.93015	0.835315	1	0.00367828	6.93015	0.973458	1	0.934989	6.93015	2.13005e-16	5.04146e-15	0.461987	6.93015	8.03889e-06	7.67313e-05	ENSMUSG00000006818	Sod2	protein coding gene
ENSMUSG00000006850	Tmco6	transmembrane and coiled-coil domains 6	-0.583167	3.34799	0.00139687	0.0103485	-0.275447	3.34799	0.118967	0.269002	0.0282319	3.34799	0.889368	1	-0.233082	3.34799	0.205463	0.519007	-0.351397	3.34799	0.0989151	0.172905	-0.041116	3.34799	0.827537	0.934259	ENSMUSG00000006850	Tmco6	protein coding gene
ENSMUSG00000006906	Stambp	STAM binding protein	0.00311274	4.2497	0.990763	1	-0.0748473	4.2497	0.649478	0.802183	0.077271	4.2497	0.637896	1	0.457382	4.2497	0.00480432	0.062184	0.573575	4.2497	0.00137785	0.00474401	0.338777	4.2497	0.034525	0.111361	ENSMUSG00000006906	Stambp	protein coding gene
ENSMUSG00000006920	Ezh1	enhancer of zeste 1 polycomb repressive complex 2 subunit	-0.609454	6.22692	1.27e-11	7.83e-10	-0.538064	6.22692	1.36941e-09	7.48883e-08	-0.160339	6.22692	0.0683151	0.832859	-0.0920223	6.22692	0.310278	0.635798	-0.572823	6.22692	3.51503e-08	3.45297e-07	-0.0598965	6.22692	0.504664	0.716709	ENSMUSG00000006920	Ezh1	protein coding gene
ENSMUSG00000006930	Hap1	huntingtin-associated protein 1	-0.149683	1.80788	0.521136	0.72534	-0.129757	1.80788	0.561404	0.736428	0.0164907	1.80788	1	1	0.228172	1.80788	0.351649	0.673441	-0.0573888	1.80788	0.806655	0.874866	0.338868	1.80788	0.14855	0.328052	ENSMUSG00000006930	Hap1	protein coding gene
ENSMUSG00000006931	P3h4	prolyl 3-hydroxylase family member 4 (non-enzymatic)	-0.139648	4.86598	0.235672	0.443722	0.121406	4.86598	0.293803	0.492839	-0.0349595	4.86598	0.768278	1	-0.511122	4.86598	3.30821e-05	0.00150121	-0.332198	4.86598	0.0152307	0.0368158	-0.364568	4.86598	0.00237192	0.01218	ENSMUSG00000006931	P3h4	protein coding gene
ENSMUSG00000006932	Ctnnb1	catenin (cadherin associated protein), beta 1	0.028196	9.30313	0.782897	0.912596	0.131924	9.30313	0.196229	0.37719	-0.00808979	9.30313	0.937449	1	-0.217049	9.30313	0.034178	0.202296	0.347134	9.30313	0.00219205	0.00709251	-0.0116879	9.30313	0.909486	0.97425	ENSMUSG00000006932	Ctnnb1	protein coding gene
ENSMUSG00000006941	Eif1b	eukaryotic translation initiation factor 1B	-0.0167825	3.82389	0.906737	0.97956	0.0589233	3.82389	0.647902	0.800863	0.0614752	3.82389	0.654129	1	-0.415755	3.82389	0.00393841	0.054426	0.274297	3.82389	0.0673447	0.125879	-0.0458346	3.82389	0.746234	0.887262	ENSMUSG00000006941	Eif1b	protein coding gene
ENSMUSG00000006958	Chrd	chordin	-0.23799	2.81875	0.257481	0.469269	-0.643391	2.81875	0.00220077	0.013742	-0.173015	2.81875	0.4039	1	-0.335714	2.81875	0.118722	0.395638	-1.3178	2.81875	1.12348e-06	8.44368e-06	-0.856204	2.81875	9.49294e-05	0.000722703	ENSMUSG00000006958	Chrd	protein coding gene
ENSMUSG00000006998	Psmd2	proteasome (prosome, macropain) 26S subunit, non-ATPase, 2	0.282683	8.06138	0.00643142	0.0340649	0.355225	8.06138	0.000602561	0.00489056	0.0842973	8.06138	0.415901	1	-0.00846032	8.06138	0.937969	1	0.453749	8.06138	8.15205e-05	0.000396048	0.306395	8.06138	0.00317848	0.0156519	ENSMUSG00000006998	Psmd2	protein coding gene
ENSMUSG00000007029	Vars	valyl-tRNA synthetase	0.222709	6.31059	0.0428316	0.139542	0.473631	6.31059	1.39345e-05	0.000222522	0.117953	6.31059	0.282889	1	0.19004	6.31059	0.0884665	0.339912	0.540129	6.31059	1.0268e-05	6.20768e-05	0.477136	6.31059	1.42935e-05	0.000129478	ENSMUSG00000007029	Vars1	protein coding gene
ENSMUSG00000007030	Vwa7	von Willebrand factor A domain containing 7	0.182467	1.76351	0.51173	0.71803	-0.0904821	1.76351	0.774081	0.889357	-0.202921	1.76351	0.485216	1	0.306946	1.76351	0.28996	0.616298	-0.223979	1.76351	0.535058	0.65081	-0.0418862	1.76351	0.94074	0.990502	ENSMUSG00000007030	Vwa7	protein coding gene
ENSMUSG00000007033	Hspa1l	heat shock protein 1-like	0.0801863	1.09658	0.804599	0.924918	0.0195684	1.09658	0.963683	1	0.0517763	1.09658	0.890628	1	-0.271007	1.09658	0.430385	0.739201	-0.638985	1.09658	0.103121	0.178808	-0.493528	1.09658	0.135488	0.307917	ENSMUSG00000007033	Hspa1l	protein coding gene
ENSMUSG00000007035	Msh5	mutS homolog 5	-0.58289	2.60989	0.00842521	0.0419831	-1.02625	2.60989	3.70842e-06	7.33847e-05	0.0496663	2.60989	0.83215	1	0.151054	2.60989	0.49653	0.785587	0.0240772	2.60989	0.933482	0.970228	0.540365	2.60989	0.00940962	0.0390103	ENSMUSG00000007035	Msh5	protein coding gene
ENSMUSG00000007036	Abhd16a	abhydrolase domain containing 16A	-0.0177941	5.89378	0.843561	0.946522	-0.06037	5.89378	0.486542	0.676975	-0.00774871	5.89378	0.935564	1	-0.0753624	5.89378	0.409961	0.724071	0.212453	5.89378	0.0331903	0.0700097	0.20538	5.89378	0.0196245	0.0708733	ENSMUSG00000007036	Abhd16a	protein coding gene
ENSMUSG00000007038	Neu1	neuraminidase 1	-0.153523	4.32696	0.214975	0.417879	-0.170715	4.32696	0.154498	0.321125	0.039959	4.32696	0.758386	1	-0.16876	4.32696	0.188311	0.496925	0.830226	4.32696	4.39937e-10	5.66752e-09	0.544749	4.32696	5.6464e-06	5.57237e-05	ENSMUSG00000007038	Neu1	protein coding gene
ENSMUSG00000007039	Ddah2	dimethylarginine dimethylaminohydrolase 2	-0.275075	3.81455	0.0930679	0.239997	-0.650622	3.81455	8.21138e-05	0.000965201	0.150755	3.81455	0.349153	1	-0.309438	3.81455	0.0655671	0.289657	-0.481871	3.81455	0.0146225	0.0355967	-0.469621	3.81455	0.00526273	0.0240176	ENSMUSG00000007039	Ddah2	protein coding gene
ENSMUSG00000007041	Clic1	chloride intracellular channel 1	0.399418	6.99301	1.36e-05	0.00022251	0.379045	6.99301	3.32592e-05	0.000459618	0.112672	6.99301	0.219649	1	-0.256483	6.99301	0.00644915	0.0753236	0.792927	6.99301	5.95481e-15	1.25469e-13	0.329382	6.99301	0.000357256	0.00235506	ENSMUSG00000007041	Clic1	protein coding gene
ENSMUSG00000007050	Lsm2	LSM2 homolog, U6 small nuclear RNA and mRNA degradation associated	0.451021	3.25492	0.00204997	0.0140708	0.427495	3.25492	0.00292163	0.0171743	0.142126	3.25492	0.340277	1	-0.31286	3.25492	0.0581065	0.270454	0.248367	3.25492	0.15971	0.253359	0.0971131	3.25492	0.541554	0.744456	ENSMUSG00000007050	Lsm2	protein coding gene
ENSMUSG00000007080	Pole	polymerase (DNA directed), epsilon	-0.122019	4.63942	0.433753	0.650815	0.131904	4.63942	0.392983	0.593436	0.129095	4.63942	0.404354	1	0.0184256	4.63942	0.917178	1	0.335591	4.63942	0.0538522	0.104752	0.476582	4.63942	0.00189554	0.0100747	ENSMUSG00000007080	Pole	protein coding gene
ENSMUSG00000007097	Atp1a2	ATPase, Na+/K+ transporting, alpha 2 polypeptide	-0.563565	7.73932	0.00116913	0.00902617	-0.565231	7.73932	0.00112142	0.00805604	-0.33039	7.73932	0.056331	0.772685	-0.322437	7.73932	0.0631112	0.283638	-0.859479	7.73932	1.66228e-05	9.62226e-05	-0.731349	7.73932	2.68675e-05	0.000229107	ENSMUSG00000007097	Atp1a2	protein coding gene
ENSMUSG00000007107	Atp1a4	ATPase, Na+/K+ transporting, alpha 4 polypeptide	-0.641852	1.60737	0.0316158	0.112258	-1.376	1.60737	6.63576e-06	0.000120164	-0.672351	1.60737	0.0196128	0.452836	0.0336131	1.60737	0.926835	1	-1.998	1.60737	1.55648e-06	1.14033e-05	-0.101392	1.60737	0.747656	0.888017	ENSMUSG00000007107	Atp1a4	protein coding gene
ENSMUSG00000007122	Casq1	calsequestrin 1	-0.125578	6.49172	0.599081	0.78387	-0.164475	6.49172	0.490987	0.679831	-0.0322248	6.49172	0.893416	1	-0.255827	6.49172	0.285778	0.612194	-1.18016	6.49172	2.43329e-05	0.000135186	-1.11663	6.49172	4.1228e-06	4.15418e-05	ENSMUSG00000007122	Casq1	protein coding gene
ENSMUSG00000007207	Stx1a	syntaxin 1A (brain)	-0.404177	1.64174	0.124631	0.291601	-0.579616	1.64174	0.0239286	0.085612	-0.289262	1.64174	0.249923	1	-0.313103	1.64174	0.252553	0.575811	-1.25668	1.64174	0.000484356	0.0019001	-0.76647	1.64174	0.00588483	0.0264294	ENSMUSG00000007207	Stx1a	protein coding gene
ENSMUSG00000007216	Zfp775	zinc finger protein 775	-1.1253	2.01409	4.48e-08	1.41e-06	-0.508756	2.01409	0.00489901	0.0255163	0.0103798	2.01409	0.972362	1	-0.0070103	2.01409	1	1	-0.535499	2.01409	0.0266462	0.0584608	0.0146632	2.01409	0.968433	1	ENSMUSG00000007216	Zfp775	protein coding gene
ENSMUSG00000007279	Scube2	signal peptide, CUB domain, EGF-like 2	-0.044276	2.7423	0.873429	0.964697	-0.00843999	2.7423	0.987561	1	-0.0149318	2.7423	0.974663	1	0.0502706	2.7423	0.872121	0.98438	-0.238885	2.7423	0.422289	0.542814	-0.697196	2.7423	0.00824065	0.0349413	ENSMUSG00000007279	Scube2	protein coding gene
ENSMUSG00000007338	Mrpl49	mitochondrial ribosomal protein L49	-0.087934	4.49243	0.524934	0.727989	0.144454	4.49243	0.283928	0.481746	0.134853	4.49243	0.318522	1	-0.226941	4.49243	0.113581	0.386165	-0.0394011	4.49243	0.794878	0.865688	0.071496	4.49243	0.610264	0.797415	ENSMUSG00000007338	Mrpl49	protein coding gene
ENSMUSG00000007379	Dennd2c	DENN/MADD domain containing 2C	0.490012	6.272	1.3e-07	3.73e-06	0.0203858	6.272	0.833734	0.927203	-0.172748	6.272	0.0642973	0.811431	0.0877957	6.272	0.35914	0.681667	-0.0273329	6.272	0.809008	0.87635	-0.0155796	6.272	0.872259	0.957893	ENSMUSG00000007379	Dennd2c	protein coding gene
ENSMUSG00000007411	Mark3	MAP/microtubule affinity regulating kinase 3	0.214804	6.73885	0.039751	0.132517	0.00679835	6.73885	0.953558	0.997414	-0.0879465	6.73885	0.401174	1	0.0969963	6.73885	0.360078	0.68257	-0.269695	6.73885	0.0250768	0.0556731	-0.0263996	6.73885	0.803756	0.92097	ENSMUSG00000007411	Mark3	protein coding gene
ENSMUSG00000007415	Gatad1	GATA zinc finger domain containing 1	-0.0138603	5.7494	0.901861	0.977153	0.166131	5.7494	0.120901	0.271815	0.0918479	5.7494	0.393424	1	-0.261135	5.7494	0.0198082	0.149362	0.205527	5.7494	0.0916505	0.162366	-0.162401	5.7494	0.139668	0.314626	ENSMUSG00000007415	Gatad1	protein coding gene
ENSMUSG00000007458	M6pr	mannose-6-phosphate receptor, cation dependent	0.170186	7.01864	0.0742949	0.205075	0.328996	7.01864	0.000508126	0.0042682	0.109443	7.01864	0.249109	1	-0.0983889	7.01864	0.312326	0.63798	0.723456	7.01864	6.56844e-12	1.03771e-10	0.57028	7.01864	2.05079e-09	3.27768e-08	ENSMUSG00000007458	M6pr	protein coding gene
ENSMUSG00000007476	Lrrc8a	leucine rich repeat containing 8A VRAC subunit A	0.262299	4.12431	0.0526969	0.161953	0.244656	4.12431	0.0671758	0.180392	-0.0788086	4.12431	0.566585	1	-0.378715	4.12431	0.00915595	0.094534	0.183451	4.12431	0.231629	0.339736	-0.305252	4.12431	0.0313515	0.103365	ENSMUSG00000007476	Lrrc8a	protein coding gene
ENSMUSG00000007480	Mc5r	melanocortin 5 receptor	0.361439	5.18242	0.00750042	0.038341	0.528004	5.18242	7.53948e-05	0.000903938	0.184906	5.18242	0.171875	1	0.462087	5.18242	0.000737678	0.0165032	0.626508	5.18242	3.28054e-05	0.00017614	-0.447133	5.18242	0.00138257	0.00769677	ENSMUSG00000007480	Mc5r	protein coding gene
ENSMUSG00000007564	Ppp2r1a	protein phosphatase 2, regulatory subunit A, alpha	0.170807	7.46958	0.0858954	0.226727	0.174618	7.46958	0.078627	0.201555	0.0578075	7.46958	0.560347	1	-0.150718	7.46958	0.134768	0.421932	0.437963	7.46958	7.4361e-05	0.000365615	0.123528	7.46958	0.215422	0.423887	ENSMUSG00000007564	Ppp2r1a	protein coding gene
ENSMUSG00000007570	Fance	Fanconi anemia, complementation group E	-0.147271	4.35166	0.250105	0.460726	0.0976655	4.35166	0.429714	0.626871	-0.116966	4.35166	0.346875	1	0.118515	4.35166	0.35346	0.675678	-0.0487389	4.35166	0.74298	0.826706	0.203733	4.35166	0.100284	0.249928	ENSMUSG00000007570	Fance	protein coding gene
ENSMUSG00000007589	Tinf2	Terf1 (TRF1)-interacting nuclear factor 2	0.343961	4.37168	0.00576767	0.0312946	0.0843013	4.37168	0.51427	0.697774	0.144772	4.37168	0.245977	1	0.245449	4.37168	0.0603063	0.276734	0.479311	4.37168	0.000769767	0.00286018	0.443595	4.37168	0.00042054	0.00271155	ENSMUSG00000007589	Tinf2	protein coding gene
ENSMUSG00000007591	Tssk4	testis-specific serine kinase 4	0.10351	0.475829	0.766762	0.903443	-0.622251	0.475829	0.0561362	0.159187	0.100261	0.475829	0.782151	1	0.37642	0.475829	0.305421	0.631457	-0.845185	0.475829	0.0465126	0.0929041	0.141299	0.475829	0.697069	0.856664	ENSMUSG00000007591	Tssk4	protein coding gene
ENSMUSG00000007603	Dus3l	dihydrouridine synthase 3-like (S. cerevisiae)	0.021488	4.83456	0.843436	0.946492	-0.0208421	4.83456	0.850799	0.938784	-0.0753829	4.83456	0.494747	1	0.0837197	4.83456	0.455411	0.757374	-0.461957	4.83456	0.000597549	0.00228258	-0.0571147	4.83456	0.619166	0.803957	ENSMUSG00000007603	Dus3l	protein coding gene
ENSMUSG00000007610	Gtpbp3	GTP binding protein 3	-0.263538	4.04608	0.1091	0.267626	-0.010084	4.04608	0.943602	0.991159	-0.0974369	4.04608	0.54806	1	-0.18541	4.04608	0.277163	0.602523	0.106012	4.04608	0.559724	0.673345	0.179548	4.04608	0.275295	0.496224	ENSMUSG00000007610	Gtpbp3	protein coding gene
ENSMUSG00000007613	Tgfbr1	transforming growth factor, beta receptor I	0.196612	6.14071	0.0781696	0.212549	0.0394235	6.14071	0.721238	0.853103	-0.0661581	6.14071	0.552187	1	-0.142976	6.14071	0.20912	0.522869	0.265518	6.14071	0.0333673	0.0703308	-0.0156969	6.14071	0.892603	0.968433	ENSMUSG00000007613	Tgfbr1	protein coding gene
ENSMUSG00000007617	Homer1	homer scaffolding protein 1	0.77681	5.30625	5.97e-12	3.89e-10	0.408227	5.30625	0.000297288	0.00274348	-0.00438323	5.30625	0.976361	1	0.215504	5.30625	0.0681506	0.295313	0.510104	5.30625	7.50025e-05	0.000368203	-0.149205	5.30625	0.206705	0.412228	ENSMUSG00000007617	Homer1	protein coding gene
ENSMUSG00000007646	Rad51c	RAD51 paralog C	-0.395209	1.64262	0.0960123	0.245335	0.345937	1.64262	0.106478	0.248582	0.0648335	1.64262	0.769133	1	-0.382316	1.64262	0.160029	0.458675	0.426986	1.64262	0.109124	0.187121	-0.114064	1.64262	0.652404	0.826812	ENSMUSG00000007646	Rad51c	protein coding gene
ENSMUSG00000007653	Gabrb2	gamma-aminobutyric acid (GABA) A receptor, subunit beta 2	-0.0792796	-0.373132	1	1	-0.199216	-0.373132	0.879129	0.955651	0.497618	-0.373132	0.371826	1	-0.124319	-0.373132	0.923034	1	-1.33189	-0.373132	0.118794	0.20055	-0.115944	-0.373132	0.929762	0.984534	ENSMUSG00000007653	Gabrb2	protein coding gene
ENSMUSG00000007655	Cav1	caveolin 1, caveolae protein	0.348759	8.37755	0.00216669	0.0147115	0.844955	8.37755	1.27776e-13	1.94655e-11	0.10998	8.37755	0.332907	1	-0.533555	8.37755	3.30348e-06	0.000232272	-0.148773	8.37755	0.249303	0.360344	-0.84102	8.37755	2.77383e-13	6.50105e-12	ENSMUSG00000007655	Cav1	protein coding gene
ENSMUSG00000007656	Arpp19	cAMP-regulated phosphoprotein 19	0.18331	6.45916	0.0753081	0.206826	0.331567	6.45916	0.00114423	0.0081831	0.132743	6.45916	0.19497	1	-0.020866	6.45916	0.84301	0.969915	0.252076	6.45916	0.0299067	0.0642987	0.0103396	6.45916	0.922506	0.980752	ENSMUSG00000007656	Arpp19	protein coding gene
ENSMUSG00000007659	Bcl2l1	BCL2-like 1	0.219324	5.64255	0.067102	0.191185	0.208967	5.64255	0.0807279	0.20525	-0.0411403	5.64255	0.737159	1	-0.0213498	5.64255	0.869529	0.98288	0.322453	5.64255	0.0164397	0.0391838	-0.061907	5.64255	0.615625	0.802072	ENSMUSG00000007659	Bcl2l1	protein coding gene
ENSMUSG00000007670	Khsrp	KH-type splicing regulatory protein	0.21039	6.69894	0.0471467	0.149652	0.207208	6.69894	0.0501736	0.146504	-0.00508992	6.69894	0.961477	1	0.051727	6.69894	0.632987	0.865706	0.420617	6.69894	0.000371136	0.00150073	0.175486	6.69894	0.099405	0.248383	ENSMUSG00000007670	Khsrp	protein coding gene
ENSMUSG00000007682	Dio2	deiodinase, iodothyronine, type II	1.41424	4.05947	2.35e-08	7.92e-07	0.339661	4.05947	0.176359	0.351016	0.598751	4.05947	0.0179145	0.432811	0.310215	4.05947	0.23264	0.552186	1.83503	4.05947	2.73981e-11	4.03612e-10	0.787021	4.05947	0.00200437	0.0105264	ENSMUSG00000007682	Dio2	protein coding gene
ENSMUSG00000007721	Ccdc124	coiled-coil domain containing 124	0.409168	4.51023	0.00115346	0.00892769	0.333038	4.51023	0.00771731	0.0364951	0.154306	4.51023	0.218959	1	-0.021459	4.51023	0.878173	0.986917	0.0489562	4.51023	0.743942	0.827489	0.115891	4.51023	0.374145	0.601571	ENSMUSG00000007721	Ccdc124	protein coding gene
ENSMUSG00000007739	Cct4	chaperonin containing Tcp1, subunit 4 (delta)	0.15698	7.31055	0.124505	0.291519	0.359893	7.31055	0.00040243	0.00353855	0.0595661	7.31055	0.558015	1	-0.0359112	7.31055	0.732094	0.918105	0.330034	7.31055	0.00377126	0.0112897	0.086385	7.31055	0.399161	0.627304	ENSMUSG00000007739	Cct4	protein coding gene
ENSMUSG00000007777	0610009B22Rik	RIKEN cDNA 0610009B22 gene	-0.325408	3.45636	0.0694192	0.19564	0.0034841	3.45636	0.9889	1	0.000303548	3.45636	1	1	-0.0861349	3.45636	0.655584	0.877847	0.156968	3.45636	0.438021	0.558399	-0.0729958	3.45636	0.707436	0.863269	ENSMUSG00000007777	Trappc2b	protein coding gene
ENSMUSG00000007783	Cpt1c	carnitine palmitoyltransferase 1c	-0.436838	2.64676	0.0499233	0.155919	-0.531992	2.64676	0.0150749	0.0608878	0.0702148	2.64676	0.749468	1	-0.223441	2.64676	0.323981	0.648943	-0.915882	2.64676	0.000814838	0.0030015	-0.0540995	2.64676	0.81143	0.925675	ENSMUSG00000007783	Cpt1c	protein coding gene
ENSMUSG00000007805	Twist2	twist basic helix-loop-helix transcription factor 2	-0.216428	3.47042	0.2599	0.472146	-0.46109	3.47042	0.015051	0.0608091	6.77153e-05	3.47042	1	1	-0.551771	3.47042	0.00569092	0.0694084	-0.358651	3.47042	0.120451	0.202705	-0.795486	3.47042	6.39731e-05	0.000507004	ENSMUSG00000007805	Twist2	protein coding gene
ENSMUSG00000007812	Zfp655	zinc finger protein 655	0.488417	6.12101	5.39e-07	1.33e-05	-0.0236301	6.12101	0.807878	0.911215	-0.106212	6.12101	0.280599	1	0.218975	6.12101	0.0279734	0.180707	0.0108633	6.12101	0.919518	0.960178	0.100317	6.12101	0.311575	0.537502	ENSMUSG00000007812	Zfp655	protein coding gene
ENSMUSG00000007815	Rhoa	ras homolog family member A	0.299221	7.9887	0.000344353	0.00329013	0.302258	7.9887	0.000285433	0.0026545	0.111754	7.9887	0.180669	1	-0.150827	7.9887	0.0749385	0.310411	0.630425	7.9887	1.01838e-11	1.57517e-10	0.0966496	7.9887	0.249949	0.467354	ENSMUSG00000007815	Rhoa	protein coding gene
ENSMUSG00000007817	Zmiz1	zinc finger, MIZ-type containing 1	0.10105	7.19276	0.466111	0.679347	-0.0389336	7.19276	0.777726	0.89152	-0.0298254	7.19276	0.828901	1	0.285867	7.19276	0.0396046	0.219648	0.174107	7.19276	0.258928	0.371487	0.0880873	7.19276	0.526639	0.733314	ENSMUSG00000007817	Zmiz1	protein coding gene
ENSMUSG00000007827	Ankrd26	ankyrin repeat domain 26	-0.399872	4.04033	0.0129432	0.0578183	-0.143604	4.04033	0.358426	0.559817	-0.0864765	4.04033	0.579729	1	0.0979017	4.04033	0.554874	0.819791	-0.898146	4.04033	3.48301e-06	2.34584e-05	-0.0346793	4.04033	0.832374	0.93683	ENSMUSG00000007827	Ankrd26	protein coding gene
ENSMUSG00000007833	Aldh16a1	aldehyde dehydrogenase 16 family, member A1	-0.0526415	5.19439	0.64555	0.81912	-0.0819998	5.19439	0.458976	0.653515	0.0463272	5.19439	0.681866	1	-0.0336628	5.19439	0.784874	0.943674	0.567606	5.19439	4.93025e-06	3.22111e-05	0.320175	5.19439	0.00416972	0.0197283	ENSMUSG00000007833	Aldh16a1	protein coding gene
ENSMUSG00000007836	Hnrnpa0	heterogeneous nuclear ribonucleoprotein A0	0.386019	6.66956	0.000400684	0.00373537	0.364287	6.66956	0.000810065	0.00625219	0.219318	6.66956	0.0439016	0.697592	0.0754778	6.66956	0.495482	0.7853	0.842712	6.66956	2.75839e-12	4.48326e-11	0.175874	6.66956	0.109384	0.265373	ENSMUSG00000007836	Hnrnpa0	protein coding gene
ENSMUSG00000007837	Prrg2	proline-rich Gla (G-carboxyglutamic acid) polypeptide 2	0.153048	4.55574	0.179134	0.370606	0.108454	4.55574	0.339437	0.541064	0.0467923	4.55574	0.677237	1	0.0550982	4.55574	0.636646	0.867081	0.0759799	4.55574	0.560816	0.674363	0.064937	4.55574	0.580854	0.774808	ENSMUSG00000007837	Prrg2	protein coding gene
ENSMUSG00000007850	Hnrnph1	heterogeneous nuclear ribonucleoprotein H1	0.365518	7.25066	0.00644762	0.0341319	0.323798	7.25066	0.0156084	0.0623789	-0.077116	7.25066	0.565939	1	0.138939	7.25066	0.304217	0.62978	-0.599508	7.25066	0.00010563	0.000496223	-0.2693	7.25066	0.0459564	0.138352	ENSMUSG00000007850	Hnrnph1	protein coding gene
ENSMUSG00000007867	Ift43	intraflagellar transport 43	-0.077818	3.43103	0.595252	0.781149	-0.205906	3.43103	0.136629	0.295471	-0.0971904	3.43103	0.503473	1	-0.268017	3.43103	0.0809005	0.32372	0.158879	3.43103	0.333256	0.452203	-0.225966	3.43103	0.123075	0.289194	ENSMUSG00000007867	Ift43	protein coding gene
ENSMUSG00000007872	Id3	inhibitor of DNA binding 3	-0.261914	5.93075	0.0262796	0.0983559	-0.269407	5.93075	0.0213557	0.0789291	-0.109672	5.93075	0.348149	1	-0.273066	5.93075	0.0226353	0.160564	0.0442345	5.93075	0.735717	0.820813	-0.187873	5.93075	0.111359	0.268871	ENSMUSG00000007872	Id3	protein coding gene
ENSMUSG00000007877	Tcap	titin-cap	-0.494213	6.33101	0.0761587	0.208451	-0.262257	6.33101	0.345564	0.547331	-0.685126	6.33101	0.0141778	0.377978	-0.193482	6.33101	0.488326	0.780255	-0.292745	6.33101	0.35863	0.47841	-0.392229	6.33101	0.159498	0.34511	ENSMUSG00000007877	Tcap	protein coding gene
ENSMUSG00000007880	Arid1a	AT rich interactive domain 1A (SWI-like)	0.174005	6.93105	0.198439	0.397146	-0.0327247	6.93105	0.806907	0.910718	0.0700807	6.93105	0.606079	1	0.407727	6.93105	0.0026493	0.0408133	0.245866	6.93105	0.10343	0.179246	0.395085	6.93105	0.00350871	0.0169801	ENSMUSG00000007880	Arid1a	protein coding gene
ENSMUSG00000007888	Crlf1	cytokine receptor-like factor 1	0.489886	4.75272	0.000801137	0.00662552	0.239887	4.75272	0.101703	0.24101	-0.0215159	4.75272	0.88762	1	-0.155646	4.75272	0.316947	0.642904	0.502908	4.75272	0.00229121	0.00734997	0.0250675	4.75272	0.872134	0.957893	ENSMUSG00000007888	Crlf1	protein coding gene
ENSMUSG00000007891	Ctsd	cathepsin D	0.0592343	8.59434	0.569634	0.761217	0.0871108	8.59434	0.402317	0.602002	0.0444948	8.59434	0.668442	1	-0.288058	8.59434	0.00593554	0.0712004	0.188243	8.59434	0.103828	0.179823	0.152365	8.59434	0.143453	0.320146	ENSMUSG00000007891	Ctsd	protein coding gene
ENSMUSG00000007892	Rplp1	ribosomal protein, large, P1	0.015252	9.53189	0.891396	0.972786	0.0773111	9.53189	0.487412	0.677373	0.0689542	9.53189	0.535527	1	-0.156167	9.53189	0.161804	0.460858	0.238701	9.53189	0.0534702	0.104157	0.146671	9.53189	0.187947	0.386175	ENSMUSG00000007892	Rplp1	protein coding gene
ENSMUSG00000007908	Hmgcll1	3-hydroxymethyl-3-methylglutaryl-Coenzyme A lyase-like 1	-0.906164	0.173101	0.0526184	0.161861	0.219782	0.173101	0.624824	0.784048	0.488582	0.173101	0.211078	1	0.199811	0.173101	0.663364	0.88079	-0.76412	0.173101	0.209908	0.314288	-0.0310854	0.173101	1	1	ENSMUSG00000007908	Hmgcll1	protein coding gene
ENSMUSG00000007950	Abhd8	abhydrolase domain containing 8	-0.469608	4.34395	0.000877203	0.00712565	-0.464679	4.34395	0.000801036	0.00619496	0.189605	4.34395	0.163801	1	-0.221267	4.34395	0.127754	0.4108	0.0744103	4.34395	0.64128	0.744848	0.0649146	4.34395	0.650562	0.825503	ENSMUSG00000007950	Abhd8	protein coding gene
ENSMUSG00000007987	Ift22	intraflagellar transport 22	-0.290596	3.18273	0.0807268	0.217633	-0.0854166	3.18273	0.610885	0.77401	-0.0912543	3.18273	0.578174	1	-0.0938873	3.18273	0.578012	0.833033	-0.200226	3.18273	0.315559	0.434049	0.231447	3.18273	0.164119	0.352142	ENSMUSG00000007987	Ift22	protein coding gene
ENSMUSG00000007989	Fzd3	frizzled class receptor 3	-0.155565	5.22799	0.195439	0.392699	-0.190394	5.22799	0.111637	0.257401	-0.0860293	5.22799	0.468526	1	0.16183	5.22799	0.187144	0.495275	-0.450751	5.22799	0.00129655	0.00450692	-0.525779	5.22799	1.88856e-05	0.000166517	ENSMUSG00000007989	Fzd3	protein coding gene
ENSMUSG00000008035	Mid1ip1	Mid1 interacting protein 1 (gastrulation specific G12-like (zebrafish))	0.277171	6.80115	0.00232985	0.0155769	0.151636	6.80115	0.0947563	0.229276	0.197911	6.80115	0.0290111	0.558274	-0.102042	6.80115	0.275801	0.600869	-0.00338127	6.80115	0.982853	1	-0.26952	6.80115	0.00368958	0.0177098	ENSMUSG00000008035	Mid1ip1	protein coding gene
ENSMUSG00000008036	Ap2s1	adaptor-related protein complex 2, sigma 1 subunit	0.220472	5.72342	0.0529245	0.162368	0.252918	5.72342	0.0249837	0.0883308	0.173901	5.72342	0.123416	0.946832	-0.206159	5.72342	0.0809172	0.32372	0.954091	5.72342	2.21072e-14	4.45744e-13	0.276378	5.72342	0.0158236	0.0596258	ENSMUSG00000008036	Ap2s1	protein coding gene
ENSMUSG00000008090	Fgfrl1	fibroblast growth factor receptor-like 1	-0.493457	5.03449	0.000582763	0.00508832	-0.392217	5.03449	0.005719	0.0288354	-0.0793669	5.03449	0.576253	1	-0.604082	5.03449	3.80108e-05	0.00167728	-0.881225	5.03449	2.15684e-07	1.87588e-06	-1.04338	5.03449	1.435e-12	3.13721e-11	ENSMUSG00000008090	Fgfrl1	protein coding gene
ENSMUSG00000008129	4930432K21Rik	RIKEN cDNA 4930432K21 gene	-1.45746	0.140759	0.00137402	0.0102265	0.202181	0.140759	0.616466	0.778594	0.100298	0.140759	0.881367	1	0.0711822	0.140759	0.927137	1	-0.32895	0.140759	0.498348	0.616392	0.0190254	0.140759	1	1	ENSMUSG00000008129	Brme1	protein coding gene
ENSMUSG00000008136	Fhl2	four and a half LIM domains 2	1.45482	2.66037	7.81e-09	2.93e-07	1.37728	2.66037	3.76537e-08	1.37147e-06	0.0561648	2.66037	0.826511	1	0.648317	2.66037	0.0162056	0.133447	1.47483	2.66037	1.79635e-07	1.58606e-06	0.915352	2.66037	0.000470872	0.00299808	ENSMUSG00000008136	Fhl2	protein coding gene
ENSMUSG00000008140	Emc10	ER membrane protein complex subunit 10	0.169419	5.40404	0.116087	0.27805	0.120187	5.40404	0.262376	0.458012	0.125265	5.40404	0.239192	1	-0.0710778	5.40404	0.533702	0.807409	0.579174	5.40404	1.42248e-06	1.04977e-05	0.175041	5.40404	0.106976	0.261607	ENSMUSG00000008140	Emc10	protein coding gene
ENSMUSG00000008153	Clstn3	calsyntenin 3	0.254889	4.46672	0.03312	0.116197	-0.0285916	4.46672	0.824564	0.921779	0.15348	4.46672	0.194314	1	-0.125929	4.46672	0.327014	0.651223	-0.570323	4.46672	0.000122941	0.000567957	-0.488891	4.46672	0.000127384	0.000941525	ENSMUSG00000008153	Clstn3	protein coding gene
ENSMUSG00000008167	Fbxw9	F-box and WD-40 domain protein 9	-0.0407788	4.53489	0.7269	0.875955	-0.0998318	4.53489	0.355204	0.556628	-0.0212849	4.53489	0.850862	1	-0.119032	4.53489	0.315164	0.641117	0.0348097	4.53489	0.785537	0.85902	0.013544	4.53489	0.903295	0.972325	ENSMUSG00000008167	Fbxw9	protein coding gene
ENSMUSG00000008193	Spib	Spi-B transcription factor (Spi-1/PU.1 related)	0.859858	-0.0864565	0.185807	0.379777	-0.28227	-0.0864565	0.82562	0.922286	0.826929	-0.0864565	0.290894	1	-0.771331	-0.0864565	0.564428	0.825286	4.30733	-0.0864565	1.37408e-19	4.17996e-18	3.7801	-0.0864565	2.28381e-16	6.84966e-15	ENSMUSG00000008193	Spib	protein coding gene
ENSMUSG00000008200	Fnbp4	formin binding protein 4	0.176128	6.11522	0.159591	0.343617	-0.232663	6.11522	0.0637429	0.17422	-0.0786874	6.11522	0.532559	1	0.331634	6.11522	0.00865196	0.0909498	-0.777027	6.11522	1.57212e-07	1.40227e-06	0.0786481	6.11522	0.533156	0.737825	ENSMUSG00000008200	Fnbp4	protein coding gene
ENSMUSG00000008206	Cers4	ceramide synthase 4	0.228728	8.9297	0.0336577	0.117487	0.0101642	8.9297	0.925032	0.980777	0.224592	8.9297	0.0368672	0.63241	0.0585057	8.9297	0.588042	0.840029	-0.389608	8.9297	0.00144055	0.00493333	-0.428874	8.9297	7.33536e-05	0.000572367	ENSMUSG00000008206	Cers4	protein coding gene
ENSMUSG00000008226	Scrn3	secernin 3	-0.339143	4.0641	0.0298411	0.107629	-0.194422	4.0641	0.210281	0.395249	0.0823729	4.0641	0.589223	1	-0.026766	4.0641	0.876029	0.986124	-0.411967	4.0641	0.0253111	0.0560894	-0.241767	4.0641	0.130412	0.300367	ENSMUSG00000008226	Scrn3	protein coding gene
ENSMUSG00000008301	Phax	phosphorylated adaptor for RNA export	-0.021752	4.9098	0.835637	0.941649	-0.0327693	4.9098	0.764785	0.883276	-0.00481929	4.9098	0.968427	1	-0.268376	4.9098	0.0181398	0.142294	0.243988	4.9098	0.0487239	0.0963486	-0.166571	4.9098	0.129971	0.299593	ENSMUSG00000008301	Phax	protein coding gene
ENSMUSG00000008305	Tle1	transducin-like enhancer of split 1	-0.0613845	5.8315	0.493517	0.702821	-0.018504	5.8315	0.83452	0.927755	-0.203441	5.8315	0.0212359	0.470381	-0.291264	5.8315	0.00150126	0.0277617	-0.705037	5.8315	3.62338e-11	5.26899e-10	-0.535095	5.8315	5.30784e-09	8.02869e-08	ENSMUSG00000008305	Tle1	protein coding gene
ENSMUSG00000008307	1700109H08Rik	RIKEN cDNA 1700109H08 gene	-0.0610544	2.47722	0.851241	0.951135	-0.58532	2.47722	0.0390035	0.122033	-0.296084	2.47722	0.291147	1	0.591451	2.47722	0.0337645	0.201311	-1.56995	2.47722	1.2289e-05	7.328e-05	-0.203563	2.47722	0.488559	0.703585	ENSMUSG00000008307	1700109H08Rik	protein coding gene
ENSMUSG00000008318	Relt	RELT tumor necrosis factor receptor	0.779462	2.39533	0.000966846	0.0077231	0.980716	2.39533	1.58569e-05	0.000247257	0.538778	2.39533	0.023514	0.499282	-0.344718	2.39533	0.247591	0.56971	1.73963	2.39533	3.80347e-12	6.12481e-11	1.49651	2.39533	5.58092e-11	1.05647e-09	ENSMUSG00000008318	Relt	protein coding gene
ENSMUSG00000008333	Snrpb2	U2 small nuclear ribonucleoprotein B	0.0486589	4.73271	0.721989	0.872762	0.27041	4.73271	0.0379226	0.119685	0.0344395	4.73271	0.796141	1	-0.22662	4.73271	0.100388	0.36289	0.219882	4.73271	0.148672	0.239409	0.043587	4.73271	0.754419	0.892509	ENSMUSG00000008333	Snrpb2	protein coding gene
ENSMUSG00000008348	Ubc	ubiquitin C	0.0235761	4.51164	0.866368	0.960243	-0.124021	4.51164	0.379833	0.58118	-0.039191	4.51164	0.788743	1	-0.078627	4.51164	0.608294	0.851667	0.169191	4.51164	0.287303	0.403098	0.250606	4.51164	0.0708755	0.193219	ENSMUSG00000008348	Ubc	protein coding gene
ENSMUSG00000008373	Prpf31	pre-mRNA processing factor 31	0.257398	5.29769	0.0183825	0.0753959	0.522266	5.29769	1.04071e-06	2.47979e-05	0.065341	5.29769	0.551005	1	-0.148077	5.29769	0.19736	0.509226	0.153907	5.29769	0.217518	0.323412	0.2479	5.29769	0.0241478	0.0839249	ENSMUSG00000008373	Prpf31	protein coding gene
ENSMUSG00000008384	Sertad1	SERTA domain containing 1	0.778402	5.19725	4.55e-10	2.22e-08	0.28049	5.19725	0.0260283	0.090944	-0.109742	5.19725	0.388868	1	-0.156586	5.19725	0.239693	0.560005	0.656557	5.19725	3.06413e-06	2.08864e-05	0.0324789	5.19725	0.803711	0.92097	ENSMUSG00000008384	Sertad1	protein coding gene
ENSMUSG00000008393	Carhsp1	calcium regulated heat stable protein 1	-0.145115	6.16648	0.121417	0.286564	-0.215432	6.16648	0.0205963	0.0767215	-0.0130669	6.16648	0.891115	1	-0.435406	6.16648	6.63788e-06	0.000413682	0.346476	6.16648	0.000892049	0.00324458	-0.102057	6.16648	0.28157	0.503029	ENSMUSG00000008393	Carhsp1	protein coding gene
ENSMUSG00000008398	Elk3	ELK3, member of ETS oncogene family	-0.18877	5.19223	0.0860966	0.22704	0.250334	5.19223	0.0182097	0.0701877	0.11864	5.19223	0.266967	1	-0.333321	5.19223	0.00336284	0.0487536	0.291378	5.19223	0.0170659	0.040427	0.166283	5.19223	0.128636	0.29767	ENSMUSG00000008398	Elk3	protein coding gene
ENSMUSG00000008429	Herpud2	HERPUD family member 2	0.12495	5.6341	0.304956	0.522832	0.181458	5.6341	0.129983	0.285667	0.0580212	5.6341	0.633453	1	0.236668	5.6341	0.0546222	0.262775	0.585994	5.6341	1.41673e-05	8.329e-05	-0.0397656	5.6341	0.751104	0.890374	ENSMUSG00000008429	Herpud2	protein coding gene
ENSMUSG00000008435	Rdh13	retinol dehydrogenase 13 (all-trans and 9-cis)	-0.00439223	5.45253	0.976489	1	-0.0950285	5.45253	0.362459	0.564312	-0.19147	5.45253	0.0689606	0.836725	0.107106	5.45253	0.316015	0.641753	-0.107357	5.45253	0.398209	0.518514	0.0915751	5.45253	0.388405	0.616661	ENSMUSG00000008435	Rdh13	protein coding gene
ENSMUSG00000008450	Nutf2	nuclear transport factor 2	0.621108	3.12265	0.000170651	0.00185065	0.612001	3.12265	0.000157128	0.00163384	0.212136	3.12265	0.205777	1	-0.078419	3.12265	0.70981	0.906631	0.0251361	3.12265	0.914176	0.95643	-0.215668	3.12265	0.236721	0.451048	ENSMUSG00000008450	Nutf2	protein coding gene
ENSMUSG00000008461	Fut1	fucosyltransferase 1	-0.275554	4.27304	0.0478347	0.151289	0.0758295	4.27304	0.57799	0.748987	-0.0643569	4.27304	0.642787	1	-0.136794	4.27304	0.34309	0.664761	-0.151519	4.27304	0.357478	0.477275	-0.238566	4.27304	0.0921428	0.23536	ENSMUSG00000008461	Fut1	protein coding gene
ENSMUSG00000008475	Arpc5	actin related protein 2/3 complex, subunit 5	0.263177	7.39688	0.00561168	0.0306211	0.359854	7.39688	0.000141324	0.00150122	0.152397	7.39688	0.107604	0.93399	-0.205959	7.39688	0.0327828	0.197572	0.943526	7.39688	1.87929e-19	5.68079e-18	0.298008	7.39688	0.00175508	0.009434	ENSMUSG00000008475	Arpc5	protein coding gene
ENSMUSG00000008496	Pou2f2	POU domain, class 2, transcription factor 2	0.604293	0.951467	0.176825	0.367292	0.93449	0.951467	0.0223057	0.0814865	0.646865	0.951467	0.132811	0.963392	0.346309	0.951467	0.489534	0.780968	0.802619	0.951467	0.106372	0.183302	2.12449	0.951467	1.06113e-07	1.37438e-06	ENSMUSG00000008496	Pou2f2	protein coding gene
ENSMUSG00000008540	Mgst1	microsomal glutathione S-transferase 1	0.244995	7.57767	0.0788911	0.213826	0.225275	7.57767	0.105301	0.246614	0.245978	7.57767	0.0772148	0.86343	0.0481855	7.57767	0.731556	0.917943	0.24018	7.57767	0.121237	0.203754	-0.105515	7.57767	0.451128	0.671584	ENSMUSG00000008540	Mgst1	protein coding gene
ENSMUSG00000008575	Nfib	nuclear factor I/B	-0.145757	8.85166	0.215929	0.418945	-0.23572	8.85166	0.0453322	0.13611	0.0952465	8.85166	0.418186	1	0.14832	8.85166	0.208505	0.521943	-0.131315	8.85166	0.323088	0.441967	-0.341585	8.85166	0.00380637	0.0181822	ENSMUSG00000008575	Nfib	protein coding gene
ENSMUSG00000008601	Rab25	RAB25, member RAS oncogene family	0.305067	5.79969	0.00651243	0.0343896	0.178573	5.79969	0.11176	0.257593	0.0409735	5.79969	0.712921	1	-0.0228111	5.79969	0.853855	0.975697	0.535653	5.79969	2.02471e-05	0.000114712	0.180117	5.79969	0.111985	0.269943	ENSMUSG00000008601	Rab25	protein coding gene
ENSMUSG00000008604	Ubqln4	ubiquilin 4	0.418462	5.62167	4.28e-05	0.000587003	0.478488	5.62167	2.22499e-06	4.73489e-05	0.00208091	5.62167	0.998327	1	-0.14579	5.62167	0.172357	0.475044	0.0123131	5.62167	0.917844	0.959144	0.0182383	5.62167	0.872554	0.958052	ENSMUSG00000008604	Ubqln4	protein coding gene
ENSMUSG00000008658	Rbfox1	RNA binding protein, fox-1 homolog (C. elegans) 1	-0.342685	2.80854	0.209311	0.410684	-0.262197	2.80854	0.329465	0.529921	0.0225214	2.80854	0.946852	1	0.115131	2.80854	0.673938	0.886408	-0.574059	2.80854	0.0748158	0.137066	-0.571564	2.80854	0.0394542	0.123202	ENSMUSG00000008658	Rbfox1	protein coding gene
ENSMUSG00000008668	Rps18	ribosomal protein S18	-0.0551784	7.87273	0.582248	0.771364	-0.00114515	7.87273	0.990868	1	-0.0241384	7.87273	0.810875	1	-0.171186	7.87273	0.0901769	0.342421	-0.0224768	7.87273	0.847211	0.906276	0.02226	7.87273	0.825492	0.933011	ENSMUSG00000008668	Rps18	protein coding gene
ENSMUSG00000008682	Rpl10	ribosomal protein L10	-0.0185001	8.71901	0.858398	0.955352	0.0578891	8.71901	0.576281	0.747744	0.0336761	8.71901	0.744847	1	-0.23255	8.71901	0.0254267	0.170831	0.0670643	8.71901	0.560047	0.673607	0.0328735	8.71901	0.751465	0.890399	ENSMUSG00000008682	Rpl10	protein coding gene
ENSMUSG00000008683	Rps15a	ribosomal protein S15A	-0.0413517	8.21749	0.687272	0.849301	0.0907349	8.21749	0.375433	0.577148	-0.0208556	8.21749	0.840072	1	-0.196361	8.21749	0.0572568	0.268584	0.104665	8.21749	0.358792	0.47853	0.0587027	8.21749	0.567936	0.764623	ENSMUSG00000008683	Rps15a	protein coding gene
ENSMUSG00000008690	Ncaph2	non-SMC condensin II complex, subunit H2	0.03075	6.95954	0.774983	0.907768	-0.0298186	6.95954	0.778231	0.891883	0.0352864	6.95954	0.740092	1	0.0561484	6.95954	0.599138	0.846615	0.27785	6.95954	0.0192985	0.0447493	0.202948	6.95954	0.0566209	0.162649	ENSMUSG00000008690	Ncaph2	protein coding gene
ENSMUSG00000008730	Hipk1	homeodomain interacting protein kinase 1	0.310224	8.07752	0.000935203	0.00752671	0.0376861	8.07752	0.688089	0.829549	0.03561	8.07752	0.704832	1	0.00586405	8.07752	0.951593	1	0.303466	8.07752	0.00369275	0.011084	0.137993	8.07752	0.142214	0.318604	ENSMUSG00000008730	Hipk1	protein coding gene
ENSMUSG00000008734	Gprc5b	G protein-coupled receptor, family C, group 5, member B	-0.224142	4.71869	0.0403965	0.134117	-0.15657	4.71869	0.146291	0.309489	0.0705063	4.71869	0.507763	1	-0.368205	4.71869	0.00134766	0.0255111	-0.13311	4.71869	0.293745	0.409948	-0.436705	4.71869	9.80492e-05	0.000743601	ENSMUSG00000008734	Gprc5b	protein coding gene
ENSMUSG00000008763	Man1a2	mannosidase, alpha, class 1A, member 2	-0.0248487	6.98746	0.767977	0.904166	0.0645424	6.98746	0.442427	0.638334	-0.0527058	6.98746	0.53179	1	-0.169108	6.98746	0.0485765	0.246393	-0.0448509	6.98746	0.645619	0.748587	-0.222068	6.98746	0.00921135	0.038329	ENSMUSG00000008763	Man1a2	protein coding gene
ENSMUSG00000008822	Acyp1	acylphosphatase 1, erythrocyte (common) type	-0.311746	2.66783	0.150906	0.330894	0.044919	2.66783	0.861241	0.94509	0.0372813	2.66783	0.890042	1	-0.185576	2.66783	0.392022	0.710428	-0.279222	2.66783	0.275168	0.389345	-0.2616	2.66783	0.22668	0.437783	ENSMUSG00000008822	Acyp1	protein coding gene
ENSMUSG00000008845	Cd163	CD163 antigen	-0.474393	6.21776	0.0362718	0.124018	-1.1023	6.21776	1.36423e-06	3.12861e-05	-0.292692	6.21776	0.194255	1	-0.344803	6.21776	0.129792	0.414457	3.30005	6.21776	7.86298e-39	7.47178e-37	-0.326054	6.21776	0.150321	0.330934	ENSMUSG00000008845	Cd163	protein coding gene
ENSMUSG00000008855	Hdac5	histone deacetylase 5	-0.16014	6.88551	0.107911	0.265967	-0.292037	6.88551	0.00322855	0.0185267	-0.0620886	6.88551	0.530441	1	-0.00901277	6.88551	0.929071	1	0.00333728	6.88551	0.972253	0.997402	-0.160969	6.88551	0.107319	0.261988	ENSMUSG00000008855	Hdac5	protein coding gene
ENSMUSG00000008859	Rala	v-ral simian leukemia viral oncogene A (ras related)	0.23818	5.89513	0.0397271	0.132481	0.301476	5.89513	0.00853152	0.0394799	0.116931	5.89513	0.31074	1	-0.00773252	5.89513	0.950848	1	0.224463	5.89513	0.086933	0.155544	0.0918859	5.89513	0.4317	0.655707	ENSMUSG00000008859	Rala	protein coding gene
ENSMUSG00000008874	Clec3a	C-type lectin domain family 3, member a	-0.470829	3.4418	0.096105	0.245506	-0.190096	3.4418	0.500316	0.687196	-0.106041	3.4418	0.713351	1	-1.10479	3.4418	0.000167683	0.00527598	-1.08373	3.4418	0.00150648	0.00512527	-1.59647	3.4418	8.93718e-08	1.17019e-06	ENSMUSG00000008874	Clec3a	protein coding gene
ENSMUSG00000008892	Vdac3	voltage-dependent anion channel 3	-0.00564871	5.65641	0.960402	1	0.111827	5.65641	0.321356	0.521687	0.0209066	5.65641	0.853923	1	-0.170975	5.65641	0.146355	0.439361	0.169739	5.65641	0.190877	0.291967	-0.0995043	5.65641	0.390056	0.618362	ENSMUSG00000008892	Vdac3	protein coding gene
ENSMUSG00000008958	Vps72	vacuolar protein sorting 72	-0.109874	4.78291	0.277255	0.492501	-0.173584	4.78291	0.0759231	0.196752	-0.0377275	4.78291	0.70503	1	0.042068	4.78291	0.687916	0.895405	-0.275201	4.78291	0.0222213	0.0502993	-0.0704749	4.78291	0.491898	0.706207	ENSMUSG00000008958	Vps72	protein coding gene
ENSMUSG00000008976	Gabpa	GA repeat binding protein, alpha	0.0136024	6.32043	0.899255	0.976213	0.19169	6.32043	0.059518	0.166157	0.0873736	6.32043	0.393295	1	-0.0995262	6.32043	0.342601	0.664701	0.177553	6.32043	0.126096	0.210616	-0.0465632	6.32043	0.655504	0.82868	ENSMUSG00000008976	Gabpa	protein coding gene
ENSMUSG00000008999	Bmp7	bone morphogenetic protein 7	0.0242575	5.24708	0.830293	0.938492	0.0170054	5.24708	0.895068	0.964999	0.00864896	5.24708	0.943577	1	0.0219478	5.24708	0.857477	0.977093	0.163321	5.24708	0.207136	0.310915	-0.176175	5.24708	0.129282	0.298697	ENSMUSG00000008999	Bmp7	protein coding gene
ENSMUSG00000009013	Dynll1	dynein light chain LC8-type 1	0.329042	7.34508	0.00423515	0.0248833	0.500594	7.34508	1.2787e-05	0.000207654	-0.0562375	7.34508	0.625818	1	-0.217229	7.34508	0.0616116	0.280378	0.141262	7.34508	0.271985	0.385807	0.0400868	7.34508	0.730899	0.878623	ENSMUSG00000009013	Dynll1	protein coding gene
ENSMUSG00000009030	Pdcl	phosducin-like	-0.0229802	5.46114	0.876784	0.966242	0.207043	5.46114	0.147172	0.310983	0.0910058	5.46114	0.526283	1	-0.0755285	5.46114	0.609484	0.852485	0.302146	5.46114	0.0606414	0.115466	-0.296824	5.46114	0.0434395	0.132558	ENSMUSG00000009030	Pdcl	protein coding gene
ENSMUSG00000009035	Tmem184b	transmembrane protein 184b	-0.0589907	5.01469	0.695685	0.855669	-0.266586	5.01469	0.0731756	0.19165	-0.0479851	5.01469	0.747941	1	-0.147269	5.01469	0.332904	0.656449	0.262939	5.01469	0.115717	0.196391	-0.201277	5.01469	0.182678	0.378823	ENSMUSG00000009035	Tmem184b	protein coding gene
ENSMUSG00000009073	Nf2	neurofibromin 2	0.199003	6.82894	0.0214791	0.0846596	0.130228	6.82894	0.131965	0.288772	0.0301657	6.82894	0.728171	1	0.106141	6.82894	0.227156	0.545356	0.0465525	6.82894	0.643412	0.746919	0.108627	6.82894	0.212932	0.420786	ENSMUSG00000009073	Nf2	protein coding gene
ENSMUSG00000009075	Cabp7	calcium binding protein 7	-0.194776	-0.620746	0.877185	0.96649	-0.490648	-0.620746	0.491409	0.679917	0.287088	-0.620746	0.715015	1	-0.141263	-0.620746	0.931127	1	-1.04731	-0.620746	0.249569	0.360648	-2.36375	-0.620746	0.00694884	0.03039	ENSMUSG00000009075	Cabp7	protein coding gene
ENSMUSG00000009076	Zmat5	zinc finger, matrin type 5	-0.248013	2.2626	0.243683	0.453378	-0.120592	2.2626	0.546257	0.724871	0.209805	2.2626	0.289656	1	-0.480082	2.2626	0.0372795	0.213239	0.367027	2.2626	0.106205	0.183097	-0.00305689	2.2626	1	1	ENSMUSG00000009076	Zmat5	protein coding gene
ENSMUSG00000009079	Ewsr1	Ewing sarcoma breakpoint region 1	0.229177	7.43588	0.0329892	0.115912	-0.00498894	7.43588	0.962866	1	-0.0140641	7.43588	0.897978	1	0.125074	7.43588	0.247825	0.569867	-0.609249	7.43588	9.11193e-07	6.99055e-06	0.0348467	7.43588	0.746208	0.887262	ENSMUSG00000009079	Ewsr1	protein coding gene
ENSMUSG00000009090	Ap1b1	adaptor protein complex AP-1, beta 1 subunit	0.141784	7.61857	0.15759	0.340684	0.150699	7.61857	0.132409	0.289315	0.111302	7.61857	0.266174	1	0.102214	7.61857	0.31049	0.635922	0.755132	7.61857	9.07141e-12	1.41681e-10	0.318349	7.61857	0.00152016	0.00835611	ENSMUSG00000009090	Ap1b1	protein coding gene
ENSMUSG00000009092	Derl3	Der1-like domain family, member 3	-1.23106	-0.35576	0.159352	0.343219	0.251822	-0.35576	0.779297	0.892518	0.468783	-0.35576	0.506084	1	-0.502048	-0.35576	0.550725	0.816685	1.15778	-0.35576	0.0926994	0.163921	3.18625	-0.35576	8.77119e-11	1.6267e-09	ENSMUSG00000009092	Derl3	protein coding gene
ENSMUSG00000009097	Tbx1	T-box 1	-0.364417	4.20115	0.0249519	0.094748	0.00427533	4.20115	1	1	0.0242886	4.20115	0.881141	1	0.372903	4.20115	0.0201404	0.150986	-0.105288	4.20115	0.599635	0.709705	0.169062	4.20115	0.291901	0.515343	ENSMUSG00000009097	Tbx1	protein coding gene
ENSMUSG00000009112	Bcl2l13	BCL2-like 13 (apoptosis facilitator)	0.220709	6.95836	0.0190392	0.0774766	0.0634796	6.95836	0.501693	0.688299	0.0268628	6.95836	0.776121	1	0.11983	6.95836	0.207604	0.521055	0.330858	6.95836	0.00173564	0.00581729	0.0514204	6.95836	0.588341	0.780565	ENSMUSG00000009112	Bcl2l13	protein coding gene
ENSMUSG00000009145	Dqx1	DEAQ RNA-dependent ATPase	-0.617894	1.65908	0.0169171	0.0706858	-0.599423	1.65908	0.0144823	0.0590959	-0.380565	1.65908	0.12291	0.946726	-0.258117	1.65908	0.31105	0.636585	-0.9863	1.65908	0.0023844	0.00759898	-0.0958317	1.65908	0.745076	0.886687	ENSMUSG00000009145	Dqx1	protein coding gene
ENSMUSG00000009185	Ccl8	chemokine (C-C motif) ligand 8	-0.160288	7.25936	0.571246	0.762605	-0.485539	7.25936	0.0858444	0.214332	0.39939	7.25936	0.152701	0.992363	0.100273	7.25936	0.722461	0.913005	5.80169	7.25936	9.99591e-64	4.17112e-61	3.76073	7.25936	9.15819e-35	7.95437e-33	ENSMUSG00000009185	Ccl8	protein coding gene
ENSMUSG00000009207	Lnpk	lunapark, ER junction formation factor	0.162455	5.18181	0.298316	0.515042	0.0821526	5.18181	0.592626	0.760595	0.146541	5.18181	0.344375	1	0.317242	5.18181	0.0434765	0.23148	0.134707	5.18181	0.44476	0.565226	-0.1025	5.18181	0.518653	0.727054	ENSMUSG00000009207	Lnpk	protein coding gene
ENSMUSG00000009214	Mymk	myomaker, myoblast fusion factor	-0.313462	-0.7573	0.83849	0.94348	0.220866	-0.7573	0.869376	0.949801	2.39611	-0.7573	0.000787418	0.0524808	2.08074	-0.7573	0.0068353	0.0783773	0.923342	-0.7573	0.384221	0.504385	1.36462	-0.7573	0.0963808	0.243585	ENSMUSG00000009214	Mymk	protein coding gene
ENSMUSG00000009246	Trpm5	transient receptor potential cation channel, subfamily M, member 5	-0.56548	-0.285117	0.280173	0.496072	-0.402474	-0.285117	0.380321	0.581741	0.410023	-0.285117	0.34763	1	0.310425	-0.285117	0.577207	0.832982	-1.35433	-0.285117	0.0664795	0.124544	-2.16317	-0.285117	0.000364014	0.00239371	ENSMUSG00000009246	Trpm5	protein coding gene
ENSMUSG00000009248	Ascl2	achaete-scute family bHLH transcription factor 2	-0.574753	2.60567	0.028354	0.103838	-0.0804587	2.60567	0.755997	0.877626	-0.207238	2.60567	0.42786	1	-0.207982	2.60567	0.450558	0.753914	-0.0564282	2.60567	0.85635	0.912954	-0.293311	2.60567	0.267365	0.486591	ENSMUSG00000009248	Ascl2	protein coding gene
ENSMUSG00000009281	Rarres2	retinoic acid receptor responder (tazarotene induced) 2	-0.310841	6.03317	0.169938	0.357317	-0.564677	6.03317	0.0126851	0.0536324	-0.0211557	6.03317	0.92813	1	-0.556065	6.03317	0.0148822	0.126737	1.75377	6.03317	1.32394e-12	2.21561e-11	0.849262	6.03317	0.000171829	0.00122794	ENSMUSG00000009281	Rarres2	protein coding gene
ENSMUSG00000009291	Pttg1ip	pituitary tumor-transforming 1 interacting protein	-0.0929659	6.85371	0.332094	0.553058	-0.0808163	6.85371	0.395749	0.595678	-0.0791621	6.85371	0.406422	1	-0.342731	6.85371	0.00042552	0.0109931	0.0901583	6.85371	0.395906	0.516475	-0.0598981	6.85371	0.53372	0.738361	ENSMUSG00000009291	Pttg1ip	protein coding gene
ENSMUSG00000009292	Trpm2	transient receptor potential cation channel, subfamily M, member 2	5.55969	2.5157	1.04e-31	8.7e-29	4.59246	2.5157	1.04477e-21	6.26701e-19	1.56299	2.5157	0.0135461	0.369475	0.69361	2.5157	0.656844	0.878431	5.8653	2.5157	1.90159e-32	1.24577e-30	6.73281	2.5157	1.0095e-46	1.49056e-44	ENSMUSG00000009292	Trpm2	protein coding gene
ENSMUSG00000009293	Ube2g2	ubiquitin-conjugating enzyme E2G 2	0.206834	5.66188	0.0419216	0.137412	0.22906	5.66188	0.0228972	0.0829424	0.0360733	5.66188	0.72291	1	-0.0679125	5.66188	0.528433	0.804112	0.178163	5.66188	0.123021	0.206325	0.040933	5.66188	0.694865	0.855489	ENSMUSG00000009293	Ube2g2	protein coding gene
ENSMUSG00000009350	Mpo	myeloperoxidase	0.0435543	3.20426	0.852315	0.951783	0.503983	3.20426	0.0155072	0.0621419	0.619984	3.20426	0.00303798	0.144341	-0.00791634	3.20426	0.970591	1	-1.73985	3.20426	2.69102e-09	3.1117e-08	-1.94223	3.20426	7.56958e-15	2.01803e-13	ENSMUSG00000009350	Mpo	protein coding gene
ENSMUSG00000009376	Met	met proto-oncogene	0.469567	6.71659	1.49e-06	3.27e-05	0.510954	6.71659	1.40497e-07	4.3288e-06	0.0274226	6.71659	0.782965	1	-0.271768	6.71659	0.00658468	0.0763242	0.0498012	6.71659	0.655734	0.75717	-0.0566833	6.71659	0.565656	0.762644	ENSMUSG00000009376	Met	protein coding gene
ENSMUSG00000009378	Slc16a12	solute carrier family 16 (monocarboxylic acid transporters), member 12	0.183074	2.53837	0.435865	0.652608	0.372533	2.53837	0.0905466	0.221859	0.0751569	2.53837	0.750563	1	-0.163019	2.53837	0.488448	0.780255	0.595087	2.53837	0.0170099	0.0403143	0.264223	2.53837	0.253806	0.47199	ENSMUSG00000009378	Slc16a12	protein coding gene
ENSMUSG00000009394	Syn2	synapsin II	-0.504337	2.20906	0.0566404	0.169638	-0.374396	2.20906	0.146119	0.309269	-0.432235	2.20906	0.0926485	0.895239	-0.659014	2.20906	0.0174152	0.139112	-0.170327	2.20906	0.614687	0.72284	-0.135288	2.20906	0.622989	0.807229	ENSMUSG00000009394	Syn2	protein coding gene
ENSMUSG00000009406	Elk1	ELK1, member of ETS oncogene family	0.0651448	3.7469	0.621698	0.801497	-0.135708	3.7469	0.282365	0.479962	0.00419097	3.7469	0.973856	1	-0.0609599	3.7469	0.660917	0.879614	0.0536309	3.7469	0.716514	0.806183	-0.0637197	3.7469	0.627313	0.81049	ENSMUSG00000009406	Elk1	protein coding gene
ENSMUSG00000009418	Nav1	neuron navigator 1	-0.206466	6.22041	0.204644	0.404921	-0.269123	6.22041	0.0965952	0.232153	-0.097533	6.22041	0.546396	1	-0.00567898	6.22041	0.97313	1	-1.02977	6.22041	6.66031e-08	6.26076e-07	-0.25385	6.22041	0.119586	0.283005	ENSMUSG00000009418	Nav1	protein coding gene
ENSMUSG00000009470	Tnpo1	transportin 1	0.347967	7.5698	0.00198562	0.0136855	0.34949	7.5698	0.00185319	0.0120352	0.0651043	7.5698	0.563543	1	-0.00471839	7.5698	0.967723	1	0.377375	7.5698	0.00256972	0.00810347	0.137231	7.5698	0.22394	0.434677	ENSMUSG00000009470	Tnpo1	protein coding gene
ENSMUSG00000009471	Myod1	myogenic differentiation 1	0.904607	2.20888	0.0345286	0.119613	1.95731	2.20888	4.08947e-06	7.97737e-05	1.54254	2.20888	0.000250039	0.0221175	-0.108671	2.20888	0.85793	0.977328	-0.0405126	2.20888	0.998491	1	-0.926733	2.20888	0.0489442	0.145136	ENSMUSG00000009471	Myod1	protein coding gene
ENSMUSG00000009535	Rnmt	RNA (guanine-7-) methyltransferase	0.0719804	5.43352	0.448412	0.664397	0.0816978	5.43352	0.381032	0.58223	-0.0895795	5.43352	0.339418	1	-0.0145607	5.43352	0.890631	0.991824	-0.09616	5.43352	0.390622	0.510971	0.0450981	5.43352	0.640419	0.819395	ENSMUSG00000009535	Rnmt	protein coding gene
ENSMUSG00000009545	Kcnq1	potassium voltage-gated channel, subfamily Q, member 1	-0.942472	0.949841	0.00394926	0.0235124	-0.370751	0.949841	0.204851	0.388383	-0.359444	0.949841	0.238537	1	0.15718	0.949841	0.66915	0.883927	-0.643846	0.949841	0.119861	0.201889	-0.168614	0.949841	0.629279	0.81187	ENSMUSG00000009545	Kcnq1	protein coding gene
ENSMUSG00000009549	Srp14	signal recognition particle 14	-0.0108417	5.09706	0.919158	0.985302	0.110655	5.09706	0.293992	0.492983	0.035214	5.09706	0.741166	1	-0.306015	5.09706	0.00678916	0.0779413	0.123995	5.09706	0.316187	0.434632	-0.0440619	5.09706	0.693592	0.855368	ENSMUSG00000009549	Srp14	protein coding gene
ENSMUSG00000009555	Cdk9	cyclin-dependent kinase 9 (CDC2-related kinase)	0.259501	5.33947	0.0173839	0.0722415	0.00533111	5.33947	0.969841	1	-0.0342335	5.33947	0.754684	1	0.191156	5.33947	0.0883005	0.339597	0.571102	5.33947	3.0376e-06	2.07202e-05	0.400309	5.33947	0.000262415	0.00178665	ENSMUSG00000009555	Cdk9	protein coding gene
ENSMUSG00000009563	Tor2a	torsin family 2, member A	-0.0742899	4.7826	0.532251	0.733158	-0.0893939	4.7826	0.431757	0.628641	-0.0515935	4.7826	0.659028	1	-0.180619	4.7826	0.142013	0.433101	0.399732	4.7826	0.00217049	0.00703404	0.1228	4.7826	0.297528	0.521764	ENSMUSG00000009563	Tor2a	protein coding gene
ENSMUSG00000009566	Fpgs	folylpolyglutamyl synthetase	0.341521	4.36606	0.00990936	0.0472946	0.365959	4.36606	0.00502665	0.0260493	-0.035607	4.36606	0.798262	1	-0.0662884	4.36606	0.645754	0.8718	0.0843504	4.36606	0.593688	0.704316	-0.0394768	4.36606	0.7824	0.908799	ENSMUSG00000009566	Fpgs	protein coding gene
ENSMUSG00000009569	Mrtfb	myocardin related transcription factor B	-0.0766438	6.28957	0.42184	0.639859	-0.124083	6.28957	0.188282	0.3668	-0.0137126	6.28957	0.882643	1	0.147804	6.28957	0.125799	0.407874	-0.0564736	6.28957	0.611648	0.72006	-0.000781132	6.28957	0.993282	1	ENSMUSG00000009569	Mrtfb	protein coding gene
ENSMUSG00000009575	Cbx5	chromobox 5	-0.0139196	7.20237	0.894117	0.974315	0.100267	7.20237	0.337285	0.539156	0.106802	7.20237	0.307642	1	-0.113484	7.20237	0.283759	0.610146	0.193238	7.20237	0.100248	0.17463	-0.0780086	7.20237	0.460229	0.679127	ENSMUSG00000009575	Cbx5	protein coding gene
ENSMUSG00000009585	Apobec3	apolipoprotein B mRNA editing enzyme, catalytic polypeptide 3	-0.451133	2.9356	0.0291376	0.105815	-0.486767	2.9356	0.0153124	0.0615415	0.146628	2.9356	0.466951	1	-0.00844108	2.9356	0.979211	1	0.308456	2.9356	0.172889	0.269945	0.935734	2.9356	1.01172e-06	1.12907e-05	ENSMUSG00000009585	Apobec3	protein coding gene
ENSMUSG00000009614	Sardh	sarcosine dehydrogenase	-0.336646	3.54595	0.0241057	0.0923203	-0.049913	3.54595	0.738898	0.865992	0.159055	3.54595	0.258575	1	-0.0255831	3.54595	0.882257	0.989016	0.152029	3.54595	0.374958	0.495188	-0.0737003	3.54595	0.633449	0.814506	ENSMUSG00000009614	Sardh	protein coding gene
ENSMUSG00000009621	Vav2	vav 2 oncogene	-0.155741	4.35332	0.254323	0.465725	-0.250573	4.35332	0.0614926	0.16998	-0.106696	4.35332	0.428325	1	0.0345464	4.35332	0.806095	0.954298	0.456886	4.35332	0.00256561	0.00809187	0.509448	4.35332	0.000137195	0.00100361	ENSMUSG00000009621	Vav2	protein coding gene
ENSMUSG00000009628	Tex15	testis expressed gene 15	-0.0647937	2.38849	0.825834	0.935398	-0.203727	2.38849	0.461215	0.655416	0.0361006	2.38849	0.907598	1	-0.323777	2.38849	0.259753	0.582562	0.505728	2.38849	0.094664	0.166731	-0.329713	2.38849	0.252743	0.470735	ENSMUSG00000009628	Tex15	protein coding gene
ENSMUSG00000009630	Ppp2cb	protein phosphatase 2 (formerly 2A), catalytic subunit, beta isoform	0.209273	5.74276	0.0421575	0.137903	0.140057	5.74276	0.17036	0.343414	-0.063115	5.74276	0.549063	1	-0.175027	5.74276	0.100726	0.363183	-0.153589	5.74276	0.203947	0.307234	-0.0164589	5.74276	0.882853	0.963738	ENSMUSG00000009630	Ppp2cb	protein coding gene
ENSMUSG00000009633	G0s2	G0/G1 switch gene 2	-1.1568	4.8356	2.78e-05	0.000411547	-0.738011	4.8356	0.0067632	0.0329324	0.0727808	4.8356	0.788692	1	-1.00075	4.8356	0.000301322	0.0083946	0.312833	4.8356	0.29216	0.40839	-1.37182	4.8356	8.68516e-07	9.8355e-06	ENSMUSG00000009633	G0s2	protein coding gene
ENSMUSG00000009640	Dmap1	DNA methyltransferase 1-associated protein 1	-0.153446	3.97325	0.303423	0.520902	0.00524566	3.97325	1	1	-0.0508375	3.97325	0.740657	1	-0.0906785	3.97325	0.568297	0.827276	-0.0727173	3.97325	0.67217	0.770609	0.0678019	3.97325	0.645012	0.821974	ENSMUSG00000009640	Dmap1	protein coding gene
ENSMUSG00000009647	Mcu	mitochondrial calcium uniporter	0.0900012	5.53788	0.384154	0.604859	0.037993	5.53788	0.711879	0.846729	-0.0725035	5.53788	0.484291	1	-0.13623	5.53788	0.202058	0.515248	-0.360756	5.53788	0.00281765	0.0087743	-0.438789	5.53788	3.59955e-05	0.000298976	ENSMUSG00000009647	Mcu	protein coding gene
ENSMUSG00000009654	Oit3	oncoprotein induced transcript 3	0.62233	-0.77021	0.269403	0.483334	0.944644	-0.77021	0.0609802	0.169027	-0.362249	-0.77021	0.627793	1	-0.437491	-0.77021	0.560154	0.823099	1.52356	-0.77021	0.0103432	0.0266852	0.162204	-0.77021	0.87173	0.957893	ENSMUSG00000009654	Oit3	protein coding gene
ENSMUSG00000009681	Bcr	breakpoint cluster region	0.531487	5.97793	7.24e-05	0.000918756	0.15083	5.97793	0.262093	0.457717	-0.170311	5.97793	0.204631	1	0.141063	5.97793	0.301352	0.627036	0.247361	5.97793	0.101455	0.176366	0.0457072	5.97793	0.740737	0.884542	ENSMUSG00000009681	Bcr	protein coding gene
ENSMUSG00000009687	Fxyd5	FXYD domain-containing ion transport regulator 5	0.436062	5.43207	0.000447266	0.00409408	0.648553	5.43207	1.27288e-07	3.95995e-06	0.214707	5.43207	0.083851	0.872556	-0.594983	5.43207	7.67716e-06	0.00046782	0.882543	5.43207	1.47843e-10	2.00131e-09	0.892355	5.43207	5.66062e-13	1.28739e-11	ENSMUSG00000009687	Fxyd5	protein coding gene
ENSMUSG00000009731	Kcnd1	potassium voltage-gated channel, Shal-related family, member 1	-0.371547	1.02549	0.22821	0.43397	-0.823882	1.02549	0.00796799	0.0374133	-0.0184165	1.02549	0.964583	1	-0.326669	1.02549	0.346426	0.668408	0.10201	1.02549	0.820357	0.885333	-0.0692064	1.02549	0.79542	0.916139	ENSMUSG00000009731	Kcnd1	protein coding gene
ENSMUSG00000009733	Tfcp2	transcription factor CP2	-0.583783	3.9793	8.75e-05	0.00107585	-0.226158	3.9793	0.115693	0.264404	-0.314982	3.9793	0.0285928	0.554895	-0.133879	3.9793	0.369274	0.691415	-0.877015	3.9793	1.02866e-06	7.79937e-06	-0.435893	3.9793	0.00363075	0.0174974	ENSMUSG00000009733	Tfcp2	protein coding gene
ENSMUSG00000009739	Pou6f1	POU domain, class 6, transcription factor 1	-0.256794	4.64284	0.0817652	0.219631	-0.617975	4.64284	2.41975e-05	0.00035134	0.0283393	4.64284	0.852571	1	-0.0865321	4.64284	0.564452	0.825286	-0.343071	4.64284	0.0462879	0.0924974	0.000669046	4.64284	1	1	ENSMUSG00000009739	Pou6f1	protein coding gene
ENSMUSG00000009741	Ubp1	upstream binding protein 1	0.058558	6.4891	0.543254	0.742186	-0.308132	6.4891	0.00145497	0.00990766	-0.0655212	6.4891	0.499636	1	0.253138	6.4891	0.00944975	0.0964317	-0.484682	6.4891	1.76524e-05	0.000101509	-0.00166682	6.4891	0.992755	1	ENSMUSG00000009741	Ubp1	protein coding gene
ENSMUSG00000009772	Nuak2	NUAK family, SNF1-like kinase, 2	0.459743	4.89474	0.0049413	0.0278162	0.38498	4.89474	0.0181758	0.0701132	-0.034968	4.89474	0.840986	1	0.054973	4.89474	0.746548	0.926756	0.978464	4.89474	5.80442e-08	5.51291e-07	0.468972	4.89474	0.00437338	0.0204949	ENSMUSG00000009772	Nuak2	protein coding gene
ENSMUSG00000009828	Ick	intestinal cell kinase	-0.295828	4.71003	0.04613	0.147479	-0.290183	4.71003	0.0479994	0.141811	-0.0796261	4.71003	0.588725	1	-0.0547152	4.71003	0.717725	0.910213	-0.443365	4.71003	0.00956174	0.0249507	-0.420879	4.71003	0.00492551	0.0226698	ENSMUSG00000009828	Cilk1	protein coding gene
ENSMUSG00000009863	Sdhb	succinate dehydrogenase complex, subunit B, iron sulfur (Ip)	-0.0901855	6.14141	0.430658	0.647793	0.0188032	6.14141	0.870443	0.950245	0.00155577	6.14141	0.989221	1	-0.0931881	6.14141	0.427891	0.737391	0.309197	6.14141	0.0159085	0.0381705	0.12503	6.14141	0.276408	0.497622	ENSMUSG00000009863	Sdhb	protein coding gene
ENSMUSG00000009876	Cox4i2	cytochrome c oxidase subunit 4I2	-0.376088	1.1053	0.18981	0.384812	-0.580755	1.1053	0.0300184	0.101011	-0.0363351	1.1053	0.931408	1	-0.509974	1.1053	0.0897896	0.341891	-1.14355	1.1053	0.00199571	0.00655615	-0.871528	1.1053	0.00264983	0.0134028	ENSMUSG00000009876	Cox4i2	protein coding gene
ENSMUSG00000009894	Snap47	synaptosomal-associated protein, 47	-0.243768	4.36341	0.0636941	0.184294	-0.270734	4.36341	0.0380067	0.119872	0.0657733	4.36341	0.614605	1	-0.239376	4.36341	0.0808895	0.32372	-0.0987677	4.36341	0.531836	0.647713	-0.395372	4.36341	0.00348497	0.0168967	ENSMUSG00000009894	Snap47	protein coding gene
ENSMUSG00000009900	Wnt3a	wingless-type MMTV integration site family, member 3A	-0.181799	2.8672	0.479064	0.690363	0.045613	2.8672	0.866031	0.947861	-0.055163	2.8672	0.832054	1	0.563267	2.8672	0.0209535	0.154313	0.303794	2.8672	0.278897	0.393519	0.181794	2.8672	0.471553	0.689218	ENSMUSG00000009900	Wnt3a	protein coding gene
ENSMUSG00000009905	Kdsr	3-ketodihydrosphingosine reductase	0.0633168	6.79429	0.488319	0.69823	0.0239921	6.79429	0.792413	0.901532	-0.0726233	6.79429	0.427858	1	-0.0580355	6.79429	0.534036	0.807499	-0.0865009	6.79429	0.406733	0.527092	-0.168072	6.79429	0.0698173	0.19104	ENSMUSG00000009905	Kdsr	protein coding gene
ENSMUSG00000009907	Vps4b	vacuolar protein sorting 4B	0.196279	7.3833	0.0510254	0.158382	0.157613	7.3833	0.115958	0.264821	0.0493172	7.3833	0.622847	1	0.0954429	7.3833	0.346937	0.669091	0.179814	7.3833	0.111027	0.189807	0.10994	7.3833	0.275558	0.496512	ENSMUSG00000009907	Vps4b	protein coding gene
ENSMUSG00000009927	Rps25	ribosomal protein S25	-0.0696743	8.62469	0.503062	0.711485	0.0315661	8.62469	0.761086	0.8811	-0.069099	8.62469	0.506357	1	-0.211264	8.62469	0.0430679	0.230428	-0.0542713	8.62469	0.644765	0.747991	0.124539	8.62469	0.231141	0.443408	ENSMUSG00000009927	Rps25	protein coding gene
ENSMUSG00000009995	Taz	tafazzin	-0.270328	5.62012	0.00883461	0.0434598	-0.328474	5.62012	0.00125485	0.00882946	-0.0785661	5.62012	0.440833	1	0.0451293	5.62012	0.667548	0.882965	-0.535584	5.62012	9.6935e-06	5.89191e-05	0.0410424	5.62012	0.689509	0.85234	ENSMUSG00000009995	Tafazzin	protein coding gene
ENSMUSG00000010021	Kif19a	kinesin family member 19A	-0.22423	1.27348	0.533619	0.734527	-0.500845	1.27348	0.145589	0.308488	-0.0792297	1.27348	0.822812	1	-0.489564	1.27348	0.189485	0.498379	-0.567277	1.27348	0.176474	0.274552	-0.0769733	1.27348	0.850598	0.946711	ENSMUSG00000010021	Kif19a	protein coding gene
ENSMUSG00000010025	Aldh3a2	aldehyde dehydrogenase family 3, subfamily A2	-0.329241	6.24103	0.000662338	0.00567065	-0.191428	6.24103	0.0454722	0.136402	-0.0491524	6.24103	0.611457	1	-0.356401	6.24103	0.000289856	0.00817003	-0.165827	6.24103	0.137678	0.225604	-0.323318	6.24103	0.000892611	0.00528328	ENSMUSG00000010025	Aldh3a2	protein coding gene
ENSMUSG00000010045	Tmem115	transmembrane protein 115	0.0435253	5.39448	0.649862	0.822208	0.105174	5.39448	0.260979	0.45657	-0.0760968	5.39448	0.417161	1	-0.152984	5.39448	0.122833	0.40295	0.331865	5.39448	0.00177481	0.00593405	-0.0136137	5.39448	0.895711	0.970147	ENSMUSG00000010045	Tmem115	protein coding gene
ENSMUSG00000010047	Hyal2	hyaluronoglucosaminidase 2	0.371082	4.91159	0.000386203	0.00362737	0.414364	4.91159	5.58079e-05	0.000706459	0.137017	4.91159	0.188203	1	-0.0350767	4.91159	0.760349	0.933536	0.370616	4.91159	0.00202172	0.00662461	-0.29381	4.91159	0.00765525	0.0328878	ENSMUSG00000010047	Hyal2	protein coding gene
ENSMUSG00000010048	Ifrd2	interferon-related developmental regulator 2	0.598801	4.64069	1.3e-05	0.000214268	0.835309	4.64069	6.66281e-10	3.97182e-08	-0.171182	4.64069	0.217476	1	-0.30749	4.64069	0.0364311	0.210188	0.432015	4.64069	0.00619585	0.0172461	-0.0297816	4.64069	0.837187	0.939316	ENSMUSG00000010048	Ifrd2	protein coding gene
ENSMUSG00000010051	Hyal1	hyaluronoglucosaminidase 1	0.290182	3.83408	0.0890038	0.232155	-0.0350332	3.83408	0.829059	0.924146	-0.0412313	3.83408	0.817275	1	-0.0798755	3.83408	0.66241	0.880416	-0.0158494	3.83408	0.954121	0.984642	-0.25837	3.83408	0.153326	0.335708	ENSMUSG00000010051	Hyal1	protein coding gene
ENSMUSG00000010054	Tusc2	tumor suppressor 2, mitochondrial calcium regulator	-0.0393006	4.37999	0.776763	0.908644	-0.121384	4.37999	0.367252	0.569051	-0.0111576	4.37999	0.945043	1	-0.13892	4.37999	0.328067	0.65162	-0.112394	4.37999	0.499092	0.617074	0.081588	4.37999	0.543636	0.745832	ENSMUSG00000010054	Tusc2	protein coding gene
ENSMUSG00000010057	Nprl2	NPR2 like, GATOR1 complex subunit	-0.275464	3.58551	0.0476765	0.150965	-0.0803303	3.58551	0.558047	0.734031	-0.0675986	3.58551	0.619788	1	-0.241908	3.58551	0.100734	0.363183	-0.315772	3.58551	0.056672	0.109208	-0.227994	3.58551	0.110638	0.267501	ENSMUSG00000010057	Nprl2	protein coding gene
ENSMUSG00000010064	Slc38a3	solute carrier family 38, member 3	-0.632176	3.1288	0.00839564	0.0418474	-0.41812	3.1288	0.0769354	0.198592	-0.427849	3.1288	0.071492	0.843447	-0.138494	3.1288	0.568048	0.827102	-1.25958	3.1288	1.70079e-05	9.81267e-05	-1.15815	3.1288	3.3826e-06	3.46104e-05	ENSMUSG00000010064	Slc38a3	protein coding gene
ENSMUSG00000010066	Cacna2d2	calcium channel, voltage-dependent, alpha 2/delta subunit 2	-0.199937	0.864348	0.559421	0.75458	-0.00885291	0.864348	1	1	-0.180295	0.864348	0.591645	1	0.181859	0.864348	0.584267	0.83744	-0.422971	0.864348	0.333481	0.452476	-0.719189	0.864348	0.0396762	0.123835	ENSMUSG00000010066	Cacna2d2	protein coding gene
ENSMUSG00000010067	Rassf1	Ras association (RalGDS/AF-6) domain family member 1	0.802414	5.35152	6.25e-09	2.4e-07	0.308551	5.35152	0.0257252	0.0901743	-0.128164	5.35152	0.359541	1	-0.21928	5.35152	0.129395	0.41382	0.765461	5.35152	6.75986e-07	5.30698e-06	0.221102	5.35152	0.116489	0.278006	ENSMUSG00000010067	Rassf1	protein coding gene
ENSMUSG00000010080	Epn3	epsin 3	0.353545	6.16789	0.000506325	0.00452885	0.0635891	6.16789	0.537402	0.718145	-0.128791	6.16789	0.208473	1	-0.075153	6.16789	0.477955	0.774076	0.249433	6.16789	0.0291254	0.062929	0.0630375	6.16789	0.540711	0.743851	ENSMUSG00000010080	Epn3	protein coding gene
ENSMUSG00000010086	Rnf112	ring finger protein 112	-0.954492	0.827688	0.00932733	0.0452002	-1.8529	0.827688	8.94709e-07	2.1822e-05	0.071515	0.827688	0.850352	1	-0.317598	0.827688	0.399293	0.715705	-2.51097	0.827688	1.85727e-06	1.33173e-05	-2.11872	0.827688	3.6227e-07	4.35973e-06	ENSMUSG00000010086	Rnf112	protein coding gene
ENSMUSG00000010095	Slc3a2	solute carrier family 3 (activators of dibasic and neutral amino acid transport), member 2	0.405746	6.64274	4.6e-06	8.71e-05	0.374956	6.64274	2.10469e-05	0.000313904	-0.0349368	6.64274	0.694544	1	0.043375	6.64274	0.63785	0.86809	0.668971	6.64274	1.25249e-11	1.90958e-10	0.43719	6.64274	9.0147e-07	1.01787e-05	ENSMUSG00000010095	Slc3a2	protein coding gene
ENSMUSG00000010097	Nxf1	nuclear RNA export factor 1	0.195363	6.75966	0.0892467	0.23263	-0.111712	6.75966	0.32983	0.530285	-0.199893	6.75966	0.0823354	0.869744	0.0710011	6.75966	0.542233	0.811834	-0.674298	6.75966	4.57604e-07	3.72823e-06	0.00807528	6.75966	0.945614	0.992788	ENSMUSG00000010097	Nxf1	protein coding gene
ENSMUSG00000010110	Stx5a	syntaxin 5A	-0.209916	6.09525	0.0158116	0.0672511	-0.229635	6.09525	0.007448	0.0354574	-0.166246	6.09525	0.0529931	0.753468	-0.107117	6.09525	0.225198	0.542844	-0.527096	6.09525	2.3293e-07	2.01491e-06	-0.171959	6.09525	0.0490498	0.145317	ENSMUSG00000010110	Stx5a	protein coding gene
ENSMUSG00000010122	Slc47a1	solute carrier family 47, member 1	-0.106102	1.26617	0.722296	0.872858	0.17968	1.26617	0.55471	0.731546	-0.00250919	1.26617	1	1	-0.531559	1.26617	0.118683	0.395638	0.0769397	1.26617	0.867201	0.921066	-0.393164	1.26617	0.22578	0.436751	ENSMUSG00000010122	Slc47a1	protein coding gene
ENSMUSG00000010142	Tnfrsf13b	tumor necrosis factor receptor superfamily, member 13b	-0.806687	1.91134	0.0250404	0.0949716	-0.260651	1.91134	0.442689	0.638541	0.864629	1.91134	0.00550379	0.212139	-0.108237	1.91134	0.805663	0.95414	1.67552	1.91134	8.90813e-07	6.85062e-06	1.93347	1.91134	3.9853e-10	6.87929e-09	ENSMUSG00000010142	Tnfrsf13b	protein coding gene
ENSMUSG00000010154	Spire2	spire type actin nucleation factor 2	0.279623	1.81735	0.295649	0.512275	0.281399	1.81735	0.272579	0.469841	-0.0858591	1.81735	0.723883	1	-0.254981	1.81735	0.360944	0.683518	0.303882	1.81735	0.322493	0.44131	-0.0624309	1.81735	0.807092	0.923085	ENSMUSG00000010154	Spire2	protein coding gene
ENSMUSG00000010175	Prox1	prospero homeobox 1	-0.651236	4.19306	0.0218934	0.08601	0.00140864	4.19306	0.999178	1	0.113299	4.19306	0.689951	1	-0.210274	4.19306	0.461423	0.761239	-0.833139	4.19306	0.0121321	0.0304253	-1.09186	4.19306	0.000168921	0.00120851	ENSMUSG00000010175	Prox1	protein coding gene
ENSMUSG00000010277	2610507B11Rik	RIKEN cDNA 2610507B11 gene	0.110695	8.37588	0.217854	0.421373	0.0207387	8.37588	0.818496	0.918076	0.109097	8.37588	0.223672	1	0.0465268	8.37588	0.606061	0.850357	0.430348	8.37588	1.5869e-05	9.22209e-05	0.353772	8.37588	8.25921e-05	0.000637457	ENSMUSG00000010277	Bltp2	protein coding gene
ENSMUSG00000010290	AI597479	expressed sequence AI597479	-0.176515	4.67735	0.210098	0.411768	-0.048047	4.67735	0.743075	0.868814	0.0244052	4.67735	0.864211	1	-0.164462	4.67735	0.256901	0.580793	-0.0902972	4.67735	0.587504	0.698665	-0.178075	4.67735	0.215258	0.423706	ENSMUSG00000010290	AI597479	protein coding gene
ENSMUSG00000010307	Tmem86a	transmembrane protein 86A	0.0436914	5.46474	0.684913	0.847852	0.0488431	5.46474	0.637127	0.792905	0.197345	5.46474	0.058982	0.788412	0.0585422	5.46474	0.595026	0.8441	0.624788	5.46474	1.05365e-07	9.62626e-07	-0.0073912	5.46474	0.954105	0.996954	ENSMUSG00000010307	Tmem86a	protein coding gene
ENSMUSG00000010342	Tex14	testis expressed gene 14	-0.189137	-0.274322	0.806264	0.925889	-0.759653	-0.274322	0.131453	0.288007	-0.278179	-0.274322	0.558761	1	-0.2107	-0.274322	0.784563	0.943674	0.432056	-0.274322	0.411577	0.531787	1.22824	-0.274322	0.000401111	0.00260729	ENSMUSG00000010342	Tex14	protein coding gene
ENSMUSG00000010358	Ifi35	interferon-induced protein 35	0.344936	4.57689	0.0182162	0.0748255	0.618189	4.57689	1.52655e-05	0.000239397	0.214487	4.57689	0.138464	0.973033	0.027363	4.57689	0.85781	0.977287	1.27614	4.57689	9.05341e-16	2.0349e-14	1.18882	4.57689	1.52016e-16	4.65384e-15	ENSMUSG00000010358	Ifi35	protein coding gene
ENSMUSG00000010362	Rdm1	RAD52 motif 1	-0.192504	3.45063	0.284974	0.500906	-0.157169	3.45063	0.36539	0.567036	-0.133163	3.45063	0.450486	1	-0.104484	3.45063	0.574682	0.83122	-0.0870348	3.45063	0.67359	0.771821	0.0051021	3.45063	0.987123	1	ENSMUSG00000010362	Rdm1	protein coding gene
ENSMUSG00000010376	Nedd8	neural precursor cell expressed, developmentally down-regulated gene 8	0.154672	5.42198	0.145294	0.322567	0.198581	5.42198	0.057511	0.162217	0.0469741	5.42198	0.656427	1	-0.316315	5.42198	0.00438786	0.0586525	-0.0583024	5.42198	0.64484	0.747993	0.00328691	5.42198	0.979055	1	ENSMUSG00000010376	Nedd8	protein coding gene
ENSMUSG00000010392	Gosr1	golgi SNAP receptor complex member 1	0.0795916	5.70632	0.368323	0.590351	0.0847336	5.70632	0.326343	0.52667	0.104823	5.70632	0.225558	1	0.0688536	5.70632	0.446012	0.74989	0.233328	5.70632	0.018969	0.0440704	0.0356683	5.70632	0.692615	0.854858	ENSMUSG00000010392	Gosr1	protein coding gene
ENSMUSG00000010406	Mrpl52	mitochondrial ribosomal protein L52	0.285843	4.64337	0.0148756	0.0639949	0.424646	4.64337	0.000223886	0.00217705	0.121194	4.64337	0.3018	1	-0.0127954	4.64337	0.921711	1	0.521819	4.64337	8.50258e-05	0.000410584	0.147439	4.64337	0.222582	0.432896	ENSMUSG00000010406	Mrpl52	protein coding gene
ENSMUSG00000010453	Kansl3	KAT8 regulatory NSL complex subunit 3	0.00228656	6.26266	0.981499	1	-0.202127	6.26266	0.0336591	0.109842	-0.137445	6.26266	0.149531	0.989845	0.0341191	6.26266	0.726614	0.915542	-0.201219	6.26266	0.0709196	0.131147	-0.0164085	6.26266	0.865312	0.954208	ENSMUSG00000010453	Kansl3	protein coding gene
ENSMUSG00000010461	Eya4	EYA transcriptional coactivator and phosphatase 4	-0.181008	2.29431	0.433438	0.650598	-0.092528	2.29431	0.711323	0.846278	0.541691	2.29431	0.0112977	0.336439	-0.304276	2.29431	0.226777	0.544984	-0.154004	2.29431	0.603631	0.713116	-0.376847	2.29431	0.106496	0.260739	ENSMUSG00000010461	Eya4	protein coding gene
ENSMUSG00000010476	Ebf3	early B cell factor 3	-0.438332	2.47353	0.0364737	0.124487	-0.447793	2.47353	0.0289209	0.0980286	0.252836	2.47353	0.201047	1	-0.0191613	2.47353	0.95286	1	-0.460463	2.47353	0.0797743	0.14451	-0.261783	2.47353	0.220026	0.429776	ENSMUSG00000010476	Ebf3	protein coding gene
ENSMUSG00000010492	Uckl1os	uridine-cytidine kinase 1-like 1, opposite strand	-0.362522	1.95681	0.239209	0.448015	-0.29876	1.95681	0.333633	0.534877	-0.466698	1.95681	0.130813	0.959514	-0.256824	1.95681	0.442569	0.747919	-0.801379	1.95681	0.0315161	0.0670826	-0.885095	1.95681	0.00631126	0.0279844	ENSMUSG00000010492	Uckl1os	antisense lncRNA gene
ENSMUSG00000010517	Faf1	Fas-associated factor 1	0.0194748	6.59325	0.816405	0.93124	0.0482653	6.59325	0.563249	0.737602	-8.64957e-05	6.59325	0.999501	1	0.0214197	6.59325	0.799055	0.950764	0.0993393	6.59325	0.295562	0.411946	0.157905	6.59325	0.0593054	0.168449	ENSMUSG00000010517	Faf1	protein coding gene
ENSMUSG00000010529	Gm266	predicted gene 266	-0.543593	0.202799	0.271002	0.485341	-0.817921	0.202799	0.0721961	0.189832	0.202502	0.202799	0.63895	1	-0.293121	0.202799	0.550104	0.816367	-0.0427982	0.202799	1	1	-0.364746	0.202799	0.4389	0.661694	ENSMUSG00000010529	Gm266	protein coding gene
ENSMUSG00000010538	Tsacc	TSSK6 activating co-chaperone	-0.457438	-0.320812	0.325877	0.547024	-0.491656	-0.320812	0.264274	0.460404	-0.401669	-0.320812	0.361459	1	0.264859	-0.320812	0.592857	0.842983	-0.736555	-0.320812	0.254441	0.366281	-0.119145	-0.320812	0.829143	0.935281	ENSMUSG00000010538	Tsacc	protein coding gene
ENSMUSG00000010554	Mettl16	methyltransferase like 16	0.301128	5.09046	0.00924908	0.0449117	0.355379	5.09046	0.00182261	0.0119061	-0.116129	5.09046	0.316809	1	-0.0405045	5.09046	0.736836	0.920665	-0.280648	5.09046	0.0398802	0.0818366	-0.213539	5.09046	0.0729279	0.197162	ENSMUSG00000010554	Mettl16	protein coding gene
ENSMUSG00000010601	Apol7a	apolipoprotein L 7a	0.208805	1.67741	0.582242	0.771364	0.104977	1.67741	0.796681	0.903799	1.21574	1.67741	4.10734e-05	0.00525602	1.04257	1.67741	0.00166548	0.0298815	0.952007	1.67741	0.0109391	0.027967	3.04004	1.67741	8.46527e-27	4.8943e-25	ENSMUSG00000010601	Apol7a	protein coding gene
ENSMUSG00000010607	Pigyl	phosphatidylinositol glycan anchor biosynthesis, class Y-like	0.0296208	3.10993	0.881933	0.968597	0.149064	3.10993	0.387104	0.587993	0.0204756	3.10993	0.907405	1	-0.0113033	3.10993	0.980319	1	-0.0425394	3.10993	0.875946	0.927759	-0.0498867	3.10993	0.799455	0.919145	ENSMUSG00000010607	Pigyl	protein coding gene
ENSMUSG00000010608	Rbm25	RNA binding motif protein 25	0.263449	7.12494	0.0352418	0.121441	-0.0203339	7.12494	0.872334	0.951281	-0.0336726	7.12494	0.789531	1	0.353346	7.12494	0.00495068	0.0632258	-0.581775	7.12494	5.60633e-05	0.000285069	-0.175544	7.12494	0.164035	0.352042	ENSMUSG00000010608	Rbm25	protein coding gene
ENSMUSG00000010609	Psen2	presenilin 2	-0.383576	4.01055	0.0104763	0.0492754	-0.395701	4.01055	0.00730218	0.0349714	-0.0104909	4.01055	0.945069	1	-0.411041	4.01055	0.0082487	0.0878168	0.0559382	4.01055	0.729867	0.816184	0.486518	4.01055	0.000810372	0.00485641	ENSMUSG00000010609	Psen2	protein coding gene
ENSMUSG00000010651	Acaa1b	acetyl-Coenzyme A acyltransferase 1B	0.00890702	3.33652	0.975628	1	-0.18188	3.33652	0.395013	0.595123	-0.0462957	3.33652	0.844042	1	-0.160469	3.33652	0.477424	0.773543	0.614919	3.33652	0.00802642	0.0214429	0.229192	3.33652	0.270796	0.490695	ENSMUSG00000010651	Acaa1b	protein coding gene
ENSMUSG00000010660	Plcd1	phospholipase C, delta 1	0.164939	5.47814	0.114573	0.275799	0.139685	5.47814	0.182214	0.358802	-0.123644	5.47814	0.233657	1	-0.0649821	5.47814	0.546151	0.813367	0.105169	5.47814	0.375474	0.495682	-0.115867	5.47814	0.275233	0.496208	ENSMUSG00000010660	Plcd1	protein coding gene
ENSMUSG00000010663	Fads1	fatty acid desaturase 1	-0.298242	5.5355	0.0577185	0.172142	-0.604801	5.5355	0.000117622	0.00130355	-0.00693643	5.5355	0.968908	1	-0.353567	5.5355	0.0260515	0.17315	-0.110925	5.5355	0.542658	0.657845	-0.163511	5.5355	0.299027	0.523006	ENSMUSG00000010663	Fads1	protein coding gene
ENSMUSG00000010721	Lmbr1	limb region 1	-0.328124	5.08768	0.00153935	0.0111796	-0.396093	5.08768	0.00010376	0.00117295	-0.144964	5.08768	0.15233	0.992363	0.0709015	5.08768	0.499998	0.787069	-0.443339	5.08768	0.000251318	0.00106774	-0.0380966	5.08768	0.721888	0.872804	ENSMUSG00000010721	Lmbr1	protein coding gene
ENSMUSG00000010751	Tnfrsf22	tumor necrosis factor receptor superfamily, member 22	-0.0217507	1.9036	0.946176	1	0.182903	1.9036	0.492788	0.680767	0.0038878	1.9036	1	1	-0.327622	1.9036	0.258955	0.581817	0.117523	1.9036	0.771716	0.848558	0.145247	1.9036	0.606267	0.794246	ENSMUSG00000010751	Tnfrsf22	protein coding gene
ENSMUSG00000010755	Cars	cysteinyl-tRNA synthetase	0.460302	5.83513	8.91e-05	0.0010924	0.396712	5.83513	0.000706584	0.00557914	-0.0976617	5.83513	0.410059	1	0.174581	5.83513	0.146739	0.439483	0.0869585	5.83513	0.515762	0.632349	0.12929	5.83513	0.279583	0.500988	ENSMUSG00000010755	Cars1	protein coding gene
ENSMUSG00000010797	Wnt2	wingless-type MMTV integration site family, member 2	0.544959	1.52868	0.0369389	0.125702	0.899522	1.52868	0.000282015	0.00263095	-0.237456	1.52868	0.397121	1	-0.577446	1.52868	0.0779322	0.316729	-0.226038	1.52868	0.577478	0.689261	-0.667935	1.52868	0.0282202	0.0950994	ENSMUSG00000010797	Wnt2	protein coding gene
ENSMUSG00000010825	Grid2ip	glutamate receptor, ionotropic, delta 2 (Grid2) interacting protein 1	0.32403	0.0136776	0.433274	0.650402	0.36537	0.0136776	0.300357	0.499916	0.0871253	0.0136776	0.912266	1	0.650465	0.0136776	0.102019	0.365754	0.0659674	0.0136776	1	1	0.811835	0.0136776	0.0256698	0.0880566	ENSMUSG00000010825	Grid2ip	protein coding gene
ENSMUSG00000010830	Kdelr3	KDEL (Lys-Asp-Glu-Leu) endoplasmic reticulum protein retention receptor 3	-0.136683	4.17157	0.49016	0.699629	-0.422954	4.17157	0.0317503	0.105222	0.0483435	4.17157	0.810868	1	-0.919503	4.17157	8.29952e-06	0.000502553	-0.624623	4.17157	0.00772726	0.0207476	-1.21874	4.17157	3.60485e-09	5.56678e-08	ENSMUSG00000010830	Kdelr3	protein coding gene
ENSMUSG00000010911	Apip	APAF1 interacting protein	-0.354881	3.1045	0.0535229	0.163438	-0.125756	3.1045	0.506135	0.691675	0.0991782	3.1045	0.583218	1	-0.0550405	3.1045	0.773295	0.939241	-0.246753	3.1045	0.255881	0.367967	-0.261141	3.1045	0.166725	0.355801	ENSMUSG00000010911	Apip	protein coding gene
ENSMUSG00000010914	Pdhx	pyruvate dehydrogenase complex, component X	0.1791	4.79339	0.106619	0.264481	0.113943	4.79339	0.296683	0.496044	0.0997802	4.79339	0.361383	1	0.0575484	4.79339	0.618058	0.857541	-0.093394	4.79339	0.505519	0.622933	-0.126966	4.79339	0.269636	0.489498	ENSMUSG00000010914	Pdhx	protein coding gene
ENSMUSG00000010936	Vac14	Vac14 homolog (S. cerevisiae)	0.155745	5.27967	0.179478	0.371117	0.13	5.27967	0.264916	0.461272	0.133885	5.27967	0.247188	1	0.172	5.27967	0.147981	0.441278	0.380215	5.27967	0.00360165	0.0108448	0.410151	5.27967	0.000414547	0.00267809	ENSMUSG00000010936	Vac14	protein coding gene
ENSMUSG00000011008	Mcoln2	mucolipin 2	0.612873	4.10547	0.000785121	0.00652116	0.457254	4.10547	0.0113584	0.0492598	0.156907	4.10547	0.406913	1	-0.479062	4.10547	0.0194687	0.147972	3.02716	4.10547	4.08962e-57	1.13768e-54	2.07772	4.10547	1.19974e-31	8.92594e-30	ENSMUSG00000011008	Mcoln2	protein coding gene
ENSMUSG00000011034	Slc5a1	solute carrier family 5 (sodium/glucose cotransporter), member 1	0.568865	5.48703	3.28e-06	6.51e-05	0.539605	5.48703	9.08426e-06	0.000157106	-0.0207861	5.48703	0.875968	1	-0.0199041	5.48703	0.887495	0.990882	0.269757	5.48703	0.051743	0.101342	0.320808	5.48703	0.00942006	0.0390367	ENSMUSG00000011034	Slc5a1	protein coding gene
ENSMUSG00000011096	Akt1s1	AKT1 substrate 1 (proline-rich)	0.0372911	5.41053	0.686876	0.84903	0.102666	5.41053	0.264263	0.460404	0.0270993	5.41053	0.765494	1	-0.151264	5.41053	0.121885	0.401323	-0.243727	5.41053	0.0301781	0.0647734	-0.0364492	5.41053	0.711229	0.866071	ENSMUSG00000011096	Akt1s1	protein coding gene
ENSMUSG00000011114	Tbrg1	transforming growth factor beta regulated gene 1	0.10912	6.92766	0.222139	0.427334	0.211993	6.92766	0.0167803	0.0658284	0.075682	6.92766	0.393994	1	-0.114963	6.92766	0.207114	0.52077	0.0862385	6.92766	0.391965	0.51238	0.117901	6.92766	0.188292	0.386593	ENSMUSG00000011114	Tbrg1	protein coding gene
ENSMUSG00000011118	Panx3	pannexin 3	0.413804	5.12659	0.0392515	0.131489	0.279655	5.12659	0.161966	0.331302	0.485722	5.12659	0.0151927	0.391442	0.240642	5.12659	0.236419	0.556885	0.0978706	5.12659	0.667109	0.766265	-0.410428	5.12659	0.0447374	0.135575	ENSMUSG00000011118	Panx3	protein coding gene
ENSMUSG00000011148	Adssl1	adenylosuccinate synthetase like 1	-0.0668994	4.53168	0.808733	0.926949	-0.00566063	4.53168	0.987277	1	0.0295374	4.53168	0.916599	1	-0.0582761	4.53168	0.836706	0.967387	0.322356	4.53168	0.291599	0.407843	-0.151788	4.53168	0.583722	0.776906	ENSMUSG00000011148	Adss1	protein coding gene
ENSMUSG00000011158	Brf1	BRF1, RNA polymerase III transcription initiation factor 90 kDa subunit	-0.077099	5.80014	0.569114	0.761163	-0.324939	5.80014	0.0145982	0.0594638	-0.0688614	5.80014	0.60599	1	0.219825	5.80014	0.101484	0.364833	-0.526155	5.80014	0.000680216	0.00256165	-0.136366	5.80014	0.311715	0.537638	ENSMUSG00000011158	Brf1	protein coding gene
ENSMUSG00000011171	Vipr2	vasoactive intestinal peptide receptor 2	-0.484429	1.80817	0.0486033	0.152816	-1.27778	1.80817	2.80438e-07	7.92786e-06	-0.573824	1.80817	0.0155729	0.398031	-0.496265	1.80817	0.0552532	0.263983	-1.9613	1.80817	1.87854e-08	1.92107e-07	-0.427049	1.80817	0.0860963	0.223721	ENSMUSG00000011171	Vipr2	protein coding gene
ENSMUSG00000011179	Odc1	ornithine decarboxylase, structural 1	1.23345	6.25727	2.75e-23	8.26e-21	1.07725	6.25727	2.92494e-18	9.84987e-16	0.159403	6.25727	0.201677	1	-0.19319	6.25727	0.131613	0.417434	1.19099	6.25727	2.75068e-18	7.61895e-17	0.432415	6.25727	0.000552685	0.00346466	ENSMUSG00000011179	Odc1	protein coding gene
ENSMUSG00000011254	Thg1l	tRNA-histidine guanylyltransferase 1-like (S. cerevisiae)	0.162619	3.85376	0.21627	0.419294	0.192512	3.85376	0.138435	0.298568	-0.0205298	3.85376	0.903024	1	-0.207371	3.85376	0.14715	0.440158	0.0515008	3.85376	0.741531	0.825332	-0.0477128	3.85376	0.746804	0.887555	ENSMUSG00000011254	Thg1l	protein coding gene
ENSMUSG00000011256	Adam19	a disintegrin and metallopeptidase domain 19 (meltrin beta)	-0.0182735	5.34963	0.902285	0.97728	-0.443784	5.34963	0.00158309	0.0106138	0.262086	5.34963	0.0590702	0.788493	0.0325881	5.34963	0.822957	0.961042	0.359619	5.34963	0.0217007	0.0493011	0.737414	5.34963	1.11932e-07	1.44391e-06	ENSMUSG00000011256	Adam19	protein coding gene
ENSMUSG00000011257	Pabpc4	poly(A) binding protein, cytoplasmic 4	0.230951	5.37318	0.0190769	0.0775709	0.443653	5.37318	4.12323e-06	8.02692e-05	0.0455802	5.37318	0.643654	1	-0.0634851	5.37318	0.541553	0.811623	-0.0268557	5.37318	0.822094	0.886515	-0.20283	5.37318	0.0463763	0.139265	ENSMUSG00000011257	Pabpc4	protein coding gene
ENSMUSG00000011263	Exoc3l2	exocyst complex component 3-like 2	0.0102732	3.44234	0.958275	1	0.274025	3.44234	0.103395	0.243547	-0.0161683	3.44234	0.936312	1	-0.24048	3.44234	0.19519	0.505966	0.423679	3.44234	0.0286498	0.0620553	-0.0398528	3.44234	0.835277	0.938214	ENSMUSG00000011263	Exoc3l2	protein coding gene
ENSMUSG00000011267	Zfp296	zinc finger protein 296	-0.0599906	2.47615	0.779099	0.909624	0.130569	2.47615	0.465107	0.659019	0.255896	2.47615	0.144621	0.981006	0.150803	2.47615	0.427145	0.737192	0.178068	2.47615	0.413534	0.533847	0.318108	2.47615	0.0786196	0.208497	ENSMUSG00000011267	Zfp296	protein coding gene
ENSMUSG00000011305	Plin5	perilipin 5	0.0568668	1.87924	0.825842	0.935398	-0.338599	1.87924	0.164865	0.335302	0.0412662	1.87924	0.862544	1	-0.281728	1.87924	0.306919	0.632639	-0.443996	1.87924	0.133075	0.219581	-0.871661	1.87924	0.00100821	0.00587513	ENSMUSG00000011305	Plin5	protein coding gene
ENSMUSG00000011306	Sugp1	SURP and G patch domain containing 1	-0.0841354	5.05694	0.471148	0.683789	-0.131271	5.05694	0.242863	0.434622	0.0027698	5.05694	0.988379	1	0.0776725	5.05694	0.50603	0.790466	-0.46147	5.05694	0.000683789	0.00257309	0.0390036	5.05694	0.73728	0.88274	ENSMUSG00000011306	Sugp1	protein coding gene
ENSMUSG00000011382	Dhdh	dihydrodiol dehydrogenase (dimeric)	-0.334016	2.94946	0.0502741	0.156581	-0.570445	2.94946	0.000813222	0.00626648	-0.0889132	2.94946	0.594075	1	-0.310842	2.94946	0.0897474	0.341891	-0.652304	2.94946	0.00171594	0.00576132	-0.185479	2.94946	0.294497	0.518197	ENSMUSG00000011382	Dhdh	protein coding gene
ENSMUSG00000011427	Zfp790	zinc finger protein 790	-0.152132	4.41181	0.206966	0.407709	-0.0509445	4.41181	0.676144	0.821572	0.0736338	4.41181	0.52715	1	0.115311	4.41181	0.334674	0.657988	-0.222517	4.41181	0.115829	0.196547	0.121637	4.41181	0.304	0.529228	ENSMUSG00000011427	Zfp790	protein coding gene
ENSMUSG00000011632	Pinlyp	phospholipase A2 inhibitor and LY6/PLAUR domain containing	0.624557	4.37528	0.217614	0.421036	1.9336	4.37528	0.000172998	0.00176893	-0.219271	4.37528	0.669588	1	2.74915	4.37528	2.16206e-07	2.1958e-05	1.47614	4.37528	0.00722823	0.0196301	1.8791	4.37528	0.000264798	0.0018005	ENSMUSG00000011632	Pinlyp	protein coding gene
ENSMUSG00000011658	Fuz	fuzzy planar cell polarity protein	-0.469981	3.2067	0.002865	0.0183557	-0.666195	3.2067	1.54663e-05	0.00024215	0.0627998	3.2067	0.678354	1	-0.0623685	3.2067	0.718458	0.910501	-0.307601	3.2067	0.104054	0.180085	-0.340596	3.2067	0.0351969	0.113072	ENSMUSG00000011658	Fuz	protein coding gene
ENSMUSG00000011751	Sptbn4	spectrin beta, non-erythrocytic 4	-0.927489	0.440069	0.0374104	0.126737	-0.279158	0.440069	0.526245	0.708413	-0.276414	0.440069	0.521509	1	-0.33284	0.440069	0.487362	0.779714	-0.29328	0.440069	0.64057	0.744295	-0.149356	0.440069	0.780866	0.907967	ENSMUSG00000011751	Sptbn4	protein coding gene
ENSMUSG00000011752	Pgam1	phosphoglycerate mutase 1	0.500352	5.21119	9.68e-06	0.000168841	0.477823	5.21119	1.90262e-05	0.000288247	0.122568	5.21119	0.27934	1	-0.198851	5.21119	0.103823	0.368826	1.22362	5.21119	4.73393e-23	1.85067e-21	0.592619	5.21119	1.89111e-07	2.35408e-06	ENSMUSG00000011752	Pgam1	protein coding gene
ENSMUSG00000011831	Evi5	ecotropic viral integration site 5	-0.0124384	6.5514	0.893158	0.973768	-0.0944681	6.5514	0.297834	0.497098	-0.0103763	6.5514	0.911959	1	-0.0340347	6.5514	0.715262	0.909314	0.107736	6.5514	0.292098	0.40839	-0.265663	6.5514	0.00395742	0.0188353	ENSMUSG00000011831	Evi5	protein coding gene
ENSMUSG00000011832	Evi5l	ecotropic viral integration site 5 like	0.0465278	5.2966	0.675258	0.840428	-0.421537	5.2966	0.000112804	0.00125875	-0.00909942	5.2966	0.934078	1	-0.0284206	5.2966	0.800637	0.951425	-0.304432	5.2966	0.0169545	0.0402028	-0.123251	5.2966	0.268916	0.488672	ENSMUSG00000011832	Evi5l	protein coding gene
ENSMUSG00000011837	Snapc2	small nuclear RNA activating complex, polypeptide 2	-0.188978	3.90636	0.206465	0.407488	0.00712846	3.90636	0.979682	1	-0.0165689	3.90636	0.906669	1	-0.286188	3.90636	0.0634929	0.284688	0.218295	3.90636	0.194617	0.296105	0.241284	3.90636	0.102275	0.253129	ENSMUSG00000011837	Snapc2	protein coding gene
ENSMUSG00000011877	Git1	GIT ArfGAP 1	0.354133	6.31487	0.00432425	0.0253061	0.129869	6.31487	0.297835	0.497098	0.0706067	6.31487	0.572366	1	0.173157	6.31487	0.168356	0.470049	0.572848	6.31487	3.31996e-05	0.000177908	0.399158	6.31487	0.00134674	0.0075213	ENSMUSG00000011877	Git1	protein coding gene
ENSMUSG00000011884	Gltp	glycolipid transfer protein	0.391328	8.26181	5.32e-05	0.000703579	0.252168	8.26181	0.00912073	0.0414584	0.0496276	8.26181	0.607906	1	0.0178294	8.26181	0.854291	0.97588	0.727081	8.26181	1.08884e-11	1.67202e-10	0.136969	8.26181	0.158113	0.34313	ENSMUSG00000011884	Gltp	protein coding gene
ENSMUSG00000011958	Bnip2	BCL2/adenovirus E1B interacting protein 2	0.196508	6.48597	0.0271534	0.100581	0.137997	6.48597	0.117797	0.267334	0.0421556	6.48597	0.637917	1	-0.0791813	6.48597	0.385349	0.705597	0.274032	6.48597	0.00608779	0.016985	0.16394	6.48597	0.0678284	0.186833	ENSMUSG00000011958	Bnip2	protein coding gene
ENSMUSG00000011960	Ccnt1	cyclin T1	0.340827	6.13072	0.0002134	0.00222258	0.0550098	6.13072	0.553083	0.730404	-0.0232577	6.13072	0.802382	1	0.0737083	6.13072	0.441986	0.747706	0.139629	6.13072	0.185632	0.285673	-0.0136526	6.13072	0.886909	0.965804	ENSMUSG00000011960	Ccnt1	protein coding gene
ENSMUSG00000012017	Scarf2	scavenger receptor class F, member 2	-0.196398	5.79821	0.333035	0.554097	-0.390626	5.79821	0.0531293	0.152713	0.00775276	5.79821	0.971168	1	-0.346196	5.79821	0.089274	0.341382	-0.576961	5.79821	0.0134248	0.0331561	-0.572561	5.79821	0.00496961	0.0228264	ENSMUSG00000012017	Scarf2	protein coding gene
ENSMUSG00000012076	Brms1l	breast cancer metastasis-suppressor 1-like	-0.0780264	4.3895	0.517308	0.722478	-0.0071533	4.3895	0.962422	1	-0.0304786	4.3895	0.800041	1	-0.0898231	4.3895	0.464353	0.76371	-0.418974	4.3895	0.00297037	0.00918135	-0.0669595	4.3895	0.583654	0.77687	ENSMUSG00000012076	Brms1l	protein coding gene
ENSMUSG00000012114	Med15	mediator complex subunit 15	0.375044	5.73478	0.00259473	0.0169786	0.169803	5.73478	0.173249	0.346804	0.0466504	5.73478	0.713151	1	0.224244	5.73478	0.0774275	0.315881	0.278793	5.73478	0.0484215	0.0959097	0.40938	5.73478	0.00108445	0.00624729	ENSMUSG00000012114	Med15	protein coding gene
ENSMUSG00000012117	Dhdds	dehydrodolichyl diphosphate synthase	0.0114631	4.954	0.928175	0.989707	-0.0143364	4.954	0.887172	0.960802	0.0787511	4.954	0.483885	1	-0.0497828	4.954	0.675022	0.886983	0.181128	4.954	0.162427	0.256778	-0.00327902	4.954	0.9791	1	ENSMUSG00000012117	Dhdds	protein coding gene
ENSMUSG00000012123	Crybg2	crystallin beta-gamma domain containing 2	0.778004	5.75247	6.67e-13	5.12e-11	0.197675	5.75247	0.0706362	0.186882	-0.252579	5.75247	0.0223612	0.480708	0.333656	5.75247	0.0026058	0.0406698	0.104736	5.75247	0.402786	0.523139	0.0547091	5.75247	0.620058	0.804625	ENSMUSG00000012123	Crybg2	protein coding gene
ENSMUSG00000012126	Ubxn11	UBX domain protein 11	-0.182353	1.45106	0.579431	0.769193	-0.705324	1.45106	0.0219386	0.0804263	-0.0993291	1.45106	0.759623	1	0.043473	1.45106	0.889889	0.99155	-0.0494499	1.45106	0.953719	0.984386	0.805391	1.45106	0.00452003	0.0210843	ENSMUSG00000012126	Ubxn11	protein coding gene
ENSMUSG00000012187	Mogat1	monoacylglycerol O-acyltransferase 1	-1.08484	1.79713	0.000142531	0.00161518	-0.556631	1.79713	0.0402444	0.124999	-0.161207	1.79713	0.552657	1	-1.56958	1.79713	3.75881e-07	3.58957e-05	-1.69411	1.79713	5.77542e-06	3.68548e-05	-2.59749	1.79713	1.20365e-14	3.15629e-13	ENSMUSG00000012187	Mogat1	protein coding gene
ENSMUSG00000012296	Tjap1	tight junction associated protein 1	3.08e-07	4.81493	1	1	-0.117125	4.81493	0.357539	0.559113	-0.154117	4.81493	0.231636	1	-0.0362362	4.81493	0.793018	0.94829	-0.297673	4.81493	0.0498858	0.0982716	-0.365316	4.81493	0.00587926	0.0264106	ENSMUSG00000012296	Tjap1	protein coding gene
ENSMUSG00000012350	Ehf	ets homologous factor	0.767891	5.89781	2.05e-08	7.03e-07	0.470905	5.89781	0.000564485	0.00465034	0.120308	5.89781	0.380888	1	0.0703731	5.89781	0.618197	0.857541	0.481763	5.89781	0.00166884	0.00562377	-0.155326	5.89781	0.267651	0.486973	ENSMUSG00000012350	Ehf	protein coding gene
ENSMUSG00000012405	Rpl15	ribosomal protein L15	0.0164834	7.65454	0.864025	0.958834	0.199832	7.65454	0.0345657	0.111962	0.0444223	7.65454	0.638299	1	-0.0804941	7.65454	0.40268	0.718739	0.340733	7.65454	0.00126415	0.00440469	0.104256	7.65454	0.2731	0.493578	ENSMUSG00000012405	Rpl15	protein coding gene
ENSMUSG00000012422	Tmem167	transmembrane protein 167	0.0800797	6.2887	0.478354	0.689702	0.23515	6.2887	0.0348182	0.112533	0.125459	6.2887	0.261428	1	-0.0643292	6.2887	0.573919	0.830736	0.147836	6.2887	0.240474	0.349795	-0.227914	6.2887	0.0453942	0.13709	ENSMUSG00000012422	Tmem167	protein coding gene
ENSMUSG00000012428	Steap4	STEAP family member 4	0.326587	6.29672	0.0240042	0.0919938	0.388657	6.29672	0.00697196	0.0337776	0.00425709	6.29672	0.980261	1	-0.24683	6.29672	0.0922843	0.346721	1.03467	6.29672	7.403e-11	1.04103e-09	0.17254	6.29672	0.235916	0.449961	ENSMUSG00000012428	Steap4	protein coding gene
ENSMUSG00000012429	Mplkip	M-phase specific PLK1 intereacting protein	-0.170494	4.11906	0.227214	0.43302	0.0246388	4.11906	0.859242	0.944037	-0.119427	4.11906	0.38821	1	0.0178425	4.11906	0.921102	1	-0.205593	4.11906	0.210564	0.314977	-0.114627	4.11906	0.424426	0.649152	ENSMUSG00000012429	Mplkip	protein coding gene
ENSMUSG00000012443	Kif11	kinesin family member 11	0.496994	4.98633	0.00279299	0.0179964	0.0109352	4.98633	0.951464	0.996009	0.534804	4.98633	0.00119791	0.0732288	0.257806	4.98633	0.128889	0.413008	0.74404	4.98633	5.81412e-05	0.000294232	0.518232	4.98633	0.00190811	0.0101261	ENSMUSG00000012443	Kif11	protein coding gene
ENSMUSG00000012483	Rpa3	replication protein A3	-0.137421	2.97434	0.450699	0.666594	0.0691971	2.97434	0.704042	0.840951	0.114862	2.97434	0.534505	1	0.0146877	2.97434	0.958513	1	0.152545	2.97434	0.505197	0.622617	0.0352241	2.97434	0.847956	0.94499	ENSMUSG00000012483	Rpa3	protein coding gene
ENSMUSG00000012519	Mlkl	mixed lineage kinase domain-like	0.556443	3.0481	0.0614463	0.179761	0.81159	3.0481	0.00542851	0.027654	0.795531	3.0481	0.00696232	0.248405	0.0283561	3.0481	0.972719	1	2.44357	3.0481	6.31336e-15	1.32298e-13	2.50441	3.0481	1.20661e-17	3.89914e-16	ENSMUSG00000012519	Mlkl	protein coding gene
ENSMUSG00000012535	Tnpo3	transportin 3	0.211297	6.90154	0.0113586	0.0524106	0.171154	6.90154	0.0397966	0.123929	0.0342669	6.90154	0.682021	1	0.162639	6.90154	0.055032	0.263821	0.203567	6.90154	0.0314464	0.0669715	0.128066	6.90154	0.127653	0.29593	ENSMUSG00000012535	Tnpo3	protein coding gene
ENSMUSG00000012609	Ttll5	tubulin tyrosine ligase-like family, member 5	-0.149635	4.82805	0.22846	0.434274	-0.276147	4.82805	0.0251826	0.0887731	-0.0295608	4.82805	0.809122	1	0.00867936	4.82805	0.955934	1	-0.819754	4.82805	7.29816e-08	6.80039e-07	-0.142776	4.82805	0.256418	0.475	ENSMUSG00000012609	Ttll5	protein coding gene
ENSMUSG00000012640	Zfp715	zinc finger protein 715	-0.0659488	5.03791	0.511232	0.717745	-0.135532	5.03791	0.167452	0.338911	-0.242852	5.03791	0.0139279	0.3752	-0.155227	5.03791	0.136213	0.42427	-0.252555	5.03791	0.031477	0.0670143	-0.042517	5.03791	0.67659	0.844006	ENSMUSG00000012640	Zfp715	protein coding gene
ENSMUSG00000012705	Retn	resistin	-0.36071	3.2925	0.159795	0.343863	-0.190761	3.2925	0.456652	0.651076	0.0637374	3.2925	0.795809	1	-0.608404	3.2925	0.0215753	0.156751	-0.447675	3.2925	0.137192	0.225019	-1.2245	3.2925	5.51918e-06	5.46086e-05	ENSMUSG00000012705	Retn	protein coding gene
ENSMUSG00000012819	Cdh23	cadherin 23 (otocadherin)	0.108948	0.756696	0.761235	0.89947	-0.316984	0.756696	0.382177	0.583408	-0.381091	0.756696	0.266578	1	0.0121204	0.756696	1	1	-0.250881	0.756696	0.57395	0.686219	-0.652092	0.756696	0.0941377	0.239334	ENSMUSG00000012819	Cdh23	protein coding gene
ENSMUSG00000012848	Rps5	ribosomal protein S5	-0.0620419	9.02163	0.569472	0.761163	0.0408832	9.02163	0.70762	0.843597	-0.000910191	9.02163	0.99415	1	-0.208941	9.02163	0.0560615	0.26562	0.0148971	9.02163	0.898538	0.944883	0.0208933	9.02163	0.848215	0.945114	ENSMUSG00000012848	Rps5	protein coding gene
ENSMUSG00000012889	Podnl1	podocan-like 1	-0.893769	0.903344	0.0991464	0.251303	-0.859143	0.903344	0.0921024	0.224493	0.307205	0.903344	0.497179	1	-0.288148	0.903344	0.655066	0.877695	2.91327	0.903344	1.24361e-17	3.279e-16	3.80307	0.903344	5.50626e-42	6.48422e-40	ENSMUSG00000012889	Podnl1	protein coding gene
ENSMUSG00000013033	Adgrl1	adhesion G protein-coupled receptor L1	-0.00461588	6.12743	0.978112	1	-0.163729	6.12743	0.295329	0.494447	-0.06593	6.12743	0.673253	1	-0.151668	6.12743	0.337124	0.660103	-0.425334	6.12743	0.0184005	0.0429471	-0.452765	6.12743	0.00422809	0.0199259	ENSMUSG00000013033	Adgrl1	protein coding gene
ENSMUSG00000013076	Amotl1	angiomotin-like 1	-0.00712324	8.29308	0.944679	1	-0.0600242	8.29308	0.555971	0.732454	0.0246934	8.29308	0.808827	1	-0.00881316	8.29308	0.933424	1	-0.244972	8.29308	0.0344644	0.0722862	-0.215192	8.29308	0.0357815	0.114491	ENSMUSG00000013076	Amotl1	protein coding gene
ENSMUSG00000013089	Etv5	ets variant 5	-0.0342372	4.65175	0.775233	0.907867	-0.296936	4.65175	0.0112222	0.0487794	0.186686	4.65175	0.107024	0.932937	-0.250101	4.65175	0.0436882	0.232041	0.713354	4.65175	3.88157e-08	3.79169e-07	0.0244989	4.65175	0.848135	0.945114	ENSMUSG00000013089	Etv5	protein coding gene
ENSMUSG00000013150	Gfod2	glucose-fructose oxidoreductase domain containing 2	-0.0296668	3.73793	0.825628	0.935376	-0.0416147	3.73793	0.759564	0.879946	-0.0774529	3.73793	0.561998	1	-0.00885172	3.73793	0.969064	1	-0.278821	3.73793	0.0828837	0.149245	-0.12156	3.73793	0.38424	0.612073	ENSMUSG00000013150	Gfod2	protein coding gene
ENSMUSG00000013155	Enkd1	enkurin domain containing 1	-0.364647	1.69661	0.115305	0.276991	-0.0621989	1.69661	0.812959	0.91459	0.03479	1.69661	0.906819	1	-0.218656	1.69661	0.389978	0.708452	-0.361392	1.69661	0.215051	0.320397	0.148319	1.69661	0.54189	0.744725	ENSMUSG00000013155	Enkd1	protein coding gene
ENSMUSG00000013160	Atp6v0d1	ATPase, H+ transporting, lysosomal V0 subunit D1	0.0819345	6.50588	0.401405	0.620618	-0.035205	6.50588	0.714324	0.848271	0.0523134	6.50588	0.589264	1	-0.19115	6.50588	0.0555122	0.264603	0.549108	6.50588	3.57884e-07	2.98937e-06	0.184554	6.50588	0.0581967	0.165961	ENSMUSG00000013160	Atp6v0d1	protein coding gene
ENSMUSG00000013236	Ptprs	protein tyrosine phosphatase, receptor type, S	0.00907407	7.64912	0.936531	0.994783	-0.23329	7.64912	0.0378827	0.119618	0.088465	7.64912	0.4315	1	0.0998711	7.64912	0.377288	0.698866	-0.0782041	7.64912	0.539813	0.655172	-0.309785	7.64912	0.00616407	0.0275033	ENSMUSG00000013236	Ptprs	protein coding gene
ENSMUSG00000013275	Slc41a1	solute carrier family 41, member 1	0.235565	6.26251	0.0227104	0.088405	0.00892957	6.26251	0.936015	0.98697	-0.118715	6.26251	0.250889	1	-0.24308	6.26251	0.0215909	0.156806	-0.267469	6.26251	0.0262142	0.0577176	-0.476932	6.26251	6.16042e-06	6.03313e-05	ENSMUSG00000013275	Slc41a1	protein coding gene
[truncated: 17,952 more rows]

## Sheet: 2. dLN
ensembl_ID	mgi_symbol	mgi_description	2h logFC	2h logCPM	2h PValue	2h FDR	6h logFC	6h logCPM	6h PValue	6h FDR	48h logFC	48h logCPM	48h PValue	48h FDR	Day 14 logFC	Day 14 logCPM	Day 14 PValue	Day 14 FDR	Day 35 logFC	Day 35 logCPM	Day 35 PValue	Day 35 FDR	Day 77 logFC	Day 77 logCPM	Day 77 PValue	Day 77 FDR	Ensembl ID MGI	Symbol MGI	Feature Type MGI
[truncated: 15,328 more rows]
