# Supplementary material for: Temporal transcriptional dynamics in cutaneous leishmaniasis reveal novel targets for therapeutic interventions in a dermal mouse model
Source: Front Immunol. 2026 May 12;17:1752217. doi: 10.3389/fimmu.2026.1752217 (PMC13201149; doi:10.3389/fimmu.2026.1752217)
Supplement: Supplementary file 4 [file Table3.xlsx]

## Sheet: Plan1
S3 Table. Comparative analysis of immunopathology metapathway-related genes in human and murine cutaneous leishmaniasis. Comparison of genes associated with the lesion-associated metapathway identified in human cutaneous leishmaniasis (CL) lesions (Novais et al., 2015) with those expressed at all time points in the murine experimental model (2h, 6h, 48h, Day 14, Day 35, and Day 77).
Metapathway	Genes	2h	6h	48h	D14	D35	D77		Human CL (Hs)
Immunoprotesome	Ifng					7.22446	8.3285		3.12
	Tnfa	0.844885				2.77998	2.31246
	Psme2					0.690693	0.9109		2.58154
	Psma4		0.278337						0.788986
	Psmb9			0.8544		2.89124	4.1262		3.11522
Cell recruitment	Cxcl10		4.15156	3.8634		7.07685	6.94212		6.10601
	Cxcl9				3.32697	7.20374	8.74868		6.27924
	Cxcl5	7.09744	8.06569			11.6563	7.69275		1.46145
	Cxcl2	6.47308	5.17524			9.62935	4.71704		0.590636
	Cxcl1	5.23727	4.57373			4.91006	4.06506		3.4216
Cytotoxicity	Gzmb			2.89107		8.62826	5.18209		5.67186
	Prf1					6.41687	4.11175		3.69935
	Casp3					0.913208			1.13682
	Casp4	1.56219	0.718585			3.0619	2.55859		1.61452
	Casp5*	Casp4 in mouse							1.48034
	Casp7					1.09489	1.10968		1.09685
	Bid		1.00872			1.31924	1.41836		1.23451
Inflammasome	Nlrp3	3.15777	1.81436			5.19725	3.60006		2.03892
	Aim2					1.36841	2.06254		2.61239
	Casp1					2.01425	2.83439		1.83851
	Il1b	5.79434	4.40655	1.46748		8.67396	5.16187		3.70101
	Gbp5		1.2291			5.25412	5.52392		5.71038
Skin barrier	Flg		-0.464313		-0.727927				-3.13465
	Krt2								-2.32029
	lor								-1.97611
	lce1b								-2.87544
	lce2b								-2.63894
	Flg2					-0.834734			-3.9972
	Dsc1								-2.57742
