# Supplementary material for: Temporal transcriptional dynamics in cutaneous leishmaniasis reveal novel targets for therapeutic interventions in a dermal mouse model
Source: Front Immunol. 2026 May 12;17:1752217. doi: 10.3389/fimmu.2026.1752217 (PMC13201149; doi:10.3389/fimmu.2026.1752217)
Supplement: Supplementary file 5 [file Table4.xlsx]

## Sheet: Index
S4 Table. Gene Set Enrichment Analysis (GSEA) KEGG pathways in murine CL. Detailed results of GSEA performed on RNA-seq data from murine lesions and draining lymph nodes (dLN). Comparative groups include: needle control (NC; Ng et al.,2019), L. major infection (Lm; Venugopal et al., 2022), human lesion samples (Hs; Novais et al., 2015) and popliteal lymph node aspirates of dogs infected with L.in…
Sheet	Content
1	Summary of GSEA pathways in murine lesions across all time points (NES and FDR)
1.1	GSEA results for lesion samples at 2 hours post-infection (ES, Pathway size and Leading-edge)
1.2	GSEA results for lesion samples at 6 hours post-infection
1.3	GSEA results for lesion samples at 48 hours post-infection
1.4	GSEA results for lesion samples at Day 14 post-infection
1.5	GSEA results for lesion samples at Day 35 post-infection
1.6	GSEA results for lesion samples at Day 77 post-infection
1.7	Comparative GSEA results from L. major lesion samples at Day 28 post-infection (Lm; Venugopal et al., 2022)
1.8	Comparative GSEA results from needle intradermal saline injection (NC) analysed 4 hours post-inoculation (Ng et al.,2019)
1.9	Comparative GSEA results from human CL biopsies caused by L. braziliensis (Hs; Novais et al., 2015)
2	Summary of GSEA pathways in murine dLN across all time points (NES and FDR)
2.1	GSEA results for dLN samples at 2 hours post-infection (ES, Pathway size and Leading-edge)
2.2	GSEA results for dLN samples at 6 hours post-infection
2.3	GSEA results for dLN samples at 48 hours post-infection
2.4	GSEA results for dLN samples at Day 14 hours post-infection
2.5	GSEA results for dLN samples at Day 35 hours post-infection
2.6	GSEA results for dLN samples at Day 77 hours post-infection
2.7	Comparative GSEA results from popliteal lymph node aspirates of dogs infected with L.infantum (Li; Sanz et al., 2022)

## Sheet: 1. Lesion summary
Pathway	NC adj P	NC NES	2h adj P	2h NES	6h adj P	6h NES	48h adj P	48h NES	D14 adj P	D14 NES	Lm D28 adj P	Lm D28 NES	D35 adj P	D35 NES	Hs adj P	Hs NES	D77 adj P	D77 NES
KEGG_ABC_TRANSPORTERS			0.000552775	-2.14247	8.50152e-06	-2.31938
KEGG_ALLOGRAFT_REJECTION													0.0142613	1.56525	0.013144	1.56056	0.0122439	1.57906
KEGG_ALZHEIMERS_DISEASE									0.00704461	-1.67751
KEGG_AMINO_SUGAR_AND_NUCLEOTIDE_SUGAR_METABOLISM			0.0430571	1.53113
KEGG_AMINOACYL_TRNA_BIOSYNTHESIS					0.000596694	1.92893
KEGG_ANTIGEN_PROCESSING_AND_PRESENTATION							0.0188568	1.84735			0.000359268	1.91737	0.000332743	1.66471	0.000103383	1.71667	8.13597e-05	1.72117
KEGG_APOPTOSIS			0.0152579	1.58028									0.000304067	1.56338	0.0144806	1.5495	0.0101307	1.54187
KEGG_ARGININE_AND_PROLINE_METABOLISM													0.00105372	1.60711			0.0410339	1.51902
KEGG_AUTOIMMUNE_THYROID_DISEASE													0.0142613	1.58814	0.0411793	1.5541	0.0201408	1.55714
KEGG_B_CELL_RECEPTOR_SIGNALING_PATHWAY			0.0449222	1.51134			0.0188568	1.77204					0.00243144	1.51286	0.00254762	1.61494	0.00262316	1.61465
KEGG_BASAL_CELL_CARCINOMA															0.0384421	-1.62278	0.0228408	-1.66376
KEGG_BASE_EXCISION_REPAIR	0.0180469	-1.88732
KEGG_BLADDER_CANCER			0.0323958	1.57578
KEGG_CALCIUM_SIGNALING_PATHWAY					0.0179534	-1.57024
KEGG_CELL_ADHESION_MOLECULES_CAMS			0.00325227	1.61896			0.0106729	1.73913					6.85461e-06	1.60279	0.000937307	1.61852	0.000319633	1.61876
KEGG_CELL_CYCLE							0.0227282	1.7172
KEGG_CHEMOKINE_SIGNALING_PATHWAY			0.00138843	1.59311	0.00869357	1.65236	7.72339e-05	1.94055			0.0416524	1.56969	9.69787e-08	1.59834	3.40739e-06	1.67341	6.77386e-07	1.67964
KEGG_COMPLEMENT_AND_COAGULATION_CASCADES									0.00476073	-1.92281	0.0186184	1.82121	0.00400991	1.57619	0.0136086	1.60198	0.00851224	1.60912
KEGG_CYTOKINE_CYTOKINE_RECEPTOR_INTERACTION			9.80212e-05	1.67824	0.000141887	1.77012	0.00139127	1.74377			0.00611422	1.70495	3.63065e-14	1.67663	2.37712e-07	1.66192	1.41872e-07	1.67573
KEGG_CYTOSOLIC_DNA_SENSING_PATHWAY			0.00402914	1.71055	0.0138557	1.85693	0.00980478	1.91401					0.00868381	1.55101	0.0483111	1.53289	0.0202655	1.55085
KEGG_DNA_REPLICATION	0.00218138	-2.04355			0.0261152	1.71521
KEGG_DRUG_METABOLISM_CYTOCHROME_P450			0.0155736	-1.82685
KEGG_ECM_RECEPTOR_INTERACTION			0.0449222	1.49465
KEGG_ENDOCYTOSIS													0.0189668	1.32598
KEGG_EPITHELIAL_CELL_SIGNALING_IN_HELICOBACTER_PYLORI_INFECTION			0.0156126	1.62903									0.0226692	1.46309
KEGG_ERBB_SIGNALING_PATHWAY			0.00266444	1.66325
KEGG_FC_EPSILON_RI_SIGNALING_PATHWAY													0.00314329	1.51789	0.00254762	1.60999	0.00238301	1.61466
KEGG_FC_GAMMA_R_MEDIATED_PHAGOCYTOSIS							0.0253948	1.69361					0.000757436	1.52476	0.00408582	1.56145	0.00238301	1.55023
KEGG_FOCAL_ADHESION			0.0156126	1.41834					0.0210972	-1.5013
KEGG_GLYCOLYSIS_GLUCONEOGENESIS													0.0186508	1.49983
KEGG_GLYCOSAMINOGLYCAN_BIOSYNTHESIS_CHONDROITIN_SULFATE									0.009972	-1.86776
KEGG_GLYCOSAMINOGLYCAN_BIOSYNTHESIS_HEPARAN_SULFATE															0.0186763	-1.79896	0.0202655	-1.76949
KEGG_GLYCOSAMINOGLYCAN_DEGRADATION									0.0185665	-1.80244
KEGG_GRAFT_VERSUS_HOST_DISEASE			0.00846345	1.67565									0.00868381	1.61128	0.0419087	1.54767	0.0202655	1.5507
KEGG_HEMATOPOIETIC_CELL_LINEAGE			9.98791e-05	1.85285									3.03981e-06	1.71129	0.00198261	1.63595	0.000564763	1.64147
KEGG_HUNTINGTONS_DISEASE									0.0185665	-1.60522
KEGG_INTESTINAL_IMMUNE_NETWORK_FOR_IGA_PRODUCTION													0.00868381	1.57353	0.010896	1.61121	0.00453933	1.6166
KEGG_JAK_STAT_SIGNALING_PATHWAY			0.000207883	1.73304									5.265e-07	1.63453	0.000103383	1.63171	4.97335e-05	1.64111
KEGG_LEISHMANIA_INFECTION			0.00267986	1.70081			0.0334379	1.72857			0.000252292	1.93628	1.80111e-05	1.68754	0.00123255	1.64815	0.000737327	1.66307
KEGG_LEUKOCYTE_TRANSENDOTHELIAL_MIGRATION			0.00777322	1.57463	0.0345192	1.58993					0.026936	1.71899	1.95013e-05	1.59109	0.00207842	1.5872	0.000870273	1.58536
KEGG_LYSOSOME							0.0188568	1.70784			0.000252292	1.85042	8.64779e-05	1.54371	0.000732059	1.61456	0.000319633	1.61562
KEGG_MAPK_SIGNALING_PATHWAY			0.00138843	1.53637
KEGG_MELANOGENESIS															0.00283266	-1.77151	0.00262316	-1.70448
KEGG_METABOLISM_OF_XENOBIOTICS_BY_CYTOCHROME_P450			0.0484896	-1.63825
KEGG_MISMATCH_REPAIR	0.0473291	-1.82861
KEGG_NATURAL_KILLER_CELL_MEDIATED_CYTOTOXICITY							0.000341784	1.98977			0.0180501	1.75693	3.10481e-06	1.65061	2.09484e-06	1.7398	6.77386e-07	1.72752
KEGG_NEUROACTIVE_LIGAND_RECEPTOR_INTERACTION													0.0456462	1.30905
KEGG_NEUROTROPHIN_SIGNALING_PATHWAY			0.0494829	1.4596
KEGG_NOD_LIKE_RECEPTOR_SIGNALING_PATHWAY			0.00182597	1.75008	0.0182081	1.69873							0.00300637	1.57297	0.0412689	1.53294	0.0219452	1.53999
KEGG_PARKINSONS_DISEASE									0.0113001	-1.68724
KEGG_PATHOGENIC_ESCHERICHIA_COLI_INFECTION			0.00165992	1.75693	0.000141887	2.00067	0.0334379	1.71218					0.0100747	1.52868
KEGG_PATHWAYS_IN_CANCER													0.0336202	1.25211
KEGG_PPAR_SIGNALING_PATHWAY	0.0144639	1.95476													0.0166594	-1.69808	0.0120861	-1.70954
KEGG_PRIMARY_IMMUNODEFICIENCY							0.0334379	1.79697			0.0477336	1.75347	2.16151e-05	1.71981	0.000937307	1.67445	0.000285342	1.68005
KEGG_PRION_DISEASES			0.0318548	1.6366									0.01343	1.5374			0.0446066	1.51105
KEGG_PROPANOATE_METABOLISM																	0.0373767	-1.67807
KEGG_PROTEASOME			0.0155736	1.61421	0.000141887	1.95991											0.0474526	1.50028
KEGG_PURINE_METABOLISM									0.0197359	-1.5827
KEGG_PYRIMIDINE_METABOLISM	0.0446195	-1.62267			0.00825849	1.69018
KEGG_REGULATION_OF_ACTIN_CYTOSKELETON			0.00846345	1.46752									0.000332743	1.4285			0.0410339	1.35318
KEGG_RETINOL_METABOLISM																	0.0373767	-1.67936
KEGG_RIBOSOME	2.7941e-06	-2.22937							5.21247e-05	-2.08607	5.77879e-10	-2.62355
KEGG_RIG_I_LIKE_RECEPTOR_SIGNALING_PATHWAY							0.000979606	2.00922
KEGG_RNA_DEGRADATION					0.0433227	1.65118
KEGG_RNA_POLYMERASE					0.026899	1.777
KEGG_SPHINGOLIPID_METABOLISM									0.00671	-1.89826
KEGG_SPLICEOSOME			0.000552775	1.69045	9.03449e-06	1.99024
KEGG_STEROID_BIOSYNTHESIS							0.0177091	1.81952
KEGG_SYSTEMIC_LUPUS_ERYTHEMATOSUS											0.0098531	1.8597	0.00123102	1.62391	0.00134135	1.66823	0.000475168	1.67261
KEGG_T_CELL_RECEPTOR_SIGNALING_PATHWAY			0.0394653	1.48129									0.000133912	1.54205	0.000206574	1.65253	8.50892e-05	1.65278
KEGG_TOLL_LIKE_RECEPTOR_SIGNALING_PATHWAY			0.00424026	1.64826	0.0158201	1.70942	0.000318121	2.02815					1.95013e-05	1.60713	0.00149473	1.62323	0.000737327	1.60765
KEGG_TYPE_I_DIABETES_MELLITUS							0.040998	1.76654					0.0335639	1.57584	0.0428342	1.53554	0.0202655	1.55707
KEGG_VALINE_LEUCINE_AND_ISOLEUCINE_DEGRADATION	0.0457481	1.79966	0.0156126	-1.74162
KEGG_VASCULAR_SMOOTH_MUSCLE_CONTRACTION					0.0128052	-1.71597
KEGG_VEGF_SIGNALING_PATHWAY			0.0484896	1.47045
KEGG_VIRAL_MYOCARDITIS			0.00719848	1.65637
		Needle Control		BALB/C 2h		BALB/C 6h		BALB/C 48h		BALB/C Day 14		L. major Day 28		BALB/C Day 35		Human CL		BALB/C Day 77
Total Number of Positive NES		2		29		14		17		0		10		35		26		30
Total Number of Negative NES		5		4		3		0		10		1		0		4		6
Total number of KEGG Pathways		7		33		17		17		10		11		35		30		36

## Sheet: 1.1 Lesion 2h
pathway	pval	padj	log2err	ES	NES	size	leadingEdge
KEGG_ABC_TRANSPORTERS	1.54929e-05	0.000552775	0.57561	-0.708092	-2.14247	35	ABCA9|ABCA6|ABCA8|ABCA1|ABCC5|ABCG1|ABCA5|ABCC10|ABCC9|ABCC6|ABCA4|TAP1|ABCB1
KEGG_ACUTE_MYELOID_LEUKEMIA	0.0162358	0.0717792	0.352488	0.627818	1.4711	56	MYC|PIK3R5|STAT3|RELA|KRAS|NFKB1|TCF7|CCND1|NRAS|JUP|SPI1|PPARD|GRB2|RPS6KB2|HRAS|RARA|STAT5A|RUNX1|RPS6KB1|AKT2|CHUK|PIM1
KEGG_ADHERENS_JUNCTION	0.0189401	0.0806107	0.352488	0.613011	1.46316	70	PTPN1|ACTG1|NECTIN1|VCL|SMAD3|BAIAP2|MET|TCF7|ACTN4|ACTB|RAC1|RHOA|IQGAP1|CDH1|SNAI1|RAC2|MAP3K7|CTNNA1|WASL|NECTIN2|PTPRJ|ACTN1|EGFR|CTNND1|TGFBR1|SSX2IP|WASF2|CDC42
KEGG_ADIPOCYTOKINE_SIGNALING_PATHWAY	0.171558	0.351484	0.107972	0.523567	1.23647	62	SOCS3|STAT3|NFKBIA|TNFRSF1A|TNFRSF1B|RELA|NFKB1|JAK2|NFKBIB|ACSL4|NFKBIE|TNF|PTPN11|ACACB|AKT2|CHUK
KEGG_ALANINE_ASPARTATE_AND_GLUTAMATE_METABOLISM	0.226804	0.40047	0.0988903	0.575341	1.22423	27	GFPT2|ASNS|ADSS2|PPAT|CAD
KEGG_ALDOSTERONE_REGULATED_SODIUM_REABSORPTION	0.0833333	0.235789	0.168238	0.616868	1.37889	38	SFN|PIK3R5|ATP1A3|KRAS|SGK1|ATP1A1
KEGG_ALLOGRAFT_REJECTION	0.299866	0.486978	0.0850427	0.573519	1.16892	20	CD80|CD86|IL10|CD40|TNF|GZMB
KEGG_ALZHEIMERS_DISEASE	0.274793	0.466316	0.0758887	0.441257	1.11641	146	IL1B|TNFRSF1A|CAPN2|ADAM17|ATF6|CDK5R1|ATP2A2|ERN1|CYCS|TNF|COX5A|CALML5|UQCRQ|CASP8|MT-CYB|ATP5MC3
KEGG_AMINO_SUGAR_AND_NUCLEOTIDE_SUGAR_METABOLISM	0.00717618	0.0430571	0.407018	0.678467	1.53113	42	UAP1|UGDH|GFPT2|HK2|HK3|GMPPB|PGM2
KEGG_AMINOACYL_TRNA_BIOSYNTHESIS	0.174545	0.353297	0.111463	0.564277	1.26396	40	NARS1|YARS1|TARS1|RARS1|FARSA|CARS1|HARS1|GARS1|FARSB|EPRS1|AARS1|IARS1|MARS2|WARS1|DARS1|VARS1|YARS2|KARS1|AARS2|LARS1
KEGG_AMYOTROPHIC_LATERAL_SCLEROSIS_ALS	0.316607	0.497102	0.0760837	0.495276	1.12581	45	TNFRSF1A|MAP2K3|TNFRSF1B|TOMM40|RAC1|CYCS|TNF|TP53
KEGG_ANTIGEN_PROCESSING_AND_PRESENTATION	0.161677	0.344029	0.115734	0.564139	1.27312	42	PSME3|HSP90AA1|HSPA4|HSPA8|HSPA1A|PDIA3|HSPA5|HSP90AB1
KEGG_APOPTOSIS	0.0017256	0.0152579	0.45506	0.650834	1.58028	79	IL1B|PIK3R5|NGF|IRAK3|MYD88|CSF2RB|NFKBIA|TNFRSF1A|CAPN2|IL1R1|RELA|MAP3K14|PRKX|NFKB1|PRKAR2A|RIPK1|DFFA|PRKAR1A|CYCS|TNF|TP53|IRAK2|ENDOD1|CASP8|AKT2|CHUK
KEGG_ARACHIDONIC_ACID_METABOLISM	0.0113477	0.0515247	0.38073	0.676716	1.51315	39	CYP4F3|PTGES|PTGS2|PLA2G4E|ALOX12B
KEGG_ARGININE_AND_PROLINE_METABOLISM	0.165871	0.344029	0.113787	0.552009	1.25784	46	ODC1|SRM|NOS3|AMD1|SAT1|ARG2|SMS
KEGG_ARRHYTHMOGENIC_RIGHT_VENTRICULAR_CARDIOMYOPATHY_ARVC	0.0311457	0.11892	0.271289	0.604279	1.4448	68	ITGA3|LMNA|ACTG1|ITGA5|GJA1|ITGA6|ITGB6|EMD|TCF7|ACTN4|ITGB4|JUP|ACTB|ATP2A2|DSG2|DSC2
KEGG_AUTOIMMUNE_THYROID_DISEASE	0.309686	0.490823	0.0843144	0.575265	1.16338	19	CD80|CD86|IL10|CD40|GZMB
KEGG_AXON_GUIDANCE	0.10219	0.256237	0.138805	0.501603	1.25991	120	NFATC2|RND1|EPHA2|ROCK2|NFATC1|PAK6|CFL1|SEMA4D|SEMA4B|KRAS|MET|NRAS|RAC1|RHOA|PAK2|EFNA1|SEMA6B|RAC2|HRAS|EFNB1|RHOD|PLXNA2|GNAI1|ROCK1|GNAI3|PLXNB2|PAK4|SEMA4A|EFNB2|LIMK1|ITGB1
KEGG_B_CELL_RECEPTOR_SIGNALING_PATHWAY	0.00775894	0.0449222	0.407018	0.631623	1.51134	71	NFATC2|PIK3R5|BCL10|NFKBIA|SYK|NFATC1|RELA|JUN|KRAS|NFKB1|LYN|NRAS|FOS|NFKBIB|RAC1|NFKBIE|VAV1|GRB2|RAC2|HRAS|AKT2|CHUK
KEGG_BASAL_CELL_CARCINOMA	0.0921876	0.241992	0.287805	-0.396844	-1.28066	51	AXIN2|FZD2|BMP4|FZD10|FZD4|WNT10B|PTCH1|APC2|WNT9A|FZD1|WNT16|DVL2|FZD8|FZD9|WNT6|FZD7|WNT11|LEF1
KEGG_BASAL_TRANSCRIPTION_FACTORS	0.204835	0.382358	0.104344	0.576463	1.24172	30	TAF4B|GTF2F2|TAF9|TAF5L|GTF2F1|GTF2H1|TAF7|TAF10|TAF5|TAF13
KEGG_BASE_EXCISION_REPAIR	0.287081	0.47284	0.181383	-0.364636	-1.07848	31	MBD4|NTHL1|MPG|POLD1|NEIL2|NEIL1|PARP2|POLL|NEIL3|MUTYH|OGG1|XRCC1|PARP1|SMUG1
KEGG_BETA_ALANINE_METABOLISM	0.902778	0.960981	0.0335297	0.319099	0.637883	18	SRM|SMS|AOC2
KEGG_BIOSYNTHESIS_OF_UNSATURATED_FATTY_ACIDS	0.669444	0.803333	0.0473534	0.422854	0.84529	18	ACOT1|HSD17B12|HACD2|ACOT4|TECR|ELOVL6|YOD1|HADHA|ACOX1
KEGG_BLADDER_CANCER	0.00501363	0.0323958	0.407018	0.704725	1.57578	39	MYC|THBS1|RASSF1|MMP9|CDKN1A|KRAS|MDM2|CCND1|NRAS|E2F3|CDH1|VEGFA|MMP1|TP53|HRAS
KEGG_BUTANOATE_METABOLISM	0.469027	0.648115	0.132846	-0.340088	-0.961519	27	HMGCS2|ALDH3A2|ACADS|BDH2|ABAT|ALDH1B1|ECHS1
KEGG_CALCIUM_SIGNALING_PATHWAY	0.996901	0.996901	0.00881183	0.225031	0.56911	145	BDKRB2|NOS3|LTB4R2|PRKX|PTK2B|SPHK1|BDKRB1|ATP2B1|PTAFR|HTR7|ATP2A2|CALML5|SLC25A5|PRKCG|PPID|ADORA2B|CALM1|F2R|ITPKB|ADRB2|ADRA1D|PLCG2|CALML3|BST1|EGFR|PPP3R1
KEGG_CARDIAC_MUSCLE_CONTRACTION	0.569351	0.741481	0.0448645	0.394964	0.941942	67	ATP1A3|TPM3|TPM4|SLC9A1|ATP1A1|ATP2A2|COX5A|UQCRQ|MT-CYB
KEGG_CELL_ADHESION_MOLECULES_CAMS	0.000232305	0.00325227	0.518848	0.65625	1.61896	103	SELP|SELL|ITGAL|SELE|ICAM1|NECTIN1|CDH3|PVR|ITGA6|CD80|CNTN1|ITGB2|VCAN|SDC1|CLDN4|SDC4|CD86|VCAM1|CDH1|PTPRC|CD40
KEGG_CELL_CYCLE	0.0364583	0.126296	0.24134	0.543333	1.36369	117	SFN|MYC|YWHAG|YWHAZ|GADD45G|SMAD3|YWHAH|CDKN1A|YWHAE|WEE1|MDM2|E2F4|CDK6|TFDP1|CCND1|GADD45B|E2F3|CDC27|PCNA|TP53|YWHAB|DBF4|CDK1|TGFB1
KEGG_CHEMOKINE_SIGNALING_PATHWAY	5.78514e-05	0.00138843	0.557332	0.62715	1.59311	156	CXCR2|CCL7|CCL1|CCR1|PIK3R5|STAT3|CXCL14|NFKBIA|CCL3|ROCK2|CCL23|FGR|RELA|PRKX|CCL4|CRK|KRAS|CXCL6|BCAR1|PTK2B|RAP1B|NFKB1|JAK2|CCL20|GNB1|HCK|CCR5|PXN|LYN|NRAS|NFKBIB|CXCL16|RAC1|RHOA|GSK3A|VAV1|GRB2|RAC2
KEGG_CHRONIC_MYELOID_LEUKEMIA	0.0345596	0.123532	0.257206	0.597972	1.43082	71	MYC|PIK3R5|NFKBIA|RELA|SMAD3|CRK|CDKN1A|KRAS|NFKB1|MDM2|CDK6|CCND1|NRAS|BCR|E2F3|CBL|TP53|PTPN11|GRB2|HRAS|TGFB1|STAT5A|RUNX1|AKT2|CHUK
KEGG_CITRATE_CYCLE_TCA_CYCLE	0.108917	0.265416	0.287805	-0.452523	-1.31136	29	PCK1|PCK2|IDH2|IDH1|OGDHL
KEGG_COLORECTAL_CANCER	0.158605	0.344029	0.112843	0.531923	1.25736	61	MYC|PIK3R5|RALGDS|JUN|SMAD3|KRAS|TCF7|CCND1|FOS|RAC1|RHOA|CYCS|TP53|RAC2|TGFB1|AKT2
KEGG_COMPLEMENT_AND_COAGULATION_CASCADES	0.0343195	0.123532	0.266351	0.639196	1.46086	47	SERPINE1|PLAUR|C5AR1|BDKRB2|PLAU|BDKRB1|C3AR1|THBD|F5|PLAT|F10
KEGG_CYSTEINE_AND_METHIONINE_METABOLISM	0.216602	0.391281	0.10208	0.57669	1.22659	28	MAT2A|SRM|AMD1|SMS|GOT2|DNMT1|DNMT3L|ENOPH1|AHCYL1|AHCY|GOT1
KEGG_CYTOKINE_CYTOKINE_RECEPTOR_INTERACTION	5.83459e-07	9.80212e-05	0.659444	0.657154	1.67824	189	IL1B|OSMR|CSF3R|CXCR2|CCL7|IL6|CCL1|CCR1|OSM|CXCL14|CLCF1|CSF2RB|CSF1|CCL3|TNFRSF1A|CCL23|TNFRSF1B|IL4R|IL18RAP|IL1R1|CCL4|IL17RA|CSF3|PLEKHO2|CXCL6|MET|CCL20|IL7R|FLT1|CCR5|IL13RA1|IL10|TNFSF14|CXCL16|IL24|TNFRSF9|BMP2|VEGFA|RELT|CD40
KEGG_CYTOSOLIC_DNA_SENSING_PATHWAY	0.000311779	0.00402914	0.498493	0.778123	1.71055	35	IL1B|IL6|NFKBIA|RELA|CCL4|POLR3D|RIPK3|NFKB1|IRF7|RIPK1|NFKBIB|POLR1D|IL33
KEGG_DILATED_CARDIOMYOPATHY	0.124864	0.283476	0.126876	0.522174	1.27382	84	ITGA3|LMNA|ACTG1|TPM3|ITGA5|ITGA6|PRKX|TPM4|ITGB6|EMD|ITGB4|ACTB|ATP2A2|TNF
KEGG_DNA_REPLICATION	0.964646	0.985897	0.0940503	-0.228289	-0.688744	34	RPA2|POLD1|RNASEH2C|MCM7|SSBP1|POLA2|RPA1|PRIM1|RFC2|RFC1|RFC3|RNASEH2B|POLE|RPA3|POLD4|RNASEH2A
KEGG_DORSO_VENTRAL_AXIS_FORMATION	0.0736278	0.220884	0.190023	0.695729	1.418	20	ETS2|ETS1|KRAS|ETV6|GRB2|PIWIL2
KEGG_DRUG_METABOLISM_CYTOCHROME_P450	0.00194669	0.0155736	0.45506	-0.605523	-1.82685	34	FMO1|AOX1|ADH7|CYP2E1|UGT1A4|MGST2|CYP2D6|UGT1A6|FMO2|ADH1B|GSTM3|GSTZ1|FMO5
KEGG_DRUG_METABOLISM_OTHER_ENZYMES	0.839793	0.916138	0.0335297	0.327359	0.694972	26	UCK2|UPP1|HPRT1|GMPS|XDH|CES2|IMPDH2
KEGG_ECM_RECEPTOR_INTERACTION	0.00802182	0.0449222	0.38073	0.616359	1.49465	77	CD44|ITGA3|THBS1|LAMC2|ITGA5|ITGA6|ITGB6|SDC1|SDC4|ITGB4
KEGG_ENDOCYTOSIS	0.095723	0.247407	0.142057	0.489068	1.2437	167	CXCR2|LDLR|VPS37B|EHD1|HSPA8|ARF6|SMURF1|MET|MDM2|FLT1|ARAP2|RAB22A|EHD4|CCR5|HSPA1A|EEA1|STAM2|CLTC|EPN3|RAB11A|CBL|PSD4|RAB5C|HRAS|CLTB|PARD6G|GIT1|SMAP1|SNF8|EHD2|ARFGAP2|SMAP2|LDLRAP1|TFRC|CHMP4B|F2R|DNM1L|AP2M1|STAM|RET|TSG101|ADRB2|EPN1|EGFR|VPS4B|AP2S1|RNF41|IL2RB|SH3GL2|RAB31|RBSN|CDC42|TRAF6|ACAP3|SH3GL1|PARD6B|SH3GLB1|VPS37A|ACAP1|CHMP2A|IL2RG|PIP5K1A
KEGG_ENDOMETRIAL_CANCER	0.247674	0.428962	0.0878313	0.509694	1.17659	51	MYC|PIK3R5|KRAS|TCF7|CCND1|NRAS|CDH1|TP53|GRB2|HRAS|AKT2|CTNNA1|PDPK1|AXIN1|BRAF|AKT1
KEGG_EPITHELIAL_CELL_SIGNALING_IN_HELICOBACTER_PYLORI_INFECTION	0.00215517	0.0156126	0.431708	0.691098	1.62903	60	HBEGF|CXCR2|NFKBIA|MAP2K4|RELA|JUN|MAP3K14|MET|NFKB1|ADAM17|LYN|RAC1|ATP6V1H|PTPN11|ATP6V1B2|GIT1|ATP6V0A2
KEGG_ERBB_SIGNALING_PATHWAY	0.000158598	0.00266444	0.518848	0.681595	1.66325	83	ABL2|HBEGF|MYC|PIK3R5|EREG|MAP2K4|JUN|PAK6|CRK|CDKN1A|NRG1|KRAS|AREG|NRAS|TGFA|PAK2|CBL|GRB2|RPS6KB2|PRKCG|HRAS|STAT5A|RPS6KB1|AKT2
KEGG_ETHER_LIPID_METABOLISM	0.971649	0.985897	0.026114	0.257535	0.547993	27	PLA2G4E|PLPP2|PAFAH1B2|PLA2G7|PAFAH1B1|PLA2G2E|PLA2G4A|AGPS|PLA2G12A
KEGG_FATTY_ACID_METABOLISM	0.0897234	0.239262	0.287805	-0.444844	-1.34694	36	ADH7|ALDH3A2|ACADS|GCDH|ADH1B|ALDH1B1|ECI1|CPT1C|ECHS1|ACSL6|ADH5
KEGG_FC_EPSILON_RI_SIGNALING_PATHWAY	0.0867631	0.238954	0.157403	0.560345	1.33927	69	PIK3R5|SYK|MAP2K3|MAP2K4|PLA2G4E|KRAS|LCP2|LYN|NRAS|RAC1|VAV1|TNF|GRB2|RAC2|HRAS|AKT2|PDPK1
KEGG_FC_GAMMA_R_MEDIATED_PHAGOCYTOSIS	0.0270563	0.109173	0.287857	0.574508	1.40363	91	PIK3R5|SYK|MARCKSL1|PLA2G4E|CFL1|ARF6|CRK|SPHK1|HCK|LYN|ARPC2|VASP|PLA2G4F|MYO10|RAC1|PTPRC|VAV1|RAC2|PLPP2|RPS6KB2|PRKCG|ARPC4|ARPC5|RPS6KB1|AKT2|ARPC3|DNM1L|WASL|LIMK1|ARPC1A|AKT1|PLCG2|DOCK2|ARPC1B|INPP5D
KEGG_FOCAL_ADHESION	0.00223037	0.0156126	0.431708	0.554777	1.41834	191	ITGA3|PIK3R5|THBS1|LAMC2|ROCK2|ACTG1|ITGA5|CAPN2|DIAPH1|VCL|JUN|PAK6|ITGA6|CRK|ITGB6|BCAR1|RAP1B|MET|FLNC|FLT1|ZYX|PXN|ACTN4|CCND1|ITGB4|VASP|ACTB|RAC1|RHOA|PAK2|VEGFA|VAV1|THBS2|GRB2|RAC2|CAV1|PRKCG|HRAS|TNC|AKT2|FLNA|SPP1|PDPK1|ROCK1|BIRC3|PAK4|PARVB|BRAF|FLNB|AKT1|ITGB1
KEGG_FRUCTOSE_AND_MANNOSE_METABOLISM	0.181704	0.363409	0.111011	0.581754	1.26577	32	HK2|HK3|GMPPB|PFKP|AKR1B10|PFKFB3|PFKFB4|MTMR1|HK1|PMM2
KEGG_GALACTOSE_METABOLISM	0.0894737	0.239262	0.169571	0.667136	1.3809	22	HK2|HK3|PGM2|MGAM|B4GALT1|PFKP
KEGG_GAP_JUNCTION	0.12035	0.280817	0.130106	0.528991	1.28278	77	TUBB6|TUBA1C|TUBB2A|GJA1|PRKX|KRAS|TUBB4B|TUBA4A|NRAS|CSNK1D|MAP3K2|TUBA8|GRB2|PRKCG|HRAS|CDK1|TUBB|GNAI1|TUBB2B|TUBA1A|GNAI3
KEGG_GLIOMA	0.195726	0.372561	0.0995791	0.517904	1.22422	61	PIK3R5|CDKN1A|KRAS|MDM2|CDK6|CCND1|NRAS|TGFA|E2F3|TP53|GRB2|CALML5|PRKCG|HRAS|AKT2|CALM1|BRAF|AKT1|PLCG2|CALML3|EGFR
KEGG_GLUTATHIONE_METABOLISM	0.270303	0.463377	0.0852885	0.522489	1.17036	40	ODC1|SRM|RRM2|PGD|GSTO1|SMS|GGCT
KEGG_GLYCEROLIPID_METABOLISM	0.492216	0.666341	0.0546808	0.444078	1.00217	42	LIPG|DGKA|MBOAT1|MGLL|PLPP2|AGPAT1|GLA|DGKH|DGKG|AGPAT4|GPAT4|LCLAT1
KEGG_GLYCEROPHOSPHOLIPID_METABOLISM	0.412486	0.587268	0.0596037	0.4403	1.05354	71	GPD2|PLA2G4E|PGS1|CHKA|DGKA|LPGAT1|MBOAT1|LYPLA2|PLPP2|LPCAT3|MBOAT7|AGPAT1|DGKH|CDS1|PISD|DGKG|AGPAT4|GPAT4|LCLAT1|ETNK1
KEGG_GLYCINE_SERINE_AND_THREONINE_METABOLISM	0.618421	0.765854	0.112843	-0.326531	-0.888336	25	CHDH|GLYCTK|CBS|SRR|SARDH|AMT|GLDC
KEGG_GLYCOLYSIS_GLUCONEOGENESIS	0.48881	0.666341	0.0542316	0.434365	0.996281	49	HK2|HK3|PGM2|PGAM1|PFKP|ENO1|PGK1|PKM|HK1|DLD
KEGG_GLYCOSAMINOGLYCAN_BIOSYNTHESIS_CHONDROITIN_SULFATE	0.624535	0.765854	0.101714	-0.346443	-0.878223	19	CHST12|CHPF2|B4GALT7|CHPF|CSGALNACT1|XYLT2|B3GAT3
KEGG_GLYCOSAMINOGLYCAN_BIOSYNTHESIS_HEPARAN_SULFATE	0.374502	0.542382	0.142057	-0.401764	-1.03424	21	EXTL2|HS3ST3A1|EXTL1|HS3ST3B1|NDST3|HS6ST2|B4GALT7|GLCE|XYLT2|B3GAT3
KEGG_GLYCOSAMINOGLYCAN_DEGRADATION	0.192157	0.371062	0.202072	-0.492221	-1.25283	20	NAGLU|HS3ST3A1|HS3ST3B1|IDUA|HEXA|SGSH|HEXB|HPSE2|GNS|HYAL3|HGSNAT|HYAL4|HPSE
KEGG_GLYCOSPHINGOLIPID_BIOSYNTHESIS_GANGLIO_SERIES	0.728522	0.856996	0.0880945	-0.333737	-0.808214	15	ST6GALNAC5|HEXA|HEXB|ST8SIA5|ST6GALNAC6|ST8SIA1
KEGG_GLYCOSPHINGOLIPID_BIOSYNTHESIS_LACTO_AND_NEOLACTO_SERIES	0.525	0.7	0.0585938	0.486008	0.971536	18	GCNT2|B4GALT1|B3GNT5
KEGG_GLYCOSYLPHOSPHATIDYLINOSITOL_GPI_ANCHOR_BIOSYNTHESIS	0.829787	0.911139	0.0928481	-0.287806	-0.775786	24	PIGV|PIGH|GPLD1|PIGG|PIGP
KEGG_GNRH_SIGNALING_PATHWAY	0.0368364	0.126296	0.245042	0.569719	1.39189	85	HBEGF|ATF4|MAP2K3|MAP2K4|PLA2G4E|JUN|PRKX|KRAS|PTK2B|NRAS|MAP3K2|GRB2|CALML5|HRAS
KEGG_GRAFT_VERSUS_HOST_DISEASE	0.000906798	0.00846345	0.477271	0.828571	1.67565	19	IL1B|IL6|CD80|CD86
KEGG_HEDGEHOG_SIGNALING_PATHWAY	0.857826	0.929772	0.028645	0.313222	0.711986	45	PRKX|WNT10A|WNT4|CSNK1A1|CSNK1D|BMP2|FBXW11|CSNK1G3|WNT2|WNT7B
KEGG_HEMATOPOIETIC_CELL_LINEAGE	1.18904e-06	9.98791e-05	0.643552	0.784565	1.85285	62	IL1B|CD44|CSF3R|IL6|ITGA3|CD14|CSF1|ITGA5|IL4R|IL1R1|ITGA6|CSF3|IL7R
KEGG_HISTIDINE_METABOLISM	0.533592	0.705854	0.0544556	0.460296	0.971668	25	HDC|TRMT11|BUD23|MAOA|ALDH9A1|ALDH3B2
KEGG_HOMOLOGOUS_RECOMBINATION	0.197368	0.372561	0.2114	-0.440775	-1.21626	26	RAD51D|RAD50|RPA2|POLD1|XRCC2|SSBP1|RAD51C|TOP3B|RPA1|RAD54B
KEGG_HUNTINGTONS_DISEASE	0.731884	0.856996	0.0294228	0.348505	0.882019	150	TAF4B|RCOR1|CLTC|POLR2D|CYCS|HTT|TP53|CREB3L1|COX5A|SLC25A5|UQCRQ|CLTB|PPID|CASP8|REST|MT-CYB|ATP5MC3|POLR2L|AP2M1|ATP5F1D|NDUFA8|NRF1|MT-CO3|CYC1|AP2S1|TGM2|UQCRB|HDAC1|VDAC2|COX6A1|COX6B1|NDUFB7|POLR2C|AP2B1|NDUFAB1|UQCRC1|NDUFS6|POLR2J3
KEGG_HYPERTROPHIC_CARDIOMYOPATHY_HCM	0.0284775	0.111261	0.282013	0.58649	1.42346	78	IL6|ITGA3|LMNA|ACTG1|TPM3|ITGA5|ITGA6|TPM4|ITGB6|EMD|ITGB4|ACTB|ATP2A2|TNF
KEGG_INOSITOL_PHOSPHATE_METABOLISM	0.921205	0.969231	0.0232248	0.277537	0.642199	52	IPPK|IPMK|INPP5A
KEGG_INSULIN_SIGNALING_PATHWAY	0.213319	0.38954	0.0899861	0.461495	1.16131	127	SOCS3|HK2|PIK3R5|PTPN1|HK3|PRKX|EIF4E|CRK|KRAS|PRKAR2A|NRAS|RHEB|PRKAR1A|CBL|GRB2|CALML5|RPS6KB2|HRAS|SOCS1|EIF4E2|ACACB|SOCS4|RPS6KB1|AKT2|PDPK1|HK1|CALM1
KEGG_INTESTINAL_IMMUNE_NETWORK_FOR_IGA_PRODUCTION	0.0776081	0.22874	0.179782	0.641988	1.38286	30	IL6|MAP3K14|CD80|CD86|IL10|CD40|TGFB1|ICOS
KEGG_JAK_STAT_SIGNALING_PATHWAY	3.71219e-06	0.000207883	0.627257	0.690489	1.73304	117	OSMR|MYC|CSF3R|SOCS3|IL6|PIK3R5|OSM|STAT3|CLCF1|CSF2RB|SOCS5|IL4R|CSF3|JAK2|IL7R|CISH|IL13RA1|SPRY4|IL10|CCND1|STAM2|IL24|JAK1|CBL|PTPN11|SPRY2|GRB2|IRF9|SOCS1|STAT5A|IL11|SOCS4|AKT2
KEGG_LEISHMANIA_INFECTION	0.000175467	0.00267986	0.518848	0.722752	1.70081	59	IL1B|PTGS2|MYD88|NFKBIA|MARCKSL1|NCF2|RELA|JUN|ITGB2|NFKB1|JAK2|IL10|FOS|NFKBIB|NCF4|JAK1|TNF|FCGR3B|ITGAM|TGFB1|MAP3K7
KEGG_LEUKOCYTE_TRANSENDOTHELIAL_MIGRATION	0.000740306	0.00777322	0.477271	0.638539	1.57463	100	ITGAL|EZR|PIK3R5|ICAM1|ROCK2|ACTG1|NCF2|VCL|MSN|MMP9|BCAR1|ITGB2|PTK2B|RAP1B|THY1|CLDN4|PXN|ACTN4|VCAM1|VASP|ACTB|RAC1|RHOA|NCF4|VAV1|PTPN11|RAC2|PRKCG|CLDN1|ITGAM
KEGG_LINOLEIC_ACID_METABOLISM	0.649485	0.790677	0.0946646	-0.356702	-0.863829	15	CYP2J2|CYP2E1
KEGG_LONG_TERM_DEPRESSION	0.61758	0.765854	0.0420772	0.39016	0.912427	57	PPP2R1B|PLA2G4E|KRAS|PPP2CA|LYN|NRAS|GNA13|PRKCG|HRAS|GNAI1|GNAI3|BRAF|PPP2CB|PLA2G2E|PPP2R1A|GNAI2|MAP2K1
KEGG_LONG_TERM_POTENTIATION	0.301462	0.486978	0.0755015	0.481618	1.13845	61	ATF4|PRKX|KRAS|RAP1B|RPS6KA3|NRAS|CALML5|PRKCG|HRAS|CALM1|BRAF|CALML3|PPP3R1|PPP1CB|MAP2K1|MAP2K2|CALM2|PPP1R12A|RAP1A|MAPK1|PPP3CB
KEGG_LYSINE_DEGRADATION	0.967233	0.985897	0.0230828	0.255165	0.570553	39	NSD2|DOT1L|KMT5A|DLST|SUV39H2|PLOD3|AASDHPPT|NSD3|OGDH|ALDH9A1|ACAT2
KEGG_LYSOSOME	0.123807	0.283476	0.287805	-0.306857	-1.13732	112	CTSF|GGA2|CTNS|ACP2|LIPA|AP3M2|AP4M1|MCOLN1|NAGLU|CTSK|PLA2G15|IDUA|HEXA|GALC|AP3S2|FUCA1|MANBA|SGSH|HEXB|NAGA|CTSO|GAA|AGA|CTSS|SLC17A5|DNASE2|CTSG|GNS|IGF2R
KEGG_MAPK_SIGNALING_PATHWAY	5.73113e-05	0.00138843	0.557332	0.595909	1.53637	241	IL1B|MYC|NFATC2|DUSP7|NR4A1|ATF4|NGF|CD14|DUSP6|GADD45G|TNFRSF1A|MAP2K3|NFKB2|IL1R1|MAP2K4|PLA2G4E|RELA|JUN|MAP3K14|PRKX|DUSP5|HSPA8|CRK|DUSP2|KRAS|JUND|SRF|RAP1B|NFKB1|ELK4|RELB|FLNC|RPS6KA3|RPS6KA4|DUSP1|NRAS|HSPA1A|MAPKAPK2|RASA2|FOS|DUSP16|GADD45B|MAP3K11|RAC1|MAP3K2|PAK2
KEGG_MELANOGENESIS	0.923077	0.969231	0.164406	-0.228737	-0.822452	91	FZD2|ADCY6|FZD10|FZD4|MC1R|WNT10B|EDN1|CREB3L4|WNT9A|ADCY9|FZD1|ADCY7|WNT16|MITF|DVL2|FZD8|FZD9|PLCB2|ADCY5|WNT6|FZD7|PLCB4|PRKACB|WNT11|LEF1|CALM3|RAF1|WNT5A
KEGG_MELANOMA	0.470655	0.648115	0.0540088	0.431174	1.01827	62	PIK3R5|CDKN1A|KRAS|MET|MDM2|CDK6|CCND1|NRAS|E2F3|CDH1|TP53|HRAS|AKT2|FGF23|BRAF|AKT1|FGF1
KEGG_METABOLISM_OF_XENOBIOTICS_BY_CYTOCHROME_P450	0.00916811	0.0484896	0.38073	-0.550925	-1.63825	32	EPHX1|ADH7|CYP2E1|UGT1A4|MGST2|UGT1A6|ADH1B|GSTM3|GSTZ1|CYP1B1|DHDH|ADH5|ALDH3A1
KEGG_MISMATCH_REPAIR	0.0664882	0.212351	0.287805	-0.529253	-1.36243	21	MLH3|MSH2|PMS2|MSH3|RPA2|POLD1|SSBP1
KEGG_MTOR_SIGNALING_PATHWAY	0.227059	0.40047	0.0934449	0.516979	1.18741	50	PIK3R5|HIF1A|EIF4E|RPS6KA3|RHEB|VEGFA|RPS6KB2|EIF4E2|RPS6KB1|AKT2|CAB39|PDPK1|BRAF|AKT1|PGF
KEGG_N_GLYCAN_BIOSYNTHESIS	0.89893	0.960981	0.0259736	0.29986	0.681164	44	B4GALT1|DAD1|MGAT2|MOGS|ALG3|DOLPP1|STT3A|ALG14|RPN1|B4GALT3|DPAGT1
KEGG_NATURAL_KILLER_CELL_MEDIATED_CYTOTOXICITY	0.0109767	0.0514299	0.38073	0.593149	1.44613	90	NFATC2|ITGAL|PIK3R5|ICAM1|SYK|NFATC1|KRAS|SH3BP2|ITGB2|PTK2B|LCP2|NRAS|RAC1|VAV1|TNF|PTPN11|GRB2|RAC2|FCGR3B|PRKCG|HRAS
KEGG_NEUROACTIVE_LIGAND_RECEPTOR_INTERACTION	0.697531	0.831101	0.0314929	0.35371	0.896129	140	P2RY2|FPR1|FPR2|C5AR1|GPR35|S1PR3|BDKRB2|LTB4R2|BDKRB1|C3AR1|PTGIR|PTAFR|P2RY10|HTR7|S1PR1
KEGG_NEUROTROPHIN_SIGNALING_PATHWAY	0.00971986	0.0494829	0.38073	0.580359	1.4596	122	PIK3R5|ATF4|NGF|IRAK3|YWHAG|NFKBIA|YWHAZ|RELA|JUN|YWHAH|CRK|YWHAE|KRAS|RAP1B|NFKB1|RPS6KA3|RPS6KA4|NRAS|MAPKAPK2|ARHGDIA|NFKBIB|RAC1|RHOA|NFKBIE|TP53|PTPN11|GRB2|YWHAB|CALML5|HRAS|IRAK2
KEGG_NICOTINATE_AND_NICOTINAMIDE_METABOLISM	0.0330108	0.12324	0.321776	-0.530683	-1.41819	23	AOX1|NNT|NMRK1|NT5E|NADSYN1|ENPP3|ENPP1|NMNAT1|NT5M|NT5C3A|NT5C2
KEGG_NITROGEN_METABOLISM	0.61178	0.765854	0.0497903	0.439322	0.895403	20	CA12|ASNS|CA4|CA13|GLS
KEGG_NOD_LIKE_RECEPTOR_SIGNALING_PATHWAY	9.78197e-05	0.00182597	0.538434	0.758126	1.75008	51	IL1B|CCL7|IL6|NLRP3|NFKBIA|TNFAIP3|HSP90AA1|RELA|NOD2|MEFV|NFKB1
KEGG_NON_SMALL_CELL_LUNG_CANCER	0.334104	0.510268	0.0716527	0.478477	1.11003	53	PIK3R5|RASSF1|KRAS|CDK6|CCND1|NRAS|TGFA|E2F3|TP53|GRB2|PRKCG|HRAS|AKT2|PDPK1|BRAF|AKT1|PLCG2
KEGG_NOTCH_SIGNALING_PATHWAY	0.97006	0.985897	0.103958	-0.225192	-0.698451	42	DTX1|CIR1|PSEN2|DTX3|DVL2|MFNG|KAT2B
KEGG_NUCLEOTIDE_EXCISION_REPAIR	0.75	0.863014	0.118815	-0.272348	-0.838717	41	XPC|DDB2|XPA
KEGG_O_GLYCAN_BIOSYNTHESIS	0.0842105	0.235789	0.175204	0.673848	1.39479	22	B4GALT5|GALNT3|GALNT6|ST3GAL1|GALNT7|GALNT2|C1GALT1|GCNT1|GALNT1|GCNT4
KEGG_OLFACTORY_TRANSDUCTION	0.97416	0.985897	0.026114	0.254094	0.539432	26	PRKX|CALML5|CALM1|CALML3|CALM2|ADCY3
KEGG_ONE_CARBON_POOL_BY_FOLATE	0.818308	0.904446	0.0380842	0.366342	0.721073	16	MTHFD2|TYMS|SHMT1|SHMT2|GART
KEGG_OOCYTE_MEIOSIS	0.331551	0.510268	0.0681513	0.444128	1.09431	98	YWHAG|YWHAZ|PPP2R1B|PRKX|YWHAH|YWHAE|RPS6KA3|PPP2CA|CDC27|YWHAB|CALML5|CDK1|FBXW11|SLK|CCNB1|CALM1|SMC1A|PTTG2|BUB1|PPP2CB|CALML3|PPP3R1|CCNB2|CDC20|PPP1CB|PPP2R1A|MAP2K1|PLK1|MAD2L1|ESPL1|CALM2|ADCY3
KEGG_OXIDATIVE_PHOSPHORYLATION	0.495789	0.666341	0.0484088	0.403326	1.00469	111	PPA1|MT-ND2|ATP6V1H|COX10|COX5A|UQCRQ|ATP6V1B2|MT-ND1|ATP6V0A2|MT-CYB|ATP5MC3|ATP5F1D|NDUFA8|MT-ND5|MT-CO3|LHPP|ATP6V0C|CYC1|MT-ND4|UQCRB|ATP6V1A|ATP6V1D|COX6A1|COX6B1|NDUFB7|ATP6V0A1|NDUFAB1|ATP12A|MT-ND6|UQCRC1|NDUFA11|NDUFS6|COX11|ATP5ME|ATP6AP1|UQCR11|ATP5F1B|ATP5MF|COX7C|NDUFA10|ATP5PF|NDUFA3|UQCR10|ATP5F1E|NDUFB4|SDHC|NDUFB6|ATP6V0B|ATP6V0D1|NDUFS8|NDUFB10|COX5B|ATP6V0A4|NDUFV2|MT-CO1|NDUFB…
KEGG_P53_SIGNALING_PATHWAY	0.117381	0.277748	0.134273	0.544258	1.28729	64	SFN|SERPINE1|THBS1|GADD45G|PMAIP1|RRM2|CDKN1A|MDM2|CDK6|CCND1|GADD45B|CYCS|TP53|SERPINB5|CDK1
KEGG_PANCREATIC_CANCER	0.10901	0.265416	0.138805	0.546545	1.30629	69	PIK3R5|STAT3|RALGDS|RALB|RELA|SMAD3|KRAS|NFKB1|CDK6|CCND1|TGFA|RAC1|E2F3|JAK1|VEGFA|TP53|RAC2|TGFB1|AKT2|CHUK
KEGG_PARKINSONS_DISEASE	0.766138	0.86967	0.0282219	0.335236	0.831695	107	UBE2J2|CYCS|UBA1|MT-ND2|UBE2L3|COX5A|SLC25A5|UBE2G1|UQCRQ|UBE2J1|MT-ND1|PPID|MT-CYB|ATP5MC3|ATP5F1D|NDUFA8|MT-ND5|MT-CO3|UBE2G2|CYC1|MT-ND4|UQCRB|VDAC2|COX6A1|COX6B1|NDUFB7|NDUFAB1|MT-ND6|UQCRC1|NDUFS6
KEGG_PATHOGENIC_ESCHERICHIA_COLI_INFECTION	7.90439e-05	0.00165992	0.538434	0.76494	1.75693	50	TUBB6|EZR|CD14|TUBA1C|YWHAZ|ROCK2|ACTG1|TUBB2A|NCL|TUBB4B|TUBA4A|ARPC2|HCLS1|ACTB|RHOA|CDH1|CTTN|TUBA8|CLDN1|ARPC4|TUBB|ARPC5|ROCK1|TUBB2B|ARPC3|TUBA1A|WASL|TUBA1B|ARPC1A|ITGB1
KEGG_PATHWAYS_IN_CANCER	0.0102584	0.0506885	0.38073	0.499759	1.29691	302	MYC|CSF3R|IL6|PTGS2|ITGA3|PIK3R5|STAT3|RALGDS|NFKBIA|LAMC2|HSP90AA1|TPM3|NFKB2|RALB|ETS1|HIF1A|RELA|JUN|RASSF1|SMAD3|MMP9|ITGA6|CRK|CDKN1A|KRAS|MET|NFKB1|MDM2|WNT10A|WNT4|CDK6|TCF7|TFG|CCND1|NRAS|BCR|JUP|FOS|TGFA|RAC1|E2F3|RHOA|CDH1|JAK1|CYCS|BMP2|VEGFA|MMP1|SPI1|CBL|TP53|TRAF1|PPARD|GRB2|RAC2|PRKCG|HRAS|RARA|TRAF3|TGFB1|STAT5A|HSP90AB1|KITLG|ELOC|RUNX1|CASP8|AKT2|CHUK|CTNNA1|CCDC6
KEGG_PENTOSE_PHOSPHATE_PATHWAY	0.457895	0.641053	0.0625237	0.496013	1.02669	22	PGM2|PFKP|PGD|PRPS1|TALDO1|G6PD|TKT
KEGG_PEROXISOME	0.323232	0.502806	0.252961	-0.301554	-1.06343	72	PXMP2|MLYCD|CROT|IDH2|PAOX|IDH1|MPV17|SLC27A2|AMACR|ACSL6|PEX6|MPV17L|DDO|GSTK1|ABCD4|ABCD1|PEX13|PEX11B|ECH1|PECR
KEGG_PHENYLALANINE_METABOLISM	0.656821	0.793856	0.048799	0.442751	0.855992	15	AOC2|GOT2|MAOA|MIF|ALDH3B2|GOT1|NAA80|IL4I1
KEGG_PHOSPHATIDYLINOSITOL_SIGNALING_SYSTEM	0.809001	0.900081	0.0273075	0.324609	0.78241	74	PIK3R5|IPPK|DGKA|INPP5A|CALML5|PRKCG|CALM1|DGKH|CDS1|DGKG|ITPKB|PLCG2|SYNJ1|CALML3|INPP5D
KEGG_PORPHYRIN_AND_CHLOROPHYLL_METABOLISM	0.385013	0.552839	0.0701132	0.516366	1.09003	25	HMOX1|FTH1|EPRS1|COX10
KEGG_PPAR_SIGNALING_PATHWAY	0.286822	0.47284	0.234393	-0.333427	-1.08668	54	PCK1|CYP27A1|RXRG|HMGCS2|PPARA|PPARG|PCK2|NR1H3|SLC27A6|SCD|AQP7|FABP3|SLC27A2|CPT1C|FABP4|ACSL6|SLC27A1
KEGG_PRIMARY_IMMUNODEFICIENCY	0.763889	0.86967	0.102822	-0.282711	-0.830311	30	RFX5|IKBKG|CD4|CIITA|TNFRSF13B|TAP1|RFXANK
KEGG_PRION_DISEASES	0.00474031	0.0318548	0.407018	0.755797	1.6366	31	IL1B|IL6|PRKX|EGR1|STIP1|HSPA1A|HSPA5
KEGG_PROGESTERONE_MEDIATED_OOCYTE_MATURATION	0.613786	0.765854	0.0404114	0.380092	0.921708	77	PIK3R5|HSP90AA1|PRKX|KRAS|RPS6KA3|CDC27|CDK1|HSP90AB1|AKT2|GNAI1|CCNB1|GNAI3|BRAF|AKT1|BUB1|CDC25A|CCNA2|CCNB2|GNAI2|MAP2K1|PLK1|MAD2L1
KEGG_PROPANOATE_METABOLISM	0.0272932	0.109173	0.352488	-0.535987	-1.55323	29	MLYCD|ALDH3A2|ALDH6A1|ACSS1|MMUT|ABAT|MCEE|ACSS3|ALDH1B1|ECHS1
KEGG_PROSTATE_CANCER	0.0790899	0.229088	0.16318	0.543338	1.32744	85	PIK3R5|ATF4|NFKBIA|HSP90AA1|RELA|CDKN1A|KRAS|NFKB1|MDM2|TCF7|CCND1|NRAS|TGFA|E2F3|TP53|GRB2|CREB3L1|HRAS|HSP90AB1|AKT2|CHUK|PDPK1
KEGG_PROTEASOME	0.00190886	0.0155736	0.45506	0.715281	1.61421	42	PSME3|PSMD11|PSMD12|PSMD7|PSMC2|PSMC4|PSMD1|PSMA3|PSMD3|PSMC5|PSMD6|PSMD2|PSMB2|PSMB5|PSMB6|POMP|PSMD14|SEM1|PSMC6|PSMA2|PSME2|PSMD4|PSMA1|PSMD13|PSMA5|PSMB3|PSMA4|PSMB7|PSME4|PSMA6|PSMA7|PSMC3
KEGG_PROTEIN_EXPORT	0.421053	0.594427	0.0665892	0.509867	1.05537	22	HSPA5|SEC61A1|SRP68|SRPRA|SRP72|SEC11A|SRP9|SRPRB|SRP54|SEC61G|SPCS2|SPCS3|SPCS1|SEC63|SEC11C|SRP19
KEGG_PROXIMAL_TUBULE_BICARBONATE_RECLAMATION	0.739669	0.856996	0.0978773	-0.314441	-0.823754	22	PCK1|ATP1A2|PCK2|SLC38A3|SLC25A10|ATP1A4|FXYD2
KEGG_PURINE_METABOLISM	0.624355	0.765854	0.0369161	0.365898	0.925662	135	PDE4B|POLR1B|AK2|RRM2|POLR3D|NME1|ADSS2|GDA|HPRT1|PPAT|POLR2D|POLR1D|POLR1E|GMPS|NME2|ENTPD1|APRT|POLR3F|POLR1A|PDE8A|POLR2L|PKM|PRPS1
KEGG_PYRIMIDINE_METABOLISM	0.190011	0.371062	0.0992333	0.493507	1.20389	84	CTPS1|POLR1B|UCK2|RRM2|POLR3D|NME1|UPP1|POLR2D|POLR1D|POLR1E|CAD|TXNRD1|NME2|ENTPD1|POLR3F|POLR1A|POLR2L|CMPK1
KEGG_PYRUVATE_METABOLISM	0.161616	0.344029	0.252961	-0.401931	-1.21262	34	PCK1|HAGHL|ALDH3A2|PCK2|ACSS1|ALDH1B1
KEGG_REGULATION_OF_ACTIN_CYTOSKELETON	0.000859211	0.00846345	0.477271	0.574654	1.46752	190	ITGAL|ITGA3|EZR|PIK3R5|CD14|ROCK2|ACTG1|ITGA5|DIAPH1|PFN1|VCL|BDKRB2|PAK6|MSN|CFL1|BAIAP2|ITGA6|CRK|KRAS|ITGB6|BCAR1|ITGB2|SLC9A1|MYH9|BDKRB1|ITGAX|PXN|ACTN4|NRAS|ITGB4|ARPC2|GNA13|ACTB|RAC1|RHOA|IQGAP1|PAK2|VAV1|ENAH|RAC2|HRAS|ITGAM|ARPC4|GIT1|SSH1|NCKAP1|DIAPH3|ARPC5|ARHGEF7|ROCK1|ARPC3|F2R|MYH14|PAK4|WASL|FGF23|LIMK1|ARPC1A|BRAF|ITGB1|GNG12|FGF1|ITGAV
KEGG_REGULATION_OF_AUTOPHAGY	0.34902	0.523529	0.146416	-0.423666	-1.07834	20	ULK2|PIK3C3|ATG4A|ATG4C|PIK3R4|GABARAPL1
KEGG_RENAL_CELL_CARCINOMA	0.0682327	0.212351	0.179782	0.575819	1.37326	67	PIK3R5|ETS1|HIF1A|JUN|PAK6|CRK|KRAS|RAP1B|MET|NRAS|TGFA|RAC1|PAK2|VEGFA|PTPN11|GRB2|HRAS|TGFB1|ELOC|AKT2|PAK4|CUL2|BRAF|AKT1
KEGG_RENIN_ANGIOTENSIN_SYSTEM	0.367698	0.537158	0.132147	-0.440868	-1.06766	15	CPA3|AGTR1|CTSG|AGTR2|MME|ENPEP|ANPEP
KEGG_RETINOL_METABOLISM	0.57847	0.747561	0.0509083	0.437407	0.930342	28	DHRS9|RDH12|RDH16|ADH6
KEGG_RIBOFLAVIN_METABOLISM	0.90378	0.960981	0.0764767	-0.27573	-0.667739	15	ACP2
KEGG_RIBOSOME	0.991379	0.996901	0.126876	-0.210127	-0.715957	64	RPL32|RPL26|RPS27|RPS20|RPL37A|RPS7|RPS19|RPS4X|RPS21|RPS3A|RPL12|RPS28|RPL31|RPL18|RPS25|RPL39|RPL23|RPS3|RPL13|RPL3L|RPL35|RPS8|RPL14|RPS5|RPL18A|RPL3|RPS11|RPL22
KEGG_RIG_I_LIKE_RECEPTOR_SIGNALING_PATHWAY	0.210588	0.388778	0.0978773	0.524445	1.20455	50	NFKBIA|RELA|NFKB1|TRIM25|DDX3X|IRF7|RIPK1|ISG15|NFKBIB|TNF|TRAF3|MAP3K7|CASP8|CHUK|TBK1
KEGG_RNA_DEGRADATION	0.138128	0.309406	0.123257	0.54776	1.28195	55	PATL1|DIS3|TTC37|ENO1|EXOSC1|HSPA9|LSM4|LSM2|MTREX|EXOSC3|CNOT9|TENT4A|MPHOSPH6|DDX6|DCP1A|PAPOLA|EXOSC10|CNOT6|ENO2|EXOSC8|LSM6|CNOT7|WDR61
KEGG_RNA_POLYMERASE	0.0110207	0.0514299	0.38073	0.732436	1.53682	24	POLR1B|POLR3D|POLR2D|POLR1D|POLR1E|POLR3F|POLR1A|POLR2L
KEGG_SELENOAMINO_ACID_METABOLISM	0.556291	0.730132	0.053677	0.451688	0.940868	23	MAT2A|SEPHS2|TRMT11|MARS2|BUD23
KEGG_SMALL_CELL_LUNG_CANCER	0.0682557	0.212351	0.176694	0.549778	1.34159	83	MYC|PTGS2|ITGA3|PIK3R5|NFKBIA|LAMC2|RELA|ITGA6|NFKB1|CDK6|CCND1|E2F3|CYCS|TP53|TRAF1
KEGG_SNARE_INTERACTIONS_IN_VESICULAR_TRANSPORT	0.776942	0.876016	0.0357691	0.349275	0.759946	32	STX11|STX3|YKT6|STX12|VAMP3|SEC22B|STX19|SNAP23|VTI1B|SNAP29
KEGG_SPHINGOLIPID_METABOLISM	0.357843	0.532015	0.0711327	0.502156	1.10999	36	SGMS2|SPHK1|SPTLC2|SGMS1|UGCG|PLPP2|GLA|DEGS1
KEGG_SPLICEOSOME	1.64516e-05	0.000552775	0.57561	0.673524	1.69045	117	TCERG1|HSPA8|PCBP1|HNRNPC|U2AF2|SNU13|HNRNPA3|ALYREF|SNRPD1|U2AF1|SRSF2|SRSF7|SF3A2|SNRPA1|HSPA1A|SNRNP40|TRA2B|NCBP1|SF3B4|SRSF4|HNRNPA1|SNRPD3|SF3A1|LSM4|SF3B3|LSM2|SMNDC1|SNRPF|AQR|HNRNPK|DDX5|SRSF9|RBM17|EIF4A3|HNRNPM|PRPF40A|SRSF3|DDX46|USP39|SRSF6|RBM8A|MAGOH|PHF5A|CHERP|EFTUD2|SNRPB|DHX15|HNRNPU|BUD31|PRPF31|RBM22|PRPF38A|SART1|RBM25|ZMAT2|TRA2A|SRSF10|PRPF3|PRPF19|PPIL1|DHX38|SF3B1|U2SURP…
KEGG_STARCH_AND_SUCROSE_METABOLISM	0.0710594	0.217054	0.190023	0.672505	1.4277	26	UGDH|HK2|HK3|PGM2|MGAM
KEGG_STEROID_BIOSYNTHESIS	0.284327	0.47284	0.0899861	0.608666	1.19804	16	SQLE|SOAT1|CYP51A1|NSDHL|HSD17B7|SC5D|EBP|DHCR24|MSMO1
KEGG_STEROID_HORMONE_BIOSYNTHESIS	0.605948	0.765854	0.103576	-0.354566	-0.898816	19	HSD11B1|UGT1A4|UGT1A6|AKR1D1|CYP1B1
KEGG_SYSTEMIC_LUPUS_ERYTHEMATOSUS	0.362651	0.534432	0.0696133	0.489111	1.09838	41	CD80|SNRPD1|CD86|IL10|ACTN4|CD40|SNRPD3|TNF|FCGR3B|SSB|SNRPB|H3-5|ACTN1
KEGG_T_CELL_RECEPTOR_SIGNALING_PATHWAY	0.00634263	0.0394653	0.407018	0.600445	1.48129	103	NFATC2|PIK3R5|BCL10|NFKBIA|NFATC1|RELA|JUN|MAP3K14|PAK6|KRAS|NFKB1|LCP2|IL10|NRAS|FOS|NFKBIB|RHOA|PAK2|NFKBIE|PTPRC|VAV1|CBL|TNF|GRB2|HRAS|MAP3K7|ICOS|AKT2|CHUK|PDPK1
KEGG_TASTE_TRANSDUCTION	0.739073	0.856996	0.0406579	0.386221	0.8045	23	PRKX|GNB1|GNG13|SCNN1A
KEGG_TERPENOID_BACKBONE_BIOSYNTHESIS	0.309423	0.490823	0.0860347	0.603851	1.16746	15	HMGCR|PDSS1|IDI1|HMGCS1
KEGG_TGF_BETA_SIGNALING_PATHWAY	0.164835	0.344029	0.10882	0.519485	1.24922	73	MYC|THBS1|ROCK2|PPP2R1B|SMAD3|ID1|SMURF1|FST|E2F4|TFDP1|PPP2CA|RHOA|BMP2|SMAD7|TNF|THBS2|RPS6KB2|SMAD1|TGFB1|INHBA|RPS6KB1
KEGG_THYROID_CANCER	0.0609598	0.204825	0.206588	0.6723	1.42995	28	MYC|TPM3|KRAS|TCF7|TFG|CCND1|NRAS|CDH1|TP53|HRAS|CCDC6
KEGG_TIGHT_JUNCTION	0.164731	0.344029	0.106323	0.486138	1.20784	110	TJP2|ACTG1|PPP2R1B|CRB3|KRAS|MYH9|CLDN4|PPP2CA|ACTN4|NRAS|HCLS1|ACTB|VAPA|RHOA|PPP2R2A|CTTN|PRKCG|HRAS|CLDN1|PARD6G|AKT2|GNAI1|CTNNA1|LLGL2|GNAI3|MYH14
KEGG_TOLL_LIKE_RECEPTOR_SIGNALING_PATHWAY	0.000353355	0.00424026	0.498493	0.674653	1.64826	85	IL1B|IL6|PIK3R5|CD14|MYD88|NFKBIA|CCL3|MAP2K3|MAP2K4|RELA|JUN|CCL4|CD80|NFKB1|IRF7|CD86|RIPK1|FOS|RAC1|CD40|TIRAP|TOLLIP|TNF|TRAF3|MAP3K7|CASP8|AKT2|CHUK
KEGG_TRYPTOPHAN_METABOLISM	0.115817	0.277748	0.287805	-0.459738	-1.35976	31	AOX1|ALDH3A2|INMT|GCDH|OGDHL|KMO|ALDH1B1|CYP1B1|ECHS1|KYNU
KEGG_TYPE_I_DIABETES_MELLITUS	0.019193	0.0806107	0.352488	0.74504	1.54215	22	IL1B|CD80|CD86|TNF
KEGG_TYPE_II_DIABETES_MELLITUS	0.101796	0.256237	0.15017	0.594145	1.34083	42	SOCS3|HK2|PIK3R5|HK3|TNF|SOCS1|SOCS4|PKM|HK1
KEGG_TYROSINE_METABOLISM	0.789216	0.883922	0.104344	-0.275307	-0.818659	32	AOX1|ADH7|ADH1B|GSTZ1|ADH5|ALDH3A1|HEMK1|DDC|DCT
KEGG_UBIQUITIN_MEDIATED_PROTEOLYSIS	0.22884	0.40047	0.0862866	0.45914	1.15423	126	SOCS3|HERC4|SMURF1|MDM2|UBE2N|UBE2J2|CDC34|UBR5|UBA6|CDC27|UBE2C|UBE2O|UBA1|CBL|UBE2L3|UBE2S|ERCC8|UBE2Q2|UBE2G1|UBE2M|UBE2J1|UBE2Z|SOCS1|FBXW11|ELOC|SAE1|UBE2QL1|BIRC3|CUL5|CUL2|SYVN1|UBE2E1|UBE2G2|HUWE1|UBA2|UBA3|PRPF19|TRIP12
KEGG_VALINE_LEUCINE_AND_ISOLEUCINE_DEGRADATION	0.0021834	0.0156126	0.431708	-0.562247	-1.74162	43	ACAD8|AOX1|HMGCS2|ALDH3A2|ACADS|ALDH6A1|BCKDHA|IVD|MMUT|AUH|ABAT|MCEE|ALDH1B1|ECHS1|MCCC1
KEGG_VASCULAR_SMOOTH_MUSCLE_CONTRACTION	0.970149	0.985897	0.173748	-0.219439	-0.790321	98	GUCY1A1|AVPR1A|EDNRA|GUCY1B1|ADCY6|RAMP2|ADCY9|MYLK3|CALCRL|KCNMA1|RAMP1|PLA2G5|ADCY7|AGTR1|NPR2|GNA12|JMJD7-PLA2G4B|PPP1R12B|MYLK|PLCB2|ADCY5|PLCB4|PRKCQ|PRKACB|CALM3|RAF1|ARAF
KEGG_VASOPRESSIN_REGULATED_WATER_REABSORPTION	0.346988	0.523529	0.0718276	0.495428	1.11257	41	AQP3|PRKX|ARHGDIA|RAB11A|CREB3L1|NSF|RAB5C|DYNLL1|DYNLL2
KEGG_VEGF_SIGNALING_PATHWAY	0.00923612	0.0484896	0.38073	0.615008	1.47045	68	NFATC2|PTGS2|PIK3R5|NFATC1|PLA2G4E|NOS3|KRAS|SPHK1|PXN|NRAS|MAPKAPK2|RAC1|VEGFA|RAC2|PRKCG|HRAS
KEGG_VIBRIO_CHOLERAE_INFECTION	0.188544	0.371062	0.105521	0.541308	1.23345	46	TJP2|ACTG1|PRKX|ACTB|ATP6V1H|PRKCG|ATP6V1B2|ARF1|ATP6V0A2|SEC61A1|PLCG2|KDELR2|ATP6V0C|ATP6V1A|ATP6V1D
KEGG_VIRAL_MYOCARDITIS	0.000642721	0.00719848	0.477271	0.715827	1.65637	52	ABL2|ITGAL|ICAM1|ACTG1|CD80|ITGB2|MYH9|CD86|CCND1|EIF4G2|ACTB|RAC1|CYCS|CD40|EIF4G1|RAC2|CAV1|CXADR
KEGG_WNT_SIGNALING_PATHWAY	0.0681818	0.212351	0.172324	0.512402	1.29338	133	FOSL1|MYC|NFATC2|ROCK2|NFATC1|PPP2R1B|JUN|SMAD3|PRKX|SENP2|WNT10A|WNT4|CSNK1A1|TCF7|PPP2CA|CCND1|RUVBL1|RAC1|RHOA|TP53|CACYBP|PPARD|RAC2|PRKCG|FBXW11|MAP3K7

## Sheet: 1.2 Lesion 6h
pathway	pval	padj	log2err	ES	NES	size	leadingEdge
KEGG_ABC_TRANSPORTERS	5.06043e-08	8.50152e-06	0.719513	-0.810485	-2.31938	35	ABCA9|ABCA6|ABCA8|ABCB1|ABCA1|ABCC9|ABCC6|ABCC5|ABCA5|ABCD1|ABCC10
KEGG_ACUTE_MYELOID_LEUKEMIA	0.316602	0.559886	0.0799859	0.409905	1.09928	56	CCND1|PIK3R5|MYC|STAT3|SPI1|JUP|KRAS|HRAS|MAP2K1|GRB2|NRAS|EIF4EBP1|PML|MAPK1|RELA|CHUK|LEF1|AKT1
KEGG_ADHERENS_JUNCTION	0.0176739	0.106956	0.352488	0.551107	1.50512	70	ACTN4|VCL|MET|ACTG1|ACTB|PTPN1|ACTN1|RHOA|PTPRJ|RAC2|RAC1|CTNNA1|IQGAP1|BAIAP2|MAP3K7|CDH1|CDC42|NECTIN1|SSX2IP|MAPK1|EGFR
KEGG_ADIPOCYTOKINE_SIGNALING_PATHWAY	0.234234	0.468468	0.195789	-0.342615	-1.11415	62	LEPR|PRKAG2|RXRG|SLC2A4|PPARGC1A|PRKCQ|IRS1|AKT3|PCK1|IRS2|PCK2|CPT1C|PPARA
KEGG_ALANINE_ASPARTATE_AND_GLUTAMATE_METABOLISM	0.0369822	0.163743	0.287857	0.628777	1.48454	27	ASNS|CAD|PPAT|ADSS2|ADSL|CPS1|GOT2
KEGG_ALDOSTERONE_REGULATED_SODIUM_REABSORPTION	0.424033	0.672053	0.0686326	0.409772	1.02482	38	SFN|PIK3R5|ATP1A3|PRKCA|ATP1A1|SGK1|KRAS|FXYD4
KEGG_ALLOGRAFT_REJECTION	0.785266	0.913346	0.0455878	0.355699	0.794053	20	CD40|IL10|CD28|CD80|TNF|FASLG
KEGG_ALZHEIMERS_DISEASE	0.583051	0.777142	0.0442407	0.317665	0.9439	146	IL1B|CAPN2|BID|CYCS|ATF6|CASP8|COX7C|ATP2A2|COX5A|TNFRSF1A|CALM1|NDUFA8|CYC1|PPP3CA|NDUFB6|ADAM17|UQCRB|MAPK1|COX6B1|PPP3R1|UQCRQ|CALML5|NDUFV2|COX6A1|NDUFS8|COX5B|UQCR10|TNF|ATP5F1D|ATP5F1B|NDUFB4|GAPDH|UQCR11|HSD17B10|NDUFB8|NDUFA3|NDUFB7|UQCRC1|PPP3CB|NDUFS6|NDUFB10|NDUFA4
KEGG_AMINO_SUGAR_AND_NUCLEOTIDE_SUGAR_METABOLISM	0.0578512	0.173729	0.21925	0.558492	1.42154	42	HK3|UGDH|CHIA|HK2|PGM2|GMPPB|PGM3|NPL|GALE|GNPNAT1|UXS1|CHIT1|UAP1
KEGG_AMINOACYL_TRNA_BIOSYNTHESIS	2.13105e-05	0.000596694	0.57561	0.762961	1.92893	40	NARS1|TARS1|GARS1|YARS1|FARSB|RARS1|HARS1|FARSA|EPRS1|IARS1|WARS1|DARS1|VARS1|LARS1|AARS1|LARS2|KARS1|CARS1|MARS2|EARS2
KEGG_AMYOTROPHIC_LATERAL_SCLEROSIS_ALS	0.547523	0.741806	0.0549074	0.364706	0.944469	45	TNFRSF1B|TOMM40|BID|CYCS|MAP2K3|TP53|RAC1|TNFRSF1A|PPP3CA|PPP3R1|MAP3K5|TNF|MAPK11|GPX1|DAXX|BCL2L1|PPP3CB
KEGG_ANTIGEN_PROCESSING_AND_PRESENTATION	0.0075359	0.0602872	0.407018	0.621983	1.58315	42	PSME3|HSP90AA1|HSPA8|HSPA4|HSPA5|CALR|PDIA3|HSPA1A|CANX|HSP90AB1
KEGG_APOPTOSIS	0.0147355	0.103148	0.38073	0.543608	1.50126	79	IL1B|CAPN2|PIK3R5|PRKAR2A|IRAK3|BID|CYCS|CSF2RB|NGF|MYD88|CASP8|NFKBIA|ENDOD1|TP53|TNFRSF1A|PRKAR1A|PRKX|IL1R1|PPP3CA
KEGG_ARACHIDONIC_ACID_METABOLISM	0.440771	0.692052	0.0665892	0.40524	1.0184	39	CYP4F3|PTGS2|PTGES|CBR3|PLA2G4A|ALOX15B|GPX2|PLA2G2E|ALOX12B|PTGIS|PTGES2
KEGG_ARGININE_AND_PROLINE_METABOLISM	0.0198744	0.109529	0.352488	0.601069	1.56204	46	ODC1|SRM|AMD1|NOS3|LAP3|ALDH18A1|ARG2|CPS1|GOT2|SMS
KEGG_ARRHYTHMOGENIC_RIGHT_VENTRICULAR_CARDIOMYOPATHY_ARVC	0.248399	0.479668	0.0931455	0.418953	1.13887	68	GJA1|LMNA|ACTN4|ITGA6|ACTG1|ACTB|DSC2|ACTN1|ITGA5|JUP|ITGB6|ITGB1|ATP2A2|CTNNA1|EMD|ITGA3|DSG2|ITGAV
KEGG_AUTOIMMUNE_THYROID_DISEASE	0.869906	0.967842	0.0409056	0.322478	0.711547	19	CD40|IL10|CD28|CD80|FASLG
KEGG_AXON_GUIDANCE	0.0208948	0.109529	0.352488	-0.370969	-1.33853	120	CHP2|NTNG1|SEMA4G|NTN1|EFNB3|NFATC4|SLIT3|ABLIM3|PLXNC1|SEMA6C|SRGAP3|ROBO2|ROBO1|L1CAM|SEMA6A|RGS3|NRP1|DPYSL5|UNC5C|DPYSL2|CDK5|SEMA3G|SLIT2|ABL1|ABLIM1|CXCL12|SEMA3B
KEGG_B_CELL_RECEPTOR_SIGNALING_PATHWAY	0.377863	0.628524	0.0702813	0.383298	1.04691	71	PIK3R5|LYN|SYK|IFITM1|PIK3AP1|VAV1|CD22|KRAS|NFKBIA|RAC2|HRAS|RAC1|MAP2K1|GRB2|PPP3CA|NFKBIB|NRAS|BCL10|MAPK1|PPP3R1|PLCG2|RELA|CHUK|AKT1|FOS
KEGG_BASAL_CELL_CARCINOMA	0.52	0.741806	0.118288	-0.306657	-0.969562	51	FZD2|WNT9A|FZD9|GLI2|APC2|WNT6|WNT2B|AXIN2|TCF7L2|DVL2|STK36|PTCH2|FZD3|WNT16|TCF7L1|GLI1|PTCH1
KEGG_BASAL_TRANSCRIPTION_FACTORS	0.0469417	0.169432	0.248911	0.605543	1.46201	30	TAF4B|TAF9|GTF2F2|GTF2F1|TAF10|TAF13|TAF5L|TAF7|GTF2H4|GTF2H1|GTF2H3|GTF2E1|GTF2A1|GTF2A2|TAF11|GTF2E2|TAF12|TAF5
KEGG_BASE_EXCISION_REPAIR	0.210904	0.442898	0.110122	0.493014	1.18765	31	APEX1|PCNA|UNG|POLE4|POLD2|FEN1|TDG
KEGG_BETA_ALANINE_METABOLISM	0.537736	0.741806	0.0633597	0.432299	0.942586	18	SRM|SMS
KEGG_BIOSYNTHESIS_OF_UNSATURATED_FATTY_ACIDS	0.663934	0.838654	0.0806388	-0.349064	-0.868714	18	FADS1|SCD|ACOX3
KEGG_BLADDER_CANCER	0.151515	0.353535	0.130106	0.492605	1.23796	39	CCND1|THBS1|MYC|CDK4|MMP1|MMP9|KRAS|HRAS|TP53|E2F3|MAP2K1|NRAS|CDH1|MAPK1|EGFR|RASSF1
KEGG_BUTANOATE_METABOLISM	0.506135	0.739397	0.102822	-0.354614	-0.959875	27	HMGCS2|BDH2|ABAT
KEGG_CALCIUM_SIGNALING_PATHWAY	0.00128238	0.0179534	0.45506	-0.42526	-1.57024	145	CHP2|P2RX7|MYLK|EDNRA|PTGFR|PLCB4|P2RX2|ITPR1|ADRB3|PLCG1|ITPR2|CACNA1E|PLCD3|P2RX4|PHKA2|PRKCB|ATP2A3|PHKA1|ADCY2|P2RX6|TBXA2R|PTGER3|CACNA1G|PLCB2|AGTR1|HRH1|CACNA1D|ADCY7|PHKG2|SLC8A1|SLC8A3|PDE1C|NOS2|PTGER1|ADRB1|ITPKA|ADCY9|CACNA1H|GNA14
KEGG_CARDIAC_MUSCLE_CONTRACTION	0.736504	0.890163	0.0394367	0.310947	0.845025	67	TPM3|TPM4|ATP1A3|ATP1A1|COX7C|ATP2A2|COX5A|CYC1|UQCRB|SLC9A1|COX6B1|UQCRQ|COX6A1|COX5B|UQCR10|ATP1B3
KEGG_CELL_ADHESION_MOLECULES_CAMS	0.0590361	0.173729	0.202072	0.461651	1.32298	103	SELL|ITGAL|CNTN1|VCAM1|ITGB2|ITGA6|CD40|VCAN|ITGAM|SDC1|ALCAM|CDH5|CD22|SDC4|SELE|PTPRC|ITGB1|SELP|PVR|CLDN4|CLDN1|ITGAV|CDH1|CDH3|CD274|NECTIN1|PECAM1|ITGB8|SELPLG|CD28
KEGG_CELL_CYCLE	0.0456674	0.169432	0.227987	0.465025	1.35236	117	CCND1|SFN|YWHAZ|TFDP1|YWHAG|MYC|CDK6|PCNA|MCM6|MCM2|MCM3|GADD45G|MCM5|YWHAE|CDK4|CHEK1|ORC2|MCM4
KEGG_CHEMOKINE_SIGNALING_PATHWAY	0.000413979	0.00869357	0.498493	0.555385	1.65236	156	CCL23|CCL1|CCR1|CCL7|CXCR2|CCR5|FGR|PIK3R5|LYN|CXCL10|HCK|CXCL6|CCL4|CCR2|ROCK2|CXCL14|STAT3|CCL3|VAV1|STAT2|RHOA|GNB1|KRAS|NFKBIA|RAC2|HRAS|STAT1|CCL22|PTK2B|RAP1B|RAC1|CCL17|CRK|MAP2K1|ADCY8|PRKX|GRB2|GNAI3|GNG12|NFKBIB|CCL8|NRAS|CDC42|RAP1A|GNAI1
KEGG_CHRONIC_MYELOID_LEUKEMIA	0.363868	0.611298	0.0721798	0.386507	1.05568	71	CCND1|PIK3R5|MYC|CDK6|CDK4|KRAS|NFKBIA|HRAS|TP53|E2F3|CRK|MAP2K1|GRB2|NRAS|MAPK1|PTPN11|SMAD3|RELA|HDAC2|CHUK|MDM2|AKT1|CDKN1A
KEGG_CITRATE_CYCLE_TCA_CYCLE	0.964132	0.996581	0.0319257	0.258398	0.618577	29	IDH3A|MDH2|DLST|SUCLG1|DLD|CS|PDHA1|ACO1|DLAT|FH|OGDH
KEGG_COLORECTAL_CANCER	0.546272	0.741806	0.0531298	0.353726	0.957233	61	CCND1|PIK3R5|MYC|CYCS|RHOA|KRAS|RAC2|TP53|RAC1|MAP2K1
KEGG_COMPLEMENT_AND_COAGULATION_CASCADES	0.00951625	0.0726695	0.38073	0.62149	1.61397	47	SERPINE1|PLAUR|F10|F2R|C5AR1|C3AR1|PLAU|PLAT
KEGG_CYSTEINE_AND_METHIONINE_METABOLISM	0.017826	0.106956	0.352488	0.653798	1.55989	28	SRM|AMD1|MAT2A|ENOPH1|DNMT1|GOT2|SMS|MTAP|DNMT3L|AHCY
KEGG_CYTOKINE_CYTOKINE_RECEPTOR_INTERACTION	3.97908e-06	0.000141887	0.610527	0.58327	1.77012	189	IL1B|CCL23|CCL1|CCR1|CSF3R|CCL7|CXCR2|CCR5|OSMR|OSM|IL6|CXCL10|CXCL6|TNFRSF1B|CCL4|IL18RAP|CCR2|MET|CSF1|CXCL14|IL13RA1|CD40|CSF2RB|CCL3|IL4R|TNFRSF9|RELT|FLT1|KITLG|CLCF1|BMPR1B|CSF3|INHBA
KEGG_CYTOSOLIC_DNA_SENSING_PATHWAY	0.000824742	0.0138557	0.477271	0.749405	1.85693	35	IL1B|IRF7|IL6|RIPK3|CXCL10|CCL4|ZBP1|POLR3D|NFKBIA|POLR1D|POLR3H|DDX58|NFKBIB|ADAR|POLR3F|IL33|POLR3K|RELA|PYCARD|CHUK|POLR3B
KEGG_DILATED_CARDIOMYOPATHY	0.185	0.409146	0.234393	-0.329625	-1.12321	84	TGFB3|ADCY5|CACNB4|LAMA2|ITGA11|ADCY6|ITGB5|CACNB3|ITGA8|ADCY2|ITGA10|TNNT2|CACNB1|CACNA1D|DMD|ITGA1|ADCY7|SLC8A1|IGF1|TGFB2|SGCB|ADRB1|ADCY9|SGCD
KEGG_DNA_REPLICATION	0.00217627	0.0261152	0.431708	0.698101	1.71521	34	PCNA|MCM6|MCM2|MCM3|MCM5|POLE4|POLD2|MCM4|FEN1|DNA2|MCM7|POLE2|RFC1|PRIM2
KEGG_DORSO_VENTRAL_AXIS_FORMATION	0.0516263	0.173464	0.321776	0.668645	1.49267	20	PIWIL2|KRAS|ETV6|ETS2|MAP2K1|GRB2|MAPK1|EGFR|ETS1
KEGG_DRUG_METABOLISM_CYTOCHROME_P450	0.0494464	0.170278	0.321776	-0.495758	-1.41611	34	FMO1|CYP2D6|AOX1|MGST2|GSTA5|CYP2E1|MAOB|GSTZ1|FMO2|FMO5
KEGG_DRUG_METABOLISM_OTHER_ENZYMES	0.0610119	0.173729	0.222056	0.596065	1.40048	26	UPP1|IMPDH2|UCK2|HPRT1|GMPS|UMPS
KEGG_ECM_RECEPTOR_INTERACTION	0.411543	0.658469	0.0653834	0.371681	1.02434	77	CD44|LAMC2|THBS1|ITGA6|SDC1|ITGA5|SDC4|ITGB6|THBS2|ITGB1
KEGG_ENDOCYTOSIS	0.248062	0.479668	0.0850427	0.373103	1.11915	167	CXCR2|CCR5|HSPA8|EHD1|F2R|LDLR|MET|EHD4|FLT1|EHD2|ARF6|IQSEC3|RAB11A|RAB5C|HRAS|CLTC|RET|HSPA1A|CLTB|SNF8|DNM1L|AP2M1|EEA1|STAM2|CHMP4B|CDC42|ARAP2|PARD6G|SMAP1|EGFR|ASAP1|PIP4K2B|RAB31|TSG101|AP2S1|RAB22A|PRKCI
KEGG_ENDOMETRIAL_CANCER	0.259309	0.489481	0.0928481	0.432857	1.1321	51	CCND1|PIK3R5|MYC|KRAS|HRAS|TP53|CTNNA1|MAP2K1|GRB2|NRAS|CDH1|MAPK1|EGFR
KEGG_EPITHELIAL_CELL_SIGNALING_IN_HELICOBACTER_PYLORI_INFECTION	0.0658065	0.181237	0.197822	0.507727	1.37002	60	CXCR2|HBEGF|LYN|MET|ATP6V1B2|ATP6V1H|NFKBIA|MAP2K4|RAC1|ADAM17|CDC42|EGFR|PTPN11|PLCG2|RELA|CHUK|MAPK11|ATP6V1G1|ATP6V1A|ATP6V0A2|ATP6V0E1|ATP6V1E1|TJP1|ATP6V1D|ATP6AP1
KEGG_ERBB_SIGNALING_PATHWAY	0.112091	0.289711	0.146416	0.459182	1.26836	83	HBEGF|PIK3R5|ABL2|MYC|PRKCA|NRG1|AREG|EREG|KRAS|HRAS|MAP2K4|PAK2|CRK|MAP2K1|GRB2|NRAS|EIF4EBP1|MAPK1|EGFR|PAK6|PLCG2|PTK2|AKT1|CDKN1A
KEGG_ETHER_LIPID_METABOLISM	0.711656	0.885617	0.0831291	-0.318029	-0.860844	27	PLPP3|ENPP2|PLD2|JMJD7-PLA2G4B|PLA2G6|PLD1|PLA2G5
KEGG_FATTY_ACID_METABOLISM	0.9375	0.996581	0.0751182	-0.24208	-0.700799	36	ACOX3|CPT1C|ACSL6|ALDH3A2|EHHADH|ACADM|ALDH2|GCDH|ADH1B|ACADS|ECHS1
KEGG_FC_EPSILON_RI_SIGNALING_PATHWAY	0.203585	0.432941	0.105125	0.428328	1.1676	69	PIK3R5|LYN|MAP2K3|SYK|PRKCA|VAV1|KRAS|RAC2|HRAS|PLA2G4A|MAP2K4|LCP2|RAC1|FCER1G|MAP2K1|GRB2|PLA2G2E|NRAS|MAPK1|PLCG2|AKT1|TNF|MAPK11|PLA2G4E
KEGG_FC_GAMMA_R_MEDIATED_PHAGOCYTOSIS	0.147561	0.349158	0.123257	0.435925	1.22711	91	PIK3R5|CFL1|LYN|HCK|SYK|PRKCA|MARCKSL1|ARPC2|VAV1|ARPC5|ARF6|ARPC1B|PTPRC|RAC2|PLA2G4A|ARPC4|LIMK1|RAC1|ARPC3|DNM1L|PLA2G4F|CRK|MAP2K1|PLPP2|CDC42|MAPK1|ASAP1|PIP4K2B|ARPC5L|PLCG2
KEGG_FOCAL_ADHESION	0.100327	0.263359	0.143759	0.40876	1.24273	191	CAPN2|CAV1|CCND1|LAMC2|PIK3R5|THBS1|ACTN4|FLNC|VCL|ITGA6|MET|ROCK2|ACTG1|ACTB|PRKCA|FLT1|ACTN1|CAV2|VAV1|DIAPH1|ITGA5|RHOA|ITGB6|RAC2|HRAS|THBS2|ITGB1|PAK2|RAP1B|RAC1|CRK|FLNA|ITGA3|MAP2K1|GRB2|ITGAV
KEGG_FRUCTOSE_AND_MANNOSE_METABOLISM	0.153846	0.354057	0.131458	0.516222	1.25127	32	HK3|HK2|AKR1B10|FBP1|GMPPB
KEGG_GALACTOSE_METABOLISM	0.136086	0.336212	0.146416	0.575874	1.30526	22	HK3|HK2|PGM2|MGAM|GLA|GALE|PFKP
KEGG_GAP_JUNCTION	0.25596	0.488651	0.0902635	0.408175	1.12491	77	TUBB6|TUBB2A|TUBA1C|TUBA4A|GJA1|TUBB4B|PRKCA|TUBA8|TUBB|KRAS|HRAS|TUBB2B|TUBA1B|HTR2A|TUBB3|MAP2K1|ADCY8|PRKX|GRB2|GNAI3|NRAS|GNAI1|MAPK1|EGFR
KEGG_GLIOMA	0.18509	0.409146	0.111463	0.439922	1.19049	61	CCND1|PIK3R5|CDK6|PRKCA|CDK4|KRAS|HRAS|TP53|E2F3|CALM1|MAP2K1|GRB2|NRAS|MAPK1|EGFR|CALML5|PLCG2|MDM2|AKT1|CDKN1A
KEGG_GLUTATHIONE_METABOLISM	0.0645604	0.180769	0.206588	0.5519	1.39532	40	ODC1|SRM|LAP3|GCLM|GSTO1|G6PD|PGD|GPX2|GSR|SMS|RRM2
KEGG_GLYCEROLIPID_METABOLISM	0.995868	0.998527	0.0282924	0.209385	0.532953	42	LIPG|MBOAT1|AGPAT1|PLPP2|GLA|AKR1B1|DGKG|MGLL|DGKH
KEGG_GLYCEROPHOSPHOLIPID_METABOLISM	0.966921	0.996581	0.0256927	0.250137	0.683205	71	GPD2|LYPLA2|PLA2G4A|MBOAT1|PGS1|LPGAT1|AGPAT1|PLA2G2E|PLPP2|CDIPT|CRLS1|LYPLA1|LPCAT3|PLA2G4E|DGKG|DGKH|LPCAT4|PLA2G2F|LCLAT1
KEGG_GLYCINE_SERINE_AND_THREONINE_METABOLISM	0.527941	0.741806	0.0610364	0.408747	0.959117	25	SHMT1|SHMT2|GNMT|MAOA|PSAT1|DLD|PHGDH
KEGG_GLYCOLYSIS_GLUCONEOGENESIS	0.0496644	0.170278	0.234393	0.543936	1.42035	49	HK3|HK2|PGM2|FBP1|ENO1|ADH6|PGAM1|ALDH1A3|PGK1|PKM|BPGM
KEGG_GLYCOSAMINOGLYCAN_BIOSYNTHESIS_CHONDROITIN_SULFATE	0.866771	0.967842	0.0410713	0.323561	0.713937	19	B3GALT6|DSE|CHSY1
KEGG_GLYCOSAMINOGLYCAN_BIOSYNTHESIS_HEPARAN_SULFATE	0.505682	0.739397	0.0982123	-0.367385	-0.957292	21	NDST3|EXTL1|HS3ST3B1|XYLT2|GLCE|HS6ST2|HS3ST3A1|EXTL2
KEGG_GLYCOSAMINOGLYCAN_DEGRADATION	0.0565865	0.173729	0.321776	-0.574558	-1.47739	20	HPSE2|NAGLU|GNS|HPSE|HS3ST3B1|ARSB|HYAL3|SGSH|IDUA|HEXA|GLB1|HS3ST3A1|HGSNAT|HEXB
KEGG_GLYCOSPHINGOLIPID_BIOSYNTHESIS_GANGLIO_SERIES	0.913323	0.989924	0.0397596	0.303001	0.636695	15	ST6GALNAC4|B4GALNT1|ST3GAL1|SLC33A1
KEGG_GLYCOSPHINGOLIPID_BIOSYNTHESIS_LACTO_AND_NEOLACTO_SERIES	0.962264	0.996581	0.0363783	0.274005	0.597443	18	GCNT2|B3GNT5|FUT4|B3GALT5|B4GALT1
KEGG_GLYCOSYLPHOSPHATIDYLINOSITOL_GPI_ANCHOR_BIOSYNTHESIS	0.998527	0.998527	0.0314929	0.196697	0.457646	24	PIGW|GPAA1|PIGM|PIGQ|PIGU|PIGX|PIGT|PIGA|PIGY|PIGF
KEGG_GNRH_SIGNALING_PATHWAY	0.848939	0.957193	0.031349	0.283471	0.787065	85	HBEGF|ATF4|MAP2K3|PRKCA|KRAS|HRAS|PLA2G4A|MAP2K4|PTK2B|CALM1|MAP2K1|ADCY8|PRKX|GRB2|PLA2G2E|NRAS|CDC42|MAPK1|EGFR
KEGG_GRAFT_VERSUS_HOST_DISEASE	0.0114921	0.0839421	0.38073	0.738162	1.62875	19	IL1B|IL6|CD28|CD80|TNF|FASLG
KEGG_HEDGEHOG_SIGNALING_PATHWAY	0.995984	0.998527	0.0268159	0.203639	0.527357	45	WNT4|WNT2|CSNK1A1|SHH|PRKX|WNT10A
KEGG_HEMATOPOIETIC_CELL_LINEAGE	0.0551282	0.173729	0.216543	0.5183	1.40326	62	IL1B|CD44|CSF3R|IL6|ITGA6|CSF1|IL4R|KITLG|CSF3|ITGAM|ITGA5|CD14|CD22
KEGG_HISTIDINE_METABOLISM	0.791176	0.913346	0.0423318	0.3328	0.780909	25	BUD23|HDC|ALDH1A3|TRMT11|MAOA
KEGG_HOMOLOGOUS_RECOMBINATION	0.876488	0.96875	0.0381629	0.308381	0.724554	26	POLD2|RAD51|SEM1|BLM|RAD51C|BRCA2|NBN|RPA2
KEGG_HUNTINGTONS_DISEASE	0.44921	0.698771	0.0561767	0.340355	1.01281	150	CYCS|POLR2D|TAF4B|SLC25A5|POLR2L|CASP8|CLTC|COX7C|CLTB|TP53|COX5A|POLR2G|NDUFA8|CYC1|VDAC2|TGM2|PPID|AP2M1|TFAM|NDUFB6|POLR2B|POLR2J3|UQCRB|COX6B1|UQCRQ|AP2S1|NDUFV2|POLR2K|COX6A1|NDUFS8|COX5B|POLR2F|UQCR10|HDAC2|SOD2|POLR2E|ATP5F1D|ATP5F1B|NDUFB4|GPX1|UQCR11|NDUFB8|NDUFA3|NDUFB7|RCOR1|UQCRC1|HTT|NDUFS6|NDUFB10|NDUFA4|POLR2H|CREB1|COX7A2|NDUFA9|BAX|ATP5F1E|ATP5MC3|REST|UQCRFS1|NDUFAB1|NDUFA10|NDU…
KEGG_HYPERTROPHIC_CARDIOMYOPATHY_HCM	0.651955	0.82976	0.0441523	0.329249	0.907522	78	TPM3|TPM4|LMNA|IL6|ITGA6|ACTG1|ACTB|ITGA5|ITGB6|ITGB1|ATP2A2|EMD|ITGA3|ITGAV
KEGG_INOSITOL_PHOSPHATE_METABOLISM	0.00649702	0.054575	0.407018	-0.512547	-1.62518	52	PLCB4|INPP5K|PLCG1|PLCD3|ALDH6A1|PIK3C2G|INPP4B|INPP5E|PLCB2|INPP1|INPPL1|PIK3CG|ITPKA|PIP4K2A|PIK3CA|INPP4A|PIK3CB|SYNJ2|OCRL|PIK3C2B
KEGG_INSULIN_SIGNALING_PATHWAY	0.783972	0.913346	0.0317091	0.288278	0.844177	127	HK3|PIK3R5|HK2|PRKAR2A|EIF4E|PTPN1|FBP1|SOCS3|KRAS|HRAS|PRKAR1A|CRK|CALM1|MAP2K1|PRKX|GRB2|PPP1CB|NRAS|EIF4EBP1|MAPK1|RHEB|SOCS4|CALML5|PRKCI
KEGG_INTESTINAL_IMMUNE_NETWORK_FOR_IGA_PRODUCTION	0.587482	0.777142	0.0544556	0.382751	0.92411	30	IL6|CD40|IL10|CD28|LTBR|CD80|ITGA4
KEGG_JAK_STAT_SIGNALING_PATHWAY	0.0255272	0.119127	0.352488	0.493918	1.43638	117	CSF3R|CCND1|OSMR|PIK3R5|OSM|SOCS5|IL6|MYC|IL13RA1|STAT3|CSF2RB|IL4R|CLCF1|CSF3|IRF9|JAK1|STAT2|SOCS3|IL10|STAT1|IL11|SPRY4|GRB2|PRL|IFNGR2|IL24|STAM2
KEGG_LEISHMANIA_INFECTION	0.0238308	0.114388	0.352488	0.570792	1.53844	59	IL1B|PTGS2|ITGB2|FCGR3B|MARCKSL1|MYD88|ITGAM|JAK1|NCF4|NFKBIA|IL10|STAT1|ITGB1|TLR4|NCF2|NFKBIB|IFNGR2|MAP3K7|TLR2|MAPK1|JAK2|RELA|FOS|TNF|MAPK11|ITGA4
KEGG_LEUKOCYTE_TRANSENDOTHELIAL_MIGRATION	0.00328755	0.0345192	0.431708	0.556813	1.58993	100	PIK3R5|ITGAL|MSN|VCAM1|ACTN4|ITGB2|VCL|ROCK2|ACTG1|ACTB|PRKCA|ACTN1|ITGAM|MMP9|VAV1|NCF4|CDH5|RHOA|RAC2|PTK2B|ITGB1|RAP1B|CLDN4|RAC1|EZR|CTNNA1|CYBB|THY1|CLDN1|NCF2|GNAI3|CDC42|RAP1A|GNAI1|PECAM1
KEGG_LINOLEIC_ACID_METABOLISM	0.543536	0.741806	0.0897105	-0.389738	-0.928512	15	CYP2J2|CYP2E1|JMJD7-PLA2G4B|PLA2G6|PLA2G5
KEGG_LONG_TERM_DEPRESSION	0.312775	0.559003	0.165657	-0.326986	-1.05382	57	GUCY1A1|GUCY1B1|PLCB4|ITPR1|ITPR2|GUCY1A2|PRKCB|ARAF|PLCB2|RAF1|PRKG1|IGF1|JMJD7-PLA2G4B|PLA2G6|GRIA3|IGF1R|PLA2G5
KEGG_LONG_TERM_POTENTIATION	0.352679	0.604592	0.156312	-0.320914	-1.04315	61	CHP2|PLCB4|ITPR1|ITPR2|PRKCB|ARAF|PLCB2|RAF1
KEGG_LYSINE_DEGRADATION	0.928375	0.996581	0.0317813	0.276571	0.695046	39	SUV39H2|AASDHPPT|PLOD3|NSD2|DLST|KMT5A
KEGG_LYSOSOME	0.791139	0.913346	0.120985	-0.247236	-0.884307	112	AP3M2|MCOLN1|AP4M1|ACP2|CTSF|NAGA|CTSO|IGF2R|SUMF1|ARSG|ARSA|NAGLU|GAA|CTNS|GGA2|GNS|ARSB|FUCA1|GGA3|PLA2G15|SGSH|IDUA|CTSK|CTSW|MANBA|HEXA
KEGG_MAPK_SIGNALING_PATHWAY	0.485043	0.738636	0.0500923	0.323515	0.994346	241	IL1B|HSPA8|MYC|FGF5|ATF4|FLNC|DUSP2|DUSP9|GADD45G|MAP2K3|NGF|PRKCA|DUSP7|DUSP6|RPS6KA3|CD14|KRAS|RAC2|HRAS|PLA2G4A|MAP2K4|HSPA1A|RPS6KA4|PAK2|RAP1B|RRAS2|TP53|RAC1|CACNA1I|TNFRSF1A|CRK|FLNA|MAP2K1|PRKX|GRB2|IL1R1|DUSP1|PPP3CA|GNG12|DUSP5|PLA2G2E|FLNB|HSPB1|MAPKAPK2|MAP3K7|NRAS|CDC42|DUSP10|RAP1A
KEGG_MELANOGENESIS	0.118129	0.296205	0.287805	-0.350892	-1.21293	91	ADCY5|PLCB4|FZD2|ADCY6|WNT9A|FZD9|MC1R|PRKCB|ADCY2|PLCB2|RAF1|TYRP1|DCT|WNT6|ADCY7|TYR|CREB3L4|WNT2B|KIT|CREB3L3|ADCY9|TCF7L2|DVL2
KEGG_MELANOMA	0.387179	0.637707	0.0694481	0.384621	1.04134	62	CCND1|PIK3R5|CDK6|FGF5|MET|CDK4|KRAS|HRAS|TP53|E2F3|MAP2K1|NRAS|CDH1|MAPK1|EGFR
KEGG_METABOLISM_OF_XENOBIOTICS_BY_CYTOCHROME_P450	0.41	0.658469	0.122108	-0.362355	-1.01908	32	EPHX1|MGST2|DHDH|GSTA5|CYP2E1|GSTZ1
KEGG_MISMATCH_REPAIR	0.312308	0.559003	0.0905429	0.494283	1.11765	21	PCNA|POLD2|EXO1|RFC1|RPA2|RFC4|MSH6|RFC3|RFC5|POLD1
KEGG_MTOR_SIGNALING_PATHWAY	0.77748	0.913346	0.0388759	0.313307	0.817299	50	PIK3R5|HIF1A|EIF4E|RPS6KA3|CAB39|EIF4EBP1|MAPK1|RHEB|AKT1|DDIT4|EIF4E2
KEGG_N_GLYCAN_BIOSYNTHESIS	0.577598	0.776291	0.052805	0.362694	0.935302	44	MGAT2|DAD1|ALG3|RPN1|MOGS|STT3A|DPAGT1|ALG10B|ALG11|B4GALT1|RPN2|ALG8|DOLPP1|DDOST|STT3B|ALG9
KEGG_NATURAL_KILLER_CELL_MEDIATED_CYTOTOXICITY	0.503686	0.739397	0.054794	0.348323	0.976593	90	PIK3R5|ITGAL|ITGB2|BID|SYK|PRKCA|FCGR3B|VAV1|KRAS|RAC2|HRAS|LCP2|PTK2B|RAC1|FCER1G|MAP2K1|GRB2|PPP3CA|TYROBP|IFNGR2|NRAS|MAPK1|PPP3R1|PTPN11|KLRK1|PLCG2
KEGG_NEUROACTIVE_LIGAND_RECEPTOR_INTERACTION	0.020109	0.109529	0.352488	-0.368115	-1.34899	140	ADCYAP1R1|P2RX7|NPY1R|LEPR|PTH1R|THRA|EDNRA|VIPR2|PTGFR|VIPR1|P2RX2|ADRB3|GABBR1|GRM4|S1PR4|P2RX4|MC1R|GRIN3A|P2RX6|ADRA2A|TBXA2R|PTGER3|AGTR1|HRH1|LPAR1|GRIK5
KEGG_NEUROTROPHIN_SIGNALING_PATHWAY	0.165299	0.375273	0.112843	0.408013	1.18782	122	PIK3R5|YWHAZ|YWHAG|ATF4|IRAK3|NGF|YWHAE|RPS6KA3|RHOA|KRAS|ARHGDIA|NFKBIA|HRAS|RPS6KA4|RAP1B|TP53|RAC1|CRK|CALM1|NGFR|MAP2K1|GRB2|YWHAH|NFKBIB|MAPKAPK2|NRAS|CDC42|RAP1A|YWHAB|MAPK1|CALML5|PTPN11|PLCG2|RELA|MAP3K5
KEGG_NICOTINATE_AND_NICOTINAMIDE_METABOLISM	0.0176533	0.106956	0.352488	-0.603373	-1.59289	23	ENPP3|AOX1|NT5C2|NT5E|NNT|QPRT|NMRK1|NADSYN1|ENPP1
KEGG_NITROGEN_METABOLISM	0.0601515	0.173729	0.321776	0.661145	1.47593	20	ASNS|CA12|CA2|CPS1|CA9|CA13
KEGG_NOD_LIKE_RECEPTOR_SIGNALING_PATHWAY	0.00140896	0.0182081	0.45506	0.649506	1.69873	51	IL1B|CCL7|HSP90AA1|IL6|MEFV|NLRP3|CASP8|NFKBIA|HSP90B1|HSP90AB1|NFKBIB|CCL8|MAP3K7|MAPK1|RELA|PYCARD|CHUK|TNF|MAPK11
KEGG_NON_SMALL_CELL_LUNG_CANCER	0.350461	0.604592	0.0758887	0.405554	1.06802	53	CCND1|PIK3R5|CDK6|PRKCA|CDK4|KRAS|HRAS|TP53|E2F3|MAP2K1|GRB2|NRAS|MAPK1|EGFR|RASSF1|PLCG2
KEGG_NOTCH_SIGNALING_PATHWAY	0.724638	0.890163	0.0913924	-0.28206	-0.854818	42	DTX3|DTX1|KAT2B|PSEN2|CIR1
KEGG_NUCLEOTIDE_EXCISION_REPAIR	0.290055	0.533567	0.0886261	0.442801	1.12281	41	PCNA|RAD23B|POLE4|ERCC1|POLD2|ERCC8|RAD23A|GTF2H4|GTF2H1|GTF2H3|GTF2H5|ERCC3|POLE2|RFC1|RBX1|CETN2|POLE3|RPA2|RFC4|CDK7
KEGG_O_GLYCAN_BIOSYNTHESIS	0.0550459	0.173729	0.237794	0.62976	1.4274	22	B4GALT5|GALNT6|GALNT7|GALNT14|GALNT1|GALNT3|GALNT2|ST3GAL1|GCNT1|C1GALT1|GCNT4
KEGG_OLFACTORY_TRANSDUCTION	0.980655	0.998485	0.0328701	0.236986	0.556809	26	OR2V2|CALM1|PRKX|CALML5|PRKG2|ADCY3|CALML3
KEGG_ONE_CARBON_POOL_BY_FOLATE	0.0725806	0.193548	0.2114	0.659236	1.39414	16	MTHFD2|SHMT1|ATIC|GART|MTHFD1L|SHMT2
KEGG_OOCYTE_MEIOSIS	0.621469	0.796998	0.130106	-0.268422	-0.941148	98	CHP2|ADCY5|ADCY6|ITPR1|ITPR2|BTRC
KEGG_OXIDATIVE_PHOSPHORYLATION	0.0536993	0.173729	0.2114	0.457387	1.32039	111	PPA1|ATP6V1B2|COX10|ATP6V1H|COX7C|COX5A|NDUFA8|CYC1|NDUFB6|UQCRB|NDUFA11|COX6B1|UQCRQ|NDUFV2|MT-ND6|COX6A1|NDUFS8|MT-ND2|COX5B|UQCR10|ATP5ME|ATP12A|ATP5F1D|ATP5F1B|NDUFB4|ATP6V1G1|UQCR11|ATP5MF|NDUFB8|NDUFA3|ATP6V1A|NDUFB7|UQCRC1|ATP6V0A2|ATP6V0E1|NDUFS6|NDUFB10|NDUFA4|ATP6V1E1|COX7A2|NDUFA9|LHPP|ATP6V1D|ATP6AP1|ATP5F1E|ATP5MC3|MT-ND5|UQCRFS1|NDUFAB1|NDUFA10|NDUFS5|MT-ND1|ATP6V1F|COX8A|UQCRC2|ATP…
KEGG_P53_SIGNALING_PATHWAY	0.0221666	0.109529	0.352488	0.554732	1.5019	64	SERPINE1|CCND1|SFN|THBS1|CDK6|BID|CYCS|GADD45G|CDK4|CHEK1|SERPINB5|CASP8|TP53
KEGG_PANCREATIC_CANCER	0.225352	0.461636	0.0988903	0.421313	1.14848	69	CCND1|PIK3R5|CDK6|STAT3|RALB|CDK4|JAK1|KRAS|RAC2|STAT1|TP53|RAC1|E2F3|MAP2K1|RAD51|RALA|RALBP1|CDC42|MAPK1|EGFR|SMAD3|RELA|CHUK
KEGG_PARKINSONS_DISEASE	0.334129	0.584726	0.0732559	0.374718	1.07965	107	CYCS|SLC25A5|UBA1|UBE2J2|COX7C|COX5A|UBE2J1|UBE2L3|NDUFA8|CYC1|VDAC2|PPID|NDUFB6|UQCRB|COX6B1|UBE2G2|UQCRQ|NDUFV2|MT-ND6|COX6A1|NDUFS8|MT-ND2|COX5B|UQCR10|UBE2G1|ATP5F1D|ATP5F1B|NDUFB4|UQCR11|NDUFB8|NDUFA3|NDUFB7|UQCRC1|NDUFS6|NDUFB10|NDUFA4|COX7A2|NDUFA9|ATP5F1E|ATP5MC3|GPR37|MT-ND5|UQCRFS1|NDUFAB1|NDUFA10|NDUFS5|MT-ND1|COX8A|UQCRC2|ATP5PO|UBB|NDUFB9
KEGG_PATHOGENIC_ESCHERICHIA_COLI_INFECTION	4.22282e-06	0.000141887	0.610527	0.766946	2.00067	50	TUBB6|TUBB2A|TUBA1C|YWHAZ|TUBA4A|TUBB4B|ROCK2|NCL|ACTG1|ACTB|PRKCA|TUBA8|TUBB|ARPC2|HCLS1|ARPC5|CD14|RHOA|ARPC1B|ARPC4|KRT18|ITGB1|TUBB2B|EZR|ARPC3|TUBA1B|CLDN1|TUBB3|TLR4|CTTN
KEGG_PATHWAYS_IN_CANCER	0.289885	0.533567	0.0736213	0.347145	1.07789	302	CSF3R|CCND1|HSP90AA1|LAMC2|TPM3|PIK3R5|PTGS2|IL6|MYC|HIF1A|CDK6|FGF5|ITGA6|MET|BID|CYCS|STAT3|RALB|WNT4|PRKCA|KITLG|CDK4|TFG|ELOC|MMP1|JAK1|MMP9|CASP8|SPI1|JUP|WNT2|RHOA|KRAS|NFKBIA|RAC2|HRAS|RET|STAT1|ITGB1|TP53|RAC1|CTNNA1|SHH|E2F3|CRK|HSP90B1|ITGA3|HSP90AB1|MAP2K1|GRB2|ITGAV|RAD51|RALA|RALBP1|NRAS|CDH1|CDC42|WNT10A|NCOA4|APPL1|CUL2|PML|MAPK1|EGFR|FZD6
KEGG_PENTOSE_PHOSPHATE_PATHWAY	0.0425291	0.16616	0.321776	0.653045	1.48018	22	PGM2|FBP1|G6PD|PGD|RPEL1|PRPS1|TALDO1|PFKP|TKT|DERA|PRPS2
KEGG_PEROXISOME	0.976415	0.998485	0.0894367	-0.226448	-0.747452	72	PXMP2|ABCD1|PAOX|ACOX3|SLC27A2|MLYCD|IDH1|IDH2|NOS2|MPV17|ACSL6
KEGG_PHENYLALANINE_METABOLISM	0.613162	0.796998	0.0580984	0.424799	0.892629	15	ALDH1A3|MIF|GOT2|MAOA|IL4I1|PRDX6
KEGG_PHOSPHATIDYLINOSITOL_SIGNALING_SYSTEM	0.0446646	0.169432	0.321776	-0.403178	-1.33954	74	PLCB4|INPP5K|ITPR1|PLCG1|ITPR2|CDS2|PLCD3|PIK3R2|PRKCB|PIK3C2G|INPP4B|INPP5E|PLCB2|DGKQ|INPP1|INPPL1|PIK3CG|ITPKA|PIP4K2A|PIK3CA
KEGG_PORPHYRIN_AND_CHLOROPHYLL_METABOLISM	0.00629427	0.054575	0.407018	0.694329	1.62923	25	HMOX1|EPRS1|COX10|HCCS|HMBS|FTH1|EARS2|CPOX
KEGG_PPAR_SIGNALING_PATHWAY	0.0386592	0.163743	0.321776	-0.444408	-1.4155	54	CYP27A1|HMGCS2|RXRG|SCD|SORBS1|AQP7|PCK1|SLC27A6|ACOX3|SLC27A2|PCK2|NR1H3|CPT1C|PPARA|PLTP|ACSL6
KEGG_PRIMARY_IMMUNODEFICIENCY	0.793741	0.913346	0.0406579	0.320989	0.774991	30	CD40|UNG|PTPRC
KEGG_PRION_DISEASES	0.0401722	0.163743	0.271289	0.614751	1.48091	31	IL1B|IL6|STIP1|HSPA5|HSPA1A|MAP2K1|PRKX|EGR1|MAPK1|PRNP
KEGG_PROGESTERONE_MEDIATED_OOCYTE_MATURATION	0.395122	0.644471	0.154191	-0.310662	-1.0421	77	ADCY5|CDC25B|ADCY6|PDE3B|PIK3R2|ADCY2|ARAF|AKT3|RAF1|ADCY7|MAD2L2|PDE3A|IGF1|PIK3CG|ANAPC2|ADCY9|CDK2|PIK3CA|IGF1R|ADCY1
KEGG_PROPANOATE_METABOLISM	0.0394865	0.163743	0.321776	-0.539107	-1.46925	29	ACSS1|ABAT|ALDH6A1|ACSS3|MLYCD|ACSS2|ALDH3A2|EHHADH|ACADM|ALDH2|MCEE|MMUT
KEGG_PROSTATE_CANCER	0.359551	0.610146	0.0718276	0.384252	1.06689	85	CCND1|HSP90AA1|PIK3R5|ATF4|KRAS|NFKBIA|HRAS|TP53|E2F3|HSP90B1|HSP90AB1|MAP2K1|GRB2|NRAS|MAPK1|EGFR|RELA|CHUK|MDM2|LEF1|AKT1|CDKN1A|PDGFA|TCF7|MAP2K2|CCNE2
KEGG_PROTEASOME	3.39072e-06	0.000141887	0.627257	0.770004	1.95991	42	PSME3|PSMD11|PSMD12|PSMC2|PSMD7|PSMB2|PSMA3|PSMC4|PSMD14|PSMD1|PSMB3|PSMD6|PSMD2|PSMA7|PSMD3|PSMC6|PSMA1|PSMC5|PSMB5|PSMB6|PSMA2|PSMA5|PSMC3|PSMD4|PSMA4|POMP|PSMD13|SEM1|PSMB4|PSMC1|PSMB7
KEGG_PROTEIN_EXPORT	0.0474006	0.169432	0.257206	0.634234	1.43754	22	HSPA5|SEC11A|SEC61A1|SPCS2|SPCS3|SRPRA|SRPRB|SPCS1|SRP9|SRP68|SRP72
KEGG_PROXIMAL_TUBULE_BICARBONATE_RECLAMATION	0.674312	0.845406	0.0514265	0.380197	0.861746	22	ATP1A3|SLC4A4|ATP1A1|CA2
KEGG_PURINE_METABOLISM	0.143353	0.344751	0.121543	0.408853	1.20463	135	NME1|PFAS|PPAT|IMPDH2|POLR1A|GDA|ATIC|GART|HPRT1|POLR1E|AK2|ADSS2|POLR2D|POLR1B|POLE4|GMPS|PNPT1|ADSL|POLD2|APRT|POLR2L|NUDT5|POLR3D|POLR1D|POLR2G|PRPS1|DCK|PKM|POLR3H|ADCY8|RRM2|IMPDH1|POLR2B|POLR2J3
KEGG_PYRIMIDINE_METABOLISM	0.000344104	0.00825849	0.498493	0.609072	1.69018	84	CTPS1|NME1|CMPK2|CAD|UPP1|UCK2|POLR1A|DCTD|POLR1E|POLR2D|POLR1B|POLE4|UMPS|PNPT1|POLD2|POLR2L|POLR3D|POLR1D|POLR2G|CMPK1|DCK|POLR3H|RRM2|POLR2B|POLR2J3|DTYMK|POLR3F|NT5C|POLR2K|TXNRD1|POLR3K|POLR2F|POLR3B|TYMS|POLR2E|NME2
KEGG_PYRUVATE_METABOLISM	0.959322	0.996581	0.0727141	-0.243164	-0.694588	34	ACSS1|PCK1|PCK2|GRHPR|HAGHL|ACSS2|ALDH3A2
KEGG_REGULATION_OF_ACTIN_CYTOSKELETON	0.021525	0.109529	0.352488	0.450781	1.36821	190	PFN1|PIK3R5|ITGAL|CFL1|MSN|F2R|FGF5|ACTN4|ITGB2|VCL|ITGA6|ROCK2|ACTG1|ACTB|ENAH|ACTN1|MYH9|ITGAM|ARPC2|VAV1|DIAPH1|ARPC5|ITGA5|CD14|RHOA|ARPC1B|KRAS|ITGB6|RAC2|HRAS|ARPC4|ITGB1|PAK2|RRAS2|LIMK1|RAC1|EZR|ARPC3|CRK|ITGA3|MAP2K1|IQGAP1|NCKAP1|ITGAV|GNG12|PPP1CB|BAIAP2|NRAS|CDC42|MAPK1|EGFR|SLC9A1|PIP4K2B|ITGB8|PAK6|ARPC5L|CYFIP1
KEGG_REGULATION_OF_AUTOPHAGY	0.543956	0.741806	0.0919686	-0.362414	-0.931894	20	ULK2|ULK1|ULK3|ATG4A
KEGG_RENAL_CELL_CARCINOMA	0.595116	0.781089	0.0491928	0.339298	0.922072	67	PIK3R5|HIF1A|MET|ELOC|KRAS|HRAS|PAK2|RAP1B|RAC1|CRK|MAP2K1|GRB2|NRAS|CDC42|RAP1A|CUL2|MAPK1|PAK6|PTPN11
KEGG_RENIN_ANGIOTENSIN_SYSTEM	0.744063	0.892876	0.0728939	-0.33614	-0.800819	15	CPA3|AGTR1|ENPEP|MME|ANPEP|AGTR2|CMA1|CTSA|ACE
KEGG_RETINOL_METABOLISM	0.22807	0.461636	0.106323	0.498683	1.1898	28	DHRS9|ADH6
KEGG_RIBOFLAVIN_METABOLISM	0.197889	0.426223	0.160801	-0.52179	-1.24311	15	ENPP3|ACP2|TYR|ENPP1
KEGG_RIBOSOME	0.117949	0.296205	0.143759	0.472927	1.28042	64	RSL24D1|RPS2|MRPL13|RPL15|RPS27L|RPS16|RPL28|RPS6|RPS26|RPL27|RPL29|RPL35|RPL6|RPL38|RPL36A|RPL27A|RPL22L1|UBA52|RPL8|RPL14|RPL18|RPL7|RPS29|RPL19|RPS11|RPLP1|RPS15|RPL10A|RPS13|RPS27|RPS3A|RPL23A|RPL34|RPL30|RPS23|RPS5|RPL39|RPL37|RPS8|RPS25|RPL31|RPL13|RPS3
KEGG_RIG_I_LIKE_RECEPTOR_SIGNALING_PATHWAY	0.0219676	0.109529	0.352488	0.582988	1.52079	50	IRF7|ISG15|CXCL10|DHX58|CASP8|NFKBIA|IFIH1|DDX3X|DDX58|PIN1|NFKBIB|TRIM25|MAP3K7|ATG5|TRAF3|RELA|CHUK|TNF|MAPK11
KEGG_RNA_DEGRADATION	0.00438385	0.0433227	0.407018	0.618218	1.65118	55	TTC37|HSPA9|ENO1|DIS3|PNPT1|EXOSC1|EXOSC3|EXOSC2|LSM2|EXOSC9|LSM4|EXOSC4|C1D|CNOT9|WDR61|EXOSC7|EXOSC8|EXOSC10|DCPS|LSM8|MPHOSPH6|PAPOLA|CNOT6|MTREX|LSM6|LSM7
KEGG_RNA_POLYMERASE	0.0024017	0.026899	0.431708	0.763759	1.777	24	POLR1A|POLR1E|POLR2D|POLR1B|POLR2L|POLR3D|POLR1D|POLR2G|POLR3H|POLR2B|POLR2J3|POLR3F|POLR2K|POLR3K|POLR2F|POLR3B|POLR2E
KEGG_SELENOAMINO_ACID_METABOLISM	0.23845	0.47129	0.104733	0.516387	1.18916	23	SEPHS2|MAT2A|BUD23|MARS2|TRMT11|AHCY
KEGG_SMALL_CELL_LUNG_CANCER	0.292191	0.533567	0.0831291	0.401081	1.10787	83	CCND1|LAMC2|PIK3R5|PTGS2|MYC|CDK6|ITGA6|CYCS|CDK4|NFKBIA|ITGB1|TP53|E2F3|ITGA3|ITGAV
KEGG_SNARE_INTERACTIONS_IN_VESICULAR_TRANSPORT	0.91	0.989924	0.0745501	-0.267701	-0.752877	32	VAMP1|STX1B|STX2|USE1
KEGG_SPHINGOLIPID_METABOLISM	0.935574	0.996581	0.0322153	0.276405	0.685948	36	SGMS2|DEGS1|B4GALT6|PLPP2|SGPP1|GLA|UGCG
KEGG_SPLICEOSOME	1.07553e-07	9.03449e-06	0.704976	0.684368	1.99024	117	HSPA8|U2AF2|HNRNPC|SNRPD1|SNRPA1|SNU13|ALYREF|PCBP1|PRPF31|SRSF2|EFTUD2|SF3B3|SNRPA|RBM8A|PPIL1|AQR|USP39|NCBP1|PRPF40A|SNRPF|SRSF3|SRSF1|SF3A1|SNRPD3|SRSF7|MAGOH|HNRNPA1|EIF4A3|HSPA1A|HNRNPK|SF3B4|SNRPD2|SNRPB|SRSF9|SF3A2|BUD31|SNRPE|HNRNPA3|U2AF1|LSM2|TRA2B|SNRNP40|TCERG1|LSM4|SRSF6|TXNL4A|RBM17|PRPF19|SRSF10|SF3B5|ZMAT2|PRPF8|SF3A3|CWC15|LSM8|SF3B6|DHX15|PHF5A|PUF60|SNRPB2|HNRNPM|SMNDC1|LSM6|L…
KEGG_STARCH_AND_SUCROSE_METABOLISM	0.0610119	0.173729	0.222056	0.595892	1.40007	26	HK3|UGDH|HK2|PGM2|MGAM
KEGG_STEROID_BIOSYNTHESIS	0.0725806	0.193548	0.2114	0.657609	1.3907	16	SC5D|EBP|SQLE|NSDHL|HSD17B7|CYP51A1|FDFT1|CYP27B1|MSMO1|DHCR24
KEGG_STEROID_HORMONE_BIOSYNTHESIS	0.956044	0.996581	0.0625237	-0.251235	-0.634218	19	HSD11B1|CYP11A1|CYP1B1|UGT1A6|UGT1A4|AKR1D1|CYP17A1|CYP1A1|HSD3B2|CYP3A5|CYP7B1
KEGG_SYSTEMIC_LUPUS_ERYTHEMATOSUS	0.143646	0.344751	0.134273	0.493628	1.25169	41	SNRPD1|ACTN4|CD40|FCGR3B|ACTN1|SSB|SNRPD3|IL10|SNRPB|H3-5|H3-3A|CD28|TRIM21|CD80|TNF
KEGG_T_CELL_RECEPTOR_SIGNALING_PATHWAY	0.837349	0.950505	0.0302754	0.279439	0.800803	103	PIK3R5|CDK4|VAV1|RHOA|KRAS|PTPRC|NFKBIA|HRAS|IL10|LCP2|PAK2|MAP2K1|GRB2|PPP3CA|NFKBIB|MAP3K7|NRAS|CDC42|BCL10|MAPK1|PPP3R1|CD28|PAK6|RELA|CHUK|AKT1|FOS|TNF|MAPK11
KEGG_TASTE_TRANSDUCTION	0.528701	0.741806	0.0992333	-0.363294	-0.959086	23	ADCY6|GRM4|PLCB2
KEGG_TERPENOID_BACKBONE_BIOSYNTHESIS	0.733509	0.890163	0.0736213	-0.339361	-0.808494	15	HMGCS2
KEGG_TGF_BETA_SIGNALING_PATHWAY	0.492424	0.738636	0.0571259	0.357957	0.982579	73	THBS1|TFDP1|MYC|PPP2R1B|ROCK2|BMPR1B|INHBA|PPP2CA|RHOA|THBS2|FST|E2F4
KEGG_THYROID_CANCER	0.0409357	0.163743	0.271289	0.614106	1.46519	28	CCND1|TPM3|MYC|TFG|KRAS|HRAS|RET|TP53|MAP2K1|NRAS|CDH1|NCOA4|MAPK1
KEGG_TIGHT_JUNCTION	0.22209	0.460632	0.095288	0.399629	1.15328	110	TJP2|ACTN4|PPP2R1B|ACTG1|ACTB|PRKCA|CDK4|ACTN1|MYH9|VAPA|HCLS1|PPP2CA|CRB3|RHOA|KRAS|HRAS|RRAS2|CLDN4|CTNNA1|CLDN1|CTTN|GNAI3|EPB41L1|NRAS|CDC42|YBX3|PARD6G|GNAI1
KEGG_TOLL_LIKE_RECEPTOR_SIGNALING_PATHWAY	0.00103584	0.0158201	0.45506	0.615667	1.70942	85	IL1B|PIK3R5|IRF7|IL6|CXCL10|CCL4|CD40|MAP2K3|CCL3|IRF5|MYD88|CASP8|CD14|NFKBIA|STAT1|MAP2K4|RAC1|TLR1|MAP2K1|TLR4|MAP3K7|TLR2|TIRAP|MAPK1|SPP1|TRAF3|RELA|CHUK|AKT1|FOS|CD80|TNF|MAPK11
KEGG_TRYPTOPHAN_METABOLISM	0.468852	0.722635	0.111918	-0.353033	-0.992189	31	AOX1|INMT|OGDHL|MAOB|KMO|ALDH3A2|CYP1B1|KYNU|EHHADH|ALDH2|GCDH
KEGG_TYPE_I_DIABETES_MELLITUS	0.0402302	0.163743	0.321776	0.657042	1.48924	22	IL1B|PTPRN|CD28|CD80|TNF|FASLG
KEGG_TYPE_II_DIABETES_MELLITUS	0.491736	0.738636	0.0613026	0.388186	0.988059	42	HK3|PIK3R5|HK2|SOCS3|PKM|MAPK1|SOCS4|CACNA1B
KEGG_TYROSINE_METABOLISM	0.887464	0.974471	0.035542	0.293223	0.710744	32	ADH6|BUD23|ALDH1A3|MIF|GOT2|TRMT11|MAOA|IL4I1|LCMT2|COMT
KEGG_UBIQUITIN_MEDIATED_PROTEOLYSIS	0.811628	0.927575	0.0300618	0.279497	0.818349	126	ELOC|UBE2N|UBA1|SAE1|SOCS3|UBE2J2|CDC34|UBE2J1|UBE2L3|UBA6|UBE2E1|ERCC8|UBE2QL1|UBE2M|PRPF19|CUL5|UBA2|UBE2Q2|HERC4|UBE2A|CUL2|PML|UBE2G2|RNF7|UBE3C|UBE2G1|FBXO4|MDM2|UBR5|FBXW11|UBE3A|UBE2S|UBE2K|RBX1|STUB1|UBOX5|UBA3|SYVN1|CDC16|SKP2|ANAPC10|CDC27|XIAP|SMURF1
KEGG_VALINE_LEUCINE_AND_ISOLEUCINE_DEGRADATION	0.0173592	0.106956	0.352488	-0.504833	-1.53817	43	HMGCS2|AOX1|ACAD8|ABAT|ALDH6A1|BCKDHA|AUH|IVD|MCCC1|ALDH3A2|EHHADH|ACADM|ALDH2|MCEE|MMUT
KEGG_VASCULAR_SMOOTH_MUSCLE_CONTRACTION	0.000685995	0.0128052	0.477271	-0.489408	-1.71597	98	ADCY5|GUCY1A1|MYLK|EDNRA|GUCY1B1|PLCB4|ADCY6|MYH11|ITPR1|ITPR2|GUCY1A2|NPR2|PRKCB|PRKCQ|ADCY2|ARAF|RAMP1|PLCB2|AGTR1|RAF1|PPP1R12B|CACNA1D|MYL9|ADCY7|PRKG1|ARHGEF11|RAMP3|RAMP2|KCNMA1|JMJD7-PLA2G4B|ADCY9|NPR1|PLA2G6|PPP1R14A|ADCY1|PLA2G5
KEGG_VASOPRESSIN_REGULATED_WATER_REABSORPTION	0.618785	0.796998	0.0507028	0.354293	0.898379	41	AQP3|DYNLL1|RAB11A|RAB5C|ARHGDIA|NSF|PRKX
KEGG_VEGF_SIGNALING_PATHWAY	0.725992	0.890163	0.0399219	0.312364	0.849118	68	PIK3R5|PTGS2|NOS3|PRKCA|KRAS|RAC2|HRAS|PLA2G4A|RAC1|MAP2K1|PPP3CA|PLA2G2E|HSPB1|MAPKAPK2|NRAS|CDC42|MAPK1|PPP3R1|PLCG2|PTK2|AKT1|MAPK11|PLA2G4E
KEGG_VIBRIO_CHOLERAE_INFECTION	0.196262	0.426223	0.110122	0.460173	1.19588	46	TJP2|ACTG1|ACTB|PRKCA|ATP6V1B2|ATP6V1H|ARF1|SEC61A1|KDELR2|PDIA4|PRKX|PLCG2|ATP6V1G1|ATP6V1A|ATP6V0A2|ATP6V0E1|ADCY3|ATP6V1E1|TJP1|ATP6V1D|ATP6AP1
KEGG_VIRAL_MYOCARDITIS	0.00550098	0.0513425	0.407018	0.611359	1.60395	52	CAV1|CCND1|ITGAL|ABL2|ITGB2|BID|ACTG1|CYCS|ACTB|CD40|EIF4G1|MYH9|CASP8|RAC2|CXADR|EIF4G2|RAC1
KEGG_WNT_SIGNALING_PATHWAY	0.511547	0.740862	0.0512184	0.333728	0.983056	133	FOSL1|CCND1|MYC|PPP2R1B|RUVBL1|ROCK2|CACYBP|WNT4|PRKCA|PPP2CA|WNT2|RHOA|CSNK1A1|RAC2|TP53|RAC1

## Sheet: 1.3 Lesion 48h
pathway	pval	padj	log2err	ES	NES	size	leadingEdge
KEGG_ABC_TRANSPORTERS	0.710526	0.877709	0.0946646	-0.273524	-0.854127	35	ABCA6|ABCA8|ABCA4
KEGG_ACUTE_MYELOID_LEUKEMIA	0.235589	0.608039	0.0949752	0.456521	1.20205	56	SPI1|PIK3CD|RUNX1|PML|GRB2|PIK3R5|PIK3CG
KEGG_ADHERENS_JUNCTION	0.790499	0.896913	0.0336033	0.287884	0.778188	70	RAC2|WAS|PTPN6|ACTB|RAC1|PTPRJ|RHOA|CDC42
KEGG_ADIPOCYTOKINE_SIGNALING_PATHWAY	0.517045	0.808778	0.144631	-0.279959	-0.975525	62	IRS2|PPARGC1A|RXRG|CAMKK1|IRS1
KEGG_ALANINE_ASPARTATE_AND_GLUTAMATE_METABOLISM	0.0717113	0.298964	0.287805	-0.473386	-1.38591	27	GFPT2|ASS1|GLUL|ABAT
KEGG_ALDOSTERONE_REGULATED_SODIUM_REABSORPTION	0.144	0.432	0.237794	-0.391834	-1.25132	38	IRS2|SGK1|ATP1A4|ATP1A2|IRS1|PIK3CB|INSR|NEDD4L|PIK3CA|SLC9A3R2|HSD11B1|PRKCG
KEGG_ALLOGRAFT_REJECTION	0.0420051	0.24911	0.321776	0.697122	1.56492	20	HLA-E|GZMB|CD40|PRF1|HLA-DMB|IL10|FASLG|HLA-DMA
KEGG_ALZHEIMERS_DISEASE	0.197598	0.535428	0.0972151	0.40001	1.16587	146	IL1B|CALM3|CASP7|LPL|ADAM17|FADD|NDUFA8|ATP5F1D|MT-CO3|NDUFB10|CASP3|COX5A|GAPDH|CASP8|CASP9|COX6A1|CALM1|CAPN1|NDUFB7|CYC1|NDUFB8|COX6B1|NDUFV3|CAPN2|NDUFV2|NDUFA3|NDUFB5|UQCRQ|NDUFA10|NDUFS5|NDUFA1|ATP5PF|COX5B|NDUFAB1|ADAM10|CHP1|ATP5MC2|GSK3B|APAF1|ATP5F1E|UQCRC1|UQCR10|NDUFS8|UQCR11|CYCS|COX6C|COX7C|PPP3CB|UQCRB|SDHC|NDUFB3|NDUFB4|COX8A|MAPK3|CALML3|NDUFC1|NDUFA7|MAPK1|HSD17B10|UQCRFS1|BID
KEGG_AMINO_SUGAR_AND_NUCLEOTIDE_SUGAR_METABOLISM	0.107652	0.376783	0.152145	0.536818	1.36676	42	HK3|CHIA|HEXA|NPL|CMAS|GMPPB|GNPDA1|CYB5R3|PGM1
KEGG_AMINOACYL_TRNA_BIOSYNTHESIS	0.432	0.765657	0.131458	-0.312762	-1.00765	40	HARS2|NARS2|TARS2|WARS2|IARS1|YARS2|CARS1|MARS2|IARS2|RARS2|YARS1|EARS2|AARS1|TARS3|TARS1|MTFMT|VARS2|FARS2
KEGG_AMYOTROPHIC_LATERAL_SCLEROSIS_ALS	0.458704	0.791052	0.0607719	0.398217	1.01913	45	TNFRSF1B|CAT|RAC1|CASP1|CASP3|TOMM40|CASP9|GPX1|TOMM40L|DAXX|MAP2K6|CHP1|APAF1|CYCS|PPP3CB|MAPK11|TP53|BID
KEGG_ANTIGEN_PROCESSING_AND_PRESENTATION	0.00101669	0.0188568	0.45506	0.725576	1.84735	42	CTSS|HLA-E|LGMN|TAP1|CTSB|CD8A|B2M|TAP2|TAPBP|LTA|HLA-DMB|PSME2|PSME1|CD8B|RFX5|KLRD1|HLA-DMA|IFI30|CALR|RFXAP|PDIA3|KLRC1|CD4|CANX|PSME3
KEGG_APOPTOSIS	0.0474496	0.24911	0.224966	0.518149	1.42839	79	IL1B|TNFSF10|PIK3CD|PRKAR1A|PRKAR2B|CASP7|PIK3R5|FADD|ENDOD1|PIK3CG|CASP6|CSF2RB|CASP3|CASP8|PRKAR2A|CASP9|PRKACB|XIAP|CAPN1|PIK3R3|PRKACA|FASLG|IRAK4|PRKAR1B|CAPN2|MAP3K14|TRADD
KEGG_ARACHIDONIC_ACID_METABOLISM	0.406332	0.756573	0.0684715	0.415719	1.04529	39	CYP4F3|TBXAS1|GPX2|PLA2G2E|ALOX15|GGT6|ALOX12|ALOX15B|CBR1|GPX7|GPX1
KEGG_ARGININE_AND_PROLINE_METABOLISM	0.845269	0.921053	0.0327242	0.276887	0.711449	46	P4HA3|SMS|GAMT|ALDH1B1|NOS2|GATM|ODC1|GOT2|MAOA|AMD1|ALDH9A1|ALDH2|CPS1|CKB|MAOB
KEGG_ARRHYTHMOGENIC_RIGHT_VENTRICULAR_CARDIOMYOPATHY_ARVC	0.476306	0.792272	0.0568864	0.369671	0.996447	68	ITGA4|ITGA7|SLC8A1|SGCB|ACTB|CACNG1|ITGB8|GJA1|ACTN4|DSC2|DAG1|ACTG1
KEGG_AUTOIMMUNE_THYROID_DISEASE	0.0564024	0.273207	0.234393	0.685241	1.53129	19	HLA-E|GZMB|CD40|TSHR|PRF1|HLA-DMB|IL10|FASLG|HLA-DMA
KEGG_AXON_GUIDANCE	0.560538	0.818873	0.045679	0.333413	0.952298	120	RAC2|SEMA4D|GNAI2|EPHA3|CFL1|SEMA4F|CXCR4|CFL2|FES|EFNB1|LRRC4C|RAC1|SEMA6B|RHOA|EFNB2|CDC42|PAK2|UNC5A|NRAS|SEMA3D|SEMA4A|RND1
KEGG_B_CELL_RECEPTOR_SIGNALING_PATHWAY	0.00112794	0.0188568	0.45506	0.652636	1.77204	71	PIK3AP1|RAC2|LYN|CD22|CARD11|VAV1|PIK3CD|SYK|GRB2|BTK|PTPN6|CD79A|PLCG2|PIK3R5|CD72|NFKBIE|PIK3CG|INPP5D|RAC1
KEGG_BASAL_CELL_CARCINOMA	0.0768441	0.300228	0.287805	-0.39106	-1.34114	51	WNT2B|WNT9A|BMP4|GLI2|WNT11|TCF7|FZD5|DVL2|AXIN1|WNT16|TCF7L2|AXIN2|WNT2|DVL1
KEGG_BASAL_TRANSCRIPTION_FACTORS	0.757785	0.896913	0.0862866	-0.279235	-0.840662	30	TAF4B|TAF4|TAF5L|GTF2H1|GTF2H2|TAF6|GTF2I
KEGG_BASE_EXCISION_REPAIR	0.601955	0.830395	0.0524828	0.366698	0.891927	31	NEIL3|POLL|POLD2|LIG1|FEN1|OGG1|PCNA
KEGG_BETA_ALANINE_METABOLISM	0.801843	0.896913	0.0437126	0.327775	0.726386	18	SMS|ALDH1B1|AOC3|ACADM|ALDH9A1|ALDH2|ECHS1|DPYD
KEGG_BIOSYNTHESIS_OF_UNSATURATED_FATTY_ACIDS	0.0706605	0.298964	0.208955	0.679875	1.50668	18	ACOT1|HACD2|HACD1|TECR|ACAA1|HSD17B12|ELOVL5
KEGG_BLADDER_CANCER	0.680328	0.863144	0.102449	-0.273963	-0.874044	39	THBS1|RAF1|MMP2|VEGFA|FGFR3|PGF
KEGG_BUTANOATE_METABOLISM	0.580229	0.828291	0.0553643	0.383596	0.91416	27	OXCT1|ACSM3|HMGCS1|AKR1B10|ACAT2|ALDH1B1|ALDH5A1|BDH1|ACAT1
KEGG_CALCIUM_SIGNALING_PATHWAY	0.7631	0.896913	0.0299907	0.287176	0.837072	145	PTAFR|CYSLTR1|PDE1B|CALM3|BST1|SLC8A1|ADRA1D|DRD1|PLCG2|CD38|EDNRB|HRH2|HTR2A|ADORA2A|NOS2|HTR2B|GNAS|TBXA2R|F2R|PRKACB|VDAC2|PHKB|CALM1|GNA14|PRKACA
KEGG_CARDIAC_MUSCLE_CONTRACTION	0.490291	0.807539	0.0554793	0.363292	0.982185	67	ATP1A3|TPM3|ACTC1|SLC8A1|ATP1B3|CACNG1|MT-CO3|COX5A|COX6A1|CYC1|COX6B1|TPM4|UQCRQ|COX5B|UQCRC1|UQCR10|UQCR11|TNNI3|COX6C|COX7C|UQCRB|COX8A|CACNB1|UQCRFS1|SLC9A1
KEGG_CELL_ADHESION_MOLECULES_CAMS	0.000444706	0.0106729	0.498493	0.613736	1.73913	103	SELL|SIGLEC1|HLA-E|SDC3|ITGB2|CD22|ITGA4|PTPRC|ITGAL|SELPLG|CD40|VCAM1|NRCAM|CD8A|CDH15|SELP|CD226|VCAN|HLA-DMB|ITGAM|CD274|CDH5|ITGB8
KEGG_CELL_CYCLE	0.00162344	0.0227282	0.45506	0.599693	1.7172	117	GADD45A|CCNB2|BUB1|MAD2L1|CDK1|CCNB1|E2F2|PLK1|PTTG2|CCNA2|CDC6|CDC20|MCM5|CDK6|CDKN2C|CDC27|MCM6|CDC25C|TTK|ESPL1|CDC26|RAD21|DBF4|CCNE1|CDK4|YWHAG|SKP2|MCM3|YWHAE|TGFB1|HDAC1|TFDP1|CDKN2B|CDKN1A|CHEK1|YWHAZ|CDKN2D|RBL1|CHEK2|YWHAB|FZR1|GADD45G
KEGG_CHEMOKINE_SIGNALING_PATHWAY	4.59725e-07	7.72339e-05	0.674963	0.665644	1.94055	156	CCR2|CCR5|CXCL10|CCL23|CCL1|HCK|CX3CR1|RAC2|LYN|STAT1|CCR1|STAT2|CXCL11|VAV1|CCL4|FGR|WAS|PIK3CD|CXCL9|DOCK2|CCR7|NCF1|CXCL14|CCL3|CCL7|GNAI2|GRB2|CXCR4|CXCL6|CCL8|ARRB2|PIK3R5|GNG11|PIK3CG|CSK|GNB1
KEGG_CHRONIC_MYELOID_LEUKEMIA	0.258182	0.647381	0.0878313	0.431905	1.17271	71	PIK3CD|E2F2|RUNX1|GRB2|CDK6|PIK3R5|PIK3CG|CDK4|TGFB1|HDAC1|CDKN1A|PIK3R3|CBL
KEGG_CITRATE_CYCLE_TCA_CYCLE	0.857542	0.921053	0.0362255	0.281112	0.678981	29	DLAT|PC|ACO1|DLD|CS|IDH3A|MDH2|SDHC
KEGG_COLORECTAL_CANCER	0.38246	0.738811	0.0675189	0.398135	1.06631	61	RAC2|PIK3CD|BIRC5|PIK3R5|PIK3CG|RAC1|CASP3|TGFB1|RHOA|CASP9|PIK3R3
KEGG_COMPLEMENT_AND_COAGULATION_CASCADES	0.387097	0.739003	0.0697793	0.416329	1.06808	47	C3AR1|F7|F2R|C1QB|CD59|PLAT|PLAUR|PLAU|C2|PROS1|F10|C1QC|C1R|VWF|SERPINC1
KEGG_CYSTEINE_AND_METHIONINE_METABOLISM	0.615714	0.830395	0.0524828	0.372781	0.887913	28	SMS|AHCY|ENOPH1|TRDMT1|IL4I1|GOT2|DNMT1|AMD1
KEGG_CYTOKINE_CYTOKINE_RECEPTOR_INTERACTION	4.14069e-05	0.00139127	0.557332	0.588572	1.74377	189	CCR2|CCR5|CXCL10|CCL23|CCL1|IL1B|CX3CR1|CCR1|IL2RG|CXCL11|TNFSF10|CCL4|IL2RB|CXCL9|TNFRSF1B|CSF3R|EDA2R|CCR7|IL10RA|TNFRSF13B|OSM|CXCL14|CCL3|CCL7|CD40|INHBA|RELT|IL21R|TNFRSF14|CXCR4|CXCL6|CCL8|LTA|PLEKHO2|NGFR|TNFRSF11A|IFNAR2|TNFSF8|FLT4|HGF|KDR|CSF2RB|CSF1R|IL12RB1|PRLR|IL10|IL15|TGFB1
KEGG_CYTOSOLIC_DNA_SENSING_PATHWAY	0.000350171	0.00980478	0.498493	0.773155	1.91401	35	IRF7|CXCL10|ZBP1|IL1B|CCL4|DDX58|ADAR|CASP1|RIPK3
KEGG_DILATED_CARDIOMYOPATHY	0.581776	0.828291	0.045862	0.335007	0.928446	84	ITGA4|TPM3|ITGA7|ACTC1|SLC8A1|SGCB|ACTB|CACNG1|ITGB8|GNAS|TGFB1|PRKACB|PRKACA|DAG1|ACTG1|TPM4|PLN
KEGG_DNA_REPLICATION	0.123611	0.40719	0.146416	0.560076	1.37578	34	MCM5|MCM6|DNA2|POLD2|MCM3|PRIM2|LIG1|FEN1|RPA2|PCNA|MCM2|RFC2|RNASEH2A|POLE|MCM4|POLD4|RPA3|RNASEH2C|POLE2|RFC4
KEGG_DORSO_VENTRAL_AXIS_FORMATION	0.472622	0.792272	0.103197	-0.357136	-0.989346	20	CPEB1|PIWIL1
KEGG_DRUG_METABOLISM_CYTOCHROME_P450	0.126389	0.408333	0.144631	0.558285	1.37139	34	ALDH3B1|ALDH1A3|UGT1A6|ADH7|ALDH3B2|MGST1|ALDH3A1|UGT1A1|GSTP1|GSTM4|GSTA5|GSTM1|MAOA
KEGG_DRUG_METABOLISM_OTHER_ENZYMES	0.283262	0.647784	0.0919686	0.489407	1.1668	26	UGT1A6|TK1|GUSB|HPRT1|UGT1A1|ITPA|NAT2
KEGG_ECM_RECEPTOR_INTERACTION	0.307323	0.648649	0.077884	0.412572	1.12827	77	SDC3|HMMR|SPP1|ITGA4|ITGA7|CD44|FN1|RELN|THBS4|ITGB8|CD36|TNC
KEGG_ENDOCYTOSIS	0.169181	0.487165	0.10592	0.404565	1.18304	167	CCR5|HLA-E|IQSEC3|IL2RG|IL2RB|SH3GL3|EHD4|CXCR4|AP2M1|WWP1|ARRB2|TFRC|DAB2|RAB5C|KDR|AP2S1|LDLR|CSF1R|CLTC|AP2B1|F2R|CDC42|AP2A2|CBL|SH3GLB1|SH3GLB2|PIP4K2B
KEGG_ENDOMETRIAL_CANCER	0.767053	0.896913	0.0376143	0.299726	0.779271	51	PIK3CD|GRB2|PIK3R5|PIK3CG|ILK|CASP9|PIK3R3|NRAS|PTEN|GSK3B|AKT2|CCND1|TP53|MAPK3|MAPK1
KEGG_EPITHELIAL_CELL_SIGNALING_IN_HELICOBACTER_PYLORI_INFECTION	0.755528	0.896913	0.0361492	0.298689	0.796134	60	LYN|ADAM17|PLCG2|CSK|RAC1|CASP3|TCIRG1|CDC42|MAP3K14|ATP6V0D2|CXCR2|ADAM10|JAM2
KEGG_ERBB_SIGNALING_PATHWAY	0.962529	0.968293	0.0212906	0.227028	0.629247	83	PIK3CD|GRB2|PLCG2|PIK3R5|PIK3CG|CDKN1A|PIK3R3|CBL|PAK2|NRAS|PRKCB|GSK3B|AKT2|CAMK2G|STAT5B|NRG1|EIF4EBP1|PAK1|MAPK3|MAPK1
KEGG_ETHER_LIPID_METABOLISM	0.32808	0.680463	0.0838361	0.463825	1.10536	27	PLA2G7|PLA2G2E|AGPS|PLPP1|PAFAH2|ENPP6|PAFAH1B2
KEGG_FATTY_ACID_METABOLISM	0.289189	0.647784	0.0875697	0.466568	1.15877	36	ADH7|CPT2|ACAT2|ACADL|ALDH1B1|ACADSB|ACSL4|ACAA1|ACAT1|ACADM|ALDH9A1|ALDH2|ACSL5|HADH|ACADS|ECHS1|ADH5
KEGG_FC_EPSILON_RI_SIGNALING_PATHWAY	0.00646682	0.0543213	0.407018	0.612509	1.6564	69	FCER1G|RAC2|LYN|VAV1|PIK3CD|SYK|FCER1A|GRB2|BTK|LCP2|PLA2G2E|PLCG2|PIK3R5|PIK3CG|INPP5D|RAC1
KEGG_FC_GAMMA_R_MEDIATED_PHAGOCYTOSIS	0.00196507	0.0253948	0.431708	0.607287	1.69361	91	HCK|RAC2|LYN|PTPRC|MARCKS|VAV1|WAS|PIK3CD|SYK|DOCK2|NCF1|ARPC1B|CFL1|CFL2|PLCG2|PIK3R5|FCGR2A|PIK3CG|PLPP1|ARPC5|INPP5D|ARPC2|MARCKSL1|RAC1
KEGG_FOCAL_ADHESION	0.46455	0.791052	0.0516356	0.341017	1.01113	191	RAC2|SPP1|ITGA4|VAV1|PIK3CD|ITGA7|GRB2|FN1|TLN2|PIK3R5|ACTB|FLT4|FLNC|PIK3CG|RELN|THBS4|ITGB8|HGF|KDR|RAP1B|RAC1|RAP1A|TNC|ILK|RHOA|PDGFC|XIAP|LAMA4|CDC42|PIK3R3|PAK2|COL5A3
KEGG_FRUCTOSE_AND_MANNOSE_METABOLISM	0.358939	0.720174	0.0776799	0.440489	1.07888	32	HK3|AKR1B10|GMPPB|AKR1B1|PHPT1
KEGG_GALACTOSE_METABOLISM	0.0129853	0.0948491	0.38073	0.721961	1.66154	22	HK3|GLA|MGAM|AKR1B1|PGM1
KEGG_GAP_JUNCTION	0.183673	0.505855	0.107554	0.453185	1.23933	77	TUBB6|CDK1|TUBB|GNAI2|TUBB2B|GRB2|TUBA1B|DRD1|TUBA1A|GJA1|HTR2A|HTR2B|GNAS|TUBB2A|PDGFC|TUBA1C|PRKACB
KEGG_GLIOMA	0.278928	0.647784	0.0838361	0.433719	1.16162	61	PIK3CD|E2F2|GRB2|CALM3|CDK6|PLCG2|PIK3R5|PIK3CG|CDK4|CDKN1A|CALM1|PIK3R3|NRAS|RB1|PRKCB|PTEN|AKT2|E2F3|CAMK2G|CCND1|TP53|MAPK3|CALML3|MAPK1
KEGG_GLUTATHIONE_METABOLISM	0.0452128	0.24911	0.245042	0.602308	1.51541	40	RRM2|PGD|GPX2|SMS|RRM1|MGST1|GSTP1|GGT6|G6PD|GSR|GSTM4|ODC1|GSTA5|GCLM|GPX7|GPX1|GSTM1
KEGG_GLYCEROLIPID_METABOLISM	0.158236	0.46638	0.122679	0.510536	1.29985	42	MGLL|AGPAT1|LIPG|LPL|GLA|PLPP1|AKR1A1|DGAT1|ALDH1B1|DGKI|AKR1B1|TKFC|LCLAT1
KEGG_GLYCEROPHOSPHOLIPID_METABOLISM	0.854545	0.921053	0.0295645	0.269764	0.732462	71	AGPAT1|PLA2G15|LYPLA2|PLA2G2E|PLPP1|ADPRM|DGKI|GPD1|CDIPT|LPGAT1|LCLAT1|ETNK1|PTDSS1|LYPLA1|LPCAT3
KEGG_GLYCINE_SERINE_AND_THREONINE_METABOLISM	0.504792	0.807668	0.105521	-0.334518	-0.964342	25	SHMT1|CHDH|ALAS2|GLDC|BHMT|GLYCTK
KEGG_GLYCOLYSIS_GLUCONEOGENESIS	0.0240632	0.161705	0.352488	0.601799	1.55732	49	HK3|ALDH3B1|ALDH1A3|ADH7|ALDH3B2|ENO1|ALDH3A1|DLAT|AKR1A1|ALDH1B1|GAPDH|PGM1|PGAM1|DLD|PGK1|ALDH9A1|HK1|PKM|GPI|ALDH2
KEGG_GLYCOSAMINOGLYCAN_BIOSYNTHESIS_CHONDROITIN_SULFATE	0.693598	0.863144	0.0499914	0.361451	0.807726	19	DSE|XYLT2|B3GAT3|CHST14|CHSY1
KEGG_GLYCOSAMINOGLYCAN_BIOSYNTHESIS_HEPARAN_SULFATE	0.502976	0.807668	0.101351	-0.346248	-0.964744	21	HS3ST3A1|XYLT1|EXTL1|HS3ST3B1|GLCE|NDST3
KEGG_GLYCOSAMINOGLYCAN_DEGRADATION	0.177099	0.495878	0.126254	0.568819	1.27691	20	GALNS|HPSE|ARSB|NAGLU|GUSB|HEXA|HYAL2|IDS
KEGG_GLYCOSPHINGOLIPID_BIOSYNTHESIS_GANGLIO_SERIES	0.40981	0.756573	0.0772747	0.484631	1.03787	15	B4GALNT1|HEXA|ST6GALNAC4|SLC33A1|ST6GALNAC6|HEXB
KEGG_GLYCOSPHINGOLIPID_BIOSYNTHESIS_LACTO_AND_NEOLACTO_SERIES	0.513057	0.808778	0.0645031	0.429078	0.950884	18	B3GNT5|B3GNT3|B3GALT2|B3GALT5|FUT7
KEGG_GLYCOSYLPHOSPHATIDYLINOSITOL_GPI_ANCHOR_BIOSYNTHESIS	0.429825	0.765657	0.0707899	0.441713	1.0239	24	PIGQ|PIGT|PIGN|PIGM|PIGX|PIGB|PIGP|PIGU|DPM2|GPAA1|PIGK|PIGF|PIGL
KEGG_GNRH_SIGNALING_PATHWAY	0.263158	0.647784	0.224966	-0.293269	-1.10355	85	ITPR2|PLD2|PLD1|RAF1|ADCY1|MAPK12|MMP2|PLA2G2D|ADCY9|ADCY8|ADCY6|MAPK13|SRC|ITPR3|PLCB4
KEGG_GRAFT_VERSUS_HOST_DISEASE	0.0199552	0.139687	0.352488	0.739915	1.65347	19	HLA-E|GZMB|IL1B|PRF1|HLA-DMB
KEGG_HEDGEHOG_SIGNALING_PATHWAY	0.223256	0.595349	0.204295	-0.351325	-1.15595	45	WNT2B|WNT9A|BMP4|GLI2|WNT11|BMP6
KEGG_HEMATOPOIETIC_CELL_LINEAGE	0.0956416	0.345211	0.156312	0.500654	1.34809	62	IL1B|CD22|ITGA4|CSF3R|CD8A|CD44|MS4A1|CD14|CD37|TFRC|ITGAM|CD38|CD36|CSF1R|IL7R|CD59|CD8B|CSF2RA|CD19
KEGG_HISTIDINE_METABOLISM	0.232221	0.608039	0.104733	0.521919	1.22758	25	ALDH3B1|ALDH1A3|ALDH3B2|ALDH3A1|ALDH1B1|MAOA|ALDH9A1|ACY3|AMDHD1|ALDH2
KEGG_HOMOLOGOUS_RECOMBINATION	0.09299	0.345211	0.173748	0.612443	1.46013	26	RAD54B|RAD54L|BLM|RAD51|XRCC3|POLD2|RAD51B|BRCA2|RPA2|EME1
KEGG_HUNTINGTONS_DISEASE	0.360087	0.720174	0.0647943	0.366591	1.0691	150	AP2M1|POLR2L|NDUFA8|ATP5F1D|AP2S1|MT-CO3|NDUFB10|POLR2D|CLTC|CASP3|COX5A|HDAC1|AP2B1|CASP8|CASP9|COX6A1|VDAC2|AP2A2|NDUFB7|CYC1|CREB3L1|GPX1|NDUFB8|COX6B1|NDUFV3|NDUFV2|NDUFA3|NDUFB5|UQCRQ|NDUFA10|NDUFS5|RCOR1|NDUFA1|CLTA|REST|ATP5PF|COX5B|NDUFAB1|ATP5MC2|IFT57|SLC25A5|APAF1|ATP5F1E|UQCRC1|UQCR10|NDUFS8|UQCR11|CYCS|COX6C|COX7C|UQCRB|SDHC|TP53|NDUFB3|SP1|NDUFB4|COX8A|NDUFC1|NDUFA7|UQCRFS1|BBC3|ATP…
KEGG_HYPERTROPHIC_CARDIOMYOPATHY_HCM	0.382598	0.738811	0.0664364	0.389942	1.07165	78	ITGA4|TPM3|ITGA7|ACTC1|SLC8A1|SGCB|PRKAG3|ACTB|CACNG1|ITGB8
KEGG_INOSITOL_PHOSPHATE_METABOLISM	0.625551	0.830395	0.112379	-0.263552	-0.906278	52	PIK3CB|SYNJ2|ITPKB|PLCE1|IPPK|PIK3CA|PLCD1|PI4KB|PIP5K1A|PLCB4|PLCG1|ALDH6A1|PIK3C3|PLCD3|PIP4K2C|PIKFYVE|INPP1
KEGG_INSULIN_SIGNALING_PATHWAY	0.590255	0.830395	0.0427591	0.327022	0.940624	127	HK3|PIK3CD|PRKAR1A|PRKAR2B|ACACB|GRB2|CALM3|PRKAG3|PIK3R5|PYGL|PIK3CG|INPP5D|PRKAR2A|FLOT2|PRKACB|PHKB|CALM1|PIK3R3|PRKACA|CBL|PRKAB1
KEGG_INTESTINAL_IMMUNE_NETWORK_FOR_IGA_PRODUCTION	0.113604	0.389501	0.154191	0.578551	1.39824	30	ITGA4|TNFRSF13B|CD40|CXCR4|HLA-DMB|IL10|IL15|TGFB1|LTBR|HLA-DMA|ICOS|MAP3K14
KEGG_JAK_STAT_SIGNALING_PATHWAY	0.0572391	0.273207	0.197822	0.47742	1.36707	117	STAT1|STAT2|IL2RG|PIK3CD|IRF9|IL2RB|CSF3R|IL10RA|OSM|GRB2|STAT4|IL21R|PTPN6|PIK3R5|IFNAR2|PIK3CG|CSF2RB|IL12RB1|PRLR|IL10|IL15|SPRED2|JAK3|IL7R|IL13RA1|PIK3R3|CLCF1|CBL
KEGG_LEISHMANIA_INFECTION	0.00316599	0.0334379	0.431708	0.649277	1.72857	59	FCGR3B|IL1B|ITGB2|STAT1|ITGA4|NCF1|CYBA|NCF2|PTPN6|HLA-DMB|TLR2|ITGAM|NCF4|FCGR2A|MARCKSL1|NOS2|TLR4|IL10|TGFB1
KEGG_LEUKOCYTE_TRANSENDOTHELIAL_MIGRATION	0.00904891	0.0723913	0.38073	0.556325	1.56997	100	CYBB|RAC2|ITGB2|ITGA4|VAV1|ITGAL|PIK3CD|NCF1|MSN|CYBA|NCF2|GNAI2|VCAM1|CXCR4|TXK|PLCG2|PIK3R5|ACTB|THY1|ITGAM|NCF4|CDH5|PIK3CG|RAP1B|RAC1|RAP1A
KEGG_LINOLEIC_ACID_METABOLISM	0.305405	0.648649	0.128143	-0.433198	-1.10742	15	CYP3A5|CYP2J2|CYP2E1|PLA2G2D
KEGG_LONG_TERM_DEPRESSION	0.934325	0.957113	0.026114	0.245949	0.651499	57	LYN|GNAI2|PLA2G2E|GNAS|GNA12
KEGG_LONG_TERM_POTENTIATION	0.878453	0.934051	0.105125	-0.225987	-0.794986	61	ITPR2|RAF1|ADCY1|ADCY8|PRKCG|RAPGEF3|RPS6KA2|ITPR3|PLCB4|GRIN2D|RPS6KA6|CREBBP|CALML5|ATF4|PPP1R12A
KEGG_LYSINE_DEGRADATION	0.915567	0.955375	0.0303467	0.255917	0.643481	39	ACAT2|ALDH1B1|NSD2|SUV39H2|PLOD3|KMT5A|ACAT1|ALDH9A1|ALDH2|HADH|ECHS1|PLOD1
KEGG_LYSOSOME	0.00123467	0.0188568	0.45506	0.598751	1.70784	112	CTSS|SLC11A1|LGMN|LAPTM5|CTSZ|GALNS|CTSC|CTSE|CTSB|LIPA|NPC2|PLA2G15|PSAP|ARSB|NAGLU|GUSB|CLN3|CD164|GLA|HEXA|CD63|CLTC|GM2A|AP3M1|TCIRG1|IDS|AP1S2|NAPSA|CTSO|SORT1|M6PR|AP1B1|AP3S2|SGSH|AP1S3|LAMP2|LAPTM4A|AGA|ATP6V0D2|HEXB|CLTA|AP3S1|SMPD1|AP1S1|SCARB2
KEGG_MAPK_SIGNALING_PATHWAY	0.756785	0.896913	0.0281515	0.287825	0.865749	241	FGF5|IL1B|RAC2|GADD45A|GRB2|STMN1|PTPN7|PLA2G2E|DUSP9|CD14|RPS6KA3|ARRB2|STK3|FLNC|CACNG1|RAP1B|RAC1|RAP1A|CASP3|TGFB1|GNG12|PRKACB|GNA12|CDC42|PRKACA|PAK2|FASLG|GADD45G|SRF|TAB2|MAP3K14|NRAS|RASGRF2
KEGG_MELANOGENESIS	0.541667	0.80923	0.157403	-0.256791	-0.980066	91	WNT2B|WNT9A|RAF1|ADCY1|WNT11|TCF7|ADCY9|ADCY8|CREB3|MITF|FZD5|ADCY6|PRKCG|DVL2|PLCB4|EDN1|WNT16|TCF7L2|WNT2|DVL1|CREBBP|CALML5
KEGG_MELANOMA	0.133172	0.415758	0.130106	0.483616	1.30222	62	FGF5|PIK3CD|E2F2|CDK6|PIK3R5|PIK3CG|CDK4|HGF|CDKN1A|PDGFC|PIK3R3
KEGG_METABOLISM_OF_XENOBIOTICS_BY_CYTOCHROME_P450	0.0446927	0.24911	0.252961	0.62502	1.53085	32	CYP1A1|ALDH3B1|ALDH1A3|UGT1A6|ADH7|ALDH3B2|CYP1B1|MGST1|ALDH3A1|UGT1A1|GSTP1|GSTM4|GSTA5
KEGG_MISMATCH_REPAIR	0.684685	0.863144	0.0498907	0.362507	0.826042	21	POLD2|EXO1|LIG1|RPA2|PCNA|RFC2|POLD4|RPA3|RFC4|POLD1
KEGG_MTOR_SIGNALING_PATHWAY	0.922293	0.956296	0.0282219	0.245025	0.637029	50	PIK3CD|RPS6KA3|PIK3R5|PIK3CG|PIK3R3|HIF1A
KEGG_N_GLYCAN_BIOSYNTHESIS	0.415502	0.758743	0.0655321	0.412934	1.05553	44	DPAGT1|MGAT5B|TUSC3|ALG14|MGAT2|DDOST|ALG3|DAD1|ALG2|DOLPP1|DPM3|MAN1C1|DPM2|MGAT5|RPN1|RPN2|ALG10B
KEGG_NATURAL_KILLER_CELL_MEDIATED_CYTOTOXICITY	6.10329e-06	0.000341784	0.610527	0.713408	1.98977	90	FCGR3B|HLA-E|FCER1G|KLRK1|GZMB|NCR1|RAC2|ITGB2|TNFSF10|VAV1|ITGAL|CD48|PIK3CD|SYK|TYROBP|GRB2|LCP2|PRF1|PTPN6|SH2D1B|PLCG2|PIK3R5|IFNAR2|PIK3CG
KEGG_NEUROACTIVE_LIGAND_RECEPTOR_INTERACTION	0.0284153	0.183607	0.282013	0.500077	1.45258	140	C3AR1|GZMA|CHRNG|CHRND|PTAFR|CHRNA1|FPR2|CYSLTR1|FPR1|TSPO|TSHR|P2RY14|ADRA1D|DRD1|S1PR3|CHRNB4|P2RY13|LPAR4|EDNRB|HRH2|HTR2A|CHRNB1|ADORA2A|GRIK1|HTR2B|LPAR6|P2RY6|PRLR|MC5R|TBXA2R|APLNR|F2R
KEGG_NEUROTROPHIN_SIGNALING_PATHWAY	0.568539	0.823402	0.0451344	0.332389	0.94751	122	PIK3CD|GRB2|CALM3|RPS6KA3|NGFR|PLCG2|PIK3R5|NFKBIE|PIK3CG|CSK|ARHGDIA|YWHAG|ARHGDIB|RAP1B|RAC1|RAP1A|YWHAE|RHOA|YWHAZ|CALM1|CDC42|PIK3R3|SORT1|FASLG|YWHAB|IRAK4
KEGG_NICOTINATE_AND_NICOTINAMIDE_METABOLISM	0.806154	0.896913	0.0766747	-0.279132	-0.781045	23	NT5E|NNT|NT5C2|ENPP1|NT5C3A|NT5C1A|NMNAT1|AOX1
KEGG_NITROGEN_METABOLISM	0.691643	0.863144	0.0813027	-0.31037	-0.859793	20	GLUL|CA6|CA8|GLS2|AMT
KEGG_NOD_LIKE_RECEPTOR_SIGNALING_PATHWAY	0.30888	0.648649	0.0813027	0.431792	1.12264	51	IL1B|CCL7|NLRP3|CCL8|CASP1|NLRC4|PSTPIP1|CASP8|NLRP1|XIAP|CARD9|MEFV|TAB2
KEGG_NON_SMALL_CELL_LUNG_CANCER	0.466156	0.791052	0.0602484	0.379384	0.992285	53	PIK3CD|E2F2|GRB2|CDK6|PLCG2|PIK3R5|PIK3CG|CDK4|CASP9|PIK3R3
KEGG_NOTCH_SIGNALING_PATHWAY	0.692607	0.863144	0.0426734	0.322283	0.820546	42	DTX3L|DTX4|ADAM17|MFNG|HDAC1
KEGG_NUCLEOTIDE_EXCISION_REPAIR	0.625	0.830395	0.10673	-0.278217	-0.907432	41	ERCC6|XPA|ERCC4|XPC|DDB2|GTF2H1
KEGG_O_GLYCAN_BIOSYNTHESIS	0.905488	0.955375	0.0702813	-0.247746	-0.688266	22	GALNT15|GALNT16|GALNT3
KEGG_OLFACTORY_TRANSDUCTION	0.294707	0.648649	0.0897105	0.481766	1.14858	26	OR2V2|CALM3|ARRB2|PRKACB|CALM1|PRKACA
KEGG_ONE_CARBON_POOL_BY_FOLATE	0.527322	0.808778	0.0934449	-0.359739	-0.940737	16	SHMT1|MTHFD1L|MTHFS|MTR|AMT
KEGG_OOCYTE_MEIOSIS	0.0346021	0.215302	0.261664	0.509084	1.43733	98	CCNB2|BUB1|MAD2L1|CDK1|CCNB1|PLK1|AURKA|PTTG2|CALM3|CDC20|RPS6KA3|CDC27|CDC25C|ESPL1|CDC26|FBXO5|CCNE1|YWHAG|SGO1|AR|YWHAE|PPP2R5D|PRKACB|YWHAZ|CALM1|PRKACA
KEGG_OXIDATIVE_PHOSPHORYLATION	0.0551802	0.273207	0.202072	0.486346	1.38591	111	LHPP|NDUFA8|ATP5F1D|MT-ND2|COX11|MT-CO3|ATP5MF|NDUFB10|COX5A|TCIRG1|COX6A1|MT-ND5|NDUFB7|CYC1|NDUFB8|NDUFA11|COX6B1|NDUFV3|NDUFV2|NDUFA3|NDUFB5|MT-ND1|UQCRQ|ATP6V0D2|NDUFA10|NDUFS5|NDUFA1|ATP5PF|COX5B|NDUFAB1|ATP5MC2|PPA1|ATP5F1E|UQCRC1|UQCR10|NDUFS8|UQCR11|COX6C|ATP4A|COX7C|MT-ND4|UQCRB|SDHC|COX15|NDUFB3|NDUFB4|COX8A|NDUFC1|NDUFA7|UQCRFS1|ATP6V1A|ATP5PD|NDUFA2|MT-CYB|ATP6AP1|PPA2|ATP6V0D1|NDUFA4
KEGG_P53_SIGNALING_PATHWAY	0.096577	0.345211	0.156312	0.507095	1.36369	64	RRM2|GADD45A|CCNB2|CDK1|GTSE1|CCNB1|CDK6|SHISA5|CCNE1|CDK4|EI24|CASP3|CASP8|CDKN1A|CASP9|CHEK1
KEGG_PANCREATIC_CANCER	0.134872	0.415758	0.129443	0.478681	1.29449	69	RAC2|STAT1|PIK3CD|E2F2|CDK6|PIK3R5|RAD51|PIK3CG|CDK4|RAC1|BRCA2|TGFB1|CASP9|CDC42|PIK3R3
KEGG_PARKINSONS_DISEASE	0.0102506	0.0782774	0.38073	0.551526	1.56963	107	UBE2L6|UBA7|NDUFA8|ATP5F1D|MT-ND2|MT-CO3|UBE2L3|NDUFB10|CASP3|COX5A|CASP9|COX6A1|VDAC2|MT-ND5|NDUFB7|CYC1|NDUFB8|COX6B1|NDUFV3|NDUFV2|NDUFA3|NDUFB5|UBA1|MT-ND1|UQCRQ|NDUFA10|NDUFS5|NDUFA1|ATP5PF|PARK7|COX5B|NDUFAB1|ATP5MC2|SLC25A5|APAF1|ATP5F1E|UQCRC1|UQCR10|NDUFS8|UQCR11|CYCS|COX6C|COX7C|MT-ND4|UQCRB|SDHC|UCHL1|UBE2J2|NDUFB3|NDUFB4|COX8A|NDUFC1|NDUFA7|UQCRFS1|ATP5PD|NDUFA2|UBB|MT-CYB
KEGG_PATHOGENIC_ESCHERICHIA_COLI_INFECTION	0.00318456	0.0334379	0.431708	0.65857	1.71218	50	TUBB6|KRT18|HCLS1|TUBB|WAS|ARPC1B|TUBB2B|TUBA1B|CD14|TUBA1A|ACTB|ARPC5|ARPC2|TUBB2A|TLR4|RHOA|TUBA1C|YWHAZ|CDC42
KEGG_PATHWAYS_IN_CANCER	0.340143	0.696878	0.0646485	0.351618	1.07087	302	FGF5|RAC2|STAT1|SPI1|PIK3CD|CSF3R|E2F2|RUNX1|PML|TPM3|BIRC5|GRB2|FN1|FZD8|WNT5A|CDK6|PLCG2|PIK3R5|FADD|RAD51|CKS1B|PIK3CG|CCNE1|GSTP1|CDK4|HGF|SKP2|NCOA4|CSF1R|RAC1|AR|BRCA2|NOS2|CASP3|TGFB1|RHOA|HDAC1|CDKN2B|TFG|CASP8|CDKN1A|CASP9|TRAF1|XIAP|LAMA4|CDC42|PIK3R3|CBL|FASLG|RARA|HIF1A
KEGG_PENTOSE_PHOSPHATE_PATHWAY	0.238872	0.608039	0.104344	0.531726	1.22373	22	PGD|TALDO1|TKT|G6PD|PGM1|RPEL1|H6PD|PRPS2|GPI
KEGG_PEROXISOME	0.499391	0.807668	0.054794	0.360039	0.978988	72	HACL1|ACOX2|SCP2|AGPS|CAT|FAR1|MVK|PRDX1|NOS2|ACSL4|ACAA1|PEX11A|ABCD3|CRAT|PEX12|NUDT12|AMACR|DECR2|FAR2|DHRS4|PEX14|PEX11G|ACSL5|PEX2|MPV17L|PEX7|PEX19|ABCD1
KEGG_PHENYLALANINE_METABOLISM	0.0585443	0.273207	0.234393	0.715693	1.5327	15	ALDH3B1|ALDH1A3|ALDH3B2|ALDH3A1|AOC3|IL4I1|GOT2|MAOA|NAA80|PRDX6|MIF|MAOB
KEGG_PHOSPHATIDYLINOSITOL_SIGNALING_SYSTEM	0.617143	0.830395	0.131458	-0.254054	-0.929625	74	ITPR2|PIK3CB|DGKA|DGKQ|SYNJ2|ITPKB|PLCE1|IPPK|PIK3CA|PRKCG|PLCD1|PI4KB|CDS2|PIP5K1A|ITPR3|PLCB4|PLCG1
KEGG_PORPHYRIN_AND_CHLOROPHYLL_METABOLISM	0.0609579	0.276782	0.21925	0.65153	1.53243	25	UGT1A6|GUSB|FTH1|HMOX2|ALAD|UGT1A1|HMOX1|ALAS1|BLVRB|HMBS|HCCS
KEGG_PPAR_SIGNALING_PATHWAY	0.658228	0.857227	0.043888	0.329735	0.865478	54	SLC27A4|OLR1|CPT2|LPL|ACOX2|SCP2|ACADL|CD36|FABP5|FABP7|ILK|ACSL4|ACAA1|PLTP
KEGG_PRIMARY_IMMUNODEFICIENCY	0.00303867	0.0334379	0.431708	0.743531	1.79697	30	TAP1|IL2RG|PTPRC|TNFRSF13B|CD40|CD8A|BTK|TAP2|CD79A|JAK3|IL7R|CD8B|RFX5|CD19|ICOS|ADA|RFXAP|LCK
KEGG_PRION_DISEASES	0.455307	0.791052	0.0656814	0.403243	0.980817	31	IL1B|PRKACB|C1QB|PRKACA
KEGG_PROGESTERONE_MEDIATED_OOCYTE_MATURATION	0.0468187	0.24911	0.227987	0.518798	1.41877	77	CCNB2|BUB1|MAD2L1|CDK1|PIK3CD|CCNB1|PLK1|CCNA2|GNAI2|RPS6KA3|CDC27|PIK3R5|CDC25C|PIK3CG|CDC26
KEGG_PROPANOATE_METABOLISM	0.632682	0.830395	0.0501934	0.359109	0.867369	29	PCCA|ACACB|ACAT2|ALDH1B1|ACAT1|ACADM|ALDH9A1|ACACA|MMUT|ALDH2
KEGG_PROSTATE_CANCER	0.725882	0.883736	0.0359969	0.30064	0.832639	85	PIK3CD|E2F2|GRB2|PIK3R5|PIK3CG|CCNE1|GSTP1|AR|CDKN1A|CASP9|PDGFC|PIK3R3|CREB3L1|NRAS|RB1|PTEN|GSK3B|AKT2|E2F3|HSP90B1|CCND1|TP53|MAPK3|HSP90AB1|MAPK1
KEGG_PROTEASOME	0.00642026	0.0543213	0.407018	0.662464	1.68666	42	PSMB9|PSMB10|PSMB8|PSMB2|PSME2|POMP|PSMA5|PSME1|PSMD11|PSMD3|PSMD4|PSMC3|PSMB7|PSMA4|PSMB3|PSMA7|PSMC2|PSMA3|PSMA1|PSMD2|PSMD1|PSME3|PSMD6|PSMD14
KEGG_PROTEIN_EXPORT	0.827893	0.911288	0.0406579	0.305302	0.702632	22	SPCS3|IMMP2L|SRP9|SRP72|SPCS1|SRPRB|SPCS2|OXA1L|SEC61A1|SRP14
KEGG_PROXIMAL_TUBULE_BICARBONATE_RECLAMATION	0.283537	0.647784	0.142901	-0.396154	-1.10056	22	SLC9A3|ATP1A4|ATP1A2|SLC38A3
KEGG_PURINE_METABOLISM	0.860746	0.921053	0.023933	0.264777	0.764667	135	RRM2|DCK|PDE1B|HPRT1|RRM1|POLR2L|NUDT5|NUDT2|ITPA|POLD2|ADPRM|PNP|POLR2D|ENTPD5|PRIM2
KEGG_PYRIMIDINE_METABOLISM	0.0712617	0.298964	0.179782	0.487585	1.3513	84	CMPK2|RRM2|DCK|TK1|RRM1|TYMS|DUT|POLR2L|NUDT2|ITPA|POLD2|DTYMK|PNP|POLR2D|ENTPD5|PRIM2|CMPK1|NME4
KEGG_PYRUVATE_METABOLISM	0.136111	0.415758	0.138805	0.546388	1.34216	34	ACACB|ME2|ACAT2|DLAT|ALDH1B1|AKR1B1|ACOT12|HAGHL|PC|ACAT1|DLD|ALDH9A1|MDH2|ACACA|GLO1|PKM|ALDH2
KEGG_REGULATION_OF_ACTIN_CYTOSKELETON	0.00540136	0.0504127	0.407018	0.504315	1.49456	190	FGF5|RAC2|ITGB2|ITGA4|IQGAP3|PFN1|VAV1|ITGAL|WAS|PIK3CD|MSN|ITGA7|NCKAP1L|ARPC1B|CFL1|DIAPH3|FN1|CFL2|CD14|PIK3R5|ACTB|ITGAM|IQGAP2|PIK3CG|CSK|ITGB8|ARPC5|ARPC2|RAC1|PIP4K2A|RHOA|GNG12|TMSB4Y|CYFIP2|F2R|PDGFC|GNA12|CDC42|PIK3R3|PAK2|PIP4K2B|ARPC4|ACTN4
KEGG_REGULATION_OF_AUTOPHAGY	0.553314	0.81541	0.0937465	-0.338995	-0.93909	20	ATG4B|GABARAPL1|ATG4C|PIK3C3|ULK2|GABARAPL2|ULK1|ATG4D|ATG4A
KEGG_RENAL_CELL_CARCINOMA	0.595874	0.830395	0.0465084	0.335475	0.90698	67	PIK3CD|GRB2|PIK3R5|PIK3CG|HGF|RAP1B|RAC1|RAP1A|TGFB1|CDC42|PIK3R3|PAK2|HIF1A|NRAS|ELOC
KEGG_RENIN_ANGIOTENSIN_SYSTEM	0.544304	0.80923	0.063079	0.435713	0.933104	15	CMA1|CPA3|AGTR1|CTSA|ANPEP|MME
KEGG_RETINOL_METABOLISM	0.288571	0.647784	0.0908241	0.484816	1.15477	28	CYP1A1|RDH12|RDH16|UGT1A6|ADH7|UGT1A1|DGAT1
KEGG_RIBOFLAVIN_METABOLISM	0.530063	0.808778	0.0643583	0.440512	0.943381	15	FLAD1|PHPT1|RFK|TYR|ACP1|ACP6|ACP5|ACP2
KEGG_RIBOSOME	0.532609	0.808778	0.138805	-0.27331	-0.965744	64	RPL26|RPL3L|RPS27|RPS19|RPL12|RPL35A|RPS3A|RPS25|RPS3|RPS7|RPS28|RPL30|RPS4X|RPL8|RPS8|RPL38|RPL32|RPL37|RPS23|RPS20|RPS13|RPL24|RPS24|RPL34|RPL31|RPL39|RPL35|RPL22|RPL19|RPS11|RPL27|RPL14|RPL23|RPS6|RPL10A|RPS21|RPL18
KEGG_RIG_I_LIKE_RECEPTOR_SIGNALING_PATHWAY	2.3324e-05	0.000979606	0.57561	0.772823	2.00922	50	IRF7|ISG15|DHX58|CXCL10|IFIH1|TRIM25|DDX58|FADD
KEGG_RNA_DEGRADATION	0.790343	0.896913	0.0356176	0.295531	0.776245	55	ENO1|LSM4|LSM6|C1D|DDX6|DCP1A|PARN|EXOSC8|LSM2|EXOSC4|DCP2|EXOSC3|TENT4A|CNOT6|CNOT9
KEGG_RNA_POLYMERASE	0.663522	0.857475	0.0883594	-0.307919	-0.87652	24	POLR3A|POLR2H|POLR1B|POLR3H|POLR1A|POLR2A|POLR2F
KEGG_SELENOAMINO_ACID_METABOLISM	0.914328	0.955375	0.0358449	0.278137	0.641909	23	AHCY|GGT6|SCLY|SEPHS2
KEGG_SMALL_CELL_LUNG_CANCER	0.604215	0.830395	0.0442407	0.327044	0.906459	83	PIK3CD|E2F2|FN1|CDK6|PIK3R5|CKS1B|PIK3CG|CCNE1|CDK4|SKP2|NOS2|CDKN2B|CASP9|TRAF1|XIAP|LAMA4|PIK3R3
KEGG_SNARE_INTERACTIONS_IN_VESICULAR_TRANSPORT	0.790503	0.896913	0.0400032	0.308045	0.75449	32	STX7|STX17|STX11|SNAP23|GOSR1|VTI1B|VAMP3|YKT6|SEC22B|STX8
KEGG_SPHINGOLIPID_METABOLISM	0.791892	0.896913	0.0383996	0.30117	0.747988	36	GLA|PLPP1|NEU3|B4GALT6|SGPP2|ACER1|SPHK2|SMPD1|SGPP1|DEGS2
KEGG_SPLICEOSOME	1	1	0.129443	-0.145023	-0.569358	117	PRPF6|ACIN1|DDX23|SNRNP70|SYF2|PRPF40B|PPIH|HNRNPA1|HSPA1A|SF3B3|THOC1|CTNNBL1|SNW1|PRPF3|SF3A3|DDX5|SRSF5|SF3B1|SART1|DHX8
KEGG_STARCH_AND_SUCROSE_METABOLISM	0.0729614	0.298964	0.197822	0.629353	1.50044	26	HK3|UGT1A6|GUSB|MGAM|UGT1A1|PYGL
KEGG_STEROID_BIOSYNTHESIS	0.00084329	0.0177091	0.477271	0.835462	1.81952	16	HSD17B7|CYP51A1|NSDHL|SQLE|SOAT1|LIPA|EBP|LSS|DHCR24|MSMO1|FDFT1
KEGG_STEROID_HORMONE_BIOSYNTHESIS	0.0762195	0.300228	0.199915	0.664174	1.48421	19	CYP1A1|HSD17B7|UGT1A6|CYP1B1|UGT1A1|HSD17B12
KEGG_SYSTEMIC_LUPUS_ERYTHEMATOSUS	0.171088	0.487165	0.118815	0.506582	1.27949	41	FCGR3B|CD40|HLA-DMB|TRIM21|FCGR2A|IL10|C1QB|ACTN4|HLA-DMA|C2|C1QC|C1R|SSB|RO60|CD28|H3-5|H3-3A|IFNG
KEGG_T_CELL_RECEPTOR_SIGNALING_PATHWAY	0.277081	0.647784	0.0806388	0.399515	1.13209	103	PTPRC|CARD11|VAV1|PIK3CD|GRB2|CD8A|LCP2|PTPN6|PIK3R5|NFKBIE|PIK3CG|CDK4|IL10|GRAP2|RHOA|CDC42|PIK3R3|CD8B|CBL|PAK2|ICOS|MAP3K14|NRAS
KEGG_TASTE_TRANSDUCTION	0.803545	0.896913	0.0418239	0.311674	0.719306	23	GNB1|GNAS|TAS2R60|PRKACB|PRKACA|KCNB1|TRPM5
KEGG_TERPENOID_BACKBONE_BIOSYNTHESIS	0.303797	0.648649	0.0937465	0.53763	1.15137	15	HMGCR|HMGCS1|ACAT2|MVD|IDI1|PDSS2|MVK
KEGG_TGF_BETA_SIGNALING_PATHWAY	0.947368	0.964593	0.103958	-0.211689	-0.771232	73	THBS1|BMP4|BMP6|FST|AMHR2|GDF5|ACVR1|RBL2|SMAD7|ID3|THBS3|CREBBP|CHRD|SMAD6|SMURF1|TGFB2|RPS6KB2|ZFYVE9|SMAD5|PPP2CB|TGFBR1
KEGG_THYROID_CANCER	0.954286	0.965783	0.0322153	0.242269	0.577051	28	TPM3|NCOA4|TFG|NRAS|CCND1|TP53|MAPK3|MAPK1
KEGG_TIGHT_JUNCTION	0.378151	0.738811	0.2114	-0.267942	-1.04378	110	CLDN2|MYH6|AFDN|CLDN19|MYL10|F11R|MYH15|MYL2|PPP2R2C|MYH3|PRKCG|LLGL2|MYH7|MYH14|PATJ|CGN|TJAP1|SRC|MAGI1|PARD3|CLDN4|CLDN1|CTNNA3|OCLN
KEGG_TOLL_LIKE_RECEPTOR_SIGNALING_PATHWAY	3.78716e-06	0.000318121	0.627257	0.732299	2.02815	85	IRF7|CXCL10|TLR1|IL1B|TLR9|STAT1|SPP1|CXCL11|TLR3|CCL4|PIK3CD|CXCL9|CCL3|CD40|TLR7|CD14|TLR8|IRF5|TLR2|PIK3R5|FADD|IFNAR2|PIK3CG
KEGG_TRYPTOPHAN_METABOLISM	0.432961	0.765657	0.0681513	0.410437	0.998316	31	CYP1A1|KMO|CYP1B1|ACAT2|CAT|ALDH1B1|IL4I1|WARS1|ACAT1|MAOA
KEGG_TYPE_I_DIABETES_MELLITUS	0.0041486	0.040998	0.407018	0.767584	1.76654	22	HLA-E|GZMB|IL1B|PTPRN|PRF1|LTA|HLA-DMB
KEGG_TYPE_II_DIABETES_MELLITUS	0.396887	0.74918	0.0687943	0.417966	1.06416	42	HK3|PIK3CD|PIK3R5|PIK3CG|MAFA
KEGG_TYROSINE_METABOLISM	0.120112	0.403575	0.149208	0.562442	1.37758	32	ALDH3B1|ALDH1A3|ADH7|ALDH3B2|ALDH3A1|AOC3|IL4I1|GOT2|MAOA|FAH|TYR|NAA80|MIF|MAOB|TYRP1
KEGG_UBIQUITIN_MEDIATED_PROTEOLYSIS	0.288889	0.647784	0.0770737	0.387931	1.11557	126	UBE2L6|UBA7|PML|BRCA1|CDC20|UBE2C|WWP1|CDC27|KLHL13|UBE2M|CDC26|SKP2|UBE2L3|FBXO4|XIAP|UBE2S|CBL|UBOX5|FZR1|UBA1|ELOC|SOCS1|UBE2Q1|CDC34|RNF7|CUL5
KEGG_VALINE_LEUCINE_AND_ISOLEUCINE_DEGRADATION	0.534371	0.808778	0.0545681	0.372199	0.944398	43	PCCA|OXCT1|HMGCS1|ACAT2|MCCC2|ALDH1B1|ACADSB|ACAA1|IL4I1|DBT|ACAT1|DLD|ACADM|HIBADH|ALDH9A1|MMUT|ALDH2|BCKDHB|HADH|BCAT2|ACADS|HSD17B10|ECHS1
KEGG_VASCULAR_SMOOTH_MUSCLE_CONTRACTION	0.725926	0.883736	0.138805	-0.233232	-0.891032	98	ITPR2|RAF1|ADCY1|MYLK2|RAMP2|PLA2G2D|ADCY9|ADCY8|RAMP3|ARHGEF1|ADCY6|PRKCG|RAMP1|PRKG1|ITPR3|PLCB4
KEGG_VASOPRESSIN_REGULATED_WATER_REABSORPTION	0.78629	0.896913	0.0928481	-0.248721	-0.811228	41	CREB5|AQP3|ADCY9|CREB3|ADCY6|DYNC2H1|DYNC1I1|STX4
KEGG_VEGF_SIGNALING_PATHWAY	0.62819	0.830395	0.0441523	0.326879	0.881103	68	RAC2|PIK3CD|PLA2G2E|PLCG2|PIK3R5|PIK3CG|KDR|RAC1|CASP9|CDC42|PIK3R3
KEGG_VIBRIO_CHOLERAE_INFECTION	0.829923	0.911288	0.0336033	0.282757	0.726531	46	PLCG2|ACTB|GNAS|TCIRG1|PRKACB|KDELR2|PRKACA|PDIA4|ACTG1|ATP6V0D2
KEGG_VIRAL_MYOCARDITIS	0.083871	0.320235	0.173748	0.53867	1.40304	52	HLA-E|RAC2|ITGB2|ITGAL|CD40|PRF1|SGCB|HLA-DMB|ACTB|RAC1|CASP3|CASP8|CASP9|HLA-DMA|DAG1|ACTG1|CAV1|MYH9|EIF4G2|MYH11
KEGG_WNT_SIGNALING_PATHWAY	0.927835	0.956296	0.145516	-0.204343	-0.817037	133	FRAT2|WNT2B|NFATC2|WNT9A|WNT11|PORCN|TCF7|SFRP5|FZD5|PRKCG|NFATC4|DVL2|CCND2|PLCB4|AXIN1|PPP2R5B|DAAM1|WNT16|TCF7L2|MAPK8|AXIN2|WNT2|DVL1|CREBBP|BTRC|WNT9B|CSNK2A2|NKD2|PSEN1|FZD3

## Sheet: 1.4 Lesion Day 14
pathway	pval	padj	log2err	ES	NES	size	leadingEdge
KEGG_ABC_TRANSPORTERS	0.549161	0.833678	0.0838361	0.342589	0.935093	35	TAP1|TAP2|ABCA1|ABCC5|ABCA5|ABCC1|ABCD4|ABCC3|ABCC4|ABCC6|ABCG2|ABCB1|ABCD3|ABCA12|ABCA7|ABCA2|ABCG1
KEGG_ACUTE_MYELOID_LEUKEMIA	0.195	0.52	0.157403	0.394413	1.18515	56	LEF1|BRAF|SOS1|TCF7L1|RUNX1|SOS2|PPARD|IKBKB|MTOR|PIK3CB|PIK3R3|KRAS|GRB2|RARA|TCF7L2|PML|KIT|IKBKG
KEGG_ADHERENS_JUNCTION	0.117359	0.440803	0.204295	0.402342	1.26204	70	NECTIN1|LEF1|CDH1|ACTN4|EGFR|TCF7L1|AFDN|EP300|WASL|CTNND1|FER|NECTIN4|PTPRF|SMAD2|PARD3|CREBBP|SSX2IP|ERBB2|FARP2|LMO7|TCF7L2|IGF1R|PTPN1|NECTIN2
KEGG_ADIPOCYTOKINE_SIGNALING_PATHWAY	0.489185	0.833678	0.0707899	-0.323296	-0.978563	62	RXRG|AKT3|CD36|IRS1|IRS2|PRKAG1|PCK2|TNF|ADIPOR1|LEPR|CPT1A|TRADD|SLC2A4|ACSL3|SLC2A1|SOCS3|PCK1|TNFRSF1A
KEGG_ALANINE_ASPARTATE_AND_GLUTAMATE_METABOLISM	0.916096	0.987523	0.0425878	-0.262664	-0.670329	27	GFPT2|GPT2|GLUL|GLUD2|ABAT|ACY3|NIT2|ASL|GOT2
KEGG_ALDOSTERONE_REGULATED_SODIUM_REABSORPTION	0.528912	0.833678	0.0679923	-0.344413	-0.95364	38	HSD11B1|SLC9A3R2|IGF1|IRS1|IRS2|FXYD2|ATP1A2|SGK1|ATP1B2|PIK3CA|PIK3R1
KEGG_ALLOGRAFT_REJECTION	0.780612	0.971429	0.0495902	-0.31631	-0.76308	20	CD86|FAS|IL4|TNF
KEGG_ALZHEIMERS_DISEASE	0.000167729	0.00704461	0.518848	-0.492724	-1.67751	146	CALM3|CAPN2|COX8A|BACE1|COX6A1|COX5B|PSEN2|FAS|COX6B1|SNCA|ATP5PO|EIF2AK3|CALM1|NDUFA1|SDHD|NDUFA4L2|NDUFA7|CHP2|COX7A2L|COX4I1|TNF|APBB1|CALM2|NDUFB9|ATP5F1B|NDUFS7|UQCRFS1|CDK5|NDUFB3|CASP3|COX6B2|COX4I2|NDUFA3|NDUFA4|COX6A2|BAD|ATP5MC3|BACE2|NDUFA6|NDUFB5|NDUFS8|CHP1|NDUFS5|RYR3|UQCR11|TNFRSF1A|NDUFB6|ATP5MC2|APP|NDUFS6|NDUFA8|PLCB1|UQCRC1|NDUFS4|NDUFV2|NDUFA10|HSD17B10|ATP5F1C|NDUFA2|COX6C|UQ…
KEGG_AMINO_SUGAR_AND_NUCLEOTIDE_SUGAR_METABOLISM	0.0783646	0.389189	0.208955	-0.474902	-1.3429	42	HEXA|GFPT2|UAP1|CYB5R3|GALK1|GNPDA1|UGDH|GNE|PGM1|UGP2|GMPPA|RENBP|GPI|HEXB|NANS
KEGG_AMINOACYL_TRNA_BIOSYNTHESIS	0.980488	0.989796	0.0557104	0.21926	0.620243	40	SEPSECS|VARS1|LARS2|RARS2|RARS1|AARS2|CARS1|TARS2|NARS2|CARS2|EARS2|FARS2|MARS2|IARS1|EPRS1|LARS1
KEGG_AMYOTROPHIC_LATERAL_SCLEROSIS_ALS	0.426117	0.795418	0.0795565	-0.354328	-1.01616	45	GPX1|SOD1|CHP2|BCL2|TNF|MAPK13|CASP3|BAD|RAC1|CHP1|SLC1A2|BAX|CCS|TNFRSF1A
KEGG_ANTIGEN_PROCESSING_AND_PRESENTATION	0.73012	0.94354	0.0692836	0.290726	0.832085	42	HLA-E|TAP1|TAP2|CIITA|LTA
KEGG_APOPTOSIS	0.327212	0.690208	0.0925529	-0.347754	-1.07698	79	CAPN2|AKT3|FAS|IL1RAP|NGF|TNFRSF10B|CHP2|BCL2|TNF|IRAK4|TRADD|CASP3|BAD|MYD88|PIK3CA|CHP1|BAX|PIK3R1|AIFM1|RIPK1|TNFRSF1A|ENDOG|NFKBIA|AKT1
KEGG_ARACHIDONIC_ACID_METABOLISM	0.105085	0.440803	0.17822	-0.471267	-1.31312	39	PTGIS|GPX7|PLA2G5|GPX1|CYP2E1|PTGES|PTGDS|CYP4F3
KEGG_ARGININE_AND_PROLINE_METABOLISM	0.329861	0.690208	0.0943564	-0.378986	-1.08613	46	ALDH3A2|P4HA2|MAOB|ALDH18A1|P4HA1|CKB|OAT|PYCR1|PYCR3|GLUL|ALDH2|GATM|SAT1|GLUD2|SAT2|ALDH7A1|ODC1|SRM|GAMT|NOS3|CKMT1B|CKM|PRODH|ASL|GOT2
KEGG_ARRHYTHMOGENIC_RIGHT_VENTRICULAR_CARDIOMYOPATHY_ARVC	0.0980392	0.433437	0.224966	0.416685	1.30027	68	GJA1|LEF1|DSC2|ITGA3|ITGB4|ACTN4|DSP|TCF7L1|DSG2|ITGB6|ITGA2
KEGG_AUTOIMMUNE_THYROID_DISEASE	0.88547	0.987523	0.044064	-0.290321	-0.688076	19	CD86|FAS|IL4|CD28|CD80|TG|GZMB|HLA-DOA|HLA-DMB|CD40
KEGG_AXON_GUIDANCE	0.775132	0.971429	0.0709609	0.256228	0.864864	120	EPHB1|EFNA5|GSK3B|SEMA4G|SEMA4D|PLXNA2|EFNB2|ROBO1|UNC5B|SEMA4A|NFAT5|ABLIM2|EFNB1|PPP3CB|PLXNB1|SEMA4C|PLXNA1|SEMA4B|EPHA1|SRGAP1|SEMA3D|EPHB3|ARHGEF12|PAK6|NTN4|SEMA7A|KRAS|RASA1|PAK2
KEGG_B_CELL_RECEPTOR_SIGNALING_PATHWAY	0.813445	0.98599	0.0471642	-0.265288	-0.812155	71	CD81|DAPP1|AKT3|NFATC4|PLCG2|PTPN6|CHP2|RASGRP3|RAC1|PIK3CA|CHP1|PIK3R1|NFATC2|NFKBIA|AKT1|MAP2K1|IFITM1|LYN|MAPK3|JUN
KEGG_BASAL_CELL_CARCINOMA	0.0717822	0.389189	0.266351	0.468636	1.39687	51	LEF1|SHH|GSK3B|PTCH2|PTCH1|TCF7L1|DVL3|FZD5|WNT10B|WNT3A|GLI1|WNT4|APC
KEGG_BASAL_TRANSCRIPTION_FACTORS	0.943782	0.987523	0.0409884	-0.244905	-0.642536	30	GTF2E1|TAF6|GTF2H1|TAF10
KEGG_BASE_EXCISION_REPAIR	0.508434	0.833678	0.0883594	0.359549	0.957268	31	POLB|PARP4|TDG|APEX2|NEIL3
KEGG_BETA_ALANINE_METABOLISM	0.317789	0.690208	0.0962406	-0.48895	-1.14001	18	ALDH3A2|MLYCD|ALDH2|ALDH7A1|SRM
KEGG_BIOSYNTHESIS_OF_UNSATURATED_FATTY_ACIDS	0.835924	0.987523	0.0471642	-0.316114	-0.737035	18	FADS1|ACOT1|SCD|HACD1|ELOVL5|ACOT7|FADS2
KEGG_BLADDER_CANCER	0.543689	0.833678	0.0850427	0.335934	0.943067	39	BRAF|CDH1|EGFR|E2F2|RB1|E2F3|MMP1|MMP9|KRAS|MDM2|ERBB2|CDKN1A
KEGG_BUTANOATE_METABOLISM	0.183219	0.512236	0.132147	-0.486843	-1.24244	27	HMGCS2|ALDH3A2|AACS|BDH2|ALDH2|ACSM1|ALDH7A1|ACAT1|ACAT2|ACADS|ABAT|PDHA1
KEGG_CALCIUM_SIGNALING_PATHWAY	0.533871	0.833678	0.0649408	-0.285456	-0.971547	145	PTGFR|CALM3|PDGFRA|PDE1A|PDGFRB|EDNRB|GNAS|SLC8A3|PLCE1|PTAFR|PLCG2|CALM1|GNA11|CHP2|CAMK4|F2R|HTR2A|ADCY2|CALM2|MYLK|P2RX4|CACNA1H|ADRA1B|CHP1|CHRM2|VDAC3|RYR3|ADCY1|NOS3|ADCY7|P2RX1|ADCY4|BST1|PLCB1|ADORA2B
KEGG_CARDIAC_MUSCLE_CONTRACTION	0.230252	0.560614	0.114751	-0.379466	-1.15992	67	COX8A|COX6A1|COX5B|COX6B1|TPM4|FXYD2|COX7A2L|CACNG1|COX4I1|TPM3|ATP1A2|CACNB3|UQCRFS1|COX6B2|COX4I2|ATP1B2|COX6A2|CACNA2D1|CACNG7
KEGG_CELL_ADHESION_MOLECULES_CAMS	0.466003	0.82602	0.0730744	-0.310416	-1.00153	103	ITGA9|CD34|CD86|SDC2|CADM3|JAM2|JAM3|ITGB1|PECAM1|CLDN2|PTPRM|MPZ|SELPLG|CADM1|VCAN|ITGAM|ICAM1|CDH2|ESAM|CLDN19|CLDN15|ITGA8|CLDN5|PVR|PDCD1|ICOSLG
KEGG_CELL_CYCLE	0.952255	0.987523	0.0610364	0.219108	0.739352	117	GSK3B|CDK6|YWHAZ|ESPL1|E2F2|EP300|RB1|CDC14A|ATR|RAD21|MAD2L1|SMAD2|ANAPC2|ANAPC1|PRKDC|YWHAE|CDC25C|E2F3|CDK1|CREBBP|CDC6|ORC4|ORC6|MDM2|SFN|CDKN2B|CDKN1A|STAG1|YWHAB|CDC14B|BUB1|TP53|YWHAG|CCNB1|HDAC1
KEGG_CHEMOKINE_SIGNALING_PATHWAY	0.63773	0.871045	0.0580984	-0.271545	-0.929572	156	CCL23|CCL11|GNG2|GNG11|AKT3|CCL24|CXCR3|GNAI2|CCR3|SHC3|ADCY5|CDC42|GNB5|PREX1|GNB4|GNG4|CXCL11|CCL22|ADCY2|NCF1|SHC1|RHOA|STAT5B|FOXO3|RASGRP2|RAC1|PIK3CA|GNGT2|BCAR1|PIK3R1|GSK3A|CXCR4|HCK|ADCY1|ADCY7|CXCL16|NFKBIA|ADCY4|GNB2|PLCB1|AKT1|GRK3|CCR2|MAP2K1|LYN|GNG7|ADCY6|GNAI3
KEGG_CHRONIC_MYELOID_LEUKEMIA	0.560197	0.833678	0.0840746	0.299908	0.94471	71	BRAF|CBL|CDK6|SOS1|RUNX1|E2F2|SOS2|RB1|CBLC|IKBKB|PIK3CB|PIK3R3|E2F3|KRAS|GRB2
KEGG_CITRATE_CYCLE_TCA_CYCLE	0.0599315	0.38725	0.24134	-0.556819	-1.44362	29	IDH3G|IDH2|IDH1|OGDHL|SDHD|PCK2|ACLY|ACO2|PCK1|IDH3B|PC|FH|PDHA1|MDH1|DLAT
KEGG_COLORECTAL_CANCER	0.711443	0.933769	0.0721798	0.28132	0.861292	61	LEF1|BRAF|GSK3B|MSH3|TCF7L1|APC|SMAD2|MLH1|PIK3CB|PIK3R3|KRAS
KEGG_COMPLEMENT_AND_COAGULATION_CASCADES	5.66753e-05	0.00476073	0.557332	-0.670651	-1.92281	47	F13A1|SERPINE1|A2M|C1QC|C5AR1|CD59|THBD|PLAUR|C3AR1|C4A|SERPING1|MASP1|PROS1|C1QA|C1R|TFPI|C8G|F2R|F5|C1QB
KEGG_CYSTEINE_AND_METHIONINE_METABOLISM	0.854922	0.987523	0.0461379	-0.287658	-0.73884	28	CDO1|MTAP
KEGG_CYTOKINE_CYTOKINE_RECEPTOR_INTERACTION	0.108475	0.440803	0.175204	-0.343055	-1.20185	189	CCL23|CCL11|PDGFRA|IL1R2|PDGFRB|TGFB3|GDF5|IFNGR2|IFNGR1|VEGFC|IL10RB|CCL24|PLEKHO2|TGFB2|MET|CXCR3|ACVRL1|FAS|TNFRSF21|IL1RAP|CCR3|TNFRSF11B|TGFBR2|TNFRSF10B|KITLG|IL4|CSF1R|CXCL11|TNF|CCL22|LEPR|IL22RA2|IFNAR2|IL11RA|IL6ST|EDA|AMHR2|CTF1|BMPR1B|CXCR4|IFNAR1|TNFRSF1A|CRLF2|PDGFA|IL7R|PDGFB|IL18|LTBR|TNFSF12|CXCL16|IL21R
KEGG_CYTOSOLIC_DNA_SENSING_PATHWAY	0.630695	0.868499	0.0764767	0.326292	0.890611	35	CXCL10|ZBP1|IKBKB|TBK1|ADAR|POLR3F|AIM2|POLR3A|IL33|IKBKG
KEGG_DILATED_CARDIOMYOPATHY	0.113487	0.440803	0.168238	-0.397027	-1.24957	84	ITGA9|TGFB3|IGF1|GNAS|ITGB5|ITGB1|LAMA2|TGFB2|ADCY5|ITGB3|TPM4|ACTG1|CACNG1|TNF|LMNA|ACTB|TPM3|ADCY2|CACNB3|ITGA10|ITGA8|MYBPC3|CACNA2D1|CACNG7|SGCG|ITGA11|SGCB|ADCY1|ADCY7|ADCY4|ITGB7|SGCD
KEGG_DNA_REPLICATION	0.556701	0.833678	0.0659816	-0.344168	-0.932316	34	RNASEH2C|MCM2|PCNA|POLE4|MCM3|POLD2|MCM4|RFC2|RPA2|POLD1|POLA2|PRIM1|POLE3|MCM6|RFC3|POLE2
KEGG_DORSO_VENTRAL_AXIS_FORMATION	0.18599	0.512236	0.158514	0.520687	1.27405	20	PIWIL2|NOTCH1|EGFR|SOS1|SOS2|KRAS|GRB2|ETV6|NOTCH3|NOTCH2
KEGG_DRUG_METABOLISM_CYTOCHROME_P450	0.116838	0.440803	0.169571	-0.491156	-1.33049	34	GSTM3|MAOB|GSTP1|GSTM1|CYP2E1|ALDH3A1|CYP2D6|GSTZ1|ADH5|ALDH1A3|FMO2|GSTK1|FMO1|ALDH3B1|ADH7|ADH1B
KEGG_DRUG_METABOLISM_OTHER_ENZYMES	0.985542	0.989796	0.0549074	0.209228	0.536311	26	UPP1|UGT1A4|GMPS|CES1|CES2|XDH
KEGG_ECM_RECEPTOR_INTERACTION	0.00455961	0.0696377	0.407018	-0.512076	-1.58182	77	COL6A1|THBS2|THBS3|ITGA9|SDC2|ITGB5|COL11A1|ITGB1|COL5A2|LAMC3|LAMA2|LAMA1|COL6A3|SPP1|THBS1|CD36|LAMA4|VTN|SV2C|COL6A2|COL3A1|LAMB2|ITGB3|COL1A2|CHAD|COL11A2|LAMC1|COL2A1|COL5A1|ITGA10|COL4A1|ITGA8
KEGG_ENDOCYTOSIS	0.943239	0.987523	0.0400846	-0.223929	-0.775908	167	RAB31|PDGFRA|EHD3|CLTA|SH3KBP1|ARFGAP3|VPS4A|HSPA8|MET|VPS28|CDC42|AP2A2|NEDD4|CSF1R|CHMP4B|SH3GL1|PSD|RAB5B|F2R|PLD2|FGFR3|ACAP3|FGFR4|AP2S1|EHD1|PIP5K1C|EHD4
KEGG_ENDOMETRIAL_CANCER	0.0717822	0.389189	0.266351	0.462302	1.37799	51	LEF1|BRAF|CDH1|GSK3B|EGFR|SOS1|TCF7L1|SOS2|APC|MLH1|PIK3CB|PIK3R3|KRAS|GRB2
KEGG_EPITHELIAL_CELL_SIGNALING_IN_HELICOBACTER_PYLORI_INFECTION	0.183639	0.512236	0.130106	-0.394032	-1.18865	60	ATP6V1F|JAM2|JAM3|MET|PLCG2|CDC42|ATP6V1B2|ATP6V0E1|ATP6V0D1|MAPK13|ATP6V0B|CASP3|ATP6AP1|RAC1|ATP6V1E1|ATP6V1G1
KEGG_ERBB_SIGNALING_PATHWAY	0.19	0.514839	0.159647	0.362984	1.17531	83	BRAF|CBL|GSK3B|CAMK2G|EGFR|SOS1|AREG|SOS2|GAB1|CBLC|TGFA|MTOR|ABL2|PIK3CB|MAP2K4|NRG2|PAK6|PIK3R3|KRAS|GRB2|PAK2
KEGG_ETHER_LIPID_METABOLISM	0.00949572	0.13294	0.38073	-0.634705	-1.61979	27	ENPP2|PLPP1|PLA2G5|PLPP3|LPCAT1|ENPP6|PLA2G2F|PAFAH1B2|PLD2|PLA2G7
KEGG_FATTY_ACID_METABOLISM	0.5382	0.833678	0.0670513	-0.3457	-0.94824	36	ALDH3A2|CPT2|GCDH|ADH5|ALDH2|CPT1A|ECI2|ACADVL|ACAA2|ACSL3|ALDH7A1|ACAT1|ADH7|ADH1B|ACAT2|ACADS
KEGG_FC_EPSILON_RI_SIGNALING_PATHWAY	0.875	0.987523	0.044064	-0.252171	-0.768007	69	PLA2G5|AKT3|FCER1G|PLCG2|IL4|PLA2G2F|TNF|MAPK13|MAP2K7|RAC1|PIK3CA|PIK3R1|AKT1|LAT|MAP2K1|LYN|MAPK3|MAP2K2|FYN|RAC2|PLA2G2D|AKT2|PRKCB|MS4A2|PRKCA|MAPK9|PIK3R2
KEGG_FC_GAMMA_R_MEDIATED_PHAGOCYTOSIS	0.0769231	0.389189	0.206588	-0.401706	-1.28279	91	ARPC1B|PLPP1|FCGR2A|PLPP3|AKT3|CFL1|PLCG2|CDC42|LIMK1|ARPC3|ARPC5|PLD2|NCF1|ARPC4|VASP|PIP5K1C|GSN|RAC1|PIK3CA|ARF6|SCIN|PIK3R1|HCK|CFL2|AKT1|LAT|MAP2K1|WASF3|LYN|MAPK3|CRK|PIP4K2B|ARPC2
KEGG_FOCAL_ADHESION	0.00125579	0.0210972	0.45506	-0.427739	-1.5013	191	CAV1|COL6A1|THBS2|CAPN2|PDGFRA|THBS3|ITGA9|PDGFRB|IGF1|ITGB5|COL11A1|ITGB1|CCND3|COL5A2|VEGFC|AKT3|LAMC3|LAMA2|MYL9|MET|LAMA1|COL6A3|SPP1|THBS1|LAMA4|VTN|COL6A2|ILK|PARVA|SHC3|CDC42|COL3A1|LAMB2|ITGB3|PPP1CA|CTNNB1|ACTG1|COL1A2|CHAD|PDGFD|COL11A2|MYL10|CAV3|BCL2|MYLPF|LAMC1|ACTB|COL2A1|SHC1|COL5A1|ACTN3|VASP|ITGA10|RHOA|MYLK|COL4A1|ITGA8|PIP5K1C|CCND1|BAD|RAC1|PIK3CA|COL4A2|BCAR1|PGF|PIK3R1|FLNA|…
KEGG_FRUCTOSE_AND_MANNOSE_METABOLISM	0.560748	0.833678	0.0813027	0.341823	0.925783	32	FBP1|PFKP|PMM2|HK2
KEGG_GALACTOSE_METABOLISM	0.268251	0.62592	0.105521	-0.470933	-1.15965	22	B4GALT2|GALK1|PFKL|GAA|GLB1|PGM1|UGP2
KEGG_GAP_JUNCTION	0.174204	0.512236	0.134273	-0.390793	-1.20717	77	PRKG2|LPAR1|PDGFRA|PDGFRB|GNAS|TUBA1A|GUCY1B1|TUBB2A|PRKG1|GNAI2|ADCY5|GUCY1A1|GNA11|PDGFD|TUBA1B|HTR2A|ADCY2
KEGG_GLIOMA	0.808333	0.98599	0.04707	-0.268368	-0.811941	61	CALM3|PDGFRA|PDGFRB|IGF1|AKT3|PLCG2|CALM1|SHC3
KEGG_GLUTATHIONE_METABOLISM	0.547297	0.833678	0.0659816	-0.338826	-0.949782	40	GPX7|GPX1|GSTM3|GSTP1|GSTM1|IDH2|IDH1|GSTZ1
KEGG_GLYCEROLIPID_METABOLISM	0.0376506	0.316265	0.321776	-0.51959	-1.46927	42	PLPP1|ALDH3A2|AWAT2|DGAT2|PLPP3|GPAT4|AKR1A1|AGPAT2|DGAT1|ALDH2
KEGG_GLYCEROPHOSPHOLIPID_METABOLISM	0.134454	0.451765	0.155242	-0.402201	-1.2313	71	PLPP1|PLA2G5|ETNK2|PLPP3|GPAT4|LPCAT1|PCYT1B|GPD1|AGPAT2|PEMT|PLA2G2F|LCAT|CRLS1|PLD2|GPD1L
KEGG_GLYCINE_SERINE_AND_THREONINE_METABOLISM	0.462867	0.82602	0.0755015	-0.400812	-1.00957	25	MAOB|ALAS2|SRR|GATM|GAMT|GLYCTK|CHDH|AMT|BHMT|GLDC|PSAT1
KEGG_GLYCOLYSIS_GLUCONEOGENESIS	0.51074	0.833678	0.0875697	0.324102	0.959893	49	FBP1|ADH6|PGM2|PFKP
KEGG_GLYCOSAMINOGLYCAN_BIOSYNTHESIS_CHONDROITIN_SULFATE	0.000296786	0.009972	0.498493	-0.788069	-1.86776	19	CHST11|CHPF|XYLT1|CHST12|DSE|CSGALNACT2|CHSY1|CHSY3|UST|CHPF2
KEGG_GLYCOSAMINOGLYCAN_BIOSYNTHESIS_HEPARAN_SULFATE	0.0185746	0.214226	0.352488	-0.649678	-1.5889	21	HS3ST3A1|XYLT1|GLCE|HS3ST3B1|EXTL2|EXT1|HS3ST1|HS6ST2|EXTL1|B4GALT7|HS2ST1
KEGG_GLYCOSAMINOGLYCAN_DEGRADATION	0.000865355	0.0185665	0.477271	-0.747142	-1.80244	20	HEXA|HS3ST3A1|HGSNAT|HS3ST3B1|GLB1|HPSE|GALNS|GNS|GUSB
KEGG_GLYCOSPHINGOLIPID_BIOSYNTHESIS_GANGLIO_SERIES	0.127178	0.445122	0.16318	-0.598654	-1.33362	15	HEXA|GLB1|ST6GALNAC6|ST3GAL5|ST6GALNAC4|ST6GALNAC5|HEXB
KEGG_GLYCOSPHINGOLIPID_BIOSYNTHESIS_LACTO_AND_NEOLACTO_SERIES	0.37133	0.725389	0.0873098	-0.469598	-1.09489	18	B4GALT2|ST3GAL3|ST3GAL6|FUT4|ST3GAL4|B3GNT3|B4GALT1|FUT7
KEGG_GLYCOSYLPHOSPHATIDYLINOSITOL_GPI_ANCHOR_BIOSYNTHESIS	0.4038	0.76223	0.100991	0.408479	1.03586	24	PIGW|PIGM|PIGB|PIGL|PIGO|GPLD1
KEGG_GNRH_SIGNALING_PATHWAY	0.590835	0.83412	0.0607719	-0.296813	-0.937275	85	CALM3|MMP2|PLA2G5|GNAS|CALM1|ADCY5|CDC42|ATF4|GNA11|PLA2G2F|PLD2|ADCY2|MAP3K3|CALM2|MAPK13
KEGG_GRAFT_VERSUS_HOST_DISEASE	0.865707	0.987523	0.0607719	0.282402	0.686395	19	HLA-E|FASLG|KLRD1
KEGG_HEDGEHOG_SIGNALING_PATHWAY	0.0857143	0.389189	0.237794	0.453409	1.31831	45	SHH|GSK3B|PTCH2|CSNK1G1|PTCH1|WNT10B|WNT3A|GLI1|WNT4
KEGG_HEMATOPOIETIC_CELL_LINEAGE	0.332779	0.690208	0.0913924	-0.357857	-1.08317	62	IL1R2|CD34|CD59|CD36|ITGAM|KITLG|ITGB3|IL4|CSF1R|TNF|CD9|IL11RA|CD14|CD37|IL7R|CR1
KEGG_HISTIDINE_METABOLISM	0.0466321	0.340617	0.276501	-0.580767	-1.46284	25	HDC|ALDH3A2|MAOB|ALDH3A1|ALDH2|ALDH1A3|ALDH7A1|ALDH3B1
KEGG_HOMOLOGOUS_RECOMBINATION	0.879518	0.987523	0.0602484	0.271645	0.696303	26	XRCC3|BLM|BRCA2|RAD51|SSBP1|TOP3A|TOP3B|MRE11|RAD54B
KEGG_HUNTINGTONS_DISEASE	0.000884117	0.0185665	0.477271	-0.469492	-1.60522	150	CLTA|PPARG|GPX1|COX8A|SOD1|COX6A1|CREB3L3|COX5B|HIP1|POLR2F|POLR2J3|COX6B1|ATP5PO|NDUFA1|AP2A2|IFT57|TGM2|POLR2H|SDHD|NDUFA4L2|CREB3|NDUFA7|COX7A2L|COX4I1|DNAH1|NDUFB9|ATP5F1B|NDUFS7|AP2S1|POLR2G|UQCRFS1|NDUFB3|CASP3|COX6B2|COX4I2|NDUFA3|NDUFA4|COX6A2|ATP5MC3|NDUFA6|NDUFB5|POLR2E|NDUFS8|NDUFS5|BAX|POLR2I|VDAC3|UQCR11|AP2B1|NDUFB6|ATP5MC2|NDUFS6|NDUFA8|PLCB1|UQCRC1|NDUFS4|NDUFV2|NDUFA10|ATP5F1C|ND…
KEGG_HYPERTROPHIC_CARDIOMYOPATHY_HCM	0.165261	0.512236	0.138805	-0.391067	-1.20721	78	ITGA9|TGFB3|IGF1|ITGB5|ITGB1|LAMA2|TGFB2|ACE|ITGB3|PRKAG1|TPM4|ACTG1|CACNG1|TNF|LMNA|ACTB|TPM3|CACNB3|ITGA10|ITGA8|MYBPC3|CACNA2D1|CACNG7|SGCG|ITGA11|SGCB
KEGG_INOSITOL_PHOSPHATE_METABOLISM	0.899833	0.987523	0.0422468	-0.249	-0.735634	52	PLCE1|PLCG2|TPI1|INPP1|IMPA1|ISYNA1|PIP5K1C|ALDH6A1|PIK3CA
KEGG_INSULIN_SIGNALING_PATHWAY	0.7888	0.9744	0.0463228	-0.253604	-0.85071	127	PDE3B|CALM3|RHOQ|EIF4EBP1|AKT3|FLOT2|PDE3A|TRIP10|CALM1|IRS1|SHC3|IRS2|FBP2|PRKAG1|PCK2|PPP1CA|MKNK2|FLOT1|PPP1R3C|SHC1|CALM2|PYGL|SLC2A4
KEGG_INTESTINAL_IMMUNE_NETWORK_FOR_IGA_PRODUCTION	0.51448	0.833678	0.0694481	-0.363601	-0.953949	30	CD86|IL4|ICOSLG|CXCR4|CD28|LTBR|CD80|ITGB7|CCL27|HLA-DOA|HLA-DMB|CD40|ITGA4
KEGG_JAK_STAT_SIGNALING_PATHWAY	0.517241	0.833678	0.0928481	0.287832	0.971253	117	CNTFR|SPRED2|CBL|SOS1|STAT1|PRLR|SOS2|EP300|CBLC|STAT2|IL20RB|IL12RB2|PIK3CB|IL20RA|IL4R|CISH|PIK3R3|IL15RA|CREBBP|SOCS4|GRB2
KEGG_LEISHMANIA_INFECTION	0.0246455	0.258778	0.352488	-0.486574	-1.47036	59	FCGR2A|CYBA|TGFB3|ITGB1|IFNGR2|IFNGR1|TGFB2|ITGAM|PTPN6|IL4|TLR4|TNF|NCF1|IRAK4|MAPK13|TLR2
KEGG_LEUKOCYTE_TRANSENDOTHELIAL_MIGRATION	0.0306678	0.271168	0.352488	-0.426465	-1.37608	100	MMP2|CYBA|JAM2|JAM3|ITGB1|MYL9|PECAM1|CLDN2|GNAI2|PLCG2|CDC42|ITGAM|ICAM1|CTNNB1|ACTG1|THY1|MYL10|MYLPF|ESAM|ACTB|CLDN19|NCF1|MAPK13|CLDN15|ACTN3|VASP|RHOA|CLDN5|RAC1|PIK3CA|CLDN11|BCAR1|PIK3R1|CXCR4|SIPA1|NCF4
KEGG_LINOLEIC_ACID_METABOLISM	0.461672	0.82602	0.0760837	-0.456444	-1.01682	15	PLA2G5|CYP2E1|PLA2G2F
KEGG_LONG_TERM_DEPRESSION	0.117355	0.440803	0.165657	-0.421037	-1.26616	57	PRKG2|GNAZ|PLA2G5|IGF1|GNAS|GNA12|GUCY1B1|PRKG1|GNAI2|GUCY1A1|GNA11|PLA2G2F
KEGG_LONG_TERM_POTENTIATION	0.838308	0.987523	0.0640704	0.256081	0.78402	61	BRAF|RPS6KA3|CAMK2G|GRIA1|EP300|PPP3CB|ITPR3|CREBBP|CALML5|KRAS
KEGG_LYSINE_DEGRADATION	0.649153	0.879497	0.0579755	-0.316336	-0.881424	39	PLOD1|ALDH3A2|PLOD3|PLOD2|OGDHL|GCDH|ALDH2|AASS
KEGG_LYSOSOME	0.0191273	0.214226	0.352488	-0.433089	-1.41747	112	HEXA|LIPA|CTSK|CLTA|GM2A|NPC2|CD63|CTSA|LAMP1|LGMN|HGSNAT|FUCA1|GAA|ASAH1|LAPTM4A|GLB1|CTSD|PSAP|GALNS|GNS|CTSS|CTSZ|NAGA|CTSG|CTSF|IGF2R|ARSA|GNPTG|ACP2|GUSB|SUMF1|CTSH|GBA|ATP6V0D1
KEGG_MAPK_SIGNALING_PATHWAY	0.529412	0.833678	0.0673624	-0.267004	-0.965941	241	FGF2|NTRK2|PDGFRA|IL1R2|PLA2G5|MAPK8IP1|PDGFRB|TGFB3|RRAS|GNA12|AKT3|MAX|HSPA8|GADD45B|TGFB2|FGF7|NFATC4|FAS|FGF16|CDC42|RRAS2|TGFBR2|ECSIT|NGF|MECOM|ATF4|CHP2|CACNG1|JUND|PLA2G2F|TNF|MKNK2|MAP3K3|MAPK13|PTPN7|FGFR3|CACNB3|FGFR4|RASGRP3|CASP3|RASGRP2|FGFR1|MAP2K7|CACNA2D1|FGF18|RAC1|CACNG7|CACNA1H|MRAS|CHP1|CD14|FLNA|TNFRSF1A|PDGFA|FGF11|FGF9|NFATC2|PDGFB|NTF3
KEGG_MELANOGENESIS	0.153846	0.495115	0.142057	-0.374794	-1.19685	91	FZD9|CALM3|TYRP1|DCT|EDNRB|GNAS|MC1R|CREB3L3|GNAI2|FZD2|CALM1|ADCY5|TYR|KITLG|CREB3|CTNNB1
KEGG_MELANOMA	0.623441	0.865605	0.0791317	0.296869	0.909851	62	FGF5|BRAF|CDH1|EGFR|CDK6|E2F2|RB1
KEGG_METABOLISM_OF_XENOBIOTICS_BY_CYTOCHROME_P450	0.198606	0.521341	0.127505	-0.458486	-1.22182	32	EPHX1|GSTM3|GSTP1|GSTM1|CYP2E1|CYP1A1|ALDH3A1|GSTZ1|ADH5|ALDH1A3|DHDH|GSTK1|ALDH3B1|ADH7|ADH1B|CYP1B1|CYP2F1
KEGG_MISMATCH_REPAIR	0.895122	0.987523	0.0599892	0.268736	0.66002	21	MSH3|MLH1|SSBP1|MLH3|MSH6|PMS2
KEGG_MTOR_SIGNALING_PATHWAY	0.750424	0.962376	0.0513223	-0.284451	-0.832415	50	EIF4EBP1|IGF1|ULK2|VEGFC|AKT3|CAB39L
KEGG_N_GLYCAN_BIOSYNTHESIS	0.04632	0.340617	0.321776	-0.518813	-1.47827	44	B4GALT2|RPN2|STT3A|MAN1A1|MGAT1|MGAT2|MAN1B1|DDOST|MAN1A2|DAD1|FUT8|MOGS|MGAT3|MGAT4B|RPN1|ALG5|ST6GAL1|B4GALT1|STT3B
KEGG_NATURAL_KILLER_CELL_MEDIATED_CYTOTOXICITY	0.927184	0.987523	0.0394367	-0.234965	-0.750268	90	TYROBP|IFNGR2|IFNGR1|FCER1G|NFATC4|FAS|PLCG2|SHC3|TNFRSF10B|ICAM1|PTPN6|CHP2|CD48|TNF|SHC1|IFNAR2|CASP3|RAC1|PIK3CA|CHP1|PIK3R1|IFNAR1
KEGG_NEUROACTIVE_LIGAND_RECEPTOR_INTERACTION	0.357945	0.717846	0.0852885	-0.308484	-1.04803	140	PTGFR|S1PR2|LPAR1|S1PR1|EDNRB|C5AR1|ADCYAP1R1|C3AR1|MC1R|AGTR2|PTH1R|PTAFR|CHRM4|ADRA2A|CTSG|TSPO|GLRB|P2RY6|GRIN3A|VIPR2|F2R|HTR2A|LEPR|P2RX4|LPAR4|GALR2|SSTR2|GRIA3|ADORA1|F2RL2|ADRA1B|CHRM2|NPY1R
KEGG_NEUROTROPHIN_SIGNALING_PATHWAY	0.467095	0.82602	0.0713053	-0.30086	-1.00266	122	CALM3|YWHAH|MAGED1|NTRK2|ARHGDIB|AKT3|PLCG2|CALM1|IRS1|SHC3|CDC42|NGF|IRS2|ATF4|BCL2|ARHGDIA|CAMK4|IRAK4|SHC1|MAP3K3|CALM2|MAPK13|RHOA|FOXO3|BEX3|SH2B3|YWHAQ|MAP2K7|BAD|RAC1|PIK3CA
KEGG_NICOTINATE_AND_NICOTINAMIDE_METABOLISM	0.35034	0.71777	0.0897105	-0.432882	-1.07504	23	ENPP1|NT5E|NADK|NNMT|PNP|NMNAT1|ENPP3|BST1
KEGG_NITROGEN_METABOLISM	0.18599	0.512236	0.158514	0.519562	1.2713	20	CA6|CPS1|CA12|CA2
KEGG_NOD_LIKE_RECEPTOR_SIGNALING_PATHWAY	0.946488	0.987523	0.0400032	-0.232997	-0.684356	51	CCL11|HSP90AA1|TNF|MAPK13|MEFV|HSP90B1|TRIP6|NLRP1|IL18|NFKBIA
KEGG_NON_SMALL_CELL_LUNG_CANCER	0.395522	0.755088	0.105125	0.346245	1.03111	53	BRAF|EGFR|CDK6|SOS1|E2F2|SOS2|RB1|TGFA|PIK3CB|PIK3R3|E2F3|KRAS|GRB2
KEGG_NOTCH_SIGNALING_PATHWAY	0.118072	0.440803	0.202072	0.450153	1.28838	42	JAG1|NOTCH1|DVL3|EP300|MAML3|NCOR2|JAG2|NCSTN|MAML1|CREBBP|DTX4|NOTCH3|NUMB|NOTCH2|RBPJ
KEGG_NUCLEOTIDE_EXCISION_REPAIR	0.958974	0.988391	0.0404114	-0.234231	-0.659601	41	GTF2H1|PCNA|POLE4|POLD2|CETN2|CCNH|CUL4A|RFC2|RPA2|POLD1|XPA|RAD23B|DDB1|POLE3|RAD23A
KEGG_O_GLYCAN_BIOSYNTHESIS	0.156197	0.495115	0.143759	-0.516978	-1.27303	22	GALNT16|GALNT10|B4GALT5|GALNT15|C1GALT1C1
KEGG_OLFACTORY_TRANSDUCTION	0.291312	0.670416	0.100633	-0.453686	-1.1499	26	PRKG2|CALM3|PRKG1|CALM1|CALM2|CNGB1|GUCA1A
KEGG_ONE_CARBON_POOL_BY_FOLATE	0.318182	0.690208	0.0968878	-0.505874	-1.14697	16	MTHFD1L|MTHFD2|DHFR|ATIC|MTHFR|ALDH1L1
KEGG_OOCYTE_MEIOSIS	0.723967	0.942841	0.0517405	-0.272555	-0.876816	98	CALM3|YWHAH|IGF1|PPP2R5B|PPP2R5D|CALM1|ADCY5|ANAPC11|PPP2R5A|PPP1CA|CHP2|ADCY2|CUL1|FBXW11|CALM2|PPP2CB|YWHAQ|CDK2|PPP2R1A|CHP1
KEGG_OXIDATIVE_PHOSPHORYLATION	0.0178509	0.214226	0.352488	-0.43757	-1.43366	111	COX8A|ATP6V1F|COX6A1|COX5B|COX6B1|ATP5PO|NDUFA1|ATP6V1B2|SDHD|NDUFA4L2|NDUFA7|COX7A2L|COX4I1|ATP6V0E1|ATP6V0D1|NDUFB9|NDUFA11|ATP5F1B|NDUFS7|ATP6V0B|UQCRFS1|NDUFB3|COX6B2|COX4I2|PPA1|NDUFA3|NDUFA4|COX6A2|ATP6AP1|ATP5MC3|NDUFA6|ATP6V1E1|NDUFB5|NDUFS8|NDUFS5|COX15|ATP6V1G1|UQCR11|NDUFB6|ATP5MC2|NDUFS6|ATP5MF|NDUFA8|UQCRC1|NDUFS4|NDUFV2|NDUFA10|ATP5F1C|NDUFA2|COX6C|UQCRHL|ATP5F1A|NDUFA5
KEGG_P53_SIGNALING_PATHWAY	0.210084	0.534759	0.120985	-0.387067	-1.17514	64	IGFBP3|SERPINE1|SHISA5|IGF1|CCND3|GADD45B|THBS1|FAS|TNFRSF10B|STEAP3|CASP3|CHEK1|CCND1|CDK2|CCNG1|SESN1|BAX
KEGG_PANCREATIC_CANCER	0.9	0.987523	0.0597318	0.239516	0.75201	69	BRAF|EGFR|CDK6|STAT1|E2F2|RB1|TGFA|IKBKB|BRCA2|SMAD2|PIK3CB|RAD51|PIK3R3|E2F3|KRAS
KEGG_PARKINSONS_DISEASE	0.000403576	0.0113001	0.498493	-0.518048	-1.68724	107	UBE2J1|COX8A|HTRA2|COX6A1|COX5B|COX6B1|SNCA|ATP5PO|NDUFA1|PINK1|SDHD|PARK7|NDUFA4L2|NDUFA7|UBE2L6|COX7A2L|COX4I1|NDUFB9|ATP5F1B|NDUFS7|UQCRFS1|NDUFB3|CASP3|COX6B2|COX4I2|NDUFA3|NDUFA4|COX6A2|ATP5MC3|NDUFA6|NDUFB5|NDUFS8|NDUFS5|VDAC3|UQCR11|NDUFB6|ATP5MC2|NDUFS6|NDUFA8|UQCRC1|NDUFS4|NDUFV2|NDUFA10|ATP5F1C|NDUFA2|COX6C|UQCRHL|ATP5F1A|NDUFA5|SLC25A4|ATP5PD|CYC1|VDAC2|MT-ND1|UQCR10|NDUFS2|SLC18A2
KEGG_PATHOGENIC_ESCHERICHIA_COLI_INFECTION	0.132428	0.451765	0.157403	-0.43636	-1.27696	50	ARPC1B|ITGB1|TUBA1A|TUBB2A|CDC42|ARPC3|ARPC5|CTNNB1|ACTG1|TLR4|TUBA1B|ACTB|ARPC4|RHOA|NCK2|YWHAQ
KEGG_PATHWAYS_IN_CANCER	0.674603	0.899471	0.0780892	0.242523	0.923254	302	FGF5|LEF1|SHH|BRAF|CBL|CDH1|ITGA3|GSK3B|PTCH2|LAMA5|LAMA3|AR|MSH3|EGFR|CDK6|PTCH1|SOS1|TCF7L1|DVL3|RUNX1|STAT1|FZD5|NOS2|E2F2|WNT10B|SOS2|ITGA2|EP300|WNT3A|RB1|PPARD|GLI1|XIAP|CBLC|TGFA|IKBKB|BRCA2|WNT4|APC|SMAD2|FGF22|MTOR|MLH1|LAMC2|PIK3CB|FOXO1|RAD51|TRAF5|PIK3R3|E2F3|MMP1|MMP9|CREBBP|KRAS|EGLN3|GRB2|TRAF6|BMP2|PTGS2|RARA
KEGG_PENTOSE_PHOSPHATE_PATHWAY	0.363196	0.717846	0.10882	0.428644	1.07069	22	FBP1|PGM2|PFKP
KEGG_PEROXISOME	0.315789	0.690208	0.0956031	-0.356862	-1.09192	72	PXMP2|SOD1|MLYCD|MPV17|IDH2|IDH1|ECH1|NUDT19|ACOX2|ECI2|PMVK|PEX13|CRAT|PXMP4|ACSL3|GSTK1|DHRS4|DECR2
KEGG_PHENYLALANINE_METABOLISM	0.301394	0.684245	0.0999277	-0.519345	-1.15695	15	MAOB|ALDH3A1|ALDH1A3|MIF|ALDH3B1|PRDX6|DDC|GOT2
KEGG_PHOSPHATIDYLINOSITOL_SIGNALING_SYSTEM	0.989796	0.989796	0.0387167	-0.195756	-0.599672	74	CALM3|PLCE1|PLCG2|CALM1|INPP1|CALM2|IMPA1|PIP5K1C|PIK3CA|CDS2|PIK3R1
KEGG_PORPHYRIN_AND_CHLOROPHYLL_METABOLISM	0.176166	0.512236	0.135741	-0.501816	-1.26397	25	CP|ALAS2|HMOX1|GUSB|HMOX2|BLVRB|BLVRA|COX15|UROD
KEGG_PPAR_SIGNALING_PATHWAY	0.0805369	0.389189	0.204295	-0.453547	-1.34249	54	NR1H3|HMGCS2|ANGPTL4|PPARG|FABP4|RXRG|DBI|CD36|ILK|CPT2|PCK2|ACOX2|CPT1A|SCD
KEGG_PRIMARY_IMMUNODEFICIENCY	0.125301	0.445122	0.195789	0.501017	1.32531	30	TAP1|TAP2|CIITA|DCLRE1C|RFX5|CD40LG|IKBKG|CD3E|CD8A|CD8B|CD79A
KEGG_PRION_DISEASES	0.0783646	0.389189	0.208955	-0.524857	-1.39481	31	C1QC|SOD1|PRNP|C1QA|C8G|LAMC1|HSPA5|STIP1|C1QB|NCAM1|BAX|MAP2K1|HSPA1A|MAPK3|MAP2K2|FYN
KEGG_PROGESTERONE_MEDIATED_OOCYTE_MATURATION	0.603015	0.844221	0.0609039	-0.300589	-0.928527	77	PDE3B|IGF1|AKT3|GNAI2|PDE3A|ADCY5|ANAPC11|HSP90AA1|ADCY2|MAPK13|CDK2|PIK3CA|PIK3R1|CDC16|ADCY1|ADCY7|ADCY4|AKT1|MAP2K1|ADCY6|GNAI3|MAPK3
KEGG_PROPANOATE_METABOLISM	0.815789	0.98599	0.0635008	0.287688	0.754875	29	PCCA|ACACB
KEGG_PROSTATE_CANCER	0.386189	0.745745	0.108394	0.312713	1.01222	85	LEF1|BRAF|GSK3B|AR|EGFR|SOS1|TCF7L1|E2F2|SOS2|EP300|RB1|CREB5|TGFA|IKBKB|MTOR|PIK3CB|FOXO1|PIK3R3|E2F3|CREBBP|KRAS|GRB2|MDM2|ERBB2|TCF7L2|CDKN1A|IGF1R|IKBKG
KEGG_PROTEASOME	0.86747	0.987523	0.0609039	0.259805	0.743586	42	PSMD11|PSMB9|PSME3|PSME4|PSMD7|PSMB8|PSMD3|PSMC2|PSMD14|PSMC4|PSME2|IFNG
KEGG_PROTEIN_EXPORT	0.144312	0.475382	0.15017	-0.529847	-1.30472	22	SRP14|OXA1L|SEC61A1|HSPA5|SEC62|SRPRB|SPCS2|SRP19|SPCS1|SRPRA
KEGG_PROXIMAL_TUBULE_BICARBONATE_RECLAMATION	0.208829	0.534759	0.122108	-0.495389	-1.21987	22	AQP1|SLC25A10|PCK2|FXYD2|ATP1A2|SLC9A3|GLUD2|ATP1B2
KEGG_PURINE_METABOLISM	0.00105728	0.0197359	0.45506	-0.468938	-1.5827	135	PDE3B|PAPSS2|ENTPD1|NUDT9|PDE1A|PAICS|ENPP1|NT5E|GUCY1B1|ENTPD2|PDE10A|POLR2F|PDE5A|GMPR|PDE3A|POLR2J3|NPR2|ADCY5|POLR2H|GUCY1A1|PRPS1|IMPDH1|ADK|PDE4D|IMPDH2|PDE7B|ADCY2|APRT|GUK1|PNP|POLR2G|POLR1C|GUCY2F|POLE4|POLR2E|PKM|ATIC|POLR2I|POLD2|AK1|ADCY1|ENPP3|ADCY7|ADCY4
KEGG_PYRIMIDINE_METABOLISM	0.988487	0.989796	0.0372254	-0.197621	-0.621979	84	ENTPD1|NT5E|POLR2F|POLR2J3|POLR2H|UMPS|CTPS2|PNP|POLR2G|POLR1C|POLE4|POLR2E|POLR2I|POLD2|UCKL1
KEGG_PYRUVATE_METABOLISM	0.575601	0.834104	0.0643583	-0.336258	-0.910889	34	ALDH3A2|HAGH|PCK2|ALDH2|ALDH7A1|GRHPR|PKM|ACAT1|PCK1|ACAT2|PC|PDHA1|GLO1|MDH1|DLAT
KEGG_REGULATION_OF_ACTIN_CYTOSKELETON	0.252115	0.596554	0.10925	-0.312411	-1.09504	190	ARPC1B|FGF2|PDGFRA|ITGA9|ARHGEF6|PDGFRB|ITGB5|ITGB1|RRAS|GNA12|TMSB4Y|MYL9|FGF7|CFL1|CHRM4|FGF16|MYH10|BRK1|CDC42|RRAS2|ITGAM|ITGB3|LIMK1|ARPC3|PPP1CA|ARPC5|ACTG1|PDGFD|MYL10|MYLPF|FGD1|PFN1|ACTB|F2R|IQGAP2|FGFR3|ACTN3|ARPC4|ITGA10|RHOA|FGFR4|MYLK|RDX|ITGA8|PIP5K1C|FGFR1|FGF18|GSN|RAC1|PIK3CA|MRAS|SCIN|CHRM2|BCAR1|CD14|PIK3R1|APC2|ITGA11|PAK4|NCKAP1L|PDGFA|FGF11|CFL2|FGF9|PDGFB|ABI2
KEGG_REGULATION_OF_AUTOPHAGY	0.0748299	0.389189	0.213928	-0.583925	-1.40868	20	GABARAP|GABARAPL1|ULK2
KEGG_RENAL_CELL_CARCINOMA	0.67395	0.899471	0.0558265	-0.289839	-0.885957	67	ETS1|TGFB3|VEGFC|AKT3|TGFB2|MET|CDC42|FLCN|SLC2A1|VHL|RAC1|PIK3CA|PGF|PIK3R1|PAK4|PDGFB|AKT1|EGLN2|FH|MAP2K1|HIF1A|MAPK3|JUN|CRK|VEGFB|HGF|MAP2K2
KEGG_RENIN_ANGIOTENSIN_SYSTEM	0.0522648	0.365854	0.261664	-0.654163	-1.45728	15	CMA1|CPA3|CTSA|AGTR2|THOP1|ACE|CTSG|ENPEP
KEGG_RETINOL_METABOLISM	0.582038	0.834104	0.0640704	-0.356527	-0.91573	28	CYP26A1|AWAT2|DGAT2|RDH11|CYP1A1|RETSAT|DHRS3|ADH5|DGAT1|ALDH1A1|CYP26B1|DHRS4|ADH7|ADH1B
KEGG_RIBOFLAVIN_METABOLISM	0.127178	0.445122	0.16318	-0.600282	-1.33725	15	ENPP1|TYR|ACP2|RFK|MTMR6|MTMR7|ENPP3
KEGG_RIBOSOME	3.10266e-07	5.21247e-05	0.674963	-0.687111	-2.08607	64	RPS26|RPL27A|RPS11|RPL10A|RPL18A|RPS29|RPL26|RPS27|RPL29|RPS28|RPL8|RPL31|RPL32|RPL38|RPL37A|RPL28|RPS13|RPL14|RPL37|RPS8|RSL24D1|RPS25|RPS23|RPL19|RPS5|RPL35|RPS16|FAU|RPS4X|RPS2|RPL23|RPL18|RPL36A|RPS3|RPL27|RPL30|RPLP1|RPS15|RPS20|RPL6|RPS7|RPL34|RPL13|RPL12|RPS9|RPL7|RPS27L|RPS3A
KEGG_RIG_I_LIKE_RECEPTOR_SIGNALING_PATHWAY	0.472155	0.826271	0.0928481	0.330606	0.980808	50	MAP3K1|CXCL10|ISG15|IFIH1|TRIM25|IKBKB|TBK1
KEGG_RNA_DEGRADATION	0.0288287	0.271168	0.352488	0.493407	1.47259	55	XRN1|DDX6|CNOT6|CNOT4|PARN|MTREX|CNOT3|DCP1A|DCP1B|EXOSC7|ZCCHC7|CNOT6L|EDC3|TTC37|EXOSC9|DIS3|PATL1|PAPOLB|DCP2|PAPOLG|CNOT1|EXOSC1|CNOT10|TENT4A
KEGG_RNA_POLYMERASE	0.449225	0.82602	0.0768737	-0.402841	-1.00622	24	POLR2F|POLR2J3|POLR2H|POLR2G|POLR1C|POLR2E|POLR2I
KEGG_SELENOAMINO_ACID_METABOLISM	0.841837	0.987523	0.0461379	-0.299783	-0.744498	23	PAPSS2
KEGG_SMALL_CELL_LUNG_CANCER	0.938538	0.987523	0.0400846	-0.232889	-0.728557	83	ITGB1|RXRG|AKT3|LAMC3|MAX|LAMA2|LAMA1|LAMA4|TRAF4|LAMB2|BCL2|LAMC1|COL4A1|CCND1|CDK2|PIK3CA|COL4A2|PIK3R1
KEGG_SNARE_INTERACTIONS_IN_VESICULAR_TRANSPORT	0.87108	0.987523	0.045679	-0.271493	-0.723501	32	GOSR2|STX2|USE1|SNAP29|SNAP47|VAMP8|SNAP23|VAMP3|STX5|STX1A|SEC22B
KEGG_SPHINGOLIPID_METABOLISM	0.000119821	0.00671	0.538434	-0.692051	-1.89826	36	DEGS2|PLPP1|DEGS1|SPTLC1|ASAH1|PLPP3|GLB1|SGPP2|SGMS2|ARSA|GBA|GAL3ST1|SPTLC2
KEGG_SPLICEOSOME	0.185676	0.512236	0.166934	0.344483	1.16241	117	HNRNPA3|CDC40|RBMX|TCERG1|RBM25|U2SURP|DDX46|CHERP|SRSF5|PRPF3|SRSF7|SMNDC1|PRPF40A|DDX42|PRPF38B|PRPF8|SNRPD3|SF3A2|SRSF2|THOC2|EFTUD2|HNRNPA1|DHX8|TRA2A|SRSF3|HNRNPC|HNRNPU|U2AF1|PCBP1|SRSF4|HSPA2|DDX5|DHX15|SNRPA
KEGG_STARCH_AND_SUCROSE_METABOLISM	0.582624	0.834104	0.0633597	-0.361811	-0.917032	26	ENPP1|GAA|UGDH|GUSB|PGM1|UGP2|PYGL|GPI
KEGG_STEROID_BIOSYNTHESIS	0.326923	0.690208	0.095288	-0.498514	-1.13028	16	LIPA
KEGG_STEROID_HORMONE_BIOSYNTHESIS	0.0717995	0.389189	0.287805	-0.616123	-1.46024	19	HSD11B1|COMT|CYP1A1|AKR1D1|SULT2B1
KEGG_SYSTEMIC_LUPUS_ERYTHEMATOSUS	0.0820513	0.389189	0.204295	-0.479427	-1.35008	41	FCGR2A|C1QC|CD86|C4A|CTSG|C1QA|C1R|C8G|TNF|ACTN3|C1QB
KEGG_T_CELL_RECEPTOR_SIGNALING_PATHWAY	0.947368	0.987523	0.0585938	0.225496	0.755557	103	CBL|GSK3B|SOS1|SOS2|NFAT5|CARD11|PPP3CB|CBLC|IKBKB|PIK3CB|MALT1|PAK6|PIK3R3|KRAS|GRB2|PAK2
KEGG_TASTE_TRANSDUCTION	0.690476	0.913386	0.0552496	-0.337769	-0.838834	23	PDE1A|GNAS
KEGG_TERPENOID_BACKBONE_BIOSYNTHESIS	0.569686	0.834104	0.0655321	-0.416069	-0.92688	15	HMGCS2|PMVK|ACAT1|ACAT2
KEGG_TGF_BETA_SIGNALING_PATHWAY	0.0547945	0.368219	0.252961	-0.442025	-1.34891	73	BMP5|THBS2|LTBP1|THBS3|TGFB3|GDF5|NOG|DCN|TGFB2|THBS1|ACVRL1|TGFBR2|ID3|BMP4|FST|TNF|CUL1|RHOA|PPP2CB|CHRD|AMHR2|PPP2R1A|BMPR1B|TFDP1
KEGG_THYROID_CANCER	0.245863	0.590071	0.134273	0.464236	1.21123	28	LEF1|BRAF|CDH1|TCF7L1
KEGG_TIGHT_JUNCTION	0.764249	0.965367	0.0706196	0.255317	0.85487	110	TJP2|MYH14|PPP2R1B|PPP2R2A|ACTN4|CLDN3|AFDN|EPB41|MYH15|PARD6G|CGN|PATJ|MAGI1|MYH9|ASH1L|PARD3|PRKCI|PARD6B
KEGG_TOLL_LIKE_RECEPTOR_SIGNALING_PATHWAY	0.495908	0.833678	0.0692836	-0.312181	-0.985804	85	CTSK|CD86|AKT3|SPP1|TLR4|TLR7|CXCL11|TLR8|TNF|IRAK4|MAPK13|TLR2|IFNAR2|MAP2K7|MYD88|RAC1|PIK3CA|CD14|PIK3R1|TLR6|IFNAR1|RIPK1|NFKBIA|LBP|AKT1|CD80|MAP2K1|MAPK3|JUN
KEGG_TRYPTOPHAN_METABOLISM	0.0834753	0.389189	0.202072	-0.517333	-1.37482	31	ALDH3A2|INMT|MAOB|CYP1A1|OGDHL|GCDH|ALDH2|ALDH7A1|ACAT1|CYP1B1|ACAT2|DDC
KEGG_TYPE_I_DIABETES_MELLITUS	0.762309	0.965367	0.0506004	-0.322037	-0.793	22	CD86|CPE|FAS|TNF
KEGG_TYPE_II_DIABETES_MELLITUS	0.984668	0.989796	0.0390355	-0.206251	-0.583227	42	IRS1|IRS2|TNF|SLC2A4|PIK3CA|PKM|SOCS3|PIK3R1|MAPK3|ADIPOQ|SOCS1|CACNA1C|PRKCZ|MAFA|MAPK9|PIK3R2
KEGG_TYROSINE_METABOLISM	0.21777	0.54605	0.120985	-0.454376	-1.21086	32	TYRP1|DCT|COMT|MAOB|TYR|ALDH3A1|GSTZ1|ADH5|ALDH1A3|MIF|ALDH3B1|ADH7|ADH1B|DDC
KEGG_UBIQUITIN_MEDIATED_PROTEOLYSIS	0.907407	0.987523	0.0632191	0.231253	0.785746	126	CBL|HERC4|HERC1|MAP3K1|HUWE1|HERC3|UBE2D3|PRKN|XIAP|CBLC|BIRC6|ANAPC2|WWP1|UBR5|ANAPC1|RCHY1|ERCC8|UBE2O|UBA7|TRAF6|UBE2K|MID1|UBE3A|MDM2|UBE2G1|COP1|PML|UBE2I
KEGG_VALINE_LEUCINE_AND_ISOLEUCINE_DEGRADATION	0.361775	0.717846	0.0880945	-0.375142	-1.06639	43	HMGCS2|BCAT1|ALDH3A2|MCEE|BCKDHA|ALDH2|ACAA2|ALDH6A1|ALDH7A1|ACAT1|ACAT2|ACADS|HSD17B10|ABAT|PCCB
KEGG_VASCULAR_SMOOTH_MUSCLE_CONTRACTION	0.0429752	0.340617	0.282013	-0.418752	-1.34714	98	CALM3|RAMP2|PLA2G5|GNAS|GNA12|GUCY1B1|PRKG1|MYL9|RAMP1|CALM1|NPR2|ADCY5|GUCY1A1|PPP1CA|GNA11|ACTA2|PLA2G2F|ADCY2|CALM2|RHOA|MYLK|MYL6|RAMP3|PPP1R14A|ADRA1B|CALCRL|ADCY1|ADCY7|ADCY4|PLCB1|ADORA2B|MAP2K1|ADCY6|MAPK3|MYLK2|MAP2K2|AGTR1|PLA2G2D|KCNMA1|MYH11|CACNA1S|PRKCB|CACNA1C
KEGG_VASOPRESSIN_REGULATED_WATER_REABSORPTION	0.22906	0.560614	0.116234	-0.415612	-1.17037	41	AQP2|GNAS|ARHGDIB|CREB3L3|CREB3|RAB5B|ARHGDIA|DYNLL1|DYNC1I1|DYNC1LI1|DCTN5|DYNC2LI1|RAB5C
KEGG_VEGF_SIGNALING_PATHWAY	0.585859	0.834104	0.0625237	-0.303662	-0.929245	68	PLA2G5|AKT3|NFATC4|PLCG2|CDC42|CHP2|PLA2G2F|MAPK13|BAD|RAC1|PIK3CA|CHP1|PIK3R1|NFATC2|NOS3|AKT1|MAP2K1|MAPK3|MAP2K2|HSPB1|RAC2|PLA2G2D|AKT2|PRKCB
KEGG_VIBRIO_CHOLERAE_INFECTION	0.0294952	0.271168	0.352488	-0.530358	-1.51995	46	KDELR3|KDELR1|GNAS|ATP6V1F|KDELR2|PDIA4|PLCG2|SEC61A1|ATP6V1B2|ACTG1|ATP6V0E1|ATP6V0D1|ACTB|SLC12A2|ATP6V0B|ARF1|ATP6AP1|ATP6V1E1|ATP6V1G1
KEGG_VIRAL_MYOCARDITIS	0.871452	0.987523	0.0437126	-0.253791	-0.74979	52	CAV1|CD86|LAMA2|MYH10|ICAM1|ACTG1|ACTB|CASP3|CCND1|RAC1|SGCG|SGCB|CD28|MYH8|CD80|SGCD
KEGG_WNT_SIGNALING_PATHWAY	0.520942	0.833678	0.0916795	0.282518	0.966144	133	LEF1|CHD8|SFRP1|VANGL2|GSK3B|PPP2R1B|CAMK2G|TCF7L1|DVL3|FZD5|WNT10B|EP300|WNT3A|NFAT5|PPP2R5E|PPARD|SENP2|PPP3CB|WNT4|APC|PRICKLE2

## Sheet: 1.5 Lesion Day 35
pathway	pval	padj	log2err	ES	NES	size	leadingEdge
KEGG_ABC_TRANSPORTERS	0.477516	0.749745	0.0509083	0.525873	1.01411	35	TAP1|TAP2|ABCG1|ABCC3
KEGG_ACUTE_MYELOID_LEUKEMIA	0.0431655	0.179257	0.21925	0.695021	1.37802	56	SPI1|PIK3CD|GRB2|PIK3CG|PIK3R5|MAP2K1|PIM1|PIM2|STAT3|FLT3|STAT5A|RUNX1|PML|EIF4EBP1|MYC|RARA|SOS1|NRAS|KRAS|RELA|STAT5B|MAPK3|PPARD|NFKB1|CCND1
KEGG_ADHERENS_JUNCTION	0.0863821	0.268744	0.15017	0.643123	1.28403	70	RAC2|WAS|PTPN1|PTPRJ|ACTB|NECTIN1|PTPN6|ACTN4|RHOA|ACTN1|RAC1|SRC|CDC42|IQGAP1|ACTG1|CDH1|TGFBR2|WASF2|MAPK3|WASL|NECTIN2|FYN
KEGG_ADIPOCYTOKINE_SIGNALING_PATHWAY	0.0735444	0.247109	0.164406	0.659814	1.30946	62	JAK2|NFKBIE|TNFRSF1B|SOCS3|TNF|SLC2A1|NFKBIA|TNFRSF1A|STAT3|ACSL4
KEGG_ALANINE_ASPARTATE_AND_GLUTAMATE_METABOLISM	0.695847	0.916214	0.0357691	0.465694	0.873317	27	ASS1|IL4I1|CPS1|PPAT|GLUL|CAD|ASL|ADSL|ASNS
KEGG_ALDOSTERONE_REGULATED_SODIUM_REABSORPTION	0.293432	0.553894	0.0738053	0.589573	1.14424	38	ATP1A3|PIK3CD|HSD11B1|PIK3CG|PIK3R5|SCNN1A|SFN|ATP1B3|ATP1A1|FXYD4|KRAS
KEGG_ALLOGRAFT_REJECTION	0.00241252	0.0142613	0.431708	0.851739	1.56525	20	PRF1|CD40|GZMB|HLA-E|IL10|TNF|FASLG|HLA-DMA|HLA-DMB|IL4|FAS|IFNG|CD80|CD40LG|CD86|HLA-DOA|CD28
KEGG_ALZHEIMERS_DISEASE	0.42042	0.688849	0.053677	0.514523	1.04104	146	IL1B|TNF|GAPDH|ADAM10|CASP8|TNFRSF1A|CASP7|CASP3|FAS|NCSTN|ADAM17|BID|CAPN1|CALM1|PPP3R1|CASP9|ATF6|GSK3B|APAF1|PLCB2|PSENEN|ATP2A3|CYCS|MAPK3
KEGG_AMINO_SUGAR_AND_NUCLEOTIDE_SUGAR_METABOLISM	0.0827225	0.267257	0.156312	0.680956	1.33649	42	HK3|CHIA|HK2|GNPDA1|NPL|RENBP|HEXA|CHIT1|HK1|PGM2|GMPPB|AMDHD2|CMAS|UGDH|UXS1|GNPNAT1|GPI|NANS|UGP2
KEGG_AMINOACYL_TRNA_BIOSYNTHESIS	0.956887	1	0.0144273	0.306116	0.596904	40	WARS1|VARS1|GARS1|RARS1|NARS1|YARS1|HARS1|LARS2|QARS1|DARS2|KARS1|AARS2|IARS1|FARSB|DARS1|LARS1|FARSA|TARS1
KEGG_AMYOTROPHIC_LATERAL_SCLEROSIS_ALS	0.165289	0.380392	0.104733	0.631984	1.24882	45	TNFRSF1B|TNF|TNFRSF1A|DAXX|CASP3|RAC1|CASP1|BID|GPX1|PPP3R1|CASP9|APAF1|DERL1|MAP2K3|CYCS|TP53|PPP3CB
KEGG_ANTIGEN_PROCESSING_AND_PRESENTATION	2.97092e-05	0.000332743	0.57561	0.848192	1.66471	42	CTSS|TAP1|LGMN|HLA-E|CD4|TAP2|TAPBP|CTSB|IFI30|PDIA3|CD8A|KLRD1|B2M|CIITA|CD74|KLRC1|HLA-DMA|HLA-DMB|CD8B|PSME1|PSME2|PSME3
KEGG_APOPTOSIS	2.3529e-05	0.000304067	0.57561	0.779346	1.56338	79	IL1B|CSF2RB|TNFRSF10B|PIK3CD|PIK3CG|TNF|CASP6|TNFSF10|MYD88|PIK3R5|IL1A|IL1R1|FASLG|CASP8|BIRC3|NFKBIA|TNFRSF1A|IRAK2|PRKAR1A|CASP7|MAP3K14|CASP3|PRKAR2A|FAS|XIAP|BID|PRKX|IL1RAP|IRAK3|CAPN1|PPP3R1|CASP9
KEGG_ARACHIDONIC_ACID_METABOLISM	0.115546	0.308123	0.130106	0.666726	1.29786	39	CYP4F3|PTGS2|ALOX15|PTGES|TBXAS1|GGT5|GPX1|ALOX5|ALOX15B|CBR3|GPX2|GPX3
KEGG_ARGININE_AND_PROLINE_METABOLISM	0.000106626	0.00105372	0.538434	0.814889	1.60711	46	ARG1|NOS2|ARG2|GATM|ASS1|ODC1|CPS1|SAT1
KEGG_ARRHYTHMOGENIC_RIGHT_VENTRICULAR_CARDIOMYOPATHY_ARVC	0.749235	0.93934	0.027448	0.431512	0.858531	68	ITGB7|ACTB|GJA1|SLC8A1|ITGA4|ITGA1|ITGB3|ACTN4|ACTN1|DSC2|ACTG1|ITGB1
KEGG_AUTOIMMUNE_THYROID_DISEASE	0.00246177	0.0142613	0.431708	0.866499	1.58814	19	PRF1|CD40|GZMB|HLA-E|IL10|CTLA4|FASLG|HLA-DMA|HLA-DMB|IL4|FAS|CD80|CD40LG|CD86|HLA-DOA|CD28
KEGG_AXON_GUIDANCE	0.440321	0.701544	0.0516356	0.510825	1.03088	120	RAC2|SEMA4D|CXCR4|SEMA4A|SEMA7A|GNAI2|PAK2|CFL1|PLXNB2|FES|RHOA|SEMA6B|RAC1|RND1|CDC42|DPYSL2|PPP3R1|GSK3B|ITGB1|NRAS|SEMA4F|SEMA3A|KRAS|PLXNC1|CXCL12|GNAI3|NFATC3|EFNA5|MAPK3|GNAI1
KEGG_B_CELL_RECEPTOR_SIGNALING_PATHWAY	0.000274985	0.00243144	0.498493	0.757647	1.51286	71	SYK|LYN|VAV1|RAC2|NFKBIE|PIK3AP1|PIK3CD|CD22|INPP5D|GRB2|BTK|PIK3CG|PIK3R5|BCL10|PTPN6|MALT1|MAP2K1|NFKBIA|CARD11|RAC1|DAPP1|PPP3R1|PLCG2|GSK3B|SOS1|NRAS
KEGG_BASAL_CELL_CARCINOMA	1	1	0.143903	-0.266649	-0.911208	51	AXIN2|FZD9|DVL2|DVL1|FZD3|FZD2|WNT11|GLI2|WNT9A|FZD8|GLI1|APC2
KEGG_BASAL_TRANSCRIPTION_FACTORS	0.942982	1	0.0184736	0.309259	0.587272	30	TAF10|GTF2A1|TAF5L|GTF2H4|TAF7|GTF2E2|TBPL1|TAF9B|GTF2B|GTF2I|TAF11|TAF5|TAF4B
KEGG_BASE_EXCISION_REPAIR	0.972767	1	0.0158662	0.282526	0.540003	31	PCNA|FEN1|PARP4|LIG1|TDG|POLD1|POLE2|UNG|POLD4|POLE|APEX1
KEGG_BETA_ALANINE_METABOLISM	0.361446	0.622398	0.181383	-0.415142	-1.06564	18	ABAT|ALDH2|AOC2|ACADM
KEGG_BIOSYNTHESIS_OF_UNSATURATED_FATTY_ACIDS	0.644578	0.887616	0.132147	-0.340081	-0.872963	18	TECR|ACOT1|SCD|FADS2|HACD1
KEGG_BLADDER_CANCER	0.207983	0.453782	0.0919686	0.623586	1.21388	39	MMP9|PGF|MAP2K1|CDK4|CDKN1A|CDH1|MYC|RASSF1|NRAS|VEGFA|KRAS|E2F1|MAPK3|CCND1|TP53|MAP2K2|E2F3|MDM2
KEGG_BUTANOATE_METABOLISM	0.594595	0.868625	0.172324	-0.300745	-0.910471	27	ABAT|HMGCS2|BDH2|ACSM3
KEGG_CALCIUM_SIGNALING_PATHWAY	0.292292	0.553894	0.0711327	0.542708	1.0974	145	NOS2|CD38|BST1|HTR7|PTAFR|PTK2B|SLC8A1|HRH2|F2R|ADCY3|P2RX4|HTR2B|ADORA2A|PRKX|CALM1|PPP3R1|SLC25A5|CYSLTR1|PLCG2|GNA15|LTB4R2|VDAC2|P2RX1|PLCB2|BDKRB1|PRKACA|ATP2A3
KEGG_CARDIAC_MUSCLE_CONTRACTION	0.898063	1	0.0168381	0.366259	0.728419	67	ATP1A3|SLC8A1|TPM4|TPM3|SLC9A1|ATP1B3|ATP1A1
KEGG_CELL_ADHESION_MOLECULES_CAMS	2.44807e-07	6.85461e-06	0.674963	0.796351	1.60279	103	PDCD1LG2|ITGAL|CD274|SELL|CD40|ICOS|CD6|ITGB2|PTPRC|SELP|SELPLG|HLA-E|CD4|CD22|SPN|ITGB7|ICAM1|CD8A|CD2|SDC3|CTLA4|NECTIN1|ITGA4|SELE|HLA-DMA|HLA-DMB|VCAM1|PDCD1|CD8B|ITGAM|SIGLEC1|PECAM1|CD226
KEGG_CELL_CYCLE	0.229689	0.480704	0.0838361	0.561689	1.13681	117	YWHAZ|TGFB1|YWHAG|YWHAB|HDAC1|RAD21|CDK6|CDK4|MCM3|MCM5|MCM2|MCM6|CDKN2D|YWHAH|MCM4|ORC1|CDKN1A|PCNA|GADD45G|MYC|CCND2|CCND3|CCNB2|GSK3B|SFN|RBL1|CCNE1|CHEK1|WEE1|GADD45B|BUB1|E2F1|PLK1|DBF4|YWHAE|TFDP1|CCNB1|CCND1|TP53|MAD2L1|CCNA2|CDK1|E2F3|MDM2|CDC27|E2F4|SMAD4
KEGG_CHEMOKINE_SIGNALING_PATHWAY	1.15451e-09	9.69787e-08	0.788187	0.791071	1.59834	156	CCL23|CCR1|CCL1|JAK2|CCR5|CCR7|CXCL16|LYN|VAV1|RAC2|CCL3|CXCR2|CCL7|FGR|HCK|CCL4|STAT1|PIK3CD|CXCR4|CCR2|CCL8|GRB2|WAS|CXCL11|RAP1B|CXCR6|NCF1|ITK|CCL24|PIK3CG|GNB1|PTK2B|PIK3R5|CXCL14|DOCK2|CCL11|GNAI2|CCR9|STAT2|CXCL10|MAP2K1|CXCL9|JAK3|ADCY3|ARRB2|CXCL6|NFKBIA|CSK|STAT3|PREX1|RHOA|GNB2|RAC1
KEGG_CHRONIC_MYELOID_LEUKEMIA	0.137791	0.336595	0.11524	0.608485	1.21501	71	PIK3CD|GRB2|PIK3CG|PIK3R5|TGFB1|MAP2K1|NFKBIA|CBL|HDAC1|CDK6|CDK4|STAT5A|RUNX1|CDKN1A|CRK|MYC|SOS1|NRAS|CRKL|TGFBR2|KRAS|RELA|E2F1|STAT5B|MAPK3|NFKB1|CCND1|TP53|GAB2|MAP2K2|E2F3|MDM2
KEGG_CITRATE_CYCLE_TCA_CYCLE	0.857456	0.999617	0.0241448	0.371633	0.705582	29	MDH2|SDHD|IDH3A|OGDHL|SDHB|SUCLG1|CS|SDHC
KEGG_COLORECTAL_CANCER	0.275897	0.545303	0.0753094	0.570968	1.13312	61	RAC2|PIK3CD|PIK3CG|PIK3R5|TGFB1|MAP2K1|RALGDS|RHOA|CASP3|RAC1|CASP9|MYC|GSK3B|TGFBR2|KRAS|CYCS|MAPK3|CCND1|TP53|JUN|SMAD4|BIRC5|CTNNB1
KEGG_COMPLEMENT_AND_COAGULATION_CASCADES	0.000525107	0.00400991	0.477271	0.79983	1.57619	47	F10|F7|C1QA|C1QB|C3AR1|PLAU|C1QC|PLAUR|C5AR1|F5|C6|SERPINE1|F2R
KEGG_CYSTEINE_AND_METHIONINE_METABOLISM	0.793792	0.983522	0.0287861	0.416221	0.783147	28	IL4I1|AHCY|ADI1|DNMT1|SRM|ENOPH1
KEGG_CYTOKINE_CYTOKINE_RECEPTOR_INTERACTION	2.1611e-16	3.63065e-14	1.04763	0.827592	1.67663	189	CCL23|IL1B|CSF2RB|IL2RB|OSM|CCR1|CCL1|CCR5|CCR7|INHBA|CD40|IL4R|CXCL16|TNFRSF9|CCL3|CSF3R|CXCR2|CCL7|TNFRSF1B|TNFRSF10B|IL21R|CCL4|LTB|IL10RA|IL6|CXCR4|CCR2|IL7R|CCL8|CXCL11|CXCR6|TNFRSF14|IL10|IL11|IL2RG|TNFRSF8|IL18RAP|CCL24|TNF|IL19|CSF1R|TNFSF10|IFNGR2|CXCL14|CCL11|TNFSF11|CSF1|TGFB1|IL1A|TNFSF14|CCR9|IL1R1|CXCL10|FASLG|IL2RA|IFNAR2|CRLF2|PDGFC|FLT1|IL12RB2|PLEKHO2|CXCL9|CXCL6|IL21|TNFRSF21|I…
KEGG_CYTOSOLIC_DNA_SENSING_PATHWAY	0.00129223	0.00868381	0.45506	0.804281	1.55101	35	IL1B|CCL4|IL6|RIPK3|IRF7|ZBP1|CXCL10|NFKBIA|ADAR|DDX58|CASP1|AIM2|IL33|PYCARD|RELA|RIPK1
KEGG_DILATED_CARDIOMYOPATHY	0.862765	0.999617	0.0188533	0.387814	0.777786	84	ITGB7|TNF|ACTB|TGFB1|SLC8A1|ITGA4|ITGA1|ADCY3|ITGB3|TPM4|TPM3|PRKX|ACTG1
KEGG_DNA_REPLICATION	0.269107	0.544698	0.0791317	0.601657	1.15609	34	MCM3|MCM5|MCM2|MCM6|MCM4|PCNA|FEN1|RFC2|RFC5|LIG1|RNASEH2A|DNA2|RPA1|RPA2|PRIM2|POLD1|RFC3|MCM7|RFC4|POLE2
KEGG_DORSO_VENTRAL_AXIS_FORMATION	0.10446	0.289574	0.146416	0.731232	1.34379	20	GRB2|ETV6|MAP2K1|ETS2|ETS1|PIWIL2|SOS1|KRAS|MAPK3
KEGG_DRUG_METABOLISM_CYTOCHROME_P450	0.240967	0.493689	0.249247	-0.355388	-1.10037	34	AOX1|CYP2D6|GSTM1|MGST2|GSTZ1|UGT1A6|ADH1B|GSTA5|UGT1A4|CYP3A5|UGT1A1
KEGG_DRUG_METABOLISM_OTHER_ENZYMES	0.101351	0.289574	0.145516	0.702447	1.31711	26	UPP1|GUSB|XDH|HPRT1|UCK2|TK1|IMPDH1|IMPDH2
KEGG_ECM_RECEPTOR_INTERACTION	0.855701	0.999617	0.0193795	0.388796	0.778922	77	SPP1|CD44|ITGB7|CD47|SDC3|ITGA4|ITGA1|TNC|LAMC2|ITGB3|SDC4|TNN|ITGB1|SDC1|FN1|THBS4
KEGG_ENDOCYTOSIS	0.00349982	0.0189668	0.431708	0.656596	1.32598	167	IL2RB|CCR5|CXCR2|HLA-E|CXCR4|AP2M1|IL2RG|EHD4|CSF1R|EHD1|AP2A2|IL2RA|CLTC|DAB2|RAB5C|ACAP1|FLT1|F2R|SMAP2|ARRB2|AP2S1|PSD4|AGAP2|CBL|RAB31|TRAF6|EPS15|SRC|CDC42|CLTA|VPS37B|SNF8|PARD6G|ARF6|STAM2|EPN1|PIP5K1C|RAB11FIP5|HSPA8|SH3GLB1
KEGG_ENDOMETRIAL_CANCER	0.305641	0.57053	0.0701132	0.568547	1.12619	51	PIK3CD|GRB2|PIK3CG|PIK3R5|MAP2K1|CASP9|CDH1|MYC|GSK3B|SOS1|NRAS|KRAS|MAPK3|CCND1|TP53|MAP2K2|PTEN|CTNNB1|AKT1|TCF7
KEGG_EPITHELIAL_CELL_SIGNALING_IN_HELICOBACTER_PYLORI_INFECTION	0.00431794	0.0226692	0.407018	0.738086	1.46309	60	LYN|CXCR2|ATP6V0D2|HBEGF|ATP6V0C|ADAM10|ATP6V1B2|NFKBIA|CSK|MAP3K14|CASP3|RAC1|ATP6V1A|MAP2K4|SRC|ADAM17|CDC42|TCIRG1|PLCG2|ATP6V0D1|ATP6V0B|NOD1|ATP6AP1|ATP6V0A1|RELA|GIT1|ATP6V1H|NFKB1|ATP6V1G1
KEGG_ERBB_SIGNALING_PATHWAY	0.141271	0.339051	0.113313	0.60511	1.21254	83	PIK3CD|GRB2|PIK3CG|HBEGF|PIK3R5|MAP2K1|PAK2|NRG1|CBL|MAP2K4|SRC|STAT5A|AREG|CDKN1A|PLCG2|CRK|EIF4EBP1|MYC|GSK3B|SOS1|NRAS|CRKL|KRAS|ABL2|STAT5B|GAB1|MAPK3
KEGG_ETHER_LIPID_METABOLISM	0.350168	0.622398	0.0678338	0.592451	1.11103	27	PLA2G7|AGPS|ENPP2
KEGG_FATTY_ACID_METABOLISM	0.952991	1	0.0159485	0.297947	0.575803	36	ACSL4|ACADL|ALDH9A1|ACAT2|ALDH1B1|ACAA1|CPT1A|ACAA2|ACADS|ACSL5
KEGG_FC_EPSILON_RI_SIGNALING_PATHWAY	0.000392911	0.00314329	0.498493	0.762065	1.51789	69	SYK|LCP2|LYN|VAV1|FCER1G|RAC2|PIK3CD|INPP5D|GRB2|BTK|PIK3CG|TNF|PIK3R5|MAP2K1|FCER1A|IL4|RAC1|MAP2K4|PRKCD|PLCG2|SOS1|LAT|NRAS
KEGG_FC_GAMMA_R_MEDIATED_PHAGOCYTOSIS	7.21368e-05	0.000757436	0.538434	0.758776	1.52476	91	FCGR2A|SYK|LYN|VAV1|RAC2|PTPRC|HCK|MARCKSL1|PIK3CD|INPP5D|WAS|NCF1|PIK3CG|ARPC1B|PIK3R5|DOCK2|ARPC5|MARCKS|MAP2K1|CFL1|ARPC4|ARPC3|ARPC2|VASP|RAC1|CDC42|ARF6|PRKCD|PLCG2|CRK|LAT|CRKL|PIP5K1C|ARPC1A|PLA2G4D
KEGG_FOCAL_ADHESION	0.231768	0.480704	0.0831291	0.545369	1.10402	191	VAV1|RAC2|PIK3CD|SPP1|GRB2|RAP1B|ITGB7|PIK3CG|PGF|ACTB|PIK3R5|DIAPH1|ITGA4|ITGA1|MAP2K1|PAK2|PDGFC|PARVG|FLT1|BIRC3|TNC|LAMC2|ITGB3|VASP|ACTN4|ZYX|RHOA|ACTN1|RAC1|XIAP|SRC|HGF|CDC42|ACTG1|PPP1CA|CRK|PARVB|TNN|CCND2|CCND3|GSK3B|ITGB1|SOS1|TLN1|CRKL|PIP5K1C|VEGFA|FN1
KEGG_FRUCTOSE_AND_MANNOSE_METABOLISM	0.0790043	0.26025	0.16318	0.7094	1.35942	32	HK3|PFKFB3|HK2|AKR1B10|PFKL|HK1|FBP1|PFKP|TPI1
KEGG_GALACTOSE_METABOLISM	0.0365714	0.157538	0.252961	0.786197	1.46646	22	HK3|GLA|B4GALT1|HK2|MGAM|PFKL|HK1|PGM2|PFKP
KEGG_GAP_JUNCTION	0.491423	0.764435	0.046882	0.503595	1.00891	77	GRB2|GJA1|GNAI2|MAP2K1|PDGFC|ADCY3|TUBB6|HTR2B|SRC|TUBB|PRKX|SOS1|NRAS|PLCB2|KRAS|PRKACA|GNAI3|MAPK3|GNAI1|TUBA1B|CDK1|MAP2K2|PRKACB|TUBB3|TUBA1C|PRKCB
KEGG_GLIOMA	0.219487	0.472742	0.0875697	0.586362	1.16367	61	PIK3CD|GRB2|PIK3CG|PIK3R5|MAP2K1|CDK6|CDK4|CDKN1A|CALM1|PLCG2|SOS1|NRAS|KRAS|E2F1|MAPK3|CCND1|TP53|MAP2K2|E2F3|MDM2|PRKCB|PTEN|TGFA|AKT1|RB1
KEGG_GLUTATHIONE_METABOLISM	0.291272	0.553894	0.0738053	0.586726	1.14407	40	ANPEP|RRM2|ODC1|PGD|GGT5|GPX1|GCLM|GPX2|LAP3|GPX3|GSTO1|GSR|RRM1
KEGG_GLYCEROLIPID_METABOLISM	0.623037	0.876583	0.0376923	0.468587	0.919678	42	GLA|LIPG|AKR1A1|MBOAT1|GPAT3|ALDH9A1|AGPAT1|LCLAT1|ALDH1B1|PLPP2|AKR1B1
KEGG_GLYCEROPHOSPHOLIPID_METABOLISM	0.979737	1	0.00855469	0.288223	0.57552	71	PLA2G15|MBOAT1|PGS1|GPAT3|GPD2|LPGAT1|LYPLA2|AGPAT1|LCLAT1|PISD|PLPP2|LYPLA1|LPCAT1|CDIPT|LPCAT2|GNPAT|LPCAT4|DGKG|PLA2G4A|ETNK1|PLA2G2D
KEGG_GLYCINE_SERINE_AND_THREONINE_METABOLISM	0.342312	0.61837	0.0689567	0.596122	1.12087	25	GATM|SHMT1|SHMT2|GNMT|PHGDH
KEGG_GLYCOLYSIS_GLUCONEOGENESIS	0.0033305	0.0186508	0.431708	0.757359	1.49983	49	HK3|ENO1|ALDH1A3|PGAM1|GAPDH|PGK1|HK2|PKM|ALDH3B1|AKR1A1|PFKL|HK1|FBP1|PGM2|PFKP|TPI1|ALDH9A1
KEGG_GLYCOSAMINOGLYCAN_BIOSYNTHESIS_CHONDROITIN_SULFATE	0.855263	0.999617	0.118288	-0.280599	-0.733826	19	XYLT1|CHST12|CHPF|CHSY3
KEGG_GLYCOSAMINOGLYCAN_BIOSYNTHESIS_HEPARAN_SULFATE	0.908451	1	0.118815	-0.269322	-0.72639	21	HS3ST3A1|XYLT1|NDST3|GLCE|HS6ST3
KEGG_GLYCOSAMINOGLYCAN_DEGRADATION	0.127934	0.323821	0.130777	0.716117	1.31601	20	HPSE|GUSB|GALNS|GNS|ARSB|IDS|HEXA|NAGLU
KEGG_GLYCOSPHINGOLIPID_BIOSYNTHESIS_GANGLIO_SERIES	0.363065	0.622398	0.0716527	0.632751	1.11187	15	B4GALNT1|ST6GALNAC4|ST3GAL1|HEXA|ST8SIA1
KEGG_GLYCOSPHINGOLIPID_BIOSYNTHESIS_LACTO_AND_NEOLACTO_SERIES	0.27512	0.545303	0.0835991	0.649401	1.17969	18	GCNT2|B3GNT5|B4GALT1|B3GALT5|ST3GAL4|FUT7|B3GNT3|ST8SIA1|B3GNT2
KEGG_GLYCOSYLPHOSPHATIDYLINOSITOL_GPI_ANCHOR_BIOSYNTHESIS	0.747178	0.93934	0.0326513	0.429412	0.805759	24	GPAA1|PIGQ|PIGM|PIGN|PIGW|PIGX
KEGG_GNRH_SIGNALING_PATHWAY	0.658266	0.899095	0.0333093	0.460865	0.924726	85	GRB2|HBEGF|PTK2B|MAP2K1|ADCY3|MAP2K4|SRC|PRKX|CDC42|CALM1|PRKCD|SOS1|NRAS|PLCB2|KRAS|PRKACA|MAP2K3|MAPK3|MAP2K2|JUN|PRKACB|CACNA1D|PRKCB
KEGG_GRAFT_VERSUS_HOST_DISEASE	0.00128987	0.00868381	0.45506	0.879128	1.61128	19	IL1B|PRF1|GZMB|HLA-E|IL6|TNF|KLRD1|IL1A|KLRC1|FASLG|HLA-DMA|HLA-DMB|FAS|IFNG|CD80
KEGG_HEDGEHOG_SIGNALING_PATHWAY	0.842975	0.999617	0.021724	0.372116	0.73531	45	PRKX|WNT4|GSK3B|SHH|PRKACA|WNT10A|FBXW11|CSNK1A1|WNT10B|PRKACB|WNT3
KEGG_HEMATOPOIETIC_CELL_LINEAGE	7.23764e-08	3.03981e-06	0.704976	0.862288	1.71129	62	IL1B|CD14|IL4R|CD38|CSF3R|CD4|CD22|IL6|IL7R|CD44|IL11|CD3E|ANPEP|TNF|CD8A|CD2|CSF1R|CSF1|IL1A|CD3G|ITGA4|ITGA1|IL1R1|IL2RA|CD3D|CD8B|ITGAM|ITGB3|FLT3|CD7|IL4
KEGG_HISTIDINE_METABOLISM	0.0953984	0.281174	0.15017	0.710414	1.33577	25	HDC|ALDH1A3|ALDH3B1|ALDH9A1|LCMT2|ALDH1B1
KEGG_HOMOLOGOUS_RECOMBINATION	0.988739	1	0.0170763	0.247546	0.464157	26	RAD51|RPA1|RPA2|RAD54L|POLD1|BLM|POLD4|RAD51C|BRCA2
KEGG_HUNTINGTONS_DISEASE	0.622	0.876583	0.0356176	0.473634	0.958388	150	TGM2|AP2M1|AP2A2|CLTC|SOD2|CASP8|AP2S1|HDAC1|CASP3|CLTA|GPX1|SLC25A5|CASP9|APAF1|RCOR1|VDAC2|PLCB2|AP2B1|POLR2D|BDNF|CYCS|NDUFB6|TP53|AP2A1|HIP1
KEGG_HYPERTROPHIC_CARDIOMYOPATHY_HCM	0.736895	0.937867	0.0277292	0.43889	0.880104	78	IL6|ITGB7|TNF|ACTB|TGFB1|SLC8A1|ITGA4|ITGA1|ITGB3|TPM4|TPM3
KEGG_INOSITOL_PHOSPHATE_METABOLISM	0.415638	0.688849	0.0554793	0.534833	1.05932	52	PIK3CD|PIK3CG|PIP4K2A|IPMK|ITPK1|PLCG2|PIP5K1C|PLCB2|TPI1|SYNJ1|INPP5A|ITPKB|ISYNA1|PI4KA|IMPA1|PIP4K2C|PTEN|INPP4B|INPP5J
KEGG_INSULIN_SIGNALING_PATHWAY	0.0460922	0.179257	0.208955	0.626946	1.26637	127	HK3|PIK3CD|INPP5D|SOCS1|GRB2|PTPN1|SOCS3|PIK3CG|PIK3R5|MAP2K1|SH2B2|PPP1R3B|HK2|CBL|PRKAR1A|PRKAR2A|PPP1R3D|PRKX|SOCS2|PPP1CA|CALM1|CRK|EIF4EBP1|RHOQ|GSK3B|SOS1|HK1|NRAS|FBP1|CRKL|SOCS4|FLOT2|KRAS|PRKACA
KEGG_INTESTINAL_IMMUNE_NETWORK_FOR_IGA_PRODUCTION	0.00120218	0.00868381	0.45506	0.828622	1.57353	30	CD40|ICOS|IL6|CXCR4|IL10|ITGB7|TGFB1|ITGA4|CCR9|HLA-DMA|HLA-DMB|MAP3K14|IL4|CD80|CD40LG|TNFRSF13B|CD86|HLA-DOA|CD28|CXCL12|LTBR|IL15
KEGG_JAK_STAT_SIGNALING_PATHWAY	9.40178e-09	5.265e-07	0.74774	0.807611	1.63453	117	CSF2RB|IL2RB|OSM|JAK2|IL4R|CSF3R|IL21R|IL10RA|STAT1|PIK3CD|IL6|IL7R|SOCS1|GRB2|STAT4|IL10|IL11|IL2RG|SOCS3|PIK3CG|IL13RA2|IL19|PIK3R5|IFNGR2|PTPN6|STAT2|IL2RA|IFNAR2|CRLF2|PIM1|CISH|IL12RB2|JAK3|JAK1|IRF9|CBL|IL21|IFNAR1|IL12RB1|STAT3|IL13RA1|IL24|IL4|IFNG|STAT5A|OSMR|SOCS2|MYC|IL6ST|STAM2|CCND2|CCND3|CSF3|SOS1|CSF2RA|IFNGR1|SPRED1|IL10RB|SOCS4|STAT6
KEGG_LEISHMANIA_INFECTION	7.50463e-07	1.80111e-05	0.659444	0.851489	1.68754	59	NOS2|IL1B|FCGR2A|JAK2|FCGR3B|CYBA|ITGB2|NCF2|MARCKSL1|PTGS2|STAT1|NCF4|NCF1|IL10|TLR2|TLR4|TNF|MYD88|IFNGR2|TGFB1|IL1A|ITGA4|PTPN6|HLA-DMA|HLA-DMB|JAK1|NFKBIA|ITGAM|TRAF6|IL4
KEGG_LEUKOCYTE_TRANSENDOTHELIAL_MIGRATION	9.89918e-07	1.95013e-05	0.643552	0.792353	1.59109	100	MMP9|ITGAL|CYBA|VAV1|RAC2|ITGB2|CYBB|NCF2|MSN|PIK3CD|CXCR4|RAP1B|NCF4|NCF1|ITK|RHOH|ICAM1|PIK3CG|ACTB|PTK2B|PIK3R5|ITGA4|GNAI2|VCAM1|ITGAM|VASP|ACTN4|PECAM1|RHOA|ACTN1|RAC1|TXK|RASSF5|CDC42|THY1|ACTG1|PLCG2
KEGG_LINOLEIC_ACID_METABOLISM	0.55402	0.823676	0.0514265	0.545801	0.959085	15	ALOX15|AKR1B10
KEGG_LONG_TERM_DEPRESSION	0.712667	0.916214	0.0304894	0.444675	0.880328	57	LYN|GNA13|GNAI2|MAP2K1|NRAS|PLCB2|KRAS|PPP2R1B|GNAI3|PPP2R1A|MAPK3|GNAI1|MAP2K2|PPP2CA|GNA12|PRKCB
KEGG_LONG_TERM_POTENTIATION	0.702564	0.916214	0.0309901	0.445787	0.88469	61	RAP1B|RPS6KA1|MAP2K1|RPS6KA3|PRKX|PPP1CA|CALM1|PPP3R1|NRAS|PLCB2|KRAS|PRKACA|RAP1A|MAPK3|MAP2K2|PPP3CB|PRKACB|PPP1CB|PRKCB
KEGG_LYSINE_DEGRADATION	0.969538	1	0.0132626	0.277259	0.539715	39	PLOD3|NSD2|ALDH9A1|ACAT2|ALDH1B1|NSD3|OGDHL|AASDHPPT|SUV39H2|SETD1B
KEGG_LYSOSOME	5.66225e-06	8.64779e-05	0.610527	0.765116	1.54371	112	CTSS|CTSZ|LAPTM5|LGMN|CTSE|CTSC|GLA|CTSB|PLA2G15|ATP6V0D2|SLC11A1|GUSB|NPC2|CTSW|ATP6V0C|CD63|NAPSA|CLTC|GALNS|CTSH|ACP2|GM2A|M6PR|AP1B1|PSAP|AP1S3|CD164|NEU1|CLTA|GNS|AP1G1|TCIRG1|GALC|ATP6V0D1|ARSB|SCARB2|IDS|HEXA|NAGLU|CTSO|TPP1|ATP6V0B|LAMP2|CLN3|ACP5|LAMP1|ASAH1|ATP6AP1|NAGPA|ATP6V0A1|LIPA
KEGG_MAPK_SIGNALING_PATHWAY	0.0919081	0.275724	0.143759	0.57321	1.16084	241	IL1B|CD14|RAC2|FGF23|GRB2|RAP1B|DUSP6|PTPN7|TNF|MAPKAPK2|TGFB1|IL1A|RPS6KA1|DUSP5|IL1R1|FASLG|MAP2K1|PAK2|NFKB2|RELB|ARRB2|TNFRSF1A|RPS6KA3|TRAF6|DAXX|MAP3K14|DUSP2|MAP4K1|CASP3|RAC1|FAS|RPS6KA4|MAP2K4|PRKX|CDC42|STK4|DUSP7|PPP3R1|CRK|RASGRP4|GADD45G|MYC|GNG12|PTPN5|SOS1|NRAS|CRKL|ELK4|TGFBR2|HSPA8|GADD45B|KRAS|RELA|PRKACA|BDNF|TAB2|MAP2K3|RAP1A|MAPK3|NFKB1|CACNA1B|MAP3K11|FGF7|RASGRP1|TP53|FLNA|…
KEGG_MELANOGENESIS	0.984909	1	0.00683907	0.293322	0.58943	91	GNAI2|MAP2K1|ADCY3|PRKX|CALM1|WNT4|GSK3B|NRAS|PLCB2|KRAS|PRKACA|GNAI3|MAPK3|GNAI1|WNT10A|MAP2K2|WNT10B|PRKACB|EDNRB|PRKCB|WNT3|CTNNB1|KIT|EP300|TCF7
KEGG_MELANOMA	0.107252	0.290619	0.133555	0.633284	1.25681	62	FGF23|PIK3CD|PIK3CG|PIK3R5|MAP2K1|PDGFC|CDK6|CDK4|HGF|CDKN1A|CDH1|NRAS|KRAS|E2F1|MAPK3|CCND1|FGF7|TP53|MAP2K2|E2F3|MDM2
KEGG_METABOLISM_OF_XENOBIOTICS_BY_CYTOCHROME_P450	0.920996	1	0.0191547	0.321679	0.616432	32	ALDH1A3|ALDH3B1|GSTO1
KEGG_MISMATCH_REPAIR	0.682558	0.91081	0.0383206	0.462312	0.854553	21	PCNA|RFC2|RFC5|LIG1|EXO1|RPA1|RPA2|POLD1|RFC3|RFC4|POLD4|MSH6
KEGG_MTOR_SIGNALING_PATHWAY	0.0441026	0.179257	0.216543	0.701309	1.39126	50	PIK3CD|HIF1A|PIK3CG|PGF|PIK3R5|RPS6KA1|RPS6KA3|EIF4EBP1|VEGFA
KEGG_N_GLYCAN_BIOSYNTHESIS	0.377847	0.634783	0.0602484	0.552938	1.09102	44	B4GALT1|MAN2A1|MGAT2|MGAT1|RPN1|STT3B|MAN1C1|MGAT5B|ALG10B|ALG2|DDOST|MAN1A1|RPN2|MGAT4B|DPAGT1|MGAT4A|MOGS|STT3A|TUSC3
KEGG_NATURAL_KILLER_CELL_MEDIATED_CYTOTOXICITY	9.24051e-08	3.10481e-06	0.704976	0.821259	1.65061	90	SYK|ITGAL|PRF1|FCGR3B|LCP2|VAV1|TYROBP|FCER1G|RAC2|ITGB2|GZMB|LCK|HLA-E|TNFRSF10B|KLRK1|PIK3CD|GRB2|NCR1|ICAM1|PIK3CG|TNF|KLRD1|TNFSF10|PTK2B|PIK3R5|IFNGR2|ZAP70|CD48|KLRC1|PTPN6|FASLG|IFNAR2|HCST|MAP2K1|IFNAR1|SH2D1A|CD244|CASP3|RAC1|FAS|IFNG|BID|CD247
KEGG_NEUROACTIVE_LIGAND_RECEPTOR_INTERACTION	0.00950962	0.0456462	0.38073	0.647348	1.30905	140	FPR2|P2RY10|HTR7|GPR35|C3AR1|S1PR3|C5AR1|GZMA|PTAFR|FPR1|P2RY14|HRH2|F2R|P2RY6|TSPO|P2RY2|P2RY13|PTGER4|P2RX4|HTR2B|CNR2|GRM6|ADORA3|ADORA2A|S1PR4|CYSLTR1|F2RL2|GIPR|LTB4R2|P2RX1|F2RL1|PTGER2|HTR1B|GABRP|BDKRB1|S1PR1|MC5R|TACR1|PTGIR|CALCRL
KEGG_NEUROTROPHIN_SIGNALING_PATHWAY	0.0150808	0.0703768	0.38073	0.658405	1.32997	122	NFKBIE|PIK3CD|GRB2|RAP1B|PIK3CG|YWHAZ|PIK3R5|MAPKAPK2|RPS6KA1|YWHAG|FASLG|YWHAB|MAP2K1|ARHGDIB|SH2B2|NFKBIA|ARHGDIA|IRAK2|RPS6KA3|CSK|TRAF6|RHOA|RAC1|RPS6KA4|CDC42|YWHAH|IRAK3|CALM1|PRKCD|PLCG2|CRK|GSK3B|SOS1|NRAS|CRKL|KRAS|RELA|BDNF|IRAK4|YWHAE|RAP1A|GAB1|MAPK3|NFKB1
KEGG_NICOTINATE_AND_NICOTINAMIDE_METABOLISM	0.129143	0.323821	0.128143	0.697667	1.29944	23	CD38|BST1|NAMPT|PNP
KEGG_NITROGEN_METABOLISM	0.0469484	0.179257	0.224966	0.783041	1.439	20	CA4|CA2|CPS1|CA12|CA13
KEGG_NOD_LIKE_RECEPTOR_SIGNALING_PATHWAY	0.000357902	0.00300637	0.498493	0.794099	1.57297	51	IL1B|TNFAIP3|CCL7|NLRP3|IL6|CCL8|MEFV|TNF|CCL11|CASP8|BIRC3|NFKBIA|PSTPIP1|TRAF6|CASP1|XIAP|NLRP1|CARD6|HSP90B1|PYCARD|NOD1|RELA|NOD2|NLRC4|TAB2|MAPK3|NFKB1
KEGG_NON_SMALL_CELL_LUNG_CANCER	0.174897	0.39177	0.100991	0.615214	1.21956	53	PIK3CD|GRB2|PIK3CG|PIK3R5|MAP2K1|CDK6|CDK4|RASSF5|STK4|CASP9|PLCG2|RASSF1|SOS1|NRAS|KRAS|E2F1|MAPK3|CCND1|TP53|MAP2K2|E2F3|PRKCB|TGFA|AKT1|RB1
KEGG_NOTCH_SIGNALING_PATHWAY	0.376963	0.634783	0.0609039	0.556686	1.09259	42	DTX3L|HDAC1|LFNG|NCSTN|ADAM17|MAML1|RBPJ|PSENEN
KEGG_NUCLEOTIDE_EXCISION_REPAIR	0.965445	1	0.0133546	0.289855	0.568203	41	PCNA|RFC2|RFC5|ERCC1|LIG1|RPA1|ERCC3|RPA2|POLD1|GTF2H4|RFC3|RFC4|POLE2|CUL4B|RAD23A|POLD4|GTF2H5|POLE
KEGG_O_GLYCAN_BIOSYNTHESIS	0.105143	0.289574	0.143759	0.716222	1.33594	22	GALNT6|B4GALT5|GCNT1|ST3GAL1|C1GALT1|GALNT7|GALNT1|GALNT14|GCNT4|GALNT3
KEGG_OLFACTORY_TRANSDUCTION	0.227477	0.480704	0.0908241	0.64162	1.20306	26	OR2V2|ADCY3|ARRB2|PRKX|CALM1|PRKACA
KEGG_ONE_CARBON_POOL_BY_FOLATE	0.91492	1	0.0269563	0.339012	0.603768	16	SHMT1|SHMT2|MTHFD2|TYMS|MTHFD1L|ATIC|MTHFD1|GART|DHFR
KEGG_OOCYTE_MEIOSIS	0.626131	0.876583	0.035542	0.468748	0.941255	98	YWHAZ|RPS6KA1|YWHAG|YWHAB|MAP2K1|ADCY3|RPS6KA3|PRKX|YWHAH|PPP1CA|CALM1|PPP3R1|CCNB2|CCNE1|PPP2R1B|PRKACA|BUB1|PLK1|PPP2R1A|YWHAE|AURKA|MAPK3|CCNB1|MAD2L1|FBXW11|CDK1|PPP2CA|PPP3CB|CDC27|PRKACB|PPP1CB|PPP2R5E|PPP2R5C|CDC20|YWHAQ|CDC25C|PPP1CC
KEGG_OXIDATIVE_PHOSPHORYLATION	0.796185	0.983522	0.0233667	0.419812	0.846951	111	ATP6V0D2|ATP6V0C|ATP6V1B2|ATP6V1A|TCIRG1|ATP6V0D1|ATP6V0B|ATP6AP1|ATP6V0A1|ATP12A|ATP6V1H|ATP6V1G1|NDUFB6|ATP6V1C1|SDHD|COX11|ATP5PF|ATP5F1D|COX5A|NDUFS8|CYC1|SDHB|COX8A|ATP5F1E|COX15|UQCRC1|ATP6V1E1|UQCRFS1|COX7C|SDHC|COX10|NDUFB7|PPA1|NDUFA11|MT-ND6|COX7A2|ATP6V0A4|ATP6V0E1|ATP6V0A2|UQCRQ|ATP5F1B|MT-CO3
KEGG_P53_SIGNALING_PATHWAY	0.091002	0.275724	0.146416	0.644338	1.27919	64	TNFRSF10B|SERPINE1|RRM2|CASP8|CASP3|PMAIP1|CDK6|CDK4|FAS|SHISA5|BID|CDKN1A|CASP9|GADD45G|CCND2|CCND3|CCNB2|APAF1|SFN|CCNE1|CHEK1|GADD45B|ZMAT3|GTSE1|CYCS|RPRM|CCNB1|CCND1|TP53|CDK1|MDM2
KEGG_PANCREATIC_CANCER	0.0642202	0.224771	0.176694	0.657587	1.30979	69	RAC2|STAT1|PIK3CD|PIK3CG|PGF|PIK3R5|TGFB1|MAP2K1|JAK1|STAT3|RALGDS|RALB|RAC1|CDK6|CDK4|CDC42|CASP9|RAD51|TGFBR2|VEGFA|KRAS|RELA|E2F1|MAPK3|NFKB1|CCND1|TP53|RALBP1
KEGG_PARKINSONS_DISEASE	0.972919	1	0.00815592	0.329542	0.664836	107	UBA7|UBE2L6|CASP3|UBE2J2|UBA1|SLC25A5|CASP9|UBE2L3|APAF1|VDAC2|UBB|CYCS|NDUFB6|SDHD|UBE2J1|ATP5PF|ATP5F1D|COX5A|NDUFS8|CYC1|SDHB|COX8A|UBE2G1|ATP5F1E|UQCRC1|UQCRFS1|COX7C|SDHC
KEGG_PATHOGENIC_ESCHERICHIA_COLI_INFECTION	0.00155917	0.0100747	0.45506	0.770582	1.52868	50	CD14|HCLS1|WAS|TLR4|ARPC1B|YWHAZ|ACTB|ARPC5|ARPC4|TUBB6|ARPC3|ARPC2|RHOA|TUBB|CDC42|ACTG1|CDH1|ITGB1|LY96|ARPC1A|ARHGEF2
KEGG_PATHWAYS_IN_CANCER	0.00680409	0.0336202	0.407018	0.614975	1.25211	302	NOS2|MMP9|RAC2|CSF3R|SPI1|FGF23|PTGS2|STAT1|PIK3CD|IL6|GRB2|HIF1A|PIK3CG|PGF|CSF1R|PIK3R5|TGFB1|TRAF1|FASLG|MAP2K1|NFKB2|CASP8|EGLN3|BIRC3|SLC2A1|JAK1|NFKBIA|ETS1|LAMC2|CBL|EPAS1|STAT3|RALGDS|TRAF6|FLT3|RALB|RHOA|TPM3|HDAC1|CASP3|RAC1|CDK6|CDK4|FAS|XIAP|RASSF5|BID|HGF|STAT5A|CDC42|RUNX1|PML|STK4|CDKN1A|CASP9|PLCG2|CRK|CDH1|WNT4|MYC|RASSF1|RARA|GSK3B|RAD51|ITGB1|SOS1|NRAS|CCNE1|CRKL|CSF2RA|HSP90B1…
KEGG_PENTOSE_PHOSPHATE_PATHWAY	0.291429	0.553894	0.0780892	0.629845	1.17482	22	H6PD|PGD|PRPS1|PFKL|FBP1|PGM2|PFKP|DERA|PRPS2|TALDO1|GPI|RPEL1|G6PD
KEGG_PEROXISOME	0.0354251	0.157538	0.24134	0.68105	1.35948	72	NOS2|XDH|SOD2|ACSL4|AGPS
KEGG_PHENYLALANINE_METABOLISM	0.150754	0.351759	0.123842	0.731581	1.28554	15	ALDH1A3|IL4I1|ALDH3B1|MIF
KEGG_PHOSPHATIDYLINOSITOL_SIGNALING_SYSTEM	0.536364	0.811794	0.0429311	0.493723	0.986936	74	PIK3CD|INPP5D|PIK3CG|PIK3R5|PIP4K2A|ITPK1|CALM1|PLCG2|PIP5K1C|PLCB2|SYNJ1|INPP5A|ITPKB|PRKCB|PI4KA|IMPA1|PIP4K2C|PTEN|INPP4B|INPP5J
KEGG_PORPHYRIN_AND_CHLOROPHYLL_METABOLISM	0.12009	0.315236	0.132147	0.691673	1.30053	25	FTH1|HMOX1|GUSB|CPOX|HCCS
KEGG_PPAR_SIGNALING_PATHWAY	0.997938	1	0.00842359	0.244751	0.48439	54	OLR1|ACSL4|PLTP|ACADL|FABP5|PPARD
KEGG_PRIMARY_IMMUNODEFICIENCY	1.28662e-06	2.16151e-05	0.643552	0.905655	1.71981	30	TAP1|CD40|ICOS|PTPRC|LCK|CD4|TAP2|IL7R|IL2RG|CD3E|BTK|CD8A|ZAP70|CIITA|JAK3|CD3D|CD8B
KEGG_PRION_DISEASES	0.00215839	0.01343	0.431708	0.804357	1.5374	31	IL1B|C1QA|C1QB|C1QC|IL6|C6|IL1A|MAP2K1
KEGG_PROGESTERONE_MEDIATED_OOCYTE_MATURATION	0.36226	0.622398	0.0610364	0.538846	1.07954	77	PIK3CD|PIK3CG|PIK3R5|RPS6KA1|GNAI2|MAP2K1|ADCY3|RPS6KA3|PRKX|CCNB2|KRAS|PRKACA|BUB1|GNAI3|PLK1|MAPK3|GNAI1|CCNB1|MAD2L1|CCNA2|CDK1|CDC27|PRKACB
KEGG_PROPANOATE_METABOLISM	0.355556	0.622398	0.252961	-0.350268	-1.05862	29	ABAT|ALDH6A1|ALDH2|ACADM|ACSS2|ACACA|ACACB|MCEE
KEGG_PROSTATE_CANCER	0.173387	0.39177	0.100279	0.591141	1.18613	85	PIK3CD|GRB2|PIK3CG|PIK3R5|MAP2K1|PDGFC|NFKBIA|CDKN1A|CASP9|GSK3B|SOS1|NRAS|CCNE1|HSP90B1|KRAS|RELA|E2F1|MAPK3|NFKB1|CCND1|TP53|MAP2K2|E2F3|MDM2|PTEN|CTNNB1|TGFA|AKT1|EP300|RB1|TCF7
KEGG_PROTEASOME	0.0680628	0.233358	0.173748	0.69053	1.35528	42	PSMB9|PSMB8|PSMB10|PSMD11|PSMC4|PSME1|IFNG|PSME2|PSME3|PSMC2|PSMA1|PSMD2|PSMD13|PSMA5|PSMA7|PSMD12|PSMB5|PSMB6|PSMD1|PSMA2|PSMB7|PSMB2|PSMD3|PSMB4
KEGG_PROTEIN_EXPORT	0.899429	1	0.0237916	0.341801	0.637546	22	SEC61A1|HSPA5|SPCS2|SRP72|SRP68|SRPRB|SRP9|SPCS1|SPCS3|SEC11C|SEC11A
KEGG_PROXIMAL_TUBULE_BICARBONATE_RECLAMATION	0.0365714	0.157538	0.252961	0.782596	1.45974	22	CA4|ATP1A3|CA2|ATP1B3|ATP1A1
KEGG_PURINE_METABOLISM	0.570571	0.840841	0.0396787	0.48593	0.982258	135	GDA|PDE4B|DCK|ENTPD1|XDH|RRM2|ENTPD3|ADCY3|PKM|PNP|HPRT1|NUDT5|NPR1|PRPS1|CANT1|NME1|APRT|AK4|ADA|PPAT|POLR2D|NT5C1A|IMPDH1|IMPDH2
KEGG_PYRIMIDINE_METABOLISM	0.138244	0.336595	0.114751	0.603401	1.21016	84	UPP1|DCK|ENTPD1|CMPK2|RRM2|ENTPD3|PNP|CTPS1|CANT1|UCK2|NME1|TK1|POLR2D|NT5C1A|TXNRD1|RRM1|POLR3F|CAD|TYMS|CMPK1|PRIM2|NT5C|POLD1|UPRT|NUDT2
KEGG_PYRUVATE_METABOLISM	0.518837	0.792406	0.0473534	0.518777	0.996834	34	ME2|PKM|MDH2|ALDH9A1|ACAT2|GLO1|ALDH1B1|AKR1B1
KEGG_REGULATION_OF_ACTIN_CYTOSKELETON	2.77854e-05	0.000332743	0.57561	0.705213	1.4285	190	ITGAL|CD14|VAV1|RAC2|ITGB2|FGF23|ITGAX|MSN|PIK3CD|WAS|ITGB7|NCKAP1L|PFN1|PIK3CG|GNA13|ARPC1B|ACTB|PIK3R5|CYFIP2|DIAPH1|ARPC5|ITGAE|ITGA4|ITGA1|MAP2K1|PAK2|PDGFC|CFL1|F2R|ARPC4|TMSB4Y|ARPC3|ARPC2|PIP4K2A|ITGAM|CSK|ITGB3|ACTN4|RHOA|ACTN1|RAC1|FGD3|BRK1|CDC42|IQGAP2|MYH9|IQGAP1|ACTG1|PPP1CA|CRK|GNG12|SLC9A1|ITGB1|SOS1|NRAS|CRKL|PIP5K1C|ARPC1A|FN1|CYFIP1|KRAS|BDKRB1|SSH2|GIT1|WASF2|ITGA5|SSH1|DIAPH3
KEGG_REGULATION_OF_AUTOPHAGY	0.96831	1	0.021073	0.291307	0.535336	20	IFNG|ATG5|GABARAPL2|GABARAP|ATG7|PRKAA1|BECN1|ATG12|ATG4D
KEGG_RENAL_CELL_CARCINOMA	0.0519878	0.189868	0.197822	0.675872	1.34418	67	PIK3CD|GRB2|RAP1B|HIF1A|PIK3CG|PGF|PIK3R5|TGFB1|MAP2K1|PAK2|EGLN3|SLC2A1|ETS1|EPAS1|RAC1|HGF|CDC42|CRK|SOS1|NRAS|CRKL|VEGFA|ELOC|KRAS|RAP1A|GAB1|MAPK3
KEGG_RENIN_ANGIOTENSIN_SYSTEM	0.639447	0.887616	0.0448645	0.508637	0.893779	15	ANPEP|CTSA|THOP1|ACE
KEGG_RETINOL_METABOLISM	0.196231	0.433773	0.09855	0.650197	1.22339	28	ALDH1A2|DHRS9|RDH10
KEGG_RIBOFLAVIN_METABOLISM	0.822864	0.999617	0.0331626	0.416532	0.731932	15	ACP2|ACP5|MTMR1|RFK|MTMR6
KEGG_RIBOSOME	1	1		-0.190905	-0.676398	64	RPS26|RPS27|RPL18A|RPL31|RPL23|RPS7|RPL32|RPL35|RPS3|RPL24|RPL3L|RPS20|RPS13|FAU|RPS16|RPL28|RPL22|RPL27A|RPL35A|RPS23|RPS24|RPS25|RPL10A|RPL27|RPL4|RPL38|RPS11|RPL30|RPL29|RPL37|RPS28|UBA52|RPS15|RPS5|RPL12|RPL26|RPS8|RPL8|RPL37A|RPS9|RPS21|RPL34|RPL19|RPL23A|RPL18|RPL36A|RPL13|RPS29|RPS4X|RPS27L|RPS3A|RPL14|RPL3|MRPL13|RPS19|RPLP1|RPS6|RPL39|RPL6|RPL22L1|RPS2|RPL7|RPL15|RSL24D1
KEGG_RIG_I_LIKE_RECEPTOR_SIGNALING_PATHWAY	0.0461538	0.179257	0.2114	0.698979	1.38664	50	DHX58|IRF7|ISG15|TNF|IFIH1|TRIM25|CXCL10|CASP8|NFKBIA|TRAF6|DDX58|RELA|RIPK1|AZI2|ATG5|NFKB1|IL12B
KEGG_RNA_DEGRADATION	0.708419	0.916214	0.0306323	0.442543	0.877499	55	ENO1|DDX6|CNOT6|CNOT9|EDC3|EXOSC4|PAPOLA|LSM4|EXOSC3
KEGG_RNA_POLYMERASE	0.900677	1	0.0230117	0.340965	0.639795	24	POLR2D|POLR3F|POLR2A|POLR2G|POLR2L|POLR2C|POLR3C|POLR3K|POLR2B|POLR1D
KEGG_SELENOAMINO_ACID_METABOLISM	0.430857	0.696	0.0587186	0.567954	1.05784	23	SEPHS2|GGT5|AHCY|LCMT2|PAPSS1
KEGG_SMALL_CELL_LUNG_CANCER	0.146317	0.346215	0.111011	0.60168	1.20567	83	NOS2|PTGS2|PIK3CD|PIK3CG|PIK3R5|TRAF1|BIRC3|NFKBIA|LAMC2|TRAF6|CDK6|CDK4|XIAP|CASP9|MYC|ITGB1|APAF1|CCNE1|FN1|RELA|E2F1|ITGA6|CYCS|NFKB1|CCND1|TP53
KEGG_SNARE_INTERACTIONS_IN_VESICULAR_TRANSPORT	0.442641	0.701544	0.0549074	0.546158	1.0466	32	STX11|SNAP23|VAMP3|STX7|STX12|SNAP29|STX4|VTI1B
KEGG_SPHINGOLIPID_METABOLISM	0.332265	0.606745	0.0679923	0.582512	1.12574	36	GLA|UGCG|NEU1|CERK|GALC|SGMS2|ASAH1|SPTLC2|GBA|SGPP1|SGPL1|B4GALT6|PLPP2|ACER3
KEGG_SPLICEOSOME	0.95988	1	0.0097825	0.339179	0.686466	117	HNRNPA3|PCBP1|EFTUD2|SMNDC1|SRSF9|SNRPB|CHERP|HSPA8|HNRNPC|SF3B4|LSM4|U2AF2|EIF4A3|SNRPD3|PRPF19|USP39|SNRNP40|SF3A2
KEGG_STARCH_AND_SUCROSE_METABOLISM	0.0855856	0.268744	0.159647	0.720237	1.35047	26	HK3|GUSB|HK2|MGAM|HK1|PGM2
KEGG_STEROID_BIOSYNTHESIS	0.683107	0.91081	0.0409884	0.485117	0.863975	16	SOAT2|DHCR7|LIPA|SOAT1|DHCR24|EBP|CYP27B1|SC5D|SQLE
KEGG_STEROID_HORMONE_BIOSYNTHESIS	0.497647	0.767016	0.0533478	0.556194	1.0194	19	HSD11B1|CYP7B1|CYP11A1|SRD5A3|AKR1D1
KEGG_SYSTEMIC_LUPUS_ERYTHEMATOSUS	0.000131895	0.00123102	0.518848	0.828397	1.62391	41	FCGR2A|FCGR3B|CD40|C1QA|C1QB|C1QC|IL10|TNF|C6|HLA-DMA|HLA-DMB|ACTN4|ACTN1|IFNG|CD80|C1S|SNRPB|C3|TRIM21|CD40LG|C1R|CD86|HLA-DOA|CD28
KEGG_T_CELL_RECEPTOR_SIGNALING_PATHWAY	9.56516e-06	0.000133912	0.593325	0.766174	1.54205	103	LCP2|VAV1|ICOS|NFKBIE|PTPRC|LCK|CD4|PIK3CD|GRB2|IL10|ITK|CD3E|PIK3CG|TNF|CD8A|CTLA4|PIK3R5|ZAP70|BCL10|CD3G|PTPN6|MALT1|MAP2K1|PAK2|CD3D|PDCD1|NFKBIA|CBL|CD8B|CARD11|MAP3K14|IL4|RHOA|CDK4|GRAP2|IFNG|CD247|CDC42|PPP3R1|CD40LG|GSK3B|SOS1|LAT|NRAS
KEGG_TASTE_TRANSDUCTION	0.676571	0.91081	0.0379271	0.470877	0.87703	23	GNB1|SCNN1A|PRKX|PLCB2|PRKACA|CACNA1B|PRKACB
KEGG_TERPENOID_BACKBONE_BIOSYNTHESIS	0.42233	0.688849	0.148262	-0.411399	-1.01241	15	HMGCS2|FDPS|PDSS1
KEGG_TGF_BETA_SIGNALING_PATHWAY	0.624494	0.876583	0.0359969	0.465561	0.93037	73	INHBA|TNF|ID2|TGFB1|RHOA|IFNG|MYC|RBL1|SMAD7|TGFBR2|THBS4|PPP2R1B|PPP2R1A|TFDP1|MAPK3|ID1|PPP2CA|E2F4|INHBB|SMAD4
KEGG_THYROID_CANCER	0.543237	0.814856	0.0466015	0.518908	0.976359	28	MAP2K1|TPM3|CDH1|MYC|NRAS|KRAS|NCOA4|MAPK3|CCND1|TP53|MAP2K2|CTNNB1|TCF7|CCDC6|HRAS|NTRK1|MAPK1|BRAF
KEGG_TIGHT_JUNCTION	0.820281	0.999617	0.0216519	0.409272	0.825558	110	HCLS1|ACTB|GNAI2|ACTN4|RHOA|ACTN1|CDK4|SRC|CDC42|MYH9|PARD6G|ACTG1|PRKCD|PPP2R2A|NRAS|KRAS|VAPA|PPP2R1B|PRKCQ|GNAI3|PPP2R1A|GNAI1|RRAS|EPB41L1|PPP2CA|PRKCB|PTEN|CTNNB1|PRKCH|PPP2R2C|AKT1
KEGG_TOLL_LIKE_RECEPTOR_SIGNALING_PATHWAY	1.04471e-06	1.95013e-05	0.643552	0.800961	1.60713	85	IL1B|CD14|CD40|CCL3|TLR1|CCL4|STAT1|PIK3CD|IL6|SPP1|CXCL11|IRF7|TLR2|PIK3CG|TLR4|TNF|MYD88|TLR8|PIK3R5|TLR6|IRF5|CXCL10|IFNAR2|MAP2K1|TLR9|CASP8|CXCL9|NFKBIA|IFNAR1|TRAF6|RAC1|MAP2K4|CD80|LBP|TLR7
KEGG_TRYPTOPHAN_METABOLISM	0.309368	0.571141	0.0725352	0.598854	1.14461	31	TPH1|IL4I1|KMO|WARS1|ALDH9A1|ACAT2|IDO1
KEGG_TYPE_I_DIABETES_MELLITUS	0.00659292	0.0335639	0.407018	0.844839	1.57584	22	IL1B|PRF1|GZMB|HLA-E|TNF|IL1A|FASLG|HLA-DMA|PTPRN|HLA-DMB|FAS|IFNG|CD80|CD86|HLA-DOA|CD28
KEGG_TYPE_II_DIABETES_MELLITUS	0.0534031	0.190888	0.197822	0.708762	1.39106	42	HK3|PIK3CD|SOCS1|SOCS3|PIK3CG|TNF|PIK3R5|HK2|PKM|SOCS2|PRKCD|HK1
KEGG_TYROSINE_METABOLISM	0.858225	0.999617	0.0233667	0.365858	0.701092	32	ALDH1A3|IL4I1|ALDH3B1|MIF
KEGG_UBIQUITIN_MEDIATED_PROTEOLYSIS	0.714429	0.916214	0.0289981	0.449464	0.908482	126	SOCS1|SOCS3|UBA7|UBE2L6|BIRC3|CBL|TRAF6|XIAP|UBE2J2|UBA1|PML|UBE2L3|ELOC|SAE1|UBE3B|UBE2N|UBE2Z|HERC4|PRPF19|UBE2A|FBXW11|UBE3C|UBE2S|MDM2|CDC27|UBE2J1|SYVN1|KLHL9|FZR1|UBA2|UBE4A|CDC20|VHL|BRCA1|WWP1|UBE2E3|UBE2Q2|CBLC|UBE2B|UBE2R2|CUL2|CBLB|UBE2Q1|UBE2M|UBE2D3|SIAH1|UBE2G1|CUL4B|UBE2H|UBE2E1
KEGG_VALINE_LEUCINE_AND_ISOLEUCINE_DEGRADATION	0.857143	0.999617	0.261664	-0.252509	-0.836718	43	AOX1|ABAT|HMGCS2
KEGG_VASCULAR_SMOOTH_MUSCLE_CONTRACTION	0.986935	1	0.00634596	0.292492	0.58733	98	GNA13|MAP2K1|ADCY3|RHOA|NPR1|ADORA2A|PRKX|PPP1CA|CALM1|PRKCD|PLCB2|PRKACA|PRKCQ|PTGIR|CALCRL|MAPK3|MAP2K2|ACTA2|PRKACB|CACNA1D|PPP1CB|GNA12|PRKCB
KEGG_VASOPRESSIN_REGULATED_WATER_REABSORPTION	0.612565	0.876583	0.0384787	0.474132	0.929442	41	RAB5C|ARHGDIB|ADCY3|ARHGDIA|PRKX|NSF|AQP3|PRKACA|DYNLL2|STX4|RAB11A|RAB11B|PRKACB|DYNC1LI1
KEGG_VEGF_SIGNALING_PATHWAY	0.102956	0.289574	0.13649	0.631195	1.25582	68	RAC2|PTGS2|PIK3CD|PIK3CG|SH2D2A|PIK3R5|MAPKAPK2|MAP2K1|RAC1|SRC|CDC42|PPP3R1|CASP9|PLCG2|NRAS|VEGFA|KRAS
KEGG_VIBRIO_CHOLERAE_INFECTION	0.123839	0.320076	0.123842	0.647947	1.27787	46	ATP6V0D2|ACTB|ATP6V0C|ATP6V1B2|PDIA4|ADCY3|ATP6V1A|PRKX|ACTG1|TCIRG1|PLCG2|SEC61A1|ATP6V0D1|ATP6V0B|ARF1|ATP6AP1|ATP6V0A1|PRKACA|KDELR2|ATP6V1H|ATP6V1G1|ATP6V1C1|PRKACB|PRKCB
KEGG_VIRAL_MYOCARDITIS	0.0483539	0.180521	0.206588	0.693326	1.37323	52	ITGAL|PRF1|CD40|RAC2|ITGB2|HLA-E|ICAM1|ACTB|HLA-DMA|CASP8|HLA-DMB|EIF4G2|CASP3|RAC1|BID|CD80|MYH9|ACTG1|CASP9|CD40LG|CD86|HLA-DOA|CXADR|CD28
KEGG_WNT_SIGNALING_PATHWAY	0.937876	1	0.0120227	0.356047	0.719956	133	RAC2|SFRP1|RHOA|RAC1|PRKX|PPP3R1|WNT4|MYC|TBL1XR1|CCND2|CCND3|GSK3B|PLCB2|PPP2R1B|PRKACA|NFATC3|FOSL1|PPP2R1A|PPARD|WNT10A|CCND1|TP53|FBXW11|CSNK1A1|PPP2CA|PPP3CB|WNT10B|JUN|PRKACB|SMAD4|PRKCB|PPP2R5E|WNT3|CTNNB1|PPP2R5C|EP300|TCF7|VANGL2

## Sheet: 1.6 Lesion Day 77
pathway	pval	padj	log2err	ES	NES	size	leadingEdge
KEGG_ABC_TRANSPORTERS	0.192029	0.428217	0.105125	0.672111	1.24023	35	TAP1|TAP2|ABCC3|ABCG1|ABCA7|ABCD1|ABCA1
KEGG_ACUTE_MYELOID_LEUKEMIA	0.0653153	0.219459	0.184706	0.720297	1.39038	56	SPI1|PIK3CD|PIK3R5|PML|GRB2|PIK3CG|PIM2|PIM1|STAT3|FLT3|RUNX1|RELA|NFKB1|IKBKB|MAP2K1|STAT5A
KEGG_ADHERENS_JUNCTION	0.259825	0.513537	0.0817516	0.594883	1.16283	70	PTPN6|RAC2|PTPRJ|WAS|SRC|PTPN1|ACTB|NECTIN1
KEGG_ADIPOCYTOKINE_SIGNALING_PATHWAY	0.545354	0.768653	0.0463228	0.50122	0.971164	62	TNFRSF1B|NFKBIE|TNF|JAK2|STAT3|SOCS3|PRKCQ|TRAF2|RELA|NFKBIA|NFKB1|IKBKB
KEGG_ALANINE_ASPARTATE_AND_GLUTAMATE_METABOLISM	0.866417	0.960775	0.0303467	0.374851	0.67409	27	ASS1|IL4I1|CPS1|CAD|ASNS
KEGG_ALDOSTERONE_REGULATED_SODIUM_REABSORPTION	0.342105	0.617997	0.0721798	0.600384	1.11815	38	ATP1A3|PIK3CD|PIK3R5|PIK3CG|HSD11B1|ATP1B3|FXYD4|PRKCB
KEGG_ALLOGRAFT_REJECTION	0.00167625	0.0122439	0.45506	0.903865	1.57906	20	HLA-E|HLA-DMA|HLA-DMB|CD40|PRF1|FASLG|GZMB|TNF|IFNG|IL10|HLA-DOA|CD40LG|CD86|HLA-DOB|FAS|IL12B|CD80|IL12A|CD28
KEGG_ALZHEIMERS_DISEASE	0.500513	0.744125	0.0467883	0.498883	1.01211	146	IL1B|TNF|CASP7|PLCB2|BID|CACNA1D|ADAM17|PPP3CC|APAF1|GAPDH|FAS|ATP2A3|PSEN2|CASP8|NCSTN|CALML5|COX5A|ERN1|ATF6|APOE
KEGG_AMINO_SUGAR_AND_NUCLEOTIDE_SUGAR_METABOLISM	0.0732861	0.23677	0.17822	0.731108	1.37234	42	HK3|CHIA|RENBP|HK2|AMDHD2|HEXA|CHIT1|HK1|GPI|GNPDA1|GMPPB|GALK2|NANS|PGM2
KEGG_AMINOACYL_TRNA_BIOSYNTHESIS	0.460714	0.715636	0.0574877	0.552965	1.0342	40	WARS1|VARS1|KARS1|GARS1|QARS1|HARS1|FARSA|RARS1|AARS2|FARS2|PARS2|LARS2|DARS2|MTFMT|VARS2
KEGG_AMYOTROPHIC_LATERAL_SCLEROSIS_ALS	0.0835294	0.259355	0.165657	0.717656	1.35344	45	TNFRSF1B|CASP1|TNF|BID|DAXX|PPP3CC|APAF1|MAP3K5|GPX1
KEGG_ANTIGEN_PROCESSING_AND_PRESENTATION	2.42142e-06	8.13597e-05	0.627257	0.916946	1.72117	42	TAP1|CTSS|CIITA|HLA-E|TAP2|CD74|HLA-DMA|HLA-DMB|TAPBP|CD4|CD8A|B2M|IFI30|PSME1|CTSB|PSME2|LGMN|CD8B|KLRD1|KLRC1|PDIA3|HLA-DOA|LTA|RFX5
KEGG_APOPTOSIS	0.00126633	0.0101307	0.45506	0.786036	1.54187	79	TNFSF10|IL1B|CSF2RB|PIK3CD|PIK3R5|FASLG|TNF|CASP7|PIK3CG|BIRC3|BID|MAP3K14|IRAK2|IRAK3|PPP3CC|TNFRSF10B|APAF1|FAS|RIPK1|CFLAR|MYD88|TRAF2|IRAK1|BIRC2|RELA|NTRK1|CASP8|PRKX|NFKBIA|NFKB1|IKBKB
KEGG_ARACHIDONIC_ACID_METABOLISM	0.491607	0.73741	0.054794	0.544091	1.0178	39	TBXAS1|PTGS2|PLA2G2D|CYP4F3|ALOX15|GGT5|PLA2G4A|GPX1|ALOX15B|HPGDS|GPX3|GPX2
KEGG_ARGININE_AND_PROLINE_METABOLISM	0.00830448	0.0410339	0.38073	0.801703	1.51902	46	NOS2|ARG1|ARG2|ASS1|SAT1|CPS1|LAP3
KEGG_ARRHYTHMOGENIC_RIGHT_VENTRICULAR_CARDIOMYOPATHY_ARVC	0.641921	0.79801	0.0382417	0.462378	0.90092	68	ITGB7|ITGA4|SLC8A1|CACNA1D|ACTB
KEGG_AUTOIMMUNE_THYROID_DISEASE	0.00287725	0.0201408	0.431708	0.900599	1.55714	19	HLA-E|HLA-DMA|HLA-DMB|CD40|PRF1|FASLG|GZMB|CTLA4|IL10|HLA-DOA|CD40LG|CD86|HLA-DOB|FAS|CD80|CD28
KEGG_AXON_GUIDANCE	0.788382	0.919779	0.0256927	0.415256	0.83184	120	SEMA4D|RAC2|SEMA4A|CXCR4|FES|CXCL12|PLXNB2|PLXNC1|PPP3CC|GNAI2|PLXNA1|CFL1|SEMA4F|PAK1
KEGG_B_CELL_RECEPTOR_SIGNALING_PATHWAY	0.000281053	0.00262316	0.498493	0.82581	1.61465	71	SYK|VAV1|CD22|PTPN6|RAC2|NFKBIE|PIK3AP1|PIK3CD|CD79B|PIK3R5|INPP5D|BTK|MALT1|CARD11|LYN|GRB2|PIK3CG|CD19|CD79A|CD72|PPP3CC|BCL10|VAV2|PRKCB|JUN|RELA|FOS|PLCG2|NFKBIA|NFKB1|IKBKB|MAP2K1|DAPP1
KEGG_BASAL_CELL_CARCINOMA	0.00407872	0.0228408	0.407018	-0.590557	-1.66376	51	FZD9|FZD4|BMP4|FZD2|FZD3|FZD8|AXIN2|APC2|WNT11|WNT9A|HHIP|GLI2|WNT16|WNT2|TCF7L2|STK36|GLI3|WNT6|FZD6|DVL1|BMP2|FZD7|WNT5B|SMO|WNT2B|GLI1
KEGG_BASAL_TRANSCRIPTION_FACTORS	0.978836	0.984697	0.0959207	-0.218076	-0.550766	30	GTF2I|TAF7|GTF2H3|TAF6|GTF2A2|TAF6L|GTF2E1|TBPL1|TAF9B|GTF2E2|GTF2A1|TAF1|GTF2H2|TAF2|TAF13|TAF9|GTF2H1|TAF4|TBP|TAF12|TAF5|GTF2H4|TAF11|TAF5L|GTF2F1|TAF10|GTF2B|GTF2IRD1|TAF4B|GTF2F2
KEGG_BASE_EXCISION_REPAIR	0.450185	0.7135	0.0601186	0.575288	1.0415	31	PARP4|FEN1|POLE|PCNA|POLD1|LIG1|TDG|POLD2|POLD4|MBD4|OGG1|NEIL3|POLE3|NEIL1
KEGG_BETA_ALANINE_METABOLISM	0.135745	0.340374	0.249247	-0.5968	-1.37658	18	ABAT|AOC3|ALDH3A2|ACADM|ALDH7A1|HADHA|ALDH2|UPB1|HIBCH
KEGG_BIOSYNTHESIS_OF_UNSATURATED_FATTY_ACIDS	0.0980774	0.271276	0.287805	-0.6241	-1.43955	18	ELOVL5|HACD2|HACD1|FADS2|ACOT1|TECR|HADHA
KEGG_BLADDER_CANCER	0.869305	0.960775	0.0281515	0.35659	0.667057	39	MMP9|VEGFD|E2F2|MDM2|MAP2K1|MMP1|NRAS|CDH1|VEGFA|RB1|RASSF1
KEGG_BUTANOATE_METABOLISM	0.0287005	0.112132	0.352488	-0.643245	-1.61583	27	ACSM3|ABAT|HMGCS2|ACAT2|BDH2|ALDH3A2|ALDH7A1|PDHA1|AACS|HADHA|ALDH2|ACAT1|HMGCS1
KEGG_CALCIUM_SIGNALING_PATHWAY	0.0995893	0.271276	0.1396	0.616065	1.24919	145	NOS2|CD38|BST1|PTAFR|HTR7|SLC8A1|PTK2B|P2RX4|HRH2|P2RX7|PLCB2|ADORA2A|CACNA1D|ITPKA|PPP3CC|GNA15
KEGG_CARDIAC_MUSCLE_CONTRACTION	0.574398	0.768653	0.0434507	0.490527	0.955555	67	ATP1A3|SLC8A1|CACNA1D|TPM3|ATP1B3|TNNI3
KEGG_CELL_ADHESION_MOLECULES_CAMS	1.61042e-05	0.000319633	0.57561	0.814615	1.61876	103	PDCD1LG2|HLA-E|ITGAL|HLA-DMA|CD274|ITGB7|CD6|ITGB2|HLA-DMB|CD40|CD4|PTPRC|CD8A|CD22|ITGA4|VCAM1|SDC3|ICOS|SPN|ICAM1|SELL|SELPLG|CD2|CD226|SIGLEC1|CD8B|CTLA4|ITGAM|PDCD1|HLA-DOA|CD40LG
KEGG_CELL_CYCLE	0.920998	0.966546	0.0164369	0.342548	0.685856	117	RBL1|TGFB1|ESPL1|MCM6|CCNE1|MCM5|MCM3|FZR1|E2F2|PTTG2|MAD2L1|HDAC1|MCM2|MDM2|YWHAZ|YWHAG|CDK1|BUB1|PCNA|EP300|CCNB2|DBF4|MCM4|PLK1|SMC1B|CDC20|SFN|YWHAB|SKP2|CDK6|ORC1|GADD45G|CDC6|CCNB1|TFDP1|MCM7|BUB3|CDKN2D|CCNA2|ANAPC1|ATM|CDC26
KEGG_CHEMOKINE_SIGNALING_PATHWAY	1.20962e-08	6.77386e-07	0.74774	0.826686	1.67964	156	STAT1|CCL23|CXCL13|CXCL16|CCR5|NCF1|VAV1|STAT2|RAC2|HCK|CCL1|CCR7|FGR|PIK3CD|DOCK2|CXCR6|WAS|PIK3R5|CXCL11|ITK|PTK2B|CCL11|CXCL9|CCL7|LYN|CCR1|CCR2|PREX1|CXCL10|CXCR4|PRKCD|GRB2|PIK3CG|ARRB2|JAK3|PLCB2|XCR1|JAK2|CCL3|CCL4|CXCR3|GRK3|CCL22|CXCL12|CCL8|GRK6|GNGT2|CCR9|CXCL6|CXCR5|XCL2|CX3CL1|CSK|GNAI2|STAT3|GRK2|CCL17|ADCY7|CXCR2|ELMO1
KEGG_CHRONIC_MYELOID_LEUKEMIA	0.377317	0.643376	0.0628004	0.552042	1.07937	71	PIK3CD|PIK3R5|GRB2|PIK3CG|CBL|TGFB1|RUNX1|E2F2|RELA|GAB2|HDAC1|MDM2|NFKBIA|NFKB1|IKBKB|CRKL|MAP2K1|STAT5A
KEGG_CITRATE_CYCLE_TCA_CYCLE	0.0277198	0.110879	0.352488	-0.611238	-1.53727	29	PCK1|PC|OGDHL|IDH2|PDHA1|IDH3G|ACLY|SUCLA2|DLAT|PCK2|ACO1|ACO2|IDH1|DLD|FH|IDH3B|OGDH|SUCLG2
KEGG_COLORECTAL_CANCER	0.437707	0.700331	0.0562941	0.538785	1.04542	61	RAC2|PIK3CD|PIK3R5|PIK3CG|TGFB1|RALGDS|JUN|FOS|MAP2K1
KEGG_COMPLEMENT_AND_COAGULATION_CASCADES	0.00101336	0.00851224	0.45506	0.845452	1.60912	47	F10|C1QA|C1QB|C1S|C1QC|F7|C6|C3AR1|C3|C1R|C2|PLAU|CFB|C4A|SERPING1
KEGG_CYSTEINE_AND_METHIONINE_METABOLISM	0.906716	0.966546	0.0278699	0.34913	0.631485	28	IL4I1|DNMT1|DNMT3L|ENOPH1|SMS|GOT2|GOT1|AHCY
KEGG_CYTOKINE_CYTOKINE_RECEPTOR_INTERACTION	8.44474e-10	1.41872e-07	0.801216	0.824224	1.67573	189	CCL23|CXCL13|CD40|TNFSF10|IL2RB|CXCL16|CCR5|IL1B|TNFRSF14|IL10RA|TNFRSF1B|IL21R|CSF2RB|CCL1|CCR7|IL12RB1|CXCR6|IL2RG|CSF3R|LTB|CXCL11|CSF1R|FASLG|IL18R1|CCL11|IL18RAP|CXCL9|CCL7|TNF|TNFRSF9|CCR1|CCR2|IFNG|CXCL10|CXCR4|OSM|IL7R|IFNAR2|TNFSF8|PLEKHO2|TNFRSF8|TNFSF13B|XCR1|CRLF2|IL21|IL12RB2|CCL3|IL4R|CSF2RA|CCL4|IL10|RELT|CXCR3|IL2RA|TNFRSF13B|CCL22|CXCL12|CCL8|IL23R|CCR9|IL15RA|IFNGR2|CD40LG|CXCL6…
KEGG_CYTOSOLIC_DNA_SENSING_PATHWAY	0.003377	0.0202655	0.431708	0.840448	1.55085	35	IL1B|IRF7|ADAR|CASP1|ZBP1|CXCL10|AIM2|DDX58|RIPK3|CCL4|IKBKE|TBK1|PYCARD|RIPK1|IL6|RELA|NFKBIA|IL33|NFKB1|IKBKB
KEGG_DILATED_CARDIOMYOPATHY	0.73913	0.880666	0.031349	0.435336	0.851772	84	ITGB7|ITGA4|SLC8A1|TNF|CACNA1D|TPM3|TGFB1|TNNI3|ADCY7|ACTB
KEGG_DNA_REPLICATION	0.146312	0.356238	0.123257	0.703813	1.29211	34	DNA2|FEN1|MCM6|MCM5|MCM3|PRIM2|RFC2|MCM2|POLE|RNASEH2A|PCNA|RFC5|MCM4|POLD1|LIG1|POLA2|RFC3|RNASEH1|RPA2|MCM7|POLD2|POLD4|RFC1
KEGG_DORSO_VENTRAL_AXIS_FORMATION	0.359948	0.643311	0.0741759	0.648889	1.13362	20	GRB2|ETV6|PIWIL2|ETS1|NOTCH1|MAP2K1|NOTCH2|SOS2
KEGG_DRUG_METABOLISM_CYTOCHROME_P450	0.154286	0.36507	0.276501	-0.474309	-1.22615	34	ADH7|GSTZ1|ADH1B|CYP2E1|FMO2|CYP2D6|GSTM3|UGT1A1|GSTM1|FMO1|GSTP1|GSTK1|GSTM2|AOX1|GSTA5|UGT1A6|ALDH3B2|UGT1A4
KEGG_DRUG_METABOLISM_OTHER_ENZYMES	0.41573	0.671564	0.0646485	0.606693	1.0856	26	XDH|UPP1|GUSB|HPRT1|TK1|ITPA|GMPS|TK2|IMPDH2
KEGG_ECM_RECEPTOR_INTERACTION	0.0484867	0.173314	0.321776	-0.450196	-1.34257	77	COL11A1|LAMA2|CHAD|LAMC3|COL3A1|ITGA10|LAMB1|COL6A1|THBS1|COL4A1|COL4A4|ITGA8|COL5A2|COL11A2|COL1A2|COL6A3|COL4A2|COL2A1|ITGA9|COL5A1|CD36|SDC2|LAMB2|COL6A2|LAMA4|COL1A1|SV2B|LAMC1|THBS3|COL5A3|SV2C
KEGG_ENDOCYTOSIS	0.0448065	0.165437	0.213928	0.639026	1.29816	167	HLA-E|IL2RB|CCR5|IL2RG|CSF1R|ACAP1|CXCR4|ARRB2|SRC|AGAP2|PSD4|IL2RA|GRK3|GRK6|PIP5K1C|CBL|EHD4|RAB5C|GRK2|CXCR2|RAB11FIP5|CLTC|ARRB1|SMAP2|DNAJC6|EPN1|NTRK1|SNF8|F2R|MDM2|GIT1
KEGG_ENDOMETRIAL_CANCER	0.184	0.41773	0.104344	0.650133	1.24528	51	PIK3CD|PIK3R5|GRB2|PIK3CG|MAP2K1|CASP9|TCF7|NRAS|SOS2|AKT1|LEF1|CDH1|MLH1|AXIN1
KEGG_EPITHELIAL_CELL_SIGNALING_IN_HELICOBACTER_PYLORI_INFECTION	0.145233	0.356238	0.117766	0.656483	1.27013	60	TCIRG1|ATP6V0D2|LYN|SRC|MAP3K14|ATP6V1B2|ADAM17|CSK|NOD1|CXCR2|ATP6V0C|PAK1|JUN|ATP6V1A|ATP6V1C1|RELA|PLCG2|GIT1|NFKBIA|NFKB1|IKBKB|MAPK14|ATP6V1H|MAPK9
KEGG_ERBB_SIGNALING_PATHWAY	0.397171	0.654164	0.0602484	0.546378	1.06782	83	PIK3CD|PIK3R5|GRB2|PIK3CG|SRC|CBL|PAK1|PRKCB|JUN|ABL2|NRG1|PLCG2|CRKL|MAP2K1|STAT5A
KEGG_ETHER_LIPID_METABOLISM	0.263421	0.514589	0.0883594	0.663931	1.19394	27	PLA2G7|PLA2G2D|LPCAT2|PLA2G4A
KEGG_FATTY_ACID_METABOLISM	0.0213063	0.087304	0.352488	-0.607558	-1.59223	36	ADH7|ACSL3|ADH1B|ACAT2|ALDH3A2|ACADM|ALDH7A1|ACSL6|CPT2|HADHA|ALDH2|ECI2|ACAT1|ACADVL|ACADSB
KEGG_FC_EPSILON_RI_SIGNALING_PATHWAY	0.000218319	0.00238301	0.518848	0.8256	1.61466	69	SYK|LCP2|VAV1|RAC2|FCER1G|PIK3CD|PIK3R5|INPP5D|BTK|LYN|LAT|TNF|PRKCD|GRB2|PIK3CG|PLA2G2D|FCER1A
KEGG_FC_GAMMA_R_MEDIATED_PHAGOCYTOSIS	0.000226953	0.00238301	0.518848	0.788843	1.55023	91	SYK|FCGR2A|PTPRC|NCF1|VAV1|RAC2|HCK|PIK3CD|DOCK2|WAS|PIK3R5|INPP5D|LYN|LAT|PRKCD|PIK3CG|MARCKSL1|PIP5K1C|VASP|ARPC2|ARPC1B|CFL1|PLA2G4A|PAK1|VAV2|PRKCB|GAB2|ARPC4|PLCG2|ARPC5|CRKL|MAP2K1|ARPC3
KEGG_FOCAL_ADHESION	0.746707	0.883428	0.0273075	0.434087	0.881771	191	ITGB7|VAV1|RAC2|ITGA4|PIK3CD|PIK3R5|PARVG|GRB2|PIK3CG|SRC|BIRC3|ZYX|DIAPH1|PIP5K1C|VASP|PDGFC|TLN1|VEGFD|LAMC2|ACTB|TNN|PAK1|VAV2|PRKCB|JUN|RAP1B|BIRC2|FLNA
KEGG_FRUCTOSE_AND_MANNOSE_METABOLISM	0.0884521	0.26206	0.164406	0.747946	1.3589	32	HK3|PFKFB3|PFKP|HK2|AKR1B10|FBP1|HK1|GMPPB|ALDOC|AKR1B1|PFKFB4|PMM2
KEGG_GALACTOSE_METABOLISM	0.0688776	0.226891	0.191892	0.789085	1.39067	22	HK3|GLA|PFKP|HK2|HK1|GALK2|PGM2|AKR1B1|B4GALT1|MGAM
KEGG_GAP_JUNCTION	0.513158	0.749657	0.227987	-0.323941	-0.966056	77	GUCY1A1|PRKG1|ADCY1|GUCY1B1|PRKG2|PDGFRB|LPAR1|TUBA1A|ADCY5|ADCY2|TJP1|ADCY6|PLCB4|GUCY1A2|GNAS|PRKCA
KEGG_GLIOMA	0.413451	0.671564	0.0589694	0.545983	1.05939	61	PIK3CD|PIK3R5|GRB2|PIK3CG|PRKCB|E2F2|MDM2|PLCG2|CALML5|MAP2K1
KEGG_GLUTATHIONE_METABOLISM	0.563095	0.768653	0.048215	0.516097	0.965247	40	ANPEP|PGD|LAP3|GGT5|G6PD|GSR|GSTO1|RRM2|GPX1|ODC1|GPX3|RRM1|GPX2|MGST2
KEGG_GLYCEROLIPID_METABOLISM	0.551282	0.768653	0.149208	-0.348822	-0.961036	42	MGLL|PLPP1|PLPP3|LPL|DGAT2|DGKB|ALDH3A2|MBOAT2|ALDH7A1|GPAM|PNPLA3|DGAT1|ALDH2
KEGG_GLYCEROPHOSPHOLIPID_METABOLISM	0.918212	0.966546	0.0198261	0.336337	0.657616	71	PLA2G15|PLA2G2D|GPD2|LPCAT2|DGKZ|PLA2G4A|PGS1|LYPLA2|CDIPT|CDS2|PISD|ETNK1
KEGG_GLYCINE_SERINE_AND_THREONINE_METABOLISM	0.579439	0.768653	0.121543	-0.373229	-0.925756	25	AOC3|CHDH|GLDC|SRR|ALAS2|GLYCTK|CBS|AMT|DLD
KEGG_GLYCOLYSIS_GLUCONEOGENESIS	0.206897	0.44948	0.0975449	0.638139	1.21955	49	HK3|ALDH3B1|ENO1|PFKP|PKM|PGK1|HK2|PGAM1|GAPDH|AKR1A1|FBP1|HK1|GPI|ACSS1|ALDH1B1|PGM2|ALDOC
KEGG_GLYCOSAMINOGLYCAN_BIOSYNTHESIS_CHONDROITIN_SULFATE	0.0150966	0.0650317	0.38073	-0.720664	-1.67459	19	XYLT1|CHST11|CHSY3|CHPF|CSGALNACT2|CSGALNACT1|CHST3
KEGG_GLYCOSAMINOGLYCAN_BIOSYNTHESIS_HEPARAN_SULFATE	0.00302221	0.0202655	0.431708	-0.750074	-1.76949	21	HS3ST3A1|XYLT1|HS3ST3B1|EXTL1|GLCE|HS3ST1|NDST3|HS6ST2
KEGG_GLYCOSAMINOGLYCAN_DEGRADATION	0.193717	0.428217	0.109684	0.734782	1.28367	20	HPSE|GALNS|NAGLU|GUSB|GNS|SGSH|HEXA
KEGG_GLYCOSPHINGOLIPID_BIOSYNTHESIS_GANGLIO_SERIES	0.38674	0.649724	0.0732559	0.652264	1.11451	15	B4GALNT1|ST6GALNAC4|HEXA|ST8SIA1|ST3GAL1
KEGG_GLYCOSPHINGOLIPID_BIOSYNTHESIS_LACTO_AND_NEOLACTO_SERIES	0.926273	0.966546	0.0305608	0.335944	0.576659	18	FUT7|B3GNT5|B3GALT5|ST8SIA1|B4GALT1|B3GNT2|FUT4|B3GNT3|B3GALT1
KEGG_GLYCOSYLPHOSPHATIDYLINOSITOL_GPI_ANCHOR_BIOSYNTHESIS	0.974779	0.984697	0.024779	0.276302	0.492027	24	PGAP1|PIGX|PIGK|PIGW|PIGS|PIGO
KEGG_GNRH_SIGNALING_PATHWAY	0.640303	0.79801	0.0380056	0.475392	0.932106	85	PTK2B|PRKCD|GRB2|SRC|PLCB2|PLA2G2D|CACNA1D|ADCY7|PLA2G4A|PRKCB|JUN|PRKX|CALML5|MAP2K1|MAPK14|MMP14|MAPK9
KEGG_GRAFT_VERSUS_HOST_DISEASE	0.00322153	0.0202655	0.431708	0.896872	1.5507	19	HLA-E|HLA-DMA|HLA-DMB|IL1B|PRF1|FASLG|GZMB|TNF|IFNG|KLRD1|KLRC1|HLA-DOA|CD86|HLA-DOB|FAS|CD80|CD28|IL6
KEGG_HEDGEHOG_SIGNALING_PATHWAY	0.0452982	0.165437	0.321776	-0.53775	-1.48726	45	BMP5|BMP4|ZIC2|WNT11|WNT9A|RAB23|HHIP|GLI2|WNT16|WNT2|DHH|STK36|GLI3|WNT6|GAS1|BMP2|BMP7|BMP6|WNT5B|SMO|BTRC|WNT2B|GLI1
KEGG_HEMATOPOIETIC_CELL_LINEAGE	3.69785e-05	0.000564763	0.557332	0.847168	1.64147	62	CD38|CD4|IL1B|CD8A|CD22|ITGA4|CSF3R|CD3E|CD2|CSF1R|CD3G|MS4A1|TNF|ANPEP|CD37|IL7R|CD8B|CD5|CD3D|CD19|IL4R|CSF2RA|ITGAM|CD44|IL2RA|CD14
KEGG_HISTIDINE_METABOLISM	0.880711	0.960775	0.0303467	0.373507	0.66386	25	ALDH3B1|ALDH1B1|HDC
KEGG_HOMOLOGOUS_RECOMBINATION	0.520599	0.753971	0.0540088	0.561346	1.00446	26	POLD1|BLM|TOP3A|BRCA2|MRE11|RAD51D|RAD54L|RPA2|EME1|RAD54B|RAD51|POLD2|POLD4|XRCC3|RAD51B|RPA1|SEM1|XRCC2|TOP3B
KEGG_HUNTINGTONS_DISEASE	1	1	0.00730167	0.23724	0.481678	150	PLCB2|HTT|APAF1|SOD2|CLTC|TGM2|GPX1|POLR2G|HDAC1|CASP8|VDAC2|EP300|COX5A|AP2M1|AP2S1|POLR2A|CASP9
KEGG_HYPERTROPHIC_CARDIOMYOPATHY_HCM	0.674946	0.827671	0.0353911	0.454614	0.891252	78	ITGB7|ITGA4|SLC8A1|TNF|CACNA1D|TPM3|TGFB1|TNNI3|ACTB
KEGG_INOSITOL_PHOSPHATE_METABOLISM	0.322286	0.594989	0.0728939	0.580975	1.11577	52	PIK3CD|PIK3CG|PLCB2|INPP5J|ITPK1|PIP4K2A|PIP5K1C|ITPKA|SYNJ1|PI4KA|PLCG2|CDIPT
KEGG_INSULIN_SIGNALING_PATHWAY	0.301751	0.575441	0.0709609	0.556973	1.12411	127	HK3|PIK3CD|SOCS1|PIK3R5|INPP5D|GRB2|PIK3CG|PTPN1|CBL|HK2|FBP1|SOCS3|HK1|PRKX|MKNK1|IKBKB|CRKL|CALML5|MAP2K1|SH2B2
KEGG_INTESTINAL_IMMUNE_NETWORK_FOR_IGA_PRODUCTION	0.000513377	0.00453933	0.477271	0.893293	1.6166	30	HLA-DMA|ITGB7|HLA-DMB|CD40|ITGA4|ICOS|CXCR4|TNFSF13B|IL10|TNFRSF13B|MAP3K14|CXCL12|HLA-DOA|CCR9|IL15RA|CD40LG|IL15|TGFB1|CD86|HLA-DOB|CD80|CD28|IL6
KEGG_JAK_STAT_SIGNALING_PATHWAY	1.18413e-06	4.97335e-05	0.643552	0.819644	1.64111	117	STAT1|IL2RB|IL10RA|STAT2|IL21R|PTPN6|CSF2RB|PIK3CD|SOCS1|IL12RB1|IL2RG|IRF9|CSF3R|STAT4|PIK3R5|IFNG|OSM|GRB2|IL7R|PIK3CG|IFNAR2|JAK3|CRLF2|IL21|JAK2|IL12RB2|IL4R|CSF2RA|IL10|IL2RA|IL23R|IL15RA|CBL|IFNGR2|PIM1|STAT3|IL15|JAK1|IL12B|IL12A|IFNAR1|SOCS3|PRL|IL6|TYK2
KEGG_LEISHMANIA_INFECTION	5.70551e-05	0.000737327	0.557332	0.859625	1.66307	59	NOS2|STAT1|CYBA|HLA-DMA|ITGB2|HLA-DMB|FCGR3B|IL1B|FCGR2A|NCF1|PTPN6|ITGA4|TLR2|NCF2|C3|PTGS2|NCF4|TNF|IFNG|JAK2|ITGAM|IL10|MARCKSL1|HLA-DOA|IFNGR2|TLR4|TGFB1|JAK1|HLA-DOB|IL12B|IL12A|PRKCB|MYD88|IRAK1|JUN
KEGG_LEUKOCYTE_TRANSENDOTHELIAL_MIGRATION	7.25228e-05	0.000870273	0.538434	0.799192	1.58536	100	CYBB|CYBA|ITGAL|ITGB2|NCF1|VAV1|RAC2|ITGA4|VCAM1|PIK3CD|NCF2|ICAM1|PIK3R5|ITK|PTK2B|NCF4|CXCR4|PIK3CG|MMP9|MSN|RHOH|TXK|ITGAM|CXCL12|VASP
KEGG_LINOLEIC_ACID_METABOLISM	0.614641	0.785599	0.0510114	0.531236	0.907709	15	PLA2G2D|ALOX15|AKR1B10|PLA2G4A
KEGG_LONG_TERM_DEPRESSION	0.880447	0.960775	0.0237209	0.355058	0.686236	57	LYN|PLCB2|GNA13|PLA2G2D|GNAI2|PLA2G4A|PRKCB
KEGG_LONG_TERM_POTENTIATION	0.878721	0.960775	0.0230828	0.356163	0.691077	61	PLCB2|RPS6KA1|PPP3CC|PRKCB|RAP1B|PRKX|CALML5|MAP2K1|EP300
KEGG_LYSINE_DEGRADATION	0.257211	0.513537	0.203509	-0.449025	-1.22058	39	PLOD2|ACAT2|OGDHL|ALDH3A2|AASS|ALDH7A1|HADHA|ALDH2|ACAT1|KMT5B
KEGG_LYSOSOME	1.71232e-05	0.000319633	0.57561	0.810253	1.61562	112	CTSS|CTSZ|SLC11A1|LAPTM5|CTSC|PSAP|TCIRG1|ATP6V0D2|GM2A|NPC2|LIPA|CTSE|GLA|CTSW|CTSB|ACP2|PLA2G15|LGMN|GALNS|CTSH|NAPSA|NAGLU|GUSB|GNS|GALC|M6PR|SGSH|CLN3|GBA|CTSO|NEU1|NAGA|HEXA|AP3M2|ATP6V0C|CLTC
KEGG_MAPK_SIGNALING_PATHWAY	0.481407	0.728616	0.0476387	0.494058	1.01203	241	IL1B|RAC2|MAP4K1|FASLG|PTPN7|TNF|GRB2|ARRB2|PLA2G2D|RPS6KA1|FGF23|RELB|CACNA1D|MAP3K14|DAXX|CD14|MAPKAPK2|PPP3CC|TAOK3|NFKB2|TGFB1|STK4|RASGRP1|FAS|DUSP2|RASGRP4|MAP3K5|RPS6KA4|PLA2G4A|ARRB1|PAK1|PRKCB|DUSP6|TRAF2|JUN|RAP1B|FGF5|CACNA1I|PTPN5|RELA|FLNA|NTRK1|PRKX|MKNK1|FOS|NFKB1|IKBKB|CRKL|MAP2K1
KEGG_MELANOGENESIS	0.000266825	0.00262316	0.498493	-0.547126	-1.70448	91	EDNRB|TYRP1|FZD9|DCT|TYR|ADCY1|FZD4|FZD2|FZD3|FZD8|CAMK2A|MC1R|ADCY5|ADCY2|ADCY6|PLCB4|KITLG|CREB3L3|GNAS|PRKCA|CREB3L2|WNT11|WNT9A|CALM3|PLCB1|WNT16|WNT2|CALM2
KEGG_MELANOMA	0.617257	0.785599	0.0406579	0.473798	0.918031	62	PIK3CD|PIK3R5|PIK3CG|FGF23|PDGFC|FGF5|E2F2|MDM2|MAP2K1
KEGG_METABOLISM_OF_XENOBIOTICS_BY_CYTOCHROME_P450	0.154255	0.36507	0.266351	-0.483485	-1.2484	32	ADH7|CYP1A1|GSTZ1|ADH1B|CYP2E1|EPHX1|GSTM3|UGT1A1|GSTM1
KEGG_MISMATCH_REPAIR	0.296392	0.572343	0.0835991	0.672132	1.17858	21	RFC2|PCNA|RFC5|POLD1|LIG1|EXO1|RFC3|RPA2|MLH3|MLH1|MSH6|POLD2|POLD4|RFC1|RFC4
KEGG_MTOR_SIGNALING_PATHWAY	0.232082	0.484917	0.0902635	0.620382	1.18993	50	PIK3CD|PIK3R5|PIK3CG|RPS6KA1|VEGFD|HIF1A
KEGG_N_GLYCAN_BIOSYNTHESIS	0.96564	0.984697	0.021796	0.303479	0.570647	44	MAN2A1|MAN1C1|RPN1|B4GALT1|MGAT1|MGAT4A|MGAT4B|MAN1B1|DPM3|DDOST|RPN2
KEGG_NATURAL_KILLER_CELL_MEDIATED_CYTOTOXICITY	8.73588e-09	6.77386e-07	0.74774	0.878436	1.72752	90	HLA-E|ITGAL|ITGB2|SYK|TNFSF10|FCGR3B|LCP2|VAV1|LCK|KLRK1|PTPN6|RAC2|FCER1G|TYROBP|PIK3CD|ICAM1|PIK3R5|PRF1|CD48|NCR1|FASLG|PTK2B|GZMB|LAT|TNF|IFNG|ZAP70|HCST|GRB2|PIK3CG|IFNAR2|SH2D1A|KLRD1|BID|KLRC1|CD247|IFNGR2|SH3BP2|PPP3CC|TNFRSF10B
KEGG_NEUROACTIVE_LIGAND_RECEPTOR_INTERACTION	0.378323	0.643376	0.0596037	0.533799	1.08358	140	FPR2|P2RY14|C3AR1|PTAFR|HTR7|P2RX4|GPR35|GZMA|HRH2|P2RX7|TSPO|P2RY10|ADORA2A|FPR1|S1PR3|P2RY6|PTGER2|CNR2|PTGER4|GABRP|P2RY13|PRL|F2RL2|C5AR1|S1PR4|F2R
KEGG_NEUROTROPHIN_SIGNALING_PATHWAY	0.25	0.506024	0.0810802	0.576188	1.1563	122	NFKBIE|PIK3CD|PIK3R5|FASLG|ARHGDIB|PRKCD|GRB2|PIK3CG|RPS6KA1|IRAK2|IRAK3|MAPKAPK2|CSK|MAP3K5|RPS6KA4|IRAK1|JUN|RAP1B|RELA|NTRK1|YWHAZ|PLCG2|YWHAG|NFKBIA|NFKB1|IKBKB|CRKL|CALML5|MAP2K1|SH2B2|IRAK4|MAPK14|MAPK9|PSEN1|CAMK4|ARHGDIA|YWHAB|MAP3K3
KEGG_NICOTINATE_AND_NICOTINAMIDE_METABOLISM	0.233799	0.484917	0.0962406	0.689538	1.2215	23	CD38|BST1|NAMPT|PNP
KEGG_NITROGEN_METABOLISM	0.341623	0.617997	0.0768737	0.658164	1.14982	20	CA4|CPS1|CA12|CA2|CA9|ASNS
KEGG_NOD_LIKE_RECEPTOR_SIGNALING_PATHWAY	0.00378817	0.0219452	0.431708	0.803992	1.53999	51	IL1B|TNFAIP3|NLRP3|CCL11|CASP1|CCL7|TNF|PSTPIP1|MEFV|NLRP1|BIRC3|NLRC4|CCL8|CARD9|NOD1|CARD6|HSP90B1|PYCARD|IL6|BIRC2|RELA|CASP8|NFKBIA|NFKB1|IKBKB
KEGG_NON_SMALL_CELL_LUNG_CANCER	0.219069	0.465869	0.0934449	0.625198	1.20565	53	PIK3CD|PIK3R5|GRB2|PIK3CG|STK4|PRKCB|E2F2|PLCG2|MAP2K1|RASSF5
KEGG_NOTCH_SIGNALING_PATHWAY	0.177305	0.408044	0.10882	0.664461	1.24724	42	DTX3L|ADAM17|PSEN2|HDAC1|NOTCH1|NCSTN|EP300|KAT2B|LFNG|JAG1|PSEN1|KAT2A|RBPJ|NOTCH2|APH1A
KEGG_NUCLEOTIDE_EXCISION_REPAIR	0.581065	0.768653	0.0465084	0.510544	0.954792	41	RFC2|POLE|PCNA|RFC5|ERCC3|POLD1|LIG1|RFC3|RPA2|POLD2|POLD4|RFC1|RFC4|POLE3|ERCC8|RAD23B
KEGG_O_GLYCAN_BIOSYNTHESIS	0.612245	0.785599	0.0475434	0.519906	0.916277	22	GALNT6|B4GALT5|GALNT7|GCNT1|ST3GAL1
KEGG_OLFACTORY_TRANSDUCTION	0.553059	0.768653	0.0512184	0.539838	0.965974	26	OR2V2|ARRB2|GRK3|CLCA2|PRKX|CALML5
KEGG_ONE_CARBON_POOL_BY_FOLATE	0.808054	0.936228	0.0371479	0.41283	0.709171	16	MTHFD2|MTHFD1L|DHFR|TYMS|GART|MTFMT|SHMT2|MTHFS
KEGG_OOCYTE_MEIOSIS	0.914803	0.966546	0.0185498	0.341625	0.676585	98	RPS6KA1|PPP3CC|ESPL1|ADCY7|CCNE1|PTTG2|MAD2L1|PRKX|YWHAZ|YWHAG|CDK1|CALML5|MAP2K1|BUB1|CCNB2|SGO1|PLK1|SMC1B|CDC20|YWHAB|AURKA|PPP2R1B|CAMK2G|CCNB1
KEGG_OXIDATIVE_PHOSPHORYLATION	0.76046	0.893408	0.0280107	0.420729	0.839191	111	TCIRG1|ATP6V0D2|ATP6V1B2|ATP6V0C|ATP6V1A|ATP6V1C1|ATP12A|COX5A|ATP6V1H|ATP6V0B|COX10|COX15|ATP6AP1|ATP6V0A1|ATP6V0A2|ATP6V0D1|NDUFB7|SDHD
KEGG_P53_SIGNALING_PATHWAY	0.557395	0.768653	0.0452247	0.498766	0.967644	64	BID|SHISA5|TNFRSF10B|PMAIP1|APAF1|FAS|CCNE1|GTSE1|RRM2|CASP8|MDM2|PIDD1|RPRM|CDK1|SESN2|CCNB2|ZMAT3|SFN|CDK6|CASP9|GADD45G|ADGRB1|CASP3|CCNB1
KEGG_PANCREATIC_CANCER	0.111957	0.293886	0.135002	0.665638	1.30182	69	STAT1|RAC2|PIK3CD|PIK3R5|PIK3CG|STAT3|TGFB1|JAK1|VEGFD|ARHGEF6|RALGDS|E2F2|RELA|NFKB1|IKBKB|MAP2K1
KEGG_PARKINSONS_DISEASE	0.646008	0.79801	0.0361492	0.466917	0.929185	107	UBA7|UBE2L6|APAF1|UBE2J2|HTRA2|UBA1|VDAC2|COX5A
KEGG_PATHOGENIC_ESCHERICHIA_COLI_INFECTION	0.100114	0.271276	0.147331	0.696056	1.33508	50	HCLS1|WAS|CD14|ARPC2|ARHGEF2|ARPC1B|TLR4|ACTB|TUBB3|LY96|ARPC4|YWHAZ|ARPC5|TUBA1C|ARPC3|FYN
KEGG_PATHWAYS_IN_CANCER	0.121242	0.313365	0.123257	0.564263	1.15906	302	NOS2|STAT1|RAC2|SPI1|PIK3CD|CSF3R|PIK3R5|CSF1R|FASLG|PTGS2|PML|TRAF1|GRB2|PIK3CG|MMP9|BIRC3|BID|CSF2RA|FGF23|TPM3|EGLN3|CBL|STAT3|NFKB2|TGFB1|JAK1|FLT3|STK4|VEGFD|RALGDS|LAMC2|FAS|HSP90B1|RUNX1|CCNE1|PRKCB|TRAF2|IL6|JUN|FGF5|HIF1A|E2F2|BIRC2|RELA|NTRK1|HDAC1|CASP8|ETS1|MDM2|FOS|PLCG2|NFKBIA|NFKB1|IKBKB|CRKL|MAP2K1
KEGG_PENTOSE_PHOSPHATE_PATHWAY	0.304847	0.575441	0.0815265	0.660788	1.16456	22	PFKP|H6PD|PGD|G6PD|FBP1|GPI|PGM2|ALDOC
KEGG_PEROXISOME	0.0889133	0.26206	0.154191	0.686014	1.33818	72	NOS2|XDH|PRDX1|ABCD1|SOD2
KEGG_PHENYLALANINE_METABOLISM	0.506906	0.747019	0.0599892	0.593135	1.01347	15	ALDH3B1|IL4I1|MIF|GOT2|GOT1
KEGG_PHOSPHATIDYLINOSITOL_SIGNALING_SYSTEM	0.169399	0.395264	0.10673	0.628559	1.22877	74	PIK3CD|PIK3R5|INPP5D|PIK3CG|PLCB2|INPP5J|ITPK1|PIP4K2A|PIP5K1C|ITPKA|SYNJ1|DGKZ|PRKCB|PI4KA|PLCG2|CDIPT|CALML5|CDS2
KEGG_PORPHYRIN_AND_CHLOROPHYLL_METABOLISM	0.130711	0.332718	0.135002	0.734335	1.30518	25	FTH1|HMOX1|GUSB|BLVRB|CPOX|BLVRA|ALAS1|HMOX2
KEGG_PPAR_SIGNALING_PATHWAY	0.0015827	0.0120861	0.45506	-0.602143	-1.70954	54	PCK1|HMGCS2|PPARG|FABP4|AQP7|SORBS1|ACSL3|CD36|SLC27A2|LPL|ADIPOQ|ACOX2|ANGPTL4|FADS2|ACADM|PLIN1|RXRG|DBI|FABP3|SLC27A1|SLC27A4|ACSL6|CPT2
KEGG_PRIMARY_IMMUNODEFICIENCY	1.18893e-05	0.000285342	0.593325	0.928353	1.68005	30	TAP1|CIITA|TAP2|CD40|CD4|PTPRC|CD8A|LCK|ICOS|IL2RG|CD3E|BTK|ZAP70|IL7R|CD8B|JAK3|CD3D|CD19|TNFRSF13B|CD79A|CD40LG|ADA|RFX5
KEGG_PRION_DISEASES	0.00929305	0.0446066	0.38073	0.83465	1.51105	31	C1QA|C1QB|IL1B|C1QC|C6|C5|IL6|PRKX|NOTCH1|EGR1|MAP2K1|FYN
KEGG_PROGESTERONE_MEDIATED_OOCYTE_MATURATION	0.615551	0.785599	0.0396787	0.477265	0.936436	77	PIK3CD|PIK3R5|PIK3CG|RPS6KA1|GNAI2|ADCY7|FZR1|MAD2L1|PRKX|CDK1|MAP2K1|BUB1|CCNB2|PLK1|MAPK14|MAPK9
KEGG_PROPANOATE_METABOLISM	0.00695797	0.0373767	0.407018	-0.667224	-1.67807	29	ALDH6A1|ABAT|ACACB|ACAT2|ALDH3A2|PCCB|ACADM|ALDH7A1|ACSS3|MMUT|HADHA|ALDH2|MCEE|SUCLA2|ACSS2|ACAT1
KEGG_PROSTATE_CANCER	0.367281	0.643376	0.0637845	0.559074	1.09618	85	PIK3CD|PIK3R5|GRB2|PIK3CG|INSRR|PDGFC|HSP90B1|CCNE1|E2F2|RELA|MDM2|NFKBIA|NFKB1|IKBKB|MAP2K1|EP300
KEGG_PROTEASOME	0.0101684	0.0474526	0.38073	0.799268	1.50028	42	PSMB9|PSMB8|PSMB10|PSME1|IFNG|PSME2|PSMD11|PSMC4|PSMA1|PSMB3|PSMA7|POMP|PSMA2|PSMD3|PSMA5|PSMB2
KEGG_PROTEIN_EXPORT	0.977064	0.984697	0.0878313	-0.23246	-0.555892	22	SEC62|SRP19|SPCS3|SEC61A2|OXA1L|IMMP2L
KEGG_PROXIMAL_TUBULE_BICARBONATE_RECLAMATION	0.466837	0.715636	0.0601186	0.588075	1.03642	22	ATP1A3|CA4|ATP1B3
KEGG_PURINE_METABOLISM	0.208687	0.44948	0.249247	-0.320534	-1.02166	135	GUCY1A1|NT5E|ENPP1|PDE5A|ADCY1|GUCY1B1|ADK|AK1|ENTPD2|GMPR|GUCY2F|PDE3A|NPR2|PDE3B|ADCY5|ADCY2|AMPD1|ADCY6|GUCY1A2|ENPP3|PAPSS2|PDE4D|PDE1A|PDE10A
KEGG_PYRIMIDINE_METABOLISM	0.46413	0.715636	0.052913	0.527518	1.03213	84	UPP1|DCK|CMPK2|PNP|ENTPD1|RRM2|CAD|PRIM2|POLR2G|CANT1|TK1|POLE|CTPS1|RRM1|NME1|POLD1|POLA2|CTPS2|POLR2A|ITPA|TXNRD1|TK2|POLR1D|POLR3C|NT5C|POLD2|POLR2B|POLR1B|NT5M|POLD4|POLR2L|POLR3A|PNPT1
KEGG_PYRUVATE_METABOLISM	0.468571	0.715636	0.153159	-0.382325	-0.988359	34	PCK1|PC|ACACB|ACAT2|ALDH3A2|ALDH7A1|PDHA1|ALDH2|ACYP2|ACSS2|ACAT1
KEGG_REGULATION_OF_ACTIN_CYTOSKELETON	0.0082527	0.0410339	0.38073	0.665784	1.35318	190	ITGAL|ITGB7|ITGB2|ITGAX|VAV1|RAC2|ITGA4|PIK3CD|CYFIP2|NCKAP1L|WAS|PIK3R5|IQGAP2|PIK3CG|GNA13|MSN|ITGAE|PFN1|ITGAM|FGF23|TMSB4Y|DIAPH1|PIP4K2A|PIP5K1C|CD14|ARPC2|CSK|INSRR|PDGFC|FGD3|ARPC1B|MYH9|ARHGEF6|ACTB|CFL1
KEGG_REGULATION_OF_AUTOPHAGY	0.577225	0.768653	0.0514265	0.540567	0.944377	20	IFNG|ATG7|ATG5
KEGG_RENAL_CELL_CARCINOMA	0.318381	0.594311	0.0713053	0.575363	1.12082	67	PIK3CD|PIK3R5|GRB2|PIK3CG|EGLN3|TGFB1|VEGFD|PAK1|JUN|RAP1B|HIF1A|ETS1|CRKL|MAP2K1|EP300|SLC2A1
KEGG_RENIN_ANGIOTENSIN_SYSTEM	0.888122	0.962609	0.0340464	0.353094	0.603322	15	ANPEP|CTSA|ACE
KEGG_RETINOL_METABOLISM	0.00711937	0.0373767	0.407018	-0.668328	-1.67936	28	CYP26A1|RDH16|RDH11|ADH7|CYP1A1|ADH1B|DGAT2|DHRS3|ALDH1A1|UGT1A1|LRAT|CYP26B1|DGAT1
KEGG_RIBOFLAVIN_METABOLISM	0.877072	0.960775	0.034641	0.367992	0.628777	15	ACP2|ACP5
KEGG_RIBOSOME	0.953642	0.984697	0.0181675	0.314287	0.609742	64	MRPL13|FAU|RPS23|RPS6|RPL27|UBA52|RPL3|RPL18|RPS29|RPLP1|RPS13|RPL13|RPL6|RPS25|RPS20|RPL15|RPS2|RPL34|RPL12|RPS16|RPS19|RPS3A|RSL24D1|RPS21|RPL8|RPL35|RPL28|RPS3|RPS27|RPL37|RPS4X|RPL38|RPS9|RPL36A|RPL23A|RPL19|RPL37A
KEGG_RIG_I_LIKE_RECEPTOR_SIGNALING_PATHWAY	0.0150628	0.0650317	0.38073	0.766806	1.47078	50	IFIH1|IRF7|DHX58|TNF|ISG15|CXCL10|DDX58|TRIM25|IKBKE|TBK1|IL12B|IL12A|RIPK1|TRAF2|CYLD|RELA|CASP8|NFKBIA|NFKB1|IKBKB|TRAF3|MAPK14|MAPK9
KEGG_RNA_DEGRADATION	0.392777	0.653331	0.0625237	0.550776	1.06197	55	ENO1|LSM4|DCP2|XRN1|CNOT9|EXOSC3|EXOSC9|ENO2|PATL1|DDX6|EDC3|CNOT1|EXOSC8|LSM5|CNOT6|PNPT1|XRN2|SKIV2L|TTC37|TENT4A|LSM6|DCP1A|MPHOSPH6|EXOSC5|CNOT2|EXOSC10|DCP1B|DCPS|CNOT3|CNOT8
KEGG_RNA_POLYMERASE	0.591425	0.776245	0.0486034	0.523307	0.931886	24	POLR2G|POLR2A|POLR1D|POLR3C|POLR2B|POLR1B|POLR2L|POLR3A|POLR1E|POLR2D|POLR2I|POLR2K|POLR2E
KEGG_SELENOAMINO_ACID_METABOLISM	0.729352	0.875222	0.0393562	0.453308	0.803025	23	SCLY|GGT5|SEPHS2|GGT6|AHCY|METTL6|BUD23|LCMT1
KEGG_SMALL_CELL_LUNG_CANCER	0.0837867	0.259355	0.158514	0.674141	1.31752	83	NOS2|PIK3CD|PIK3R5|PTGS2|TRAF1|PIK3CG|BIRC3|APAF1|LAMC2|CCNE1|TRAF2|E2F2|BIRC2|RELA|NFKBIA|NFKB1|IKBKB
KEGG_SNARE_INTERACTIONS_IN_VESICULAR_TRANSPORT	0.686732	0.836022	0.0405756	0.47755	0.867632	32	STX11|STX3|STX2|STX4|VAMP8|VAMP5|STX8|STX1B|STX7|SNAP23|VTI1B|SNAP29|STX19|STX18|YKT6|VAMP3|GOSR2|VTI1A
KEGG_SPHINGOLIPID_METABOLISM	0.842105	0.960775	0.0296355	0.381134	0.708088	36	GLA|GALC|GBA|NEU1|ASAH1|SGPL1|SGMS2
KEGG_SPLICEOSOME	0.847193	0.960775	0.021796	0.385166	0.771187	117	EFTUD2|LSM4|PRPF8|USP39|HNRNPA3|SRSF9|CCDC12|SF3A2|CHERP|CRNKL1|SNRPA1|DHX38|SNRNP40|PCBP1|AQR|PRPF31|SNRNP200|PPIL1|LSM5|SF3A1|NCBP1|SNRPA|SF3B5|SRSF4|HSPA8|DHX8|SNRPD1|U2AF2|SNRPB|SMNDC1|LSM6|PRPF40A|SF3B3|PRPF4|PHF5A|ALYREF|BUD31|CDC40|XAB2|RBM22|DDX39B|THOC3|DDX42|SF3B4|MAGOH|TCERG1|DHX16|PRPF3|SNRPD3|DHX15|SNRPE|PRPF18
KEGG_STARCH_AND_SUCROSE_METABOLISM	0.243446	0.498767	0.0928481	0.679072	1.21511	26	HK3|GUSB|HK2|HK1|GPI
KEGG_STEROID_BIOSYNTHESIS	0.644295	0.79801	0.0475434	0.509729	0.875627	16	LIPA|SC5D|SOAT2
KEGG_STEROID_HORMONE_BIOSYNTHESIS	0.917663	0.966546	0.0305608	0.34877	0.603026	19	HSD11B1|CYP7B1|AKR1D1|SRD5A3
KEGG_SYSTEMIC_LUPUS_ERYTHEMATOSUS	2.82838e-05	0.000475168	0.57561	0.894375	1.67261	41	HLA-DMA|C1QA|HLA-DMB|CD40|C1QB|FCGR3B|C1S|C1QC|FCGR2A|C6|C3|C1R|TRIM21|TNF|IFNG|C2|IL10|C4A|HLA-DOA|CD40LG
KEGG_T_CELL_RECEPTOR_SIGNALING_PATHWAY	3.0389e-06	8.50892e-05	0.627257	0.831734	1.65278	103	CD4|LCP2|PTPRC|CD8A|VAV1|LCK|PTPN6|NFKBIE|PIK3CD|ICOS|CD3E|PIK3R5|MALT1|ITK|CD3G|CARD11|LAT|TNF|GRAP2|IFNG|ZAP70|GRB2|CD8B|PIK3CG|CD3D|CTLA4|IL10|PDCD1|MAP3K14|CD247|CBL|CD40LG|PPP3CC|RASGRP1|BCL10|PAK1|VAV2|PRKCQ|CD28|JUN
KEGG_TASTE_TRANSDUCTION	0.693023	0.837611	0.10925	-0.352618	-0.84344	23	GRM4|TRPM5|ADCY6|GNAS|PDE1A|KCNB1
KEGG_TERPENOID_BACKBONE_BIOSYNTHESIS	0.0849078	0.259355	0.287805	-0.665428	-1.47859	15	HMGCS2|ACAT2|PMVK|HMGCR|ACAT1|HMGCS1|IDI1|MVD
KEGG_TGF_BETA_SIGNALING_PATHWAY	0.0511751	0.178711	0.321776	-0.423791	-1.24946	73	TGFB2|BMP5|NOG|TGFB3|THBS1|LTBP1|GDF5|BMP4|ACVR1C|CHRD|THBS3|ID4|BMPR1B|FST|AMHR2
KEGG_THYROID_CANCER	0.863636	0.960775	0.100633	-0.290808	-0.730735	28	PPARG|RET
KEGG_TIGHT_JUNCTION	0.574468	0.768653	0.276501	-0.303907	-0.974742	110	JAM2|CLDN19|MPDZ|MYH10|MYL9|CLDN11|MYL10|PATJ|JAM3|MAGI2|CLDN10|PPP2R2B|MYH11|MYLPF|TJP1|MYH8|ACTN3|MAGI1|MYH3|PRKCZ|PRKCA|TJAP1|EPB41L2|CTNNA3|MAGI3|CGN|MRAS|CTTN|CLDN2|RRAS|AMOTL1|YES1|OCLN|RRAS2|ACTN2|CLDN1|F11R|MYH15
KEGG_TOLL_LIKE_RECEPTOR_SIGNALING_PATHWAY	5.56951e-05	0.000737327	0.557332	0.819931	1.60765	85	STAT1|CD40|IL1B|TLR1|TLR2|PIK3CD|IRF5|IRF7|PIK3R5|TLR8|CXCL11|CXCL9|TNF|CXCL10|TLR9|PIK3CG|IFNAR2|TLR6|CCL3|CCL4|TLR7|IKBKE|CD14|TLR3|TBK1|TLR4|CD86|IL12B|CD80|IL12A|IFNAR1|RIPK1|MYD88|LY96|IL6|IRAK1|JUN|RELA|CASP8|FOS|NFKBIA|NFKB1|IKBKB|MAP2K1
KEGG_TRYPTOPHAN_METABOLISM	0.570726	0.768653	0.049094	0.526708	0.953549	31	WARS1|TPH1|IL4I1|KMO|KYNU|IDO1|HAAO|ALDH1B1
KEGG_TYPE_I_DIABETES_MELLITUS	0.00337758	0.0202655	0.431708	0.883497	1.55707	22	HLA-E|HLA-DMA|HLA-DMB|IL1B|PRF1|FASLG|GZMB|TNF|IFNG|HLA-DOA|LTA|CD86|HLA-DOB|FAS|IL12B|CD80|IL12A|CD28
KEGG_TYPE_II_DIABETES_MELLITUS	0.0401891	0.153449	0.245042	0.768412	1.44236	42	HK3|PIK3CD|SOCS1|PIK3R5|TNF|PRKCD|PIK3CG|CACNA1D|PKM|HK2
KEGG_TYROSINE_METABOLISM	0.052124	0.178711	0.321776	-0.568472	-1.46785	32	TYRP1|DCT|TYR|ADH7|GSTZ1|ADH1B
KEGG_UBIQUITIN_MEDIATED_PROTEOLYSIS	0.379132	0.643376	0.0599892	0.536132	1.08127	126	UBA7|UBE2L6|SOCS1|PML|BIRC3|CBL|UBE2J2|SOCS3|FZR1|BIRC2|MDM2|UBA1|HERC4|SAE1|BRCA1|HERC3|CDC20|SKP2|KEAP1|UBE2Z|TRAF6|SYVN1|UBE2Q1
KEGG_VALINE_LEUCINE_AND_ISOLEUCINE_DEGRADATION	0.0172602	0.072493	0.352488	-0.561308	-1.56227	43	ALDH6A1|ABAT|HMGCS2|BCAT1|ACAT2|ALDH3A2|PCCB|ACADM|ALDH7A1|MMUT|HADHA|ALDH2|MCEE|ACAD8|ACAT1|HMGCS1|ACADSB|AOX1|HIBCH
KEGG_VASCULAR_SMOOTH_MUSCLE_CONTRACTION	0.0962943	0.271276	0.287805	-0.357815	-1.11448	98	GUCY1A1|PRKG1|ADCY1|GUCY1B1|PLA2G5|RAMP2|MYL9|RAMP1|KCNMA1|NPR2|MYH11|ADCY5|PPP1R14A|MYLK2|ADCY2|AVPR1A|ADCY6|PLCB4|GUCY1A2|GNAS|MYL6B|CALD1|PRKCA|EDNRA|AGTR1|CALM3|ADRA1B|PLCB1|ACTG2|PLA2G3|CALM2|CACNA1S
KEGG_VASOPRESSIN_REGULATED_WATER_REABSORPTION	0.978698	0.984697	0.0209276	0.289222	0.540886	41	ARHGDIB|RAB5C|NSF|PRKX|STX4|AQP3|ARHGDIA|DYNC1H1
KEGG_VEGF_SIGNALING_PATHWAY	0.0917031	0.265623	0.151149	0.685078	1.33484	68	RAC2|PIK3CD|PIK3R5|PTGS2|SH2D2A|PIK3CG|SRC|PLA2G2D|MAPKAPK2|PPP3CC|PLA2G4A|PRKCB
KEGG_VIBRIO_CHOLERAE_INFECTION	0.376168	0.643376	0.0662842	0.569861	1.07974	46	TCIRG1|ATP6V0D2|ATP6V1B2|ACTB|ATP6V0C|PRKCB|ATP6V1A|ATP6V1C1|PRKX|PLCG2|PDIA4
KEGG_VIRAL_MYOCARDITIS	0.012909	0.0586138	0.38073	0.767806	1.47459	52	HLA-E|ITGAL|HLA-DMA|ITGB2|HLA-DMB|CD40|RAC2|ICAM1|PRF1|BID|HLA-DOA|CD40LG|MYH9|CD86|HLA-DOB|ACTB|CD80|CD28|ABL2
KEGG_WNT_SIGNALING_PATHWAY	0.102805	0.274145	0.287805	-0.331297	-1.05092	133	DKK2|FZD9|WIF1|NKD1|DAAM2|FZD4|NFATC4|FZD2|LRP6|FZD3|FZD8|CAMK2A|CXXC4|PLCB4|AXIN2|APC2|FRAT2|PRKCA|WNT11|WNT9A|PRICKLE2|MAPK10|SOX17

## Sheet: 1.7 Lesion Lm Day 28 (Lm)
pathway	pval	padj	log2err	ES	NES	size	leadingEdge
KEGG_ABC_TRANSPORTERS	0.0858896	0.441295	0.166934	0.720785	1.4776	25	TAP1|ABCB7|ABCD2|ABCA7|TAP2|ABCC4
KEGG_ACUTE_MYELOID_LEUKEMIA	0.417666	0.895644	0.0579755	0.483127	1.05196	55	SPI1|PIM1|PIK3CD|PML|RPS6KB1|GRB2|PIM2|PIK3CG|MAP2K2|STAT5B|CCND1|RAF1|EIF4EBP1|BRAF|IKBKG
KEGG_ADHERENS_JUNCTION	0.922505	1	0.0177815	0.277738	0.61153	63	ACTB|PTPN6|RAC2|PTPN1|SRC|FYN|RAC3|WASF2|ACTN1|ACTG1|ACP1|BAIAP2|EP300|AFDN|CDC42|MET|MAPK1|TCF7|LEF1
KEGG_ADIPOCYTOKINE_SIGNALING_PATHWAY	0.660377	0.981296	0.0376923	0.392782	0.850266	50	TNFRSF1B|NPY|CD36|SLC2A1|NFKBIE|TNFRSF1A|JAK2|ACSL1|IKBKG|PRKAG1|PRKAB2|ADIPOR1|CAMKK2|MAPK8|SOCS3|IRS2
KEGG_ALANINE_ASPARTATE_AND_GLUTAMATE_METABOLISM	0.574359	0.961567	0.0507028	0.460605	0.912388	20	ADSS1|GOT1|IL4I1|ASS1
KEGG_ALDOSTERONE_REGULATED_SODIUM_REABSORPTION	0.944836	1	0.0225129	0.265809	0.554118	31	PIK3CD|ATP1A3|SCNN1A|HSD11B1|PIK3CG|ATP1B3|SGK1|PRKCA|PRKCB|IRS2|MAPK1|FXYD2|PIK3R5|IRS1
KEGG_ALZHEIMERS_DISEASE	0.420466	0.895644	0.0542316	0.463976	1.04442	130	IL1B|CALM1|SDHB|PLCB2|CACNA1D|NDUFA5|NDUFS4|SDHC|PSEN2|ATP5F1E|APAF1|TNFRSF1A|FAS|ERN1|ADAM17|EIF2AK3|PLCB1|BID|COX5A|NDUFV3|CALM3|COX6A1|NDUFA3|NDUFA4|PPP3CB|COX8A|PSENEN|NDUFS6|ATP5PF|COX5B|APH1A|COX6B1
KEGG_AMINO_SUGAR_AND_NUCLEOTIDE_SUGAR_METABOLISM	0.260718	0.772802	0.0847985	0.571315	1.19294	39	CHIA|HK3|HK2|HEXA|RENBP|AMDHD2|GPI|GALK1|GALT|HK1|UXS1|GNE|NAGK|UGP2|GALK2|GNPNAT1|CYB5R1
KEGG_AMINOACYL_TRNA_BIOSYNTHESIS	0.486079	0.895644	0.0537873	0.472719	0.987708	35	PARS2|MTFMT|LARS2|PSTK|RARS2|YARS1|WARS1|IARS1|FARSA|FARS2
KEGG_AMYOTROPHIC_LATERAL_SCLEROSIS_ALS	0.231935	0.759413	0.0916795	0.589908	1.2284	36	TNFRSF1B|CASP1|GPX1|BAX|APAF1|TNFRSF1A|BID
KEGG_ANTIGEN_PROCESSING_AND_PRESENTATION	9.64477e-06	0.000359268	0.593325	0.92077	1.91737	36	CTSS|B2M|HLA-E|CD74|TAP1|CTSB|TAPBP|IFI30|PSME1|CD4|LGMN|HLA-DMB|HLA-DMA
KEGG_APOPTOSIS	0.149364	0.635866	0.112843	0.577702	1.28047	73	IL1B|CSF2RB|PIK3CD|TNFSF10|TNFRSF10B|BAX|PRKAR1A|APAF1|TNFRSF1A|FAS|IRAK2|PIK3CG|BID|CFLAR|IL1A|EXOG|PPP3CB|IKBKG|PRKACB|PRKACA
KEGG_ARACHIDONIC_ACID_METABOLISM	0.363418	0.884738	0.0694481	0.529572	1.0973	27	CYP4F3|GPX1|GGT5|PLA2G4E|TBXAS1|PTGES2|PTGS2
KEGG_ARGININE_AND_PROLINE_METABOLISM	0.148019	0.635866	0.119888	0.638456	1.32949	36	NOS2|ARG1|ALDH1B1|AZIN2|ALDH3A2|GOT1|GATM|PYCR2|ASS1|ALDH9A1|ODC1
KEGG_ARRHYTHMOGENIC_RIGHT_VENTRICULAR_CARDIOMYOPATHY_ARVC	0.513761	0.895644	0.188204	-0.298868	-0.988799	45	DSP|JUP|LMNA|ITGA6|DMD|ITGA7|CTNNA1|ITGA3|CTNNB1|ITGB8|ITGA9
KEGG_AXON_GUIDANCE	0.850932	0.991935	0.0212906	0.320957	0.719724	96	GNAI2|CXCR4|CFL1|FES|RAC2|SEMA4D|EFNA4|DPYSL2|PLXNA1|FYN|PLXNC1
KEGG_B_CELL_RECEPTOR_SIGNALING_PATHWAY	0.468153	0.895644	0.0514265	0.465526	1.025	63	SYK|PTPN6|RAC2|PIK3CD|VAV1|CD72|PIK3AP1|INPP5D|LYN|DAPP1|NFKBIE|GRB2|PIK3CG|MAP2K2|RAF1|RAC3|MALT1|PPP3CB|IKBKG
KEGG_BASAL_CELL_CARCINOMA	0.958621	1	0.113787	-0.194545	-0.61736	34	WNT6|WNT4|BMP4|CTNNB1|WNT7B|BMP2|TCF7L2
KEGG_BASAL_TRANSCRIPTION_FACTORS	0.90012	1	0.0265351	0.290153	0.601211	27	GTF2F1|GTF2H2|GTF2H4|TAF6L
KEGG_BASE_EXCISION_REPAIR	0.502674	0.895644	0.142057	-0.317588	-0.949718	25	APEX1|UNG|LIG1|POLE|APEX2
KEGG_BIOSYNTHESIS_OF_UNSATURATED_FATTY_ACIDS	0.147248	0.635866	0.249247	-0.511952	-1.38518	16	TECR|ELOVL6|HSD17B12|PECR
KEGG_BLADDER_CANCER	0.25	0.76465	0.24134	-0.377193	-1.20027	35	CDH1|THBS1|E2F3|MMP2
KEGG_BUTANOATE_METABOLISM	0.22973	0.759413	0.197822	-0.427074	-1.20215	20	HMGCS1|HADH
KEGG_CALCIUM_SIGNALING_PATHWAY	0.22884	0.759413	0.0862866	0.53603	1.19108	86	BST1|NOS2|CALM1|CD38|PTAFR|HTR7|PLCB2|HRH2|CACNA1D|PTK2B
KEGG_CARDIAC_MUSCLE_CONTRACTION	0.909618	1	0.023933	0.302738	0.632137	39	CACNA1D|ATP1A3|TPM3|COX5A|TPM4|COX6A1|COX8A|ATP1B3|COX5B|COX6B1
KEGG_CELL_ADHESION_MOLECULES_CAMS	0.0173233	0.161323	0.352488	0.729079	1.61567	75	HLA-E|PTPRC|ITGAM|CD4|ITGAL|ITGB2|HLA-DMB|ITGB7|HLA-DMA|CD274|CTLA4|PDCD1LG2|SDC3|ICOS|CD6|CD8B|CD40LG|SELPLG|CD276|CD28|CD8A
KEGG_CELL_CYCLE	0.281161	0.805634	0.203509	-0.302009	-1.18491	106	CCND2|SFN|PLK1|E2F3|CREBBP|CDC45|CDC25B|MCM2|CDKN2B|CDC25A|CDKN2D|YWHAZ|ANAPC5|E2F5|CDKN1B|GADD45B|MCM4|ANAPC10|CCNB2|HDAC2|YWHAE|CDC6
KEGG_CHEMOKINE_SIGNALING_PATHWAY	0.00279546	0.0416524	0.431708	0.697325	1.56969	130	CCR5|CCL1|STAT1|CXCL9|GNAI2|CCR1|CXCL16|HCK|CCR2|CXCL6|CXCR4|RAP1B|CXCR6|NCF1|RAC2|CXCL10|FGR|CXCR3|PIK3CD|VAV1|STAT2|PLCB2|CCL3|CCR7|CXCL11|CCL23|GRK3|CXCL13|LYN|CCL7|PTK2B|RAP1A|CCL4|GRB2|DOCK2|GNG2|CCL11|CCR3|PLCB1|PIK3CG|CCL8|GNGT2|STAT5B|PTK2|BCAR1|ARRB2|JAK2|CCL24|RAF1
KEGG_CHRONIC_MYELOID_LEUKEMIA	0.813559	0.991935	0.0251307	0.336284	0.743888	68	PIK3CD|MDM2|CDKN1A|E2F2|GRB2|PIK3CG|GAB2|MAP2K2|STAT5B|CCND1|RAF1|CBLB|BRAF|IKBKG|RB1|BCR|TGFB1|STAT5A|RUNX1|BCL2L1
KEGG_CITRATE_CYCLE_TCA_CYCLE	0.251462	0.76465	0.216543	-0.379057	-1.12999	27	ACLY|IDH3A|PC
KEGG_COLORECTAL_CANCER	0.98493	1	0.013987	0.228015	0.497199	59	RAC2|PIK3CD|BAX|PIK3CG|CCND1|RAF1|RAC3|BRAF
KEGG_COMPLEMENT_AND_COAGULATION_CASCADES	0.000999645	0.0186184	0.45506	0.88062	1.82121	28	C1QB|F10|C1QA|CFB|C3AR1|C1QC|C3|F7|F5|C5AR1|C1R|C1S|SERPING1
KEGG_CYSTEINE_AND_METHIONINE_METABOLISM	0.828784	0.991935	0.0322153	0.33473	0.680074	23	GOT1|IL4I1|AHCYL1|APIP|AMD1
KEGG_CYTOKINE_CYTOKINE_RECEPTOR_INTERACTION	0.000205175	0.00611422	0.518848	0.758001	1.70495	135	IL1B|CCR5|CCL1|CSF1R|IL2RG|TNFRSF1B|CXCL9|CCR1|CXCL16|CCR2|CXCL6|CXCR4|CSF2RB|CRLF2|PLEKHO2|IL7R|IFNG|CXCR6|IL21R|CXCL10|IFNAR2|CXCR3|CD27|IL2RA|CCL3|IL15RA|IL12RB1|TNFSF15|CCR7|VEGFA|CXCL11|CCL23|CD40LG|TNFSF10|IL18R1|CXCL13|TNFRSF13B|IL21|TNFRSF4|IL15|LTBR|CCL7|TNFRSF10B|CSF2RA|TNFSF14|CCL4|IL4R|TNFRSF9|OSM|INHBA|TNFRSF1A|FAS|TNFSF13B|IL10RA|CCL11|CCR3
KEGG_CYTOSOLIC_DNA_SENSING_PATHWAY	0.0228485	0.175173	0.352488	0.769377	1.60755	35	IL1B|ZBP1|CASP1|AIM2|RIPK3|CXCL10|TBK1|IRF7|CCL4
KEGG_DILATED_CARDIOMYOPATHY	0.72475	0.98589	0.0333093	0.367146	0.794771	50	ACTB|ITGB7|CACNA1D|TPM3|ITGA2B|ITGA1|ITGA4|TPM4|SGCB|PRKACB|PRKACA|ACTG1
KEGG_DNA_REPLICATION	0.631579	0.981296	0.140406	-0.291159	-0.871917	30	MCM2|LIG1|PRIM1|MCM4|POLA1|POLE
KEGG_DORSO_VENTRAL_AXIS_FORMATION	0.347258	0.866824	0.0758887	0.578015	1.11701	16	ETS1|SPIRE1|GRB2|CPEB1|NOTCH2
KEGG_DRUG_METABOLISM_CYTOCHROME_P450	0.0663797	0.366318	0.287805	-0.51521	-1.45024	20	ADH7|GSTM1|ALDH3B2|ALDH3A1|GSTA5|GSTK1|CYP3A5|GSTO1|ADH1B|MGST3
KEGG_DRUG_METABOLISM_OTHER_ENZYMES	0.436129	0.895644	0.0639272	0.530878	1.0423	18	UPP1|UMPS|XDH|UCK1|IMPDH1|TK2
KEGG_ECM_RECEPTOR_INTERACTION	0.164568	0.662722	0.249247	-0.345196	-1.21216	62	COL1A2|THBS1|COL6A2|COL1A1|LAMB3|COL3A1|CHAD|ITGA6|LAMA3|SDC4|ITGA7|SDC2|RELN|ITGA3|ITGB8|ITGA9|COL6A3|COL6A1
KEGG_ENDOCYTOSIS	0.0464178	0.27665	0.208955	0.614922	1.38492	143	HLA-E|CCR5|CSF1R|IL2RG|CXCR4|SH3KBP1|IL2RA|GRK3|CLTA|MDM2|SMAP1|SRC|HSPA1A|SH3GLB1|VPS37C|RAB31|AP2M1|SMURF2|ARFGAP1|ARAP1|CHMP4B|AP2S1|ARRB2|RAB11FIP1|DNM2|CBLB
KEGG_ENDOMETRIAL_CANCER	0.669725	0.981296	0.16318	-0.266634	-0.903634	48	CDH1|PIK3R1|CTNNA1|CTNNB1|AKT1|PIK3CB|TCF7L2|HRAS|EGFR|PIK3R2|FOXO3
KEGG_EPITHELIAL_CELL_SIGNALING_IN_HELICOBACTER_PYLORI_INFECTION	0.962678	1	0.0171554	0.250986	0.545404	54	TCIRG1|ATP6V1B2|LYN|ATP6V1F|SRC|ADAM17|ATP6V1A|ATP6V1D|ATP6V1C1|IKBKG|JAM3|ATP6AP1
KEGG_ERBB_SIGNALING_PATHWAY	0.5	0.895644	0.266351	-0.258761	-0.966368	73	HBEGF|JUN|PIK3R1|CAMK2A|NCK1|PAK3|PAK6|CDKN1B|AKT1
KEGG_ETHER_LIPID_METABOLISM	0.632051	0.981296	0.0463228	0.434503	0.860684	20	LPCAT2|PLA2G7|PLA2G4E|PLA2G4A|CHPT1|AGPS|LPCAT1|PAFAH1B2|PAFAH1B1|PLD2
KEGG_FATTY_ACID_METABOLISM	0.684932	0.981296	0.137251	-0.27695	-0.853601	32	HADH|ADH7|ACSL5|ACAT2|ACAA2|HADHA|ECI2|ADH1B|ACADVL|ACADM
KEGG_FC_EPSILON_RI_SIGNALING_PATHWAY	0.0806452	0.429147	0.160801	0.647055	1.41449	60	FCER1G|SYK|LCP2|RAC2|PIK3CD|VAV1|LAT|INPP5D|LYN|PLA2G4E|GRB2|FYN|PIK3CG|GAB2|MAP2K2|RAF1|RAC3
KEGG_FC_GAMMA_R_MEDIATED_PHAGOCYTOSIS	0.0367647	0.228248	0.24134	0.669686	1.48383	81	FCGR2A|PTPRC|ARPC1B|HCK|SYK|ARPC2|CFL1|NCF1|RAC2|PIK3CD|MARCKS|VAV1|LAT|INPP5D|LYN|ARPC4|PLA2G4E|RPS6KB1|ARPC5|DOCK2|ARPC3
KEGG_FOCAL_ADHESION	0.929719	1	0.012984	0.311896	0.70201	161	ACTB|RAP1B|ITGB7|RAC2|ZYX|PIK3CD|PARVB|VAV1|FN1|VEGFA|PARVG|TLN1|RAP1A|SRC|GRB2|FYN|DIAPH1|ITGA2B|ITGA1|PIK3CG|ITGA4|SPP1|PTK2|CCND3|BCAR1|CCND1|RAF1|RAC3|ELK1|BRAF|ACTN1|RAPGEF1
KEGG_FRUCTOSE_AND_MANNOSE_METABOLISM	0.318408	0.857341	0.077884	0.563567	1.14824	24	HK3|ALDOA|HK2|PFKFB3|TPI1|PFKL|HK1
KEGG_GALACTOSE_METABOLISM	0.224516	0.759413	0.0995791	0.638647	1.25389	18	HK3|GLA|HK2|GLB1|GALK1|PFKL|GALT|HK1|UGP2|GALK2|PFKP
KEGG_GAP_JUNCTION	0.865447	0.991935	0.0225843	0.309315	0.674479	59	GNAI2|PLCB2|GUCY1A1|SRC|GRB2|PLCB1|MAP2K2|RAF1|PRKACB|PRKACA
KEGG_GLIOMA	0.846154	0.991935	0.0242154	0.317171	0.690733	57	CALM1|PIK3CD|MDM2|CDKN1A|E2F2|GRB2|PIK3CG|MAP2K2|CALM3|CCND1|RAF1|BRAF|RB1
KEGG_GLUTATHIONE_METABOLISM	0.732019	0.98589	0.0349401	0.378187	0.790191	35	GPX1|ANPEP|GGT5|GSR|RRM2B|PGD|ODC1|G6PD|RRM2
KEGG_GLYCEROLIPID_METABOLISM	0.394083	0.895644	0.0646485	0.513341	1.06818	29	AKR1A1|ALDH1B1|GLA|ALDH3A2|AGPAT1|ALDH9A1
KEGG_GLYCEROPHOSPHOLIPID_METABOLISM	0.794673	0.991935	0.0287861	0.339403	0.734716	50	ADPRM|LPCAT2|PLA2G4E|PTDSS1|PGS1|AGPAT1|LYPLA2|PLA2G15|PLA2G4A|CHPT1|TAFAZZIN|GPAT4|LPCAT1|GPD2|CDIPT
KEGG_GLYCINE_SERINE_AND_THREONINE_METABOLISM	0.83442	0.991935	0.0342688	0.344895	0.6639	15	GATM|SRR|DLD|ALAS1
KEGG_GLYCOLYSIS_GLUCONEOGENESIS	0.210046	0.759413	0.0962406	0.5918	1.25582	42	PKM|AKR1A1|ALDH3B1|ALDH1B1|HK3|ALDOA|HK2|ALDH3A2|TPI1|GPI|ALDH9A1|ENO1|PFKL|HK1|PGAM1
KEGG_GLYCOSAMINOGLYCAN_BIOSYNTHESIS_CHONDROITIN_SULFATE	0.83724	0.991935	0.0340464	0.340232	0.661582	17	DSE|CHST14|CHST11|CSGALNACT2|CHPF2|CHSY1|CHST3|XYLT1|B4GALT7|CSGALNACT1|B3GAT3|XYLT2
KEGG_GLYCOSAMINOGLYCAN_BIOSYNTHESIS_HEPARAN_SULFATE	1	1	0.0822055	-0.127009	-0.343646	16	NDST1|EXTL3|HS6ST1|GLCE|EXTL1|EXTL2|B3GALT6|EXT1|XYLT2|B3GAT3|NDST2|B4GALT7|XYLT1|HS2ST1|EXT2|HS6ST2
KEGG_GLYCOSAMINOGLYCAN_DEGRADATION	0.105606	0.524511	0.154191	0.747141	1.4382	15	GNS|HEXA|GALNS|IDUA|GLB1|HGSNAT|HPSE|HYAL2
KEGG_GLYCOSYLPHOSPHATIDYLINOSITOL_GPI_ANCHOR_BIOSYNTHESIS	0.996154	1	0.0244974	0.189832	0.376027	20	PIGK|PIGN|PIGC|DPM2|PIGT|PGAP1|PIGS|PIGM
KEGG_GNRH_SIGNALING_PATHWAY	0.913956	1	0.017626	0.276812	0.616016	70	CALM1|PLCB2|CACNA1D|MMP14|PTK2B|PLA2G4E|SRC|GRB2|PLCB1|MAP2K2|CALM3|RAF1|ELK1|PRKACB|PRKACA
KEGG_HEDGEHOG_SIGNALING_PATHWAY	0.651163	0.981296	0.128789	-0.291998	-0.879041	28	WNT6|WNT4|BMP4|WNT7B|CSNK1A1|BMP2|GAS1
KEGG_HEMATOPOIETIC_CELL_LINEAGE	0.00913065	0.0906977	0.38073	0.779723	1.6824	47	IL1B|CD14|CSF1R|ITGAM|CD4|CD38|IL7R|ANPEP|CD1D|IL2RA|CD36|CD8B|CD44|CD8A|CD5|CSF2RA|CD37|IL4R|CD3G|ITGA2B|ITGA1
KEGG_HISTIDINE_METABOLISM	0.338542	0.866824	0.0770737	0.580786	1.12934	17	ALDH3B1|ALDH1B1|ALDH3A2|LCMT1|ALDH9A1
KEGG_HOMOLOGOUS_RECOMBINATION	0.514839	0.895644	0.0560596	0.49952	0.980732	18	BLM|SEM1|TOP3B|BRCA2|POLD1|RPA1|NBN|POLD4|RAD51D|RAD51
KEGG_HUNTINGTONS_DISEASE	0.322222	0.857341	0.0667426	0.48853	1.10129	134	TGM2|SOD2|GPX1|SDHB|PLCB2|CLTA|NDUFA5|NDUFS4|BAX|SDHC|ATP5F1E|APAF1|PLCB1|IFT57|COX5A|NDUFV3|AP2M1|COX6A1|AP2S1|NDUFA3|NDUFA4|COX8A|NDUFS6|REST|VDAC2|ATP5PF|COX5B|COX6B1
KEGG_HYPERTROPHIC_CARDIOMYOPATHY_HCM	0.741071	0.98589	0.0325058	0.359555	0.777676	49	ACTB|ITGB7|CACNA1D|TPM3|ITGA2B|ITGA1|ITGA4|TPM4|SGCB|PRKAG1|ACTG1|PRKAB2|TGFB1
KEGG_INOSITOL_PHOSPHATE_METABOLISM	0.343785	0.866824	0.0686326	0.521341	1.12288	45	PIK3CD|PLCB2|INPP5J|INPP4B|ITPK1|TPI1|SYNJ1|MINPP1|PIK3C2A|PLCB1|PIK3CG|IMPA2
KEGG_INSULIN_SIGNALING_PATHWAY	0.500514	0.895644	0.046882	0.441343	0.993726	105	CALM1|SOCS1|PIK3CD|HK3|HK2|PDE3B|PTPN1|INPP5D|SH2B2|RPS6KB1|GRB2|PRKAR1A|PIK3CG|MAP2K2|CALM3|FLOT1|GYS1|TSC2|RAF1|EIF4EBP1|CBLB|ELK1|LIPE|BRAF|HK1|RAPGEF1|PRKACB|PRKACA|PRKAG1|RHOQ|MKNK2
KEGG_INTESTINAL_IMMUNE_NETWORK_FOR_IGA_PRODUCTION	0.0322581	0.219623	0.282013	0.791581	1.60826	23	CXCR4|HLA-DMB|ITGB7|HLA-DMA|ICOS|IL15RA|CD40LG|TNFRSF13B|IL15|CD28|LTBR|TNFSF13B|ITGA4
KEGG_JAK_STAT_SIGNALING_PATHWAY	0.0634096	0.363386	0.179782	0.628808	1.40601	92	STAT1|IL2RG|PIM1|SOCS1|CSF2RB|CRLF2|IL7R|PTPN6|IFNG|IL21R|STAT4|IFNAR2|PIK3CD|IL2RA|STAT2|IL15RA|IL12RB1|IL21|IL15|CSF2RA|IL4R|GRB2|OSM|IL10RA|PIK3CG|JAK1|STAT5B|IL10RB|CCND3|CCND1|JAK2
KEGG_LEISHMANIA_INFECTION	4.82334e-06	0.000252292	0.610527	0.891356	1.93628	53	FCGR3B|CYBA|IL1B|FCGR2A|STAT1|NOS2|ITGAM|NCF4|NCF2|C3|ITGB2|HLA-DMB|HLA-DMA|PTPN6|IFNG|NCF1
KEGG_LEUKOCYTE_TRANSENDOTHELIAL_MIGRATION	0.00162701	0.026936	0.45506	0.773377	1.71899	84	CYBB|CYBA|ITGAM|NCF4|GNAI2|NCF2|ITGAL|MSN|ACTB|CXCR4|ITGB2|RAP1B|RHOH|NCF1|RAC2|PIK3CD|VAV1
KEGG_LONG_TERM_DEPRESSION	0.454338	0.895644	0.0561767	0.477734	1.01376	42	GNAI2|GNA13|PLCB2|GUCY1A1|LYN|PLA2G4E|GRIA3|PLCB1|MAP2K2|RAF1|BRAF
KEGG_LONG_TERM_POTENTIATION	0.658455	0.981296	0.0382417	0.393734	0.851233	48	CALM1|RAP1B|PLCB2|RAP1A|PLCB1|MAP2K2|CALM3|RAF1|PPP3CB|BRAF|PRKACB|PRKACA
KEGG_LYSINE_DEGRADATION	0.719953	0.98589	0.0359969	0.383632	0.80113	34	SETDB2|ALDH1B1|ALDH3A2|KMT5C|SUV39H1|PLOD1|ALDH9A1
KEGG_LYSOSOME	5.0797e-06	0.000252292	0.610527	0.820833	1.85042	104	CTSS|NPC2|CTSB|CTSC|LAPTM5|LAMP1|GM2A|CTSH|M6PR|GNS|LGMN|CTSD|SLC11A1|CTSA|ACP2|TCIRG1|GLA|NAPSA|LIPA|CLTA|HEXA|AP3M2|GALC|PSAP|CTSZ|PPT1|PPT2|ASAH1|CTSO|GALNS
KEGG_MAPK_SIGNALING_PATHWAY	0.637275	0.981296	0.0345664	0.410007	0.922881	188	IL1B|CD14|RAP1B|RAC2|TAOK3|CACNA1D|DUSP4|RAP1A|PLA2G4E|GRB2|TNFRSF1A|RELB|FAS|HSPA1A|MAP2K2|IL1A|MRAS|ARRB2|STK3|RAF1|RAC3|ELK1|PPP3CB|DUSP1|FGF7|BRAF|IKBKG
KEGG_MELANOGENESIS	0.894019	1	0.0190795	0.289158	0.64349	70	CALM1|GNAI2|PLCB2|FZD8|FZD4|PLCB1|MAP2K2|CALM3
KEGG_MELANOMA	0.349057	0.866824	0.234393	-0.313993	-1.06352	49	CDH1|FGF18|E2F3|PIK3R1|PDGFB
KEGG_METABOLISM_OF_XENOBIOTICS_BY_CYTOCHROME_P450	0.23445	0.759413	0.202072	-0.420303	-1.19621	21	ADH7|GSTM1|ALDH3B2|ALDH3A1|GSTA5|GSTK1|CYP3A5|GSTO1|ADH1B|MGST3
KEGG_MISMATCH_REPAIR	0.998706	1	0.0248494	0.181412	0.359087	19	PCNA|RFC2|POLD1|MLH3|RPA1|POLD4
KEGG_MTOR_SIGNALING_PATHWAY	0.641741	0.981296	0.0392759	0.399327	0.861991	46	PIK3CD|VEGFA|HIF1A|DDIT4|RPS6KB1|PIK3CG|ULK1|TSC2|EIF4EBP1|BRAF
KEGG_N_GLYCAN_BIOSYNTHESIS	0.491841	0.895644	0.0534572	0.476176	0.991568	36	MGAT4B|ALG5|ALG9|DPM3|ALG12|FUT8|MAN2A1|RFT1|MAN1B1|DAD1|RPN1|DPM2|GANAB|B4GALT3|ALG2|DDOST|MAN1C1
KEGG_NATURAL_KILLER_CELL_MEDIATED_CYTOTOXICITY	0.000847993	0.0180501	0.477271	0.792705	1.75693	77	FCGR3B|HLA-E|FCER1G|LCK|ITGAL|SYK|ITGB2|LCP2|PTPN6|IFNG|RAC2|IFNAR2|TYROBP|PIK3CD|VAV1|LAT|GZMB|ZAP70|CD247|TNFSF10|KLRK1|TNFRSF10B|PTK2B
KEGG_NEUROACTIVE_LIGAND_RECEPTOR_INTERACTION	0.0203888	0.168774	0.352488	0.734553	1.59604	51	FPR2|C3AR1|GZMA|TSPO|PTAFR|FPR1|HTR7|S1PR4|P2RY13|P2RY2|HRH2|C5AR1|GRIA3|GPR35
KEGG_NEUROTROPHIN_SIGNALING_PATHWAY	0.882293	1	0.0183209	0.314951	0.709081	110	CALM1|RAP1B|ARHGDIB|PIK3CD|BAX|RAP1A|SH2B2|NFKBIE|ARHGDIA|GRB2|IRAK2|PIK3CG|MAP2K2|CALM3|PRDM4|RAF1|ZNF274|BRAF|RAPGEF1|YWHAB
KEGG_NOD_LIKE_RECEPTOR_SIGNALING_PATHWAY	0.111607	0.536434	0.137251	0.643362	1.38877	46	IL1B|CASP1|MEFV|NLRP3|NLRP1|CCL7|CCL11|PSTPIP1|CCL8|TNFAIP3|HSP90B1
KEGG_NON_SMALL_CELL_LUNG_CANCER	0.964166	1	0.0183973	0.251721	0.544207	48	PIK3CD|E2F2|GRB2|PIK3CG|MAP2K2|CCND1|RAF1|BRAF|RB1|CASP9|PRKCA|PRKCB|MAPK1|PLCG2|AKT3
KEGG_NOTCH_SIGNALING_PATHWAY	0.77752	0.991935	0.031998	0.362503	0.756929	39	RBPJ|MFNG|KAT2A|PSEN2|DTX3L|ADAM17|NOTCH2|PSENEN|APH1A|LFNG|EP300|DVL2|SNW1|DLL4
KEGG_NUCLEOTIDE_EXCISION_REPAIR	0.991879	1	0.0188533	0.19665	0.410126	37	PCNA|GTF2H2|RFC2|GTF2H4|ERCC2|RAD23A|POLD1|CDK7|RPA1|CCNH|RAD23B|POLD4|ERCC3|XPC|MNAT1|ERCC1|RBX1|RFC4
KEGG_O_GLYCAN_BIOSYNTHESIS	0.368146	0.884738	0.0728939	0.569645	1.10084	16	GALNT16|B4GALT5|GALNT6|GCNT1|ST3GAL1|GALNT10|GALNT18|C1GALT1C1|GALNT11
KEGG_OLFACTORY_TRANSDUCTION	0.546875	0.925959	0.053677	0.484878	0.942848	17	CALM1|OR2V2|GRK3|GUCA1A|CALM3|ARRB2|PRKACB|PRKACA
KEGG_OOCYTE_MEIOSIS	0.681818	0.981296	0.261664	-0.252171	-0.906905	83	CALML5|PPP2CB|PLK1|CAMK2A|CALML3|YWHAZ|IGF1R|ANAPC5|CHP2|ITPR3|MAPK12|ANAPC10|CCNB2|YWHAE
KEGG_OXIDATIVE_PHOSPHORYLATION	0.507804	0.895644	0.0467883	0.444199	0.992238	94	COX15|SDHB|TCIRG1|ATP6V1B2|NDUFA5|NDUFS4|SDHC|ATP6V1F|ATP5F1E|COX17|COX11|COX5A|NDUFV3|ATP6V1A|COX6A1|ATP6V1D|NDUFA3|NDUFA4|ATP6V1C1|COX8A|NDUFS6|ATP6AP1|ATP5PF|COX5B|COX6B1
KEGG_P53_SIGNALING_PATHWAY	0.767241	0.991935	0.0290688	0.349252	0.760889	58	SHISA5|TNFRSF10B|BAX|CCNG1|MDM2|CDKN1A|APAF1|FAS|SERPINE1|RRM2B|BID|CCND3|CCND1|TSC2
KEGG_PANCREATIC_CANCER	0.516949	0.895644	0.0467883	0.438583	0.968107	66	STAT1|RAC2|PIK3CD|VEGFA|E2F2|PIK3CG|JAK1|CCND1|RAF1|RAC3|BRAF|IKBKG|RB1
KEGG_PARKINSONS_DISEASE	0.658664	0.981296	0.0349401	0.394622	0.879862	89	UBA7|SDHB|UBB|NDUFA5|NDUFS4|SDHC|HTRA2|ATP5F1E|APAF1|UBE2J1|COX5A|NDUFV3|COX6A1|NDUFA3|NDUFA4|COX8A|NDUFS6|VDAC2|ATP5PF|UBE2L6|COX5B|COX6B1|UBE2L3|CASP9|NDUFA9|LRRK2|COX7A2L|NDUFS3|ATP5F1C|COX7C|UQCRB|NDUFS8|ATP5F1B|NDUFB6|NDUFA6|VDAC3|COX7A2|NDUFA10|SDHD|UQCRHL|UQCRC2
KEGG_PATHOGENIC_ESCHERICHIA_COLI_INFECTION	0.18589	0.692441	0.102449	0.601689	1.29593	45	CD14|ARPC1B|HCLS1|ACTB|ARPC2|TLR4|ARPC4|ARPC5|ARPC3|FYN
KEGG_PATHWAYS_IN_CANCER	0.81	0.991935	0.0221551	0.375515	0.845846	249	CSF1R|STAT1|NOS2|SPI1|RAC2|PIK3CD|FN1|VEGFA|ETS1|HIF1A|SKP2|FZD8|BAX|PML|MDM2|CDKN1A|CSF2RA|E2F2|SLC2A1|FZD4|GRB2|TRAF1|FAS|TPM3|PTGS2|ITGA2B|SUFU|PIK3CG|TPR|BID|JAK1|HSP90B1|MAP2K2|STAT5B|PTK2|CCND1|RAF1|RAC3|TRAF5|CBLB|FGF7|BRAF|IKBKG
KEGG_PENTOSE_PHOSPHATE_PATHWAY	0.401282	0.895644	0.067676	0.539301	1.06827	20	ALDOA|RBKS|GPI|PGD|PFKL|G6PD|DERA|PFKP|TALDO1|TKT
KEGG_PEROXISOME	0.171825	0.673735	0.104344	0.582189	1.2768	62	SOD2|NOS2|PRDX1|PRDX5|ABCD2|ACOX3
KEGG_PHOSPHATIDYLINOSITOL_SIGNALING_SYSTEM	0.595518	0.981296	0.0406579	0.415747	0.911774	62	CALM1|PIK3CD|PLCB2|INPP5J|INPP4B|ITPK1|INPP5D|SYNJ1|PIK3C2A|PLCB1|PIK3CG|IMPA2|CALM3
KEGG_PORPHYRIN_AND_CHLOROPHYLL_METABOLISM	0.00495924	0.0615773	0.407018	0.886817	1.75536	19	FTH1|HMOX1|COX15
KEGG_PPAR_SIGNALING_PATHWAY	0.417544	0.895644	0.0613026	0.500584	1.04192	38	FABP5|NR1H3|CD36|ACOX3|ANGPTL4|UBC|PLTP|ACSL1|HMGCS2
KEGG_PRIMARY_IMMUNODEFICIENCY	0.00352395	0.0477336	0.431708	0.849704	1.75347	26	TAP1|PTPRC|IL2RG|CD4|LCK|IL7R|ICOS|ZAP70|CD8B|CD40LG|TNFRSF13B|CIITA|CD8A|RFXANK|DCLRE1C|TAP2
KEGG_PRION_DISEASES	0.00579965	0.0627392	0.407018	0.856683	1.75619	25	IL1B|C1QB|C1QA|C1QC|BAX
KEGG_PROGESTERONE_MEDIATED_OOCYTE_MATURATION	0.894068	1	0.0196776	0.292584	0.645837	66	GNAI2|PIK3CD|PDE3B|CDC26|CPEB1|ANAPC4|PIK3CG|ANAPC7|RAF1|BRAF|PRKACB|PRKACA|ANAPC2
KEGG_PROPANOATE_METABOLISM	0.826994	0.991935	0.0317813	0.336534	0.689891	25	ALDH1B1|ALDH3A2|ALDH9A1
KEGG_PROSTATE_CANCER	0.727273	0.98589	0.224966	-0.237794	-0.885492	79	E2F3|PIK3R1|CREBBP|CREB3L1|PDGFB|HSP90AB1|IGF1R|CDKN1B|CTNNB1|AKT1|NFKBIA|PIK3CB|TGFA|HSP90AA1|MTOR|CHUK|TCF7L2|PDGFA|HRAS|EGFR|PIK3R2
KEGG_PROTEASOME	0.0235131	0.175173	0.352488	0.750667	1.59294	42	PSMB8|PSMB10|PSME1|PSMB9|IFNG|POMP|PSMD4
KEGG_PROTEIN_EXPORT	0.696774	0.98589	0.0421619	0.408079	0.801201	18	SPCS1|SEC11C|SRP19|SEC11A|SEC62|SEC61A1
KEGG_PURINE_METABOLISM	0.455293	0.895644	0.0512184	0.45471	1.02382	105	PKM|ADSS1|PAPSS2|ADPRM|AMPD3|GUCY1A1|PDE3B|GDA|ENTPD1|POLR1A|XDH|ENPP1|PDE6D|POLR3A|RRM2B
KEGG_PYRIMIDINE_METABOLISM	0.736229	0.98589	0.0302754	0.369532	0.819062	73	UPP1|ENTPD1|POLR1A|CMPK2|UMPS|POLR3A|RRM2B|UCK1|POLR3F|DTYMK|DCTD|TK2|DCK|RRM2|NT5C|CMPK1|PRIM2|NUDT2|UCKL1|NME4|POLD1|TXNRD1
KEGG_PYRUVATE_METABOLISM	0.246691	0.76465	0.0899861	0.582445	1.20686	27	PKM|ALDH1B1|ALDH3A2|ALDH9A1
KEGG_REGULATION_OF_ACTIN_CYTOSKELETON	0.159799	0.66139	0.105125	0.535952	1.20868	152	CD14|ARPC1B|ITGAM|ITGAX|ITGAL|MSN|ACTB|GNA13|ARPC2|ITGB2|CFL1|ITGB7|RAC2|FGD3|TMSB4Y|PIK3CD|VAV1|FN1|NCKAP1L|CYFIP1|ARPC4|ARPC5|IQGAP2|ARPC3|DIAPH1|PFN1|ITGA2B|ITGA1|PIK3CG|ITGA4|MAP2K2|PTK2|ABI2|MRAS|BCAR1|RAF1|RAC3|WASF2|FGF7|BRAF
KEGG_REGULATION_OF_AUTOPHAGY	0.47871	0.895644	0.059476	0.514066	1.00929	18	IFNG|GABARAP|ATG5|ULK1|ATG4C|PIK3R4
KEGG_RENAL_CELL_CARCINOMA	0.834395	0.991935	0.0238623	0.31944	0.70335	63	RAP1B|PIK3CD|VEGFA|ETS1|HIF1A|RAP1A|SLC2A1|GRB2|PIK3CG|MAP2K2|RAF1|BRAF|RAPGEF1
KEGG_RETINOL_METABOLISM	0.00589495	0.0627392	0.407018	-0.695691	-1.88232	16	CYP26B1|ADH7|RDH11|CYP3A5|DGAT2|ADH1B|DHRS9|ALDH1A1|RDH10
KEGG_RIBOSOME	3.87838e-12	5.77879e-10	0.887075	-0.742321	-2.62355	63	RPS5|RPS7|RPL36A|RPS26|RPLP1|RPS19|RPS13|RPL37|RPS21|RPL28|RPL8|RPL23A|RPS25|RPL14|RPL12|RPS16|RPL3|RPS24|RPL30|RPL18A|RPL7|RPL4|RPL39|RPL27A|RPL23|RPL34|RPL32|RPS15|RPL18|RPS28|RPS8|RPL13|RPL22L1|RPS3|RPS27
KEGG_RIG_I_LIKE_RECEPTOR_SIGNALING_PATHWAY	0.428571	0.895644	0.057853	0.483844	1.04443	46	DHX58|CXCL10|ISG15|TBK1|TBKBP1|IFIH1|IRF7|ATG5|IKBKE|NLRX1|IKBKG
KEGG_RNA_DEGRADATION	0.769231	0.991935	0.166934	-0.242619	-0.837809	53	DIS3|PARN|WDR61|PAPOLG|PNPT1|EXOSC2|LSM8|SKIV2L|LSM1|CNOT7|XRN2|EDC3
KEGG_RNA_POLYMERASE	0.791045	0.991935	0.0345664	0.349627	0.712349	24	POLR1A|POLR3A|POLR3F|POLR2I|POLR3C|POLR2L|POLR1E|POLR2D|POLR3D|POLR3B|POLR2G|POLR2E|POLR3K
KEGG_SELENOAMINO_ACID_METABOLISM	0.264516	0.772802	0.0899861	0.614736	1.20694	18	PAPSS2|GGT5|SCLY|LCMT1|AHCYL1
KEGG_SMALL_CELL_LUNG_CANCER	0.646934	0.981296	0.0363783	0.399209	0.885356	74	NOS2|PIK3CD|FN1|SKP2|E2F2|APAF1|TRAF1|PTGS2|ITGA2B|PIK3CG|PTK2|CCND1|TRAF5|IKBKG|RB1
KEGG_SNARE_INTERACTIONS_IN_VESICULAR_TRANSPORT	0.507059	0.895644	0.0524828	0.46757	0.97388	30	STX8|VAMP1|VTI1A|SNAP29|STX2|VAMP5|STX3|VAMP8|VAMP4|GOSR1|STX11|STX7|STX12|STX16|SNAP23
KEGG_SPHINGOLIPID_METABOLISM	0.607059	0.981296	0.0442407	0.427267	0.889933	30	GLA|GALC|ASAH1|NEU1|SGPL1|GLB1|SPHK1|SGMS2|ACER2|UGCG
KEGG_SPLICEOSOME	0.968238	1	0.011106	0.261978	0.589736	114	PRPF40A|CWC15|SNRPB2|SNRPE|HSPA1A|SRSF2|CDC5L|SRSF3|PRPF3|SF3B6|PRPF31|SRSF4|SMNDC1|SF3B5|PRPF38B|SF3B4|EIF4A3|PQBP1|SYF2|EFTUD2|TRA2B|SNW1|LSM6|SF3B3|CRNKL1|LSM7|DHX38
KEGG_STARCH_AND_SUCROSE_METABOLISM	0.318241	0.857341	0.0799859	0.581487	1.15099	19	HK3|HK2|ENPP1|GPI|GYS1|HK1|UXS1|UGP2|GBE1
KEGG_SYSTEMIC_LUPUS_ERYTHEMATOSUS	0.000396769	0.0098531	0.498493	0.893725	1.8597	29	FCGR3B|C1QB|FCGR2A|C1QA|C1QC|C3|HLA-DMB|HLA-DMA|IFNG|CD40LG|CD28|C1R|C1S
KEGG_T_CELL_RECEPTOR_SIGNALING_PATHWAY	0.178904	0.683504	0.0999277	0.549355	1.23397	97	PTPRC|CD4|LCK|LCP2|PTPN6|IFNG|CTLA4|PIK3CD|ICOS|VAV1|LAT|ZAP70|CD247|CD8B|CD40LG|CD28|CD8A|NFKBIE|GRB2|FYN|CD3G|PIK3CG|MAP2K2|RAF1|MALT1|CBLB|TEC|PPP3CB|IKBKG
KEGG_TGF_BETA_SIGNALING_PATHWAY	0.851654	0.991935	0.0230117	0.313112	0.686685	62	ID2|IFNG|RPS6KB1|INHBA|ACVR2A|SMURF2|ACVRL1
KEGG_THYROID_CANCER	0.308081	0.857341	0.179782	-0.372139	-1.11781	24	CDH1
KEGG_TIGHT_JUNCTION	0.965553	1	0.0130773	0.265306	0.591534	89	GNAI2|HCLS1|ACTB|MAGI2|SRC|SYMPK|CGN|MRAS|CRB3|EXOC3|JAM3|ACTN1
KEGG_TOLL_LIKE_RECEPTOR_SIGNALING_PATHWAY	0.0360954	0.228248	0.321776	0.687137	1.52386	76	IL1B|CD14|STAT1|CXCL9|CXCL10|IFNAR2|PIK3CD|CCL3|TBK1|CXCL11|TLR4|IRF5|TLR7|IRF7|CCL4
KEGG_TRYPTOPHAN_METABOLISM	0.47541	0.895644	0.0587186	0.503979	1.00618	21	ALDH1B1|ALDH3A2|HAAO|IL4I1|ALDH9A1|WARS1
KEGG_TYPE_II_DIABETES_MELLITUS	0.124706	0.580662	0.132846	0.667016	1.3893	30	PKM|SOCS1|PIK3CD|HK3|HK2|CACNA1D
KEGG_TYROSINE_METABOLISM	0.530895	0.909235	0.0535669	0.480256	0.95882	21	ALDH3B1|GOT1|IL4I1|LCMT1
KEGG_UBIQUITIN_MEDIATED_PROTEOLYSIS	0.671779	0.981296	0.0330163	0.396076	0.892825	116	UBA7|SOCS1|SKP2|PML|MDM2|FANCL|UBE2A|CDC26|UBE2D1|UBE2Q2|UBE2J1|MGRN1|ANAPC4|ANAPC7|CUL7|CDC34|SMURF2|CBLB|FBXW11|FBXO4|TRIP12|UBE2L6|ANAPC2|TRIM32|UBE2M|UBE2L3
KEGG_VALINE_LEUCINE_AND_ISOLEUCINE_DEGRADATION	0.37415	0.884894	0.190023	-0.329267	-1.06579	38	HMGCS1|HADH|HSD17B10|ACAT2|ACAA2|HADHA|BCAT2|HIBCH
KEGG_VASCULAR_SMOOTH_MUSCLE_CONTRACTION	0.706191	0.98589	0.0318535	0.370011	0.82286	69	CALM1|GNA13|PLCB2|CACNA1D|GUCY1A1|PLA2G4E|PLCB1|MAP2K2|CALM3|EDNRA|RAF1|BRAF|PRKACB|PRKACA
KEGG_VASOPRESSIN_REGULATED_WATER_REABSORPTION	0.854142	0.991935	0.0276589	0.323162	0.674851	34	ARHGDIB|DYNC1I2|ARHGDIA|PRKACB|PRKACA
KEGG_VEGF_SIGNALING_PATHWAY	0.865447	0.991935	0.0225843	0.309099	0.674009	59	RAC2|PIK3CD|VEGFA|PLA2G4E|SRC|PTGS2|PIK3CG|MAP2K2|PTK2|SPHK1|RAF1|RAC3|PPP3CB|SH2D2A|PLA2G4A|CASP9|MAPK14|PRKCA|PRKCB|CDC42|MAPK1|NFATC4|PLCG2|SPHK2|AKT3
KEGG_VIBRIO_CHOLERAE_INFECTION	0.418308	0.895644	0.0607719	0.50191	1.04802	39	ACTB|TCIRG1|ATP6V1B2|KDELR3|ATP6V1F|ATP6V1A|ATP6V1D|ATP6V1C1|PRKACB|ATP6AP1|PRKACA|ACTG1
KEGG_VIRAL_MYOCARDITIS	0.0192043	0.16832	0.352488	0.755524	1.59013	40	HLA-E|ITGAL|ACTB|ITGB2|HLA-DMB|HLA-DMA|RAC2|CD40LG|CD28
KEGG_WNT_SIGNALING_PATHWAY	0.0324276	0.219623	0.321776	-0.320974	-1.3016	113	JUN|CCND2|WIF1|PPP2CB|NFATC3|CREBBP|WNT6|CAMK2A|NKD2|FOSL1|NFATC2|WNT4|NFAT5|CTNNB1|NFATC1|PLCB4|CHP2|DKK2|WNT7B|CHD8|CSNK1A1|CTNNBIP1|ROCK2|PPP2R5D|TCF7L2|PPP2CA

## Sheet: 1.8 Needle Control (NC)
pathway	pval	padj	log2err	ES	NES	size	leadingEdge
KEGG_ABC_TRANSPORTERS	0.184932	0.459527	0.154191	-0.409785	-1.18933	34	ABCA7|ABCD4|ABCC6|ABCG1|ABCA2|TAP1|ABCC10|TAP2|ABCC5
KEGG_ACUTE_MYELOID_LEUKEMIA	0.646635	0.781483	0.0753094	-0.281918	-0.902889	56	CCND1|PIK3CD|RARA|PIK3R2|TCF7|PML|RPS6KB2|MYC
KEGG_ADHERENS_JUNCTION	0.572864	0.781483	0.0633597	0.297932	0.929427	71	LMO7|SORBS1|NECTIN3|YES1|PTPRM|PTPRB|ACTN2|TGFBR1|SNAI2|ACTN3|INSR
KEGG_ADIPOCYTOKINE_SIGNALING_PATHWAY	0.129412	0.433133	0.158514	0.416563	1.26536	62	IRS2|PPARGC1A|PRKAG3|ACSL3|CD36|ACACB|PCK1|PRKCQ|SLC2A4|PRKAA2|IKBKG|CPT1B|PTPN11|MAPK8|SLC2A1|LEPR|PRKAA1|CPT1A|ACSL6|STAT3
KEGG_ALANINE_ASPARTATE_AND_GLUTAMATE_METABOLISM	0.507299	0.756337	0.0736213	0.383736	0.974012	25	GLUL|GPT2|GFPT2|GOT1|ABAT|ADSS1|GLUD2|DDO|NIT2|ADSL|ADSS2
KEGG_ALDOSTERONE_REGULATED_SODIUM_REABSORPTION	0.1777	0.457596	0.135741	0.446674	1.23888	38	IRS2|PIK3R1|ATP1A2|PIK3CA|PRKCA|ATP1B1|INSR|HSD11B1|SGK1|PIK3R5|MAPK1|ATP1A1|NEDD4L
KEGG_ALZHEIMERS_DISEASE	0.341544	0.577455	0.0891647	0.307284	1.04472	146	CAPN2|ATP2A1|UQCRC2|CACNA1S|NOS1|UQCRFS1|PLCB1|NDUFS1|ATF6|MT-CYB|LPL|NDUFA9|ATP5F1C|NDUFS4|FAS|NDUFB2|NDUFS2|ERN1|SDHA|NDUFB1|ATP5F1B|IL1B|NDUFA10|NDUFB8|MME|COX4I1|NDUFV2|PPP3R1|NDUFB5|NDUFB4|APAF1|MAPK1|ATP5PO|COX6B1|NDUFA8|MT-CO1|NDUFV1|ITPR2|ATP2A2|PLCB4|NDUFS8|PPP3CC|SDHB|COX6A2|PPP3CB|PSEN2|NDUFB9|SDHC|COX7A2|PPP3CA|SDHD|UQCR10|NDUFA7
KEGG_AMINO_SUGAR_AND_NUCLEOTIDE_SUGAR_METABOLISM	0.738596	0.838151	0.0535669	0.289954	0.808693	41	GFPT2|PGM2|HK2|UGP2|UAP1|UGDH|HEXB|HEXA
KEGG_AMINOACYL_TRNA_BIOSYNTHESIS	0.576389	0.781483	0.0793435	-0.307626	-0.93231	41	LARS2|CARS2|VARS2|VARS1|TARS2|AARS2|SARS2|FARSA
KEGG_AMYOTROPHIC_LATERAL_SCLEROSIS_ALS	0.818662	0.866197	0.0489954	0.268159	0.766264	45	BCL2L1|GRIA1|NOS1|MAP2K3|PPP3R1|APAF1|CAT|BCL2|PPP3CC|PPP3CB|PPP3CA|TNFRSF1B|SLC1A2|MAP2K6
KEGG_ANTIGEN_PROCESSING_AND_PRESENTATION	0.099537	0.373934	0.216543	-0.421495	-1.27741	41	TAP1|HLA-E|TAP2|CIITA|NFYA|NFYB|LTA|CD4|PSME2|PSME1|KIR2DL3|RFX5|HLA-DOB|RFXANK
KEGG_APOPTOSIS	0.861204	0.893908	0.0443293	0.246145	0.776888	78	BCL2L1|PIK3R1|IL1RAP|CAPN2|MYD88|PIK3CA|CSF2RB|IKBKG|PRKAR2A|FAS|IL1B|PPP3R1|IL1R1|APAF1|PIK3R5
KEGG_ARACHIDONIC_ACID_METABOLISM	0.932243	0.95208	0.0560596	-0.244496	-0.722651	39	HPGDS|GGT6|CBR1|GPX4|CYP2U1|JMJD7-PLA2G4B|CBR3|PTGS1|ALOX12
KEGG_ARGININE_AND_PROLINE_METABOLISM	0.756381	0.838151	0.0656814	-0.277349	-0.853284	44	CKB|GLS2|GATM|AZIN2
KEGG_ARRHYTHMOGENIC_RIGHT_VENTRICULAR_CARDIOMYOPATHY_ARVC	0.370184	0.613235	0.0857844	0.335468	1.03789	68	LAMA2|CACNA2D1|DMD|ITGA9|ITGA5|SGCD|CACNA1S|GJA1|SGCG|ITGB1|SGCA|ACTN2|ACTN3|ITGA8|DAG1|SLC8A1|SGCB
KEGG_AXON_GUIDANCE	0.0606866	0.343193	0.321776	-0.346873	-1.25492	120	PAK6|PLXNA3|SEMA4A|RGS3|SEMA4C|SEMA3F|L1CAM|EPHB4|NFATC4|PLXNB3|EFNA4|CHP2|NGEF|EPHB6|RAC3|PLXNB2|SEMA4G|PLXNB1|SEMA6D|EFNB1|ABL1|CDK5|CXCL12|LRRC4C|NFATC1|SEMA4F|FES|EFNA3|FYN|PAK4|LIMK1|HRAS|SRGAP1|SEMA5B
KEGG_B_CELL_RECEPTOR_SIGNALING_PATHWAY	0.150754	0.457596	0.145516	0.394685	1.22109	68	VAV2|JUN|PIK3R1|LYN|PIK3CA|IKBKG|INPP5D|PPP3R1|PIK3R5|MAPK1|IFITM1|PPP3CC|MAP2K1|PPP3CB|PPP3CA|PRKCB|DAPP1
KEGG_BASAL_CELL_CARCINOMA	0.110329	0.396858	0.206588	-0.402174	-1.27066	50	WNT3A|WNT7A|WNT3|WNT7B|TCF7|DVL2|GLI1|FZD2|WNT10A|TP53|WNT6|DVL1|WNT5B
KEGG_BASAL_TRANSCRIPTION_FACTORS	0.958106	0.969934	0.0433637	0.232377	0.613934	31	TAF7|TAF9|TAF5|GTF2B|TBPL1|TAF11
KEGG_BASE_EXCISION_REPAIR	0.000440168	0.0180469	0.498493	-0.666405	-1.88732	30	POLD1|MUTYH|LIG1|POLE2|NEIL3|MPG|POLE|UNG|NEIL1|TDG|POLD2
KEGG_BETA_ALANINE_METABOLISM	0.176245	0.457596	0.143759	0.548632	1.30487	18	HADHA|MLYCD|HIBCH|ABAT|ECHS1|ALDH1B1
KEGG_BIOSYNTHESIS_OF_UNSATURATED_FATTY_ACIDS	0.0147603	0.132478	0.38073	0.670501	1.59472	18	ACOT1|ELOVL5|HADHA
KEGG_BLADDER_CANCER	0.778746	0.845175	0.0508054	0.282285	0.785606	39	VEGFD|CDKN1A|DAPK2|DAPK1|MMP2
KEGG_BUTANOATE_METABOLISM	0.0147711	0.132478	0.38073	0.660373	1.70408	28	HMGCS2|HADHA|PDHA1|ABAT|ECHS1|ACAT1|BDH2|ALDH1B1|ACSM5|ACSM3|BDH1
KEGG_CALCIUM_SIGNALING_PATHWAY	0.179949	0.457596	0.166934	-0.303108	-1.12761	142	ITPKA|PLCB2|LTB4R2|GNAS|OXTR|PLCD1|PLCD3|ERBB2|ADRB3|PLCB3|ITPR3|P2RX7|HRH2|CHP2|ATP2B2|GRIN2D|GNA15|EDNRA|P2RX1|ADCY4|CALML5|TNNC2|ADRB1|CAMK2G|PHKG2|RYR2|PLCG1|PRKCG|ADORA2A|CACNA1G|ATP2B4|CHRM1|TBXA2R|NOS2|PPID|SPHK1|CALM3|CYSLTR1|CACNA1H
KEGG_CARDIAC_MUSCLE_CONTRACTION	0.75	0.838151	0.0508054	0.276638	0.844834	64	ATP1A2|CACNA2D1|UQCRC2|CACNA1S|UQCRFS1|ATP1B1|MT-CYB|COX4I1|SLC8A1|TPM2|COX6B1|ATP1A1|MT-CO1|ATP2A2|COX6A2|COX7A2|TPM1|ATP1B2|UQCR10|CACNG1|ACTC1|SLC9A6|COX7A1
KEGG_CELL_ADHESION_MOLECULES_CAMS	0.181364	0.457596	0.130777	0.368364	1.17999	89	CLDN1|CD86|CLDN10|CLDN15|NECTIN3|VCAN|ITGA9|PTPRM|CADM1|SPN|ITGB1|CLDN2|CD80|ESAM|PVR|ITGAM|ITGA8|SDC4|SDC2|CLDN5|CDH5
KEGG_CELL_CYCLE	0.0120838	0.132478	0.38073	-0.389653	-1.41094	118	PKMYT1|CDC25B|CCND1|CDK2|E2F1|E2F2|ESPL1|CCND2|FZR1|SFN|CDKN2C|MCM5|MYC|ORC1|E2F4|SMC1B|ZBTB17|ABL1|TP53|CHEK1|CDC45|YWHAZ|CCNE1|CDC7|MCM2|ANAPC11|ANAPC2|HDAC1|SMAD2
KEGG_CHEMOKINE_SIGNALING_PATHWAY	0.293924	0.572093	0.0978773	0.31546	1.07621	149	VAV2|FOXO3|CCL23|CCL27|PIK3R1|LYN|PIK3CA|CCL24|NCF1|ADCY2|CCR1|STAT5B|PLCB1|CRK|IKBKG|CCL1|TIAM2|HCK|CRKL|PTK2B|CXCR4|RAP1B|ELMO1|CCL7|PIK3R5|MAPK1|XCL2|GRK5|ROCK1|PLCB4|GNG4|ADCY5|MAP2K1|PRKX|BRAF|STAT3|CCL17
KEGG_CHRONIC_MYELOID_LEUKEMIA	0.226667	0.516296	0.11524	0.366718	1.1454	70	CBLB|BCL2L1|PIK3R1|CDKN1A|PIK3CA|GAB2|STAT5B|CRK|TGFBR1|IKBKG|TGFB3|CRKL|CDKN1B|PTPN11|MECOM|PIK3R5|MAPK1|SMAD3|SMAD4|MAP2K1|BCR|BRAF
KEGG_CITRATE_CYCLE_TCA_CYCLE	0.00500748	0.074657	0.407018	0.709671	1.85071	29	PCK1|SUCLA2|DLAT|ACO2|PDHA1|IDH3A|IDH3G|DLD|SUCLG1|SDHA|MDH1|FH|OGDH|MDH2|IDH3B|CS|SDHB|SDHC|IDH2|SDHD|PC
KEGG_COLORECTAL_CANCER	0.611511	0.781483	0.0780892	-0.283862	-0.922363	60	CCND1|PIK3CD|PIK3R2|TCF7|CASP3|MLH1|RAC3|MYC
KEGG_COMPLEMENT_AND_COAGULATION_CASCADES	0.0195883	0.160624	0.352488	0.604152	1.69732	43	SERPINE1|CD59|CD55|PLAUR|SERPING1|PLAT|F13A1|MASP1|BDKRB1|C1QB|C3|CR1|C7|F8|F5|F3|C5AR1|C1QA|A2M|C3AR1|TFPI
KEGG_CYSTEINE_AND_METHIONINE_METABOLISM	0.934664	0.95208	0.0443293	0.245868	0.627763	26	BHMT|GOT1|MTR|CDO1|MAT2B
KEGG_CYTOKINE_CYTOKINE_RECEPTOR_INTERACTION	0.378689	0.621049	0.0833634	0.29555	1.02351	166	TNFRSF21|VEGFD|IL22RA2|CCL23|IFNGR1|PDGFRA|CCL27|EDA2R|IL1RAP|IL1R2|BMPR1B|PDGFC|IL6R|FLT1|CCL24|OSMR|CNTFR|CCR1|IL20RA|CSF2RB|TGFBR1|CCL1|PLEKHO2|IL18R1|BMPR2|IL13RA1|TGFB3|FAS|CXCR4|EDA|IL1B|IL2RB
KEGG_CYTOSOLIC_DNA_SENSING_PATHWAY	0.226027	0.516296	0.138022	-0.391751	-1.13699	34	IKBKE|IRF3|DDX58|POLR3D|ADAR|AIM2|RIPK3|IKBKB|PYCARD|CASP1
KEGG_DILATED_CARDIOMYOPATHY	0.618729	0.781483	0.0596037	0.287523	0.911819	82	LAMA2|CACNA2D1|DMD|ITGA9|ADCY2|ITGA5|SGCD|CACNA1S|SGCG|ITGB1|SGCA|TTN|ITGA8|TGFB3|DAG1|SLC8A1|TPM2|SGCB
KEGG_DNA_REPLICATION	2.66022e-05	0.00218138	0.57561	-0.704653	-2.04355	33	POLD1|PRIM1|POLA2|LIG1|POLE2|RNASEH2C|RFC2|DNA2|MCM5|POLE|RFC5|POLD2|MCM2
KEGG_DORSO_VENTRAL_AXIS_FORMATION	0.681624	0.792811	0.0667426	-0.32458	-0.853842	21	NOTCH3|NOTCH1|SPIRE2|PIWIL4|ETV6|CPEB1
KEGG_DRUG_METABOLISM_CYTOCHROME_P450	0.0868794	0.353153	0.202072	0.511385	1.38247	34	ADH6|ADH1B|ADH7|CYP2D6|CYP2E1|FMO2|ADH5|GSTM3|FMO1|GSTO1|GSTA5|MGST3|GSTM2|GSTK1|UGT1A6|FMO5|CYP3A5|GSTZ1|FMO4
KEGG_DRUG_METABOLISM_OTHER_ENZYMES	0.4163	0.662846	0.0946646	-0.368628	-1.02942	27	TK1|CYP2A6|UCK1|UCKL1
KEGG_ECM_RECEPTOR_INTERACTION	0.0124888	0.132478	0.38073	0.498877	1.57719	79	LAMA2|SV2B|COL4A1|THBS4|COL4A2|CD36|ITGA9|ITGA5|COL6A6|ITGB1|COL3A1|LAMC1|RELN|FN1|COL5A2|COL1A2|ITGA8|COL5A1|COL6A3|COL6A1|SDC4|DAG1|SDC2|COL6A2|SPP1|COL1A1|ITGAV|LAMB1|GP1BB|LAMA3|CD47
KEGG_ENDOCYTOSIS	0.560606	0.779147	0.0855357	-0.253272	-0.965738	167	ASAP3|ACAP3|ACAP1|SRC|SH3GLB2|CBLC|PLD2|HLA-E|ADRB3|DNM1|PSD4|GRK3|GRK6|NTRK1|GIT1|ARRB2|EPN3|PSD|LDLRAP1|PIP5K1C|IQSEC2|ADRB1|ARAP1|EPN2|LDLR
KEGG_ENDOMETRIAL_CANCER	0.644028	0.781483	0.0741759	-0.286536	-0.907363	51	CCND1|PIK3CD|PIK3R2|TCF7|ERBB2|MLH1|MYC|TP53
KEGG_EPITHELIAL_CELL_SIGNALING_IN_HELICOBACTER_PYLORI_INFECTION	0.257831	0.547297	0.132147	-0.350527	-1.13491	59	SRC|TCIRG1|MAP3K14|MAPK11|CASP3|CSK|ATP6V1B1|NOD1|GIT1
KEGG_ERBB_SIGNALING_PATHWAY	0.3	0.572093	0.09855	0.344168	1.08763	81	CBLB|JUN|PIK3R1|CDKN1A|PIK3CA|NCK1|PAK3|PRKCA|AREG|BTC|STAT5B|TGFA|CRK|EIF4EBP1|CRKL|CDKN1B|MAPK8|RPS6KB1|PIK3R5|MAPK1|ERBB4
KEGG_ETHER_LIPID_METABOLISM	0.817518	0.866197	0.0507028	0.289715	0.74066	27	PLPP1|PLA2G4E|PLD1|CHPT1|ENPP6|PLA2G7|PAFAH1B2|ENPP2|PLA2G12A|PLA2G5|PLPP3
KEGG_FATTY_ACID_METABOLISM	0.00451728	0.074657	0.407018	0.619258	1.70631	37	ECI2|HADHA|ACSL3|ADH6|CPT2|ACADL|ADH1B|ADH7|ACADVL|CPT1B|ADH5|ECHS1|ACAA2|ACAT1|CPT1A|ALDH1B1|ACADSB|ACSL6
KEGG_FC_EPSILON_RI_SIGNALING_PATHWAY	0.0703518	0.348697	0.21925	0.42923	1.32797	68	VAV2|PIK3R1|LYN|PLA2G4E|PIK3CA|GAB2|PRKCA|PRKCE
KEGG_FC_GAMMA_R_MEDIATED_PHAGOCYTOSIS	0.133111	0.436606	0.155242	0.386023	1.23863	91	VAV2|SCIN|PIK3R1|LYN|PLPP1|PLA2G4E|PIK3CA|GAB2|PRKCA|NCF1|PRKCE|PLA2G4D|PLD1|CRK|CFL2|HCK|INPP5D|CRKL|MYO10
KEGG_FOCAL_ADHESION	0.0131299	0.132478	0.38073	0.411619	1.45077	188	VAV2|LAMA2|VEGFD|COL4A1|JUN|THBS4|COL4A2|PDGFRA|PIK3R1|CAPN2|PARVB|PDGFC|PIK3CA|FLT1|PAK3|PRKCA|PPP1CB|ITGA9|MYLK2|ITGA5|COL6A6|FLNC|PARVA|ITGB1|COL3A1|CRK|LAMC1|ARHGAP5|ACTN2|ACTN3|RELN|FN1|COL5A2|COL1A2|ITGA8|COL5A1|COL6A3|CRKL|COL6A1|RAP1B|MAPK8|PTEN|COL6A2|TLN2|DOCK1|SPP1|CAV3|PIK3R5|MAPK1|COL1A1
KEGG_FRUCTOSE_AND_MANNOSE_METABOLISM	0.147748	0.457596	0.153159	0.481819	1.28675	33	PFKFB3|FBP1|PFKFB1|HK2|ALDOA|PFKFB4|MTMR1|MTMR2|PFKM
KEGG_GALACTOSE_METABOLISM	0.310536	0.573663	0.101714	0.446967	1.11586	22	B4GALT1|PGM2|HK2|UGP2|PFKM|GLB1|GAA
KEGG_GAP_JUNCTION	0.338926	0.577455	0.0908241	0.338996	1.06003	74	GUCY1B1|GUCY1A1|PDGFRA|PRKG2|PDGFC|PRKCA|TUBB6|ADCY2|GJA1|PLCB1
KEGG_GLIOMA	0.268585	0.557569	0.128789	-0.343969	-1.11767	60	PDGFB|CCND1|PIK3CD|PIK3R2|E2F1|E2F2|PDGFA|CALML5|TP53|CAMK2G|PLCG1|PRKCG|SHC1
KEGG_GLUTATHIONE_METABOLISM	0.856894	0.893908	0.0465084	0.263104	0.734934	40	GGT5|RRM2B|GPX7|GSTM3|GSTO1|GSTA5|MGST3|LAP3|GCLC|GSTM2|GSTK1|IDH2|GSTZ1
KEGG_GLYCEROLIPID_METABOLISM	0.546713	0.779147	0.0672065	0.326201	0.916894	42	DGKH|PLPP1|LIPC|LPL|GPAT4|AGPAT3
KEGG_GLYCEROPHOSPHOLIPID_METABOLISM	0.762963	0.839771	0.0683111	-0.255532	-0.848302	71	ACHE|PLD2|PCYT2|PLPP2|DGKA|PLA2G15|DGKQ|DGKZ|TAFAZZIN|LPCAT2|AGPAT2|MBOAT7
KEGG_GLYCINE_SERINE_AND_THREONINE_METABOLISM	0.782847	0.845175	0.0526973	0.30018	0.767414	27	BHMT|GNMT|DLD|CHDH|ALAS1|ALAS2|SHMT1|GLDC
KEGG_GLYCOLYSIS_GLUCONEOGENESIS	0.124561	0.425585	0.165657	0.449168	1.29351	48	FBP1|ADH6|ADH1B|ADH7|PGM2|HK2|PCK1|DLAT|ALDOA|PDHA1|DLD|ADH5|ENO3|PFKM|PGAM2
KEGG_GLYCOSAMINOGLYCAN_BIOSYNTHESIS_CHONDROITIN_SULFATE	0.817121	0.866197	0.053677	0.304011	0.734398	20	CSGALNACT2|XYLT1|DSE|CHST3|UST|CHPF|CHSY3|CHST12
KEGG_GLYCOSAMINOGLYCAN_BIOSYNTHESIS_HEPARAN_SULFATE	0.885768	0.913622	0.048215	0.269632	0.664537	21	EXT1|HS3ST3A1|EXTL2|EXT2|HS3ST3B1|XYLT1|HS6ST2
KEGG_GLYCOSAMINOGLYCAN_DEGRADATION	0.671206	0.792397	0.0629395	0.345132	0.833735	20	ARSB|HEXB|HS3ST3A1|HEXA|GLB1|HS3ST3B1|HGSNAT|GNS|HYAL3
KEGG_GLYCOSPHINGOLIPID_BIOSYNTHESIS_GANGLIO_SERIES	0.230476	0.517782	0.123257	0.531564	1.23061	15	B4GALNT1|ST3GAL5|HEXB|HEXA|ST3GAL1|GLB1|ST8SIA5|SLC33A1|ST6GALNAC6|ST6GALNAC3|ST3GAL2|ST6GALNAC4
KEGG_GLYCOSPHINGOLIPID_BIOSYNTHESIS_LACTO_AND_NEOLACTO_SERIES	0.43295	0.676694	0.0845557	0.428613	1.01941	18	B4GALT1|B3GNT3|ST3GAL3|B3GALT5|B3GALT1|B4GALT4|FUT4
KEGG_GLYCOSYLPHOSPHATIDYLINOSITOL_GPI_ANCHOR_BIOSYNTHESIS	0.477974	0.725812	0.086795	-0.366688	-0.981515	24	PIGO|GPAA1|PIGS|PIGQ|PIGB|PIGA|PIGV|PIGT
KEGG_GNRH_SIGNALING_PATHWAY	0.615	0.781483	0.0799859	-0.274304	-0.935982	83	SRC|PLCB2|GNAS|PLD2|MAPK11|MAPK7|PLCB3|ITPR3|MAP3K4|PRKCD
KEGG_GRAFT_VERSUS_HOST_DISEASE	0.252852	0.547267	0.116739	0.511249	1.19118	16	CD86|CD80|FAS|IL1B
KEGG_HEDGEHOG_SIGNALING_PATHWAY	0.0505806	0.30723	0.321776	-0.459981	-1.41516	44	WNT3A|WNT7A|WNT3|WNT7B|BMP7|GLI1|WNT10A|WNT6|GAS1|WNT5B|WNT5A|BTRC|CSNK1G2|DHH
KEGG_HEMATOPOIETIC_CELL_LINEAGE	0.619454	0.781483	0.0605093	0.30198	0.903064	56	CD59|CD55|CD14|IL1R2|CD36|IL6R|ITGA5|ITGAM|IL1B|CR1|MME|IL1R1
KEGG_HISTIDINE_METABOLISM	0.326679	0.575502	0.0975449	0.433379	1.10653	26	HDC|HNMT|LCMT2|ALDH1B1|METTL6|FTCD|ALDH3B2
KEGG_HOMOLOGOUS_RECOMBINATION	0.00493533	0.074657	0.407018	-0.618901	-1.67865	25	POLD1|XRCC3|RAD51|MUS81|RAD54L|POLD2|RAD54B|TOP3B|RAD51C
KEGG_HUNTINGTONS_DISEASE	0.537459	0.779147	0.0650878	0.279111	0.957045	154	PPARGC1A|TGM2|UQCRC2|UQCRFS1|PLCB1|NDUFS1|MT-CYB|DCTN4|NDUFA9|ATP5F1C|NDUFS4|NDUFB2|NDUFS2|SDHA|NDUFB1|ATP5F1B|NDUFA10|SLC25A4|NDUFB8|TBPL1|COX4I1|NDUFV2|DNAI1|NDUFB5|NDUFB4|APAF1|ATP5PO|COX6B1|NDUFA8|POLR2B|MT-CO1|NDUFV1|CLTC|SOD2|REST|PLCB4|NDUFS8|SDHB|COX6A2|NDUFB9|SDHC|POLR2F|SP1|TFAM|COX7A2|VDAC2|SDHD|UQCR10|NDUFA7|NDUFA6|IFT57|NDUFV3|DNAH3|CLTA|HIP1|NDUFC1|COX7A1|ATP5MC3
KEGG_HYPERTROPHIC_CARDIOMYOPATHY_HCM	0.277129	0.568114	0.102449	0.350129	1.10224	76	LAMA2|PRKAG3|CACNA2D1|DMD|ITGA9|ITGA5|SGCD|CACNA1S|SGCG|ITGB1|SGCA|PRKAA2|ACE|TTN|ITGA8|TGFB3|DAG1|SLC8A1|TPM2|SGCB|PRKAA1|ITGAV|ATP2A2
KEGG_INOSITOL_PHOSPHATE_METABOLISM	0.21513	0.511324	0.144631	-0.363971	-1.16329	53	ITPKA|PIK3C2B|PIK3CD|PLCB2|PLCD1|PLCD3|PLCB3|ISYNA1|INPP5E|PIP5K1C|PLCG1|PIP4K2C
KEGG_INSULIN_SIGNALING_PATHWAY	0.00408521	0.074657	0.407018	0.474049	1.58924	125	CBLB|FOXO1|PPP1R3C|IRS2|FBP1|PIK3R1|PPARGC1A|PRKAG3|SORBS1|PIK3CA|ACACB|HK2|PCK1|PPP1CB|PPP1R3A|PDE3A|MKNK2|PYGM|CRK|SOCS4|SLC2A4|PRKAA2|PHKA1|EIF4EBP1|INSR|PHKG1|INPP5D|GYS1|PRKAR2A|CRKL|INPP5K|PHKB|MAPK8
KEGG_INTESTINAL_IMMUNE_NETWORK_FOR_IGA_PRODUCTION	0.625551	0.781483	0.0725352	-0.326991	-0.913146	27	MAP3K14|ICOSLG|ITGB7|CCR10|TNFSF13|CXCL12|IL15RA
KEGG_JAK_STAT_SIGNALING_PATHWAY	0.30972	0.573663	0.0949752	0.327456	1.06789	100	CBLB|IL22RA2|BCL2L1|IFNGR1|PIK3R1|PIK3CA|IL6R|OSMR|CNTFR|STAT5B|PIAS1|SOCS4|IL20RA|CSF2RB
KEGG_LEISHMANIA_INFECTION	0.0446735	0.281787	0.282013	0.498687	1.47195	54	JUN|IFNGR1|TLR4|MYD88|NCF1|ITGB1|ITGAM|C3|TGFB3|TLR2|IL1B|CR1|MAPK1
KEGG_LEUKOCYTE_TRANSENDOTHELIAL_MIGRATION	0.0413907	0.281787	0.287857	0.437954	1.42599	101	VAV2|CLDN1|CLDN10|PIK3R1|CLDN15|PIK3CA|PRKCA|NCF1|ITGB1|CLDN2|ESAM|ARHGAP5|ACTN2|ACTN3|ITGAM|MMP2|PTK2B|CXCR4|PTPN11|RAP1B|RAPGEF4|CLDN5|CDH5|PIK3R5
KEGG_LINOLEIC_ACID_METABOLISM	0.297143	0.572093	0.106323	0.497345	1.15139	15	PLA2G4E|CYP2E1|CYP2J2|PLA2G12A|CYP3A5|PLA2G5
KEGG_LONG_TERM_DEPRESSION	0.0443686	0.281787	0.282013	0.491478	1.46975	56	GUCY1B1|GUCY1A1|PRKG2|LYN|PLA2G4E|GRIA1|PRKCA|GRIA3|NOS1|PLCB1|PPP2CA|GUCY1A2|RYR1|MAPK1|ITPR2|PLCB4|PPP2CB|MAP2K1|BRAF|PLA2G12A|PRKG1|PLA2G5|GNAI1|PRKCB
KEGG_LONG_TERM_POTENTIATION	0.737349	0.838151	0.0687943	-0.264262	-0.855603	59	PLCB2|PLCB3|ITPR3|CHP2|RAPGEF3|PPP1CC|GRIN2D|RPS6KA1|CALML5|CAMK2G|PRKCG
KEGG_LYSINE_DEGRADATION	0.554779	0.779147	0.0817516	-0.316556	-0.946677	40	KMT5C|EHMT2|DOT1L|EHHADH|NSD2|PIPOX|AASDH|ACAT2|SETD1B|KMT5A
KEGG_LYSOSOME	0.980519	0.986535	0.0369933	0.20288	0.668888	111	CTSO|SUMF1|ACP5|AP1S2|CD164|MANBA|AP4B1|ARSA|LAMP2|ARSB|HEXB|HEXA|CTSK|CLTC|GLB1|CTSC|ASAH1|CTSB|LGMN|NPC1|HGSNAT|GNS|GAA|CTSF|LIPA|LAPTM4A|AP4S1|CLTA|CTSH|SCARB2|LAMP1|AP3B1|ARSG|CTSZ|AP1B1|GLA|CTSD|AGA|ATP6V0D1|ATP6AP1|SORT1|ATP6V1H
KEGG_MAPK_SIGNALING_PATHWAY	0.615385	0.781483	0.0870516	-0.241522	-0.957101	234	PDGFB|CDC25B|CACNB3|RELB|MAP4K2|RASGRP4|FGF11|MAP3K14|MAPK11|NFATC4|CASP3|NFKB2|MAPK7|MAP3K12|BDNF|MAP3K4|DUSP7|MAPKAPK5|PDGFA|CHP2|MAP4K1|RASGRF2|PTPN5|NTRK1|STMN1|RPS6KA1|RAC3|MYC|ARRB2|MAPK8IP3|MAP3K11|TP53|NGF
KEGG_MELANOGENESIS	0.154229	0.457596	0.17822	-0.344537	-1.19275	90	WNT3A|PLCB2|WNT7A|WNT3|WNT7B|TCF7|DVL2|GNAS|PLCB3|FZD2|CREB3L4|WNT10A|ADCY4|CALML5|ADCY6|WNT6|DVL1|CAMK2G|WNT5B|PRKCG
KEGG_MELANOMA	0.177778	0.457596	0.164406	-0.364554	-1.18227	61	PDGFB|CCND1|PIK3CD|FGF11|PIK3R2|E2F1|E2F2
KEGG_METABOLISM_OF_XENOBIOTICS_BY_CYTOCHROME_P450	0.173042	0.457596	0.141225	0.472063	1.24718	31	ADH6|ADH1B|ADH7|CYP2E1|ADH5|CYP1B1|GSTM3|GSTO1|GSTA5|MGST3|GSTM2|GSTK1|UGT1A6|CYP3A5|GSTZ1
KEGG_MISMATCH_REPAIR	0.00202015	0.0473291	0.431708	-0.697337	-1.82861	20	POLD1|LIG1|RFC2|MLH1|EXO1|RFC5|POLD2
KEGG_MTOR_SIGNALING_PATHWAY	0.329861	0.575502	0.0943564	0.369914	1.07543	50	VEGFD|PIK3R1|PIK3CA|HIF1A|PRKAA2|ULK2|EIF4EBP1|CAB39L|DDIT4|RPS6KB1|PIK3R5|MAPK1|CAB39|EIF4B|PRKAA1
KEGG_N_GLYCAN_BIOSYNTHESIS	0.852373	0.893908	0.04707	0.259575	0.729259	43	B4GALT1|ALG11|ALG10B|MGAT5|MGAT4A|ALG5|RPN2|STT3B|MAN1A1|STT3A|MAN2A1|MGAT2
KEGG_NATURAL_KILLER_CELL_MEDIATED_CYTOTOXICITY	0.720698	0.832356	0.0716527	-0.256237	-0.88109	85	TNFSF10|SH3BP2|PIK3CD|PIK3R2|NFATC4|CASP3|HLA-E|CHP2|RAC3|IFNAR1|CD247|PLCG1|PRKCG|NFATC1|SHC1|FYN|LAT
KEGG_NEUROACTIVE_LIGAND_RECEPTOR_INTERACTION	0.40783	0.66222	0.0791317	0.299587	1.01511	142	ADORA1|CNR1|AGTR2|S1PR1|MCHR1|ADCYAP1R1|EDNRB|GABRR2|AGTR1|P2RY10|GABRP|GRIA1|PTGER4|VIPR2|GRIA3|CHRNA1|GRIK4|P2RY2|BDKRB1|P2RY14|CALCRL|NPY1R|GABRB1|LEPR|GABRD|LPAR1|CHRNB1|HTR7|C5AR1|TACR1|CHRM3|ADRB2
KEGG_NEUROTROPHIN_SIGNALING_PATHWAY	0.612987	0.781483	0.0822055	-0.26273	-0.95135	118	NGFR|TP73|PIK3CD|PIK3R2|MAPK11|CSK|MAPK7|NFKBIE|BDNF|PRKCD|NTRK1|RPS6KA1|CALML5|ABL1|TP53|NGF|YWHAZ|CAMK2G|PLCG1|IRAK2
KEGG_NICOTINATE_AND_NICOTINAMIDE_METABOLISM	0.238447	0.528451	0.118815	0.476482	1.18954	22	NAMPT|NMNAT3|PNP|NT5E|ENPP1|NT5C3A|BST1|CD38
KEGG_NITROGEN_METABOLISM	0.0956023	0.373304	0.199915	0.592205	1.42094	19	CA14|GLUL|CA5B|CA4|CA6
KEGG_NOD_LIKE_RECEPTOR_SIGNALING_PATHWAY	0.518692	0.76297	0.0855357	-0.304086	-0.95699	49	MAPK11|CARD9|TRIP6|PSTPIP1|NOD1|CASP8|NLRP1
KEGG_NON_SMALL_CELL_LUNG_CANCER	0.619385	0.781483	0.0766747	-0.285711	-0.913164	53	CCND1|PIK3CD|PIK3R2|E2F1|E2F2|ERBB2
KEGG_NOTCH_SIGNALING_PATHWAY	0.00886571	0.121165	0.38073	-0.520172	-1.58019	42	JAG2|DVL2|NOTCH3|DTX2|NOTCH1|KAT2A|PSENEN|NCOR2|LFNG|DVL1|CTBP2|DTX1|MFNG|NUMBL|DTX3|HDAC1
KEGG_NUCLEOTIDE_EXCISION_REPAIR	0.0125796	0.132478	0.38073	-0.526163	-1.57352	40	POLD1|LIG1|POLE2|RFC2|POLE|DDB2|ERCC2|RFC5|ERCC1|POLD2
KEGG_O_GLYCAN_BIOSYNTHESIS	0.0396982	0.281787	0.321776	0.658681	1.62339	21	GALNT16|GALNT18|GALNT15|GALNT17|GCNT1|GALNT11|ST3GAL1|GALNT10|GALNT14|C1GALT1C1|C1GALT1
KEGG_OLFACTORY_TRANSDUCTION	0.585366	0.781483	0.0762797	-0.331842	-0.932762	29	GRK3|GUCY2D|ARRB2|GUCA1A|CALML5|CAMK2G|CALM3|CNGB1
KEGG_ONE_CARBON_POOL_BY_FOLATE	0.208015	0.501684	0.130777	0.532172	1.25737	17	ALDH1L1|MTR|MTHFD2|FTCD|SHMT1
KEGG_OOCYTE_MEIOSIS	0.0728643	0.348697	0.266351	-0.364245	-1.27983	101	PKMYT1|CDK2|STAG3|ESPL1|PPP2R5B|ITPR3|CHP2|PPP1CC|RPS6KA1|ADCY4|SMC1B|CALML5|FBXO5|ADCY6|YWHAZ|CCNE1|CAMK2G|ANAPC11|ANAPC2|BTRC
KEGG_OXIDATIVE_PHOSPHORYLATION	0.100324	0.373934	0.17822	0.390283	1.28959	112	MT-ND5|UQCRC2|MT-ND1|MT-ND6|MT-ND4|UQCRFS1|NDUFS1|MT-CYB|MT-ND2|COX10|NDUFA9|ATP5F1C|NDUFS4|NDUFB2|NDUFS2|SDHA|NDUFB1|ATP5F1B|NDUFA10|NDUFB8|COX4I1|NDUFV2|NDUFB5|NDUFB4|ATP6V0E2|ATP5PO|COX6B1|NDUFA8|MT-CO1|NDUFV1|NDUFS8|SDHB|COX6A2|NDUFB9|SDHC|ATP6V0E1|COX7A2|SDHD|UQCR10|NDUFA7|NDUFA11|COX15|NDUFA6|NDUFV3|ATP6V1E1|NDUFC1|COX7A1|ATP5MC3|PPA1|LHPP|ATP6V1D|NDUFA5|NDUFB10|NDUFA1|ATP6V0D1|ATP6AP1|ATP6…
KEGG_P53_SIGNALING_PATHWAY	0.544554	0.779147	0.0860347	-0.295335	-0.964374	63	CCND1|TP73|PIDD1|CDK2|CCND2|CASP3|SFN|STEAP3|DDB2|CASP8|TP53|CHEK1|CCNE1|TSC2|CYCS
KEGG_PANCREATIC_CANCER	0.643216	0.781483	0.057853	0.291054	0.900476	68	VEGFD|BCL2L1|PIK3R1|PIK3CA|PLD1|TGFA|TGFBR1|IKBKG|TGFB3|MAPK8|BRCA2|PIK3R5|MAPK1|SMAD3|SMAD4|MAP2K1|BRAF|STAT3
KEGG_PARKINSONS_DISEASE	0.0677419	0.348697	0.21925	0.40686	1.34193	110	UBE2J1|MT-ND5|UQCRC2|MT-ND1|MT-ND6|MT-ND4|UQCRFS1|NDUFS1|MT-CYB|MT-ND2|UBE2G2|NDUFA9|ATP5F1C|NDUFS4|NDUFB2|NDUFS2|SDHA|NDUFB1|ATP5F1B|UBE2L3|NDUFA10|SLC25A4|NDUFB8|COX4I1|NDUFV2|NDUFB5|NDUFB4|APAF1|ATP5PO|COX6B1|NDUFA8|MT-CO1|NDUFV1|NDUFS8|SDHB|COX6A2|NDUFB9|SDHC|COX7A2|VDAC2|SDHD|UQCR10|NDUFA7|NDUFA6|NDUFV3|NDUFC1|COX7A1|SLC18A1|ATP5MC3|PINK1|NDUFA5|NDUFB10|NDUFA1|NDUFA3|PARK7|UQCRHL|COX4I2|ATP5…
KEGG_PATHOGENIC_ESCHERICHIA_COLI_INFECTION	0.156794	0.457596	0.145516	0.434698	1.25971	49	CLDN1|TLR4|CD14|NCK1|PRKCA|TUBB6|ITGB1|NCL|LY96|HCLS1|ARPC3|ROCK1
KEGG_PATHWAYS_IN_CANCER	0.282282	0.571534	0.0949752	0.292251	1.08291	297	ZBTB16|CBLB|FOXO1|LAMA2|VEGFD|COL4A1|FZD4|BCL2L1|JUN|COL4A2|PDGFRA|PIK3R1|CDKN1A|WNT16|DAPK2|FGF1|PIK3CA|PRKCA|HIF1A|WNT2|MAX|RET|FGF5|PLD1|STAT5B|PIAS1|ITGB1|TGFA|CRK|LAMC1|DAPK1|TGFBR1|FGF14|IKBKG|FZD5
KEGG_PENTOSE_PHOSPHATE_PATHWAY	0.015348	0.132478	0.38073	0.701106	1.75032	22	H6PD|PRPS1|FBP1|PGM2|ALDOA
KEGG_PEROXISOME	0.338898	0.577455	0.0905429	0.339524	1.05897	73	SLC27A2|ECI2|PEX13|ACSL3|MLYCD|PHYH|HACL1|SLC25A17|EPHX2|XDH|AMACR|SOD2|CAT|NUDT19|ACSL6|GSTK1|IDH2
KEGG_PHOSPHATIDYLINOSITOL_SIGNALING_SYSTEM	0.359606	0.601789	0.110565	-0.31785	-1.06288	75	ITPKA|PIK3C2B|PIK3CD|PLCB2|PIK3R2|PLCD1|PLCD3|DGKA|PLCB3|ITPR3|DGKQ|DGKZ|INPP5E|CALML5|PIP5K1C|PLCG1|PRKCG|PIP4K2C
KEGG_PORPHYRIN_AND_CHLOROPHYLL_METABOLISM	0.755474	0.838151	0.0543434	0.310374	0.781879	24	CP|HMOX1|EPRS1|COX10|ALAS1|HCCS|UGT1A6|ALAS2|COX15|HMOX2|FECH
KEGG_PPAR_SIGNALING_PATHWAY	0.000264584	0.0144639	0.498493	0.66736	1.95476	52	HMGCS2|ANGPTL4|SLC27A2|ACSL3|UBC|CD36|CPT2|SORBS1|ACADL|PCK1|CYP27A1|CYP8B1|SLC27A6|LPL|DBI|CPT1B
KEGG_PRIMARY_IMMUNODEFICIENCY	0.0765432	0.348697	0.287805	-0.541258	-1.44879	24	TAP1|TAP2|CIITA|UNG|CD4|DCLRE1C|RFX5|RFXANK|JAK3|PTPRC|TNFRSF13B|ZAP70
KEGG_PRION_DISEASES	0.453237	0.694682	0.0787114	0.380848	1.00183	30	LAMC1|C1QB|IL1B|C7|PRNP|MAPK1|HSPA5|C1QA|MAP2K1|PRKX|HSPA1A|IL1A|C1QC
KEGG_PROGESTERONE_MEDIATED_OOCYTE_MATURATION	0.119107	0.415606	0.204295	-0.370475	-1.24099	76	PKMYT1|CDC25B|PIK3CD|CDK2|PIK3R2|MAPK11|FZR1|RPS6KA1|ADCY4|ADCY6
KEGG_PROPANOATE_METABOLISM	0.028054	0.20913	0.352488	0.604814	1.56072	28	HADHA|ACACB|MLYCD|SUCLA2|HIBCH|ACSS3|MCEE|SUCLG1|PCCA|ABAT|ECHS1|MMUT|ACAT1|ALDH1B1
KEGG_PROSTATE_CANCER	0.433249	0.676694	0.100279	-0.297149	-1.0141	84	PDGFB|CCND1|PIK3CD|CDK2|PIK3R2|E2F1|TCF7|E2F2|ERBB2
KEGG_PROTEASOME	0.521053	0.76297	0.0702813	0.336777	0.939283	41	PSME4|PSMF1|PSMD12|PSMD1|PSMC6|PSMA6|PSMD6|PSMB1|PSMD14|PSMB2|PSMC3|PSMD8|PSMD7|PSMC4|PSMC1|PSMA1|PSMA2|PSMC2|POMP|PSMD4|PSMC5|PSMB6
KEGG_PROTEIN_EXPORT	0.602588	0.781483	0.0656814	0.35577	0.888183	22	SPCS3|SEC62|SRP72|HSPA5|OXA1L|SEC11A|IMMP2L|SEC63|IMMP1L|SRP68|SRPRA|SPCS1|SRP14|SPCS2
KEGG_PROXIMAL_TUBULE_BICARBONATE_RECLAMATION	0.2603	0.547297	0.113787	0.482991	1.19038	21	ATP1A2|PCK1|CA4|ATP1B1|SLC4A4|SLC38A3|MDH1|AQP1|ATP1A1|ATP1B2|GLUD2
KEGG_PURINE_METABOLISM	0.313694	0.573663	0.0922597	0.316082	1.06595	133	GUCY1B1|GDA|PDE4D|GUCY1A1|PRPS1|PDE9A|NUDT9|ADCY2|AMPD3|PDE3A|PAICS|PDE7B|ADK|PDE7A|PNP|PRUNE1|POLR3B|RRM2B|GUCY1A2|NT5E|AMPD1|ENPP1|ADSS1|PDE10A|PDE1A|NME5|XDH|POLR2B|GMPS|PDE3B|NT5C3A|ADCY5|ADPRM|POLR2F|HPRT1|AK1
KEGG_PYRIMIDINE_METABOLISM	0.00136035	0.0446195	0.45506	-0.471901	-1.62267	85	POLD1|TK1|PRIM1|POLA2|POLE2|POLR2E|DCTD|NME2|ENTPD6|POLR2K|DTYMK|POLE|UCK1|NT5C|POLD2|UCKL1|POLR3D|POLR2J3|DHODH|TYMS|TXNRD2|DUT|POLR2L|CAD
KEGG_PYRUVATE_METABOLISM	0.0756757	0.348697	0.21925	0.525309	1.4029	33	ACACB|PCK1|DLAT|PDHA1|DLD|MDH1|ME3|MDH2|ACAT1|ALDH1B1|ACYP2|PC|ACSS1|GLO1
KEGG_REGULATION_OF_ACTIN_CYTOSKELETON	0.223285	0.516296	0.113313	0.320587	1.13387	191	VAV2|RRAS2|SSH2|SCIN|PDGFRA|PIK3R1|CD14|FGF1|PDGFC|PIK3CA|PAK3|IQGAP2|PPP1CB|ITGA9|MYLK2|ITGA5|FGF5|ITGB1|CRK|ACTN2|FGF14|ACTN3|CFL2|FN1|ITGAM|RDX|BDKRB1|TIAM2|ITGA8|CRKL
KEGG_REGULATION_OF_AUTOPHAGY	0.170172	0.457596	0.146416	0.541259	1.2987	19	GABARAPL1|PIK3C3|ATG12|PRKAA2|ULK2|PRKAA1|ATG5
KEGG_RENAL_CELL_CARCINOMA	0.191667	0.469154	0.126876	0.381761	1.1789	67	VEGFD|JUN|PIK3R1|PIK3CA|PAK3|HIF1A|TGFA|CRK|CUL2|TGFB3|CRKL|PTPN11|RAP1B|SLC2A1|FH|PIK3R5|ELOC|MAPK1
KEGG_RENIN_ANGIOTENSIN_SYSTEM	0.0722433	0.348697	0.231127	0.628744	1.46494	16	AGT|AGTR2|AGTR1|LNPEP|ACE|MME|CPA3
KEGG_RETINOL_METABOLISM	0.111314	0.396858	0.179782	0.52403	1.33969	27	ALDH1A1|ADH6|ADH1B|ADH7|RETSAT|ADH5|RDH16
KEGG_RIBOFLAVIN_METABOLISM	0.645714	0.781483	0.0637845	0.368817	0.853838	15	ACP5|RFK|MTMR1|MTMR2|ENPP1|TYR|PHPT1
KEGG_RIBOSOME	1.70372e-08	2.7941e-06	0.733762	-0.679529	-2.22937	64	RPL38|RPS25|RPS16|RPS7|FAU|RPS27|RPS29|UBA52|RPS6|RPL19|RPS23|RPL28|RPL36A|RPS13|RPL31|RPL27|RPL23A|RPL12|RPL10A|RPL24|RPS8|RPS21|RPL6|RPL3|RPL29|RPL32|RPL23|RPL27A|RPL37A|RPS2|RPS3A|RPL18A|RPL13|RPS4X
KEGG_RIG_I_LIKE_RECEPTOR_SIGNALING_PATHWAY	0.314815	0.573663	0.11524	-0.346249	-1.08151	48	IKBKE|MAPK11|DHX58|TRADD|IRF3|DDX58|CASP8
KEGG_RNA_DEGRADATION	0.783333	0.845175	0.0652353	-0.25971	-0.831929	54	ENO2|CNOT3|SKIV2L|LSM7|LSM4|LSM5|ZCCHC7|CNOT10|EDC4|MPHOSPH6|ENO1|EXOSC8|DCP1B
KEGG_RNA_POLYMERASE	0.680617	0.792811	0.0683111	-0.319123	-0.865562	25	POLR2E|POLR2K|POLR3D|POLR2J3|POLR2L|POLR1B
KEGG_SELENOAMINO_ACID_METABOLISM	0.997797	0.997797	0.0501934	-0.172215	-0.460969	24	GGT6|CBS|BUD23|MAT2A|AHCY|HEMK1|GGT7
KEGG_SMALL_CELL_LUNG_CANCER	0.652824	0.781483	0.0567672	0.281411	0.89651	83	LAMA2|COL4A1|BCL2L1|COL4A2|PIK3R1|PIK3CA|MAX|PIAS1|ITGB1|LAMC1|IKBKG|FN1
KEGG_SNARE_INTERACTIONS_IN_VESICULAR_TRANSPORT	0.170022	0.457596	0.159647	-0.418652	-1.20798	32	VAMP1|STX1B|STX2|STX1A|STX4|STX6|STX16|VAMP5|BNIP1
KEGG_SPHINGOLIPID_METABOLISM	0.32	0.575502	0.0962406	0.403953	1.10338	35	ACER2|PLPP1|SGPP2|ARSA|NEU2|GLB1|ASAH1|SGPP1|B4GALT6|PLPP3|SGMS1
KEGG_SPLICEOSOME	0.651282	0.781483	0.0782955	-0.257179	-0.929182	116	CHERP|U2AF2|PRPF40B|SNRNP70|LSM7|LSM4|ALYREF|DHX16|SRSF1|LSM5|ACIN1|SRSF2|SRSF4|HNRNPA3|SNRPD2|HNRNPA1|U2AF1|PRPF38B|SRSF5|SNRPC|HNRNPU|SNU13|SNRPA|LSM2|PCBP1|HNRNPM|DDX5|THOC1|DDX39B|SNRNP40|SNRPF|PPIL1|SNRPE|RBM8A|USP39|SF3A2|DHX38|DDX42|SF3B4|HSPA8
KEGG_STARCH_AND_SUCROSE_METABOLISM	0.0656191	0.348697	0.287805	0.602227	1.5171	24	GBE1|PGM2|HK2|AGL|PYGM|UGP2|UGDH|GYS1|PGM2L1|ENPP1|UGT1A6|GAA
KEGG_STEROID_BIOSYNTHESIS	0.14916	0.457596	0.165657	-0.536606	-1.30942	16	FDFT1|LSS|SC5D|SQLE|NSDHL|SOAT1|DHCR24|TM7SF2
KEGG_STEROID_HORMONE_BIOSYNTHESIS	0.751434	0.838151	0.0567672	0.328559	0.788347	19	CYP1B1|CYP17A1|HSD11B1|UGT1A6|CYP3A5|CYP7B1|CYP1A1|HSD11B2
KEGG_SYSTEMIC_LUPUS_ERYTHEMATOSUS	0.641608	0.781483	0.0599892	0.30096	0.866934	46	CD86|CD80|ACTN2|ACTN3|C1QB|RO60|C3|C7
KEGG_T_CELL_RECEPTOR_SIGNALING_PATHWAY	0.174342	0.457596	0.132846	0.367476	1.18982	94	VAV2|CBLB|JUN|PIK3R1|PIK3CA|NCK1|PAK3|PRKCQ
KEGG_TASTE_TRANSDUCTION	0.0232038	0.181211	0.352488	-0.598011	-1.58011	22	PLCB2|GNAS|ITPR3|ASIC2|ADCY4|ADCY6
KEGG_TGF_BETA_SIGNALING_PATHWAY	0.557047	0.779147	0.0647943	0.300396	0.939331	74	THBS4|BMPR1B|RBL2|TGFBR1|PPP2CA|LTBP1|FST|BMPR2|TGFB3|DCN|BMPR1A|RPS6KB1|MAPK1|ROCK1|SMAD3|SMAD4|PPP2CB|SP1
KEGG_THYROID_CANCER	0.0844444	0.353153	0.231127	-0.488363	-1.36692	28	CCND1|PPARG|TCF7|NTRK1|MYC|TP53|TPM3|NCOA4|HRAS
KEGG_TIGHT_JUNCTION	0.253612	0.547267	0.105521	0.33939	1.12405	113	CLDN1|RRAS2|CLDN10|CLDN15|PALS1|MYH1|PRKCA|PRKCE|PPP2R2B|YES1|PRKCQ|MAP3K20|RAB3B|CLDN2|EXOC4|ACTN2|PPP2CA|ACTN3|MYH8|PPP2R2D|MYH15|PTEN|CLDN5|HCLS1|MYLPF|PATJ
KEGG_TOLL_LIKE_RECEPTOR_SIGNALING_PATHWAY	0.0592217	0.343193	0.24134	0.436257	1.37638	80	CD86|JUN|TLR4|PIK3R1|TLR7|CD14|MYD88|PIK3CA|LBP|CD80|TLR8|IKBKG|TOLLIP|TLR2|IL1B|MAPK8|MAP2K3|LY96|SPP1|PIK3R5|MAPK1|MAP3K8|CTSK
KEGG_TRYPTOPHAN_METABOLISM	0.485612	0.730645	0.0751182	0.371843	0.97814	30	HADHA|CYP1B1|INMT|TPH1|ECHS1|OGDH|ACAT1|CAT|ALDH1B1
KEGG_TYPE_I_DIABETES_MELLITUS	0.326336	0.575502	0.100633	0.470364	1.11133	17	CD86|CD80|FAS|IL1B
KEGG_TYPE_II_DIABETES_MELLITUS	0.291449	0.572093	0.10208	0.406452	1.13535	40	IRS2|PIK3R1|PIK3CA|HK2|PRKCE|SOCS4|SLC2A4|INSR|MAPK8|PIK3R5|MAPK1
KEGG_TYROSINE_METABOLISM	0.0882883	0.353153	0.202072	0.518582	1.38493	33	PNMT|ADH6|ADH1B|ADH7|GOT1|LCMT2|ADH5|METTL6|GSTZ1|TYR
KEGG_UBIQUITIN_MEDIATED_PROTEOLYSIS	0.453226	0.694682	0.0730744	0.295975	0.991527	127	CBLB|UBE2J1|UBE3A|CUL4B|FBXW8|PIAS1|UBE2A|UBE2B|UBE2G2|KLHL9|CUL3|CUL2|WWP1|ITCH|CUL5|UBE2L3|UBE2W|ELOC|KLHL13|RCHY1
KEGG_VALINE_LEUCINE_AND_ISOLEUCINE_DEGRADATION	0.00167371	0.0457481	0.45506	0.64026	1.79966	42	HMGCS2|HADHA|HIBCH|DBT|MCEE|DLD|PCCA|AUH|HIBADH|ABAT|ECHS1|ACAA2|MMUT|ACAT1|BCAT1|ALDH1B1|ACADSB|MCCC2
KEGG_VASCULAR_SMOOTH_MUSCLE_CONTRACTION	0.0831947	0.353153	0.199915	0.400798	1.3012	99	GUCY1B1|GUCY1A1|RAMP3|AGTR1|PLA2G4E|PRKCA|PPP1CB|PRKCE|ADCY2|MYLK2|PRKCQ|CACNA1S|KCNMA1|RAMP2|PLCB1|PPP1R12B|CALCRL|GUCY1A2|CALD1|MAPK1|RAMP1|ROCK1|ITPR2|PLCB4|ADCY5|MAP2K1|PRKX|BRAF|PLA2G12A|PRKG1|PLA2G5
KEGG_VASOPRESSIN_REGULATED_WATER_REABSORPTION	0.136574	0.439179	0.183024	-0.404501	-1.22591	41	GNAS|STX4|DYNLL1|AQP3|CREB3L4|ADCY6
KEGG_VEGF_SIGNALING_PATHWAY	0.671605	0.792397	0.0747385	-0.273559	-0.90119	68	SRC|PIK3CD|PIK3R2|MAPK11|NFATC4|CHP2|RAC3|PLCG1|PRKCG|NFATC1|MAPKAPK3|JMJD7-PLA2G4B|SPHK1|HRAS|AKT2|PLCG2|AKT1|MAPK13|PLA2G6|BAD|PLA2G4A|MAPK14|NFAT5|PLA2G2D|CASP9|HSPB1
KEGG_VIBRIO_CHOLERAE_INFECTION	0.411899	0.662269	0.0975449	-0.331362	-1.03449	47	TCIRG1|GNAS|ATP6V1B1|ACTG1|SEC61G|PLCG1|PRKCG|ATP6V0C|ATP6V0A4|ATP6V1C2
KEGG_VIRAL_MYOCARDITIS	0.289931	0.572093	0.10208	0.384174	1.11689	50	LAMA2|CD86|CD55|MYH1|DMD|SGCD|SGCG|CD80|SGCA|MYH8|MYH15|DAG1|SGCB|EIF4G2|CAV1
KEGG_WNT_SIGNALING_PATHWAY	0.0829988	0.353153	0.287805	-0.338475	-1.24119	132	CCND1|VANGL2|WNT3A|NKD2|PLCB2|WNT7A|WNT3|WNT7B|TCF7|DVL2|CCND2|NFATC4|NKD1|PPP2R5B|PLCB3|FZD2|CHP2|RAC3|MYC|WNT10A|TP53|WNT6|DVL1|CAMK2G|CTBP2|WNT5B|PRKCG|NFATC1

[truncated: 9 more sheets: 1.9 Hs (Novais et al. 2015) , 2. dLN summary, 2.1 dLN 2h, 2.2 dLN 6h, 2.3 dLN 48h, 2.4 dLN Day 14, 2.5 dLN Day 35, 2.6 dLN Day 77, 2.7 Popliteal LN Li Dog (CanL)]
