# Supplementary material for: Temporal transcriptional dynamics in cutaneous leishmaniasis reveal novel targets for therapeutic interventions in a dermal mouse model
Source: Front Immunol. 2026 May 12;17:1752217. doi: 10.3389/fimmu.2026.1752217 (PMC13201149; doi:10.3389/fimmu.2026.1752217)
Supplement: Supplementary file 6 [file Table5.xlsx]

## Sheet: Index
S5 Table. Gene Set Enrichment Analysis (GSEA) Reactome pathways in murine CL. Detailed results of GSEA performed on RNA-seq data from murine lesions and draining lymph nodes (dLN). Comparative groups include: needle control (NC; Ng et al.,2019), L. major infection (Lm; Venugopal et al., 2022), human lesion samples (Hs; Novais et al., 2015) and popliteal lymph node aspirates of dogs infected with …
Sheet	Content
1	Summary of GSEA pathways in murine lesions across all time points (NES and FDR)
2	Classification of KEGG and Reactome pathways identified at the Day 14 into seven central biological programs.
1.1	GSEA results for lesion samples at 2 hours post-infection (ES, Pathway size and Leading-edge)
1.2	GSEA results for lesion samples at 6 hours post-infection
1.3	GSEA results for lesion samples at 48 hours post-infection
1.4	GSEA results for lesion samples at Day 14 post-infection
1.5	GSEA results for lesion samples at Day 35 post-infection
1.6	GSEA results for lesion samples at Day 77 post-infection
1.7	Comparative GSEA results from L. major lesion samples at Day 28 post-infection (Lm; Venugopal et al., 2022)
1.8	Comparative GSEA results from needle intradermal saline injection (NC) analysed 4 hours post-inoculation (Ng et al.,2019)
1.9	Comparative GSEA results from human CL biopsies caused by L. braziliensis (Hs; Novais et al., 2015)

## Sheet: 1. Lesion
Pathways_Mouse_Lb_Lm_Hs_Nc	Pathway Order	Pathway size	NC padj	NC NES	2h padj	2h NES	6h padj	6h NES	48h padj	48h NES	14D padj	14D NES	Lm 28D padj	Lm 28D NES	35D padj	35D NES	Hs padj	Hs NES	77D padj	77D NES
REACTOME_ACTIVATION_OF_APC_C_AND_APC_C_CDC20_MEDIATED_DEGRADATION_OF_MITOTIC_PROTEINS	1	73			0.00340453	1.73617	0.000263243	1.90796	0.00875018	1.89076									0.00875018	1.89076
REACTOME_ACTIVATION_OF_MATRIX_METALLOPROTEINASES	2	23									0.000246963	-2.04808			0.00799966	1.64747
REACTOME_ACTIVATION_OF_NF_KAPPAB_IN_B_CELLS	3	60			0.00373249	1.75722	0.00016808	1.95311
REACTOME_ACTIVATION_OF_THE_MRNA_UPON_BINDING_OF_THE_CAP_BINDING_COMPLEX_AND_EIFS_AND_SUBSEQUENT_BINDING_TO_43S	4	60	0.0345381	-1.66534	0.00462226	1.74646	0.00016808	1.95187			0.00801352	-1.77596	0.000664632	-2.15086
REACTOME_ACTIVATION_OF_THE_PRE_REPLICATIVE_COMPLEX	5	32	0.0188894	-1.82629			0.024549	1.67763
REACTOME_ADRENALINE_NORADRENALINE_INHIBITS_INSULIN_SECRETION	6	20									0.0459817	-1.73014
REACTOME_AEROBIC_RESPIRATION_AND_RESPIRATORY_ELECTRON_TRANSPORT	7	209	1.29096e-06	2.16345							0.000223547	-1.71969
REACTOME_AGGREPHAGY	8	30			0.0113112	1.71466	0.0119034	1.75747
REACTOME_AMPLIFICATION_OF_SIGNAL_FROM_THE_KINETOCHORES	9	92			0.0222846	1.58777	0.0432916	1.54928	0.000920888	1.96355									0.000920888	1.96355
REACTOME_ANTIGEN_ACTIVATES_B_CELL_RECEPTOR_BCR_LEADING_TO_GENERATION_OF_SECOND_MESSENGERS	10	48							0.00148911	1.94194					9.34595e-05	1.76511			0.00148911	1.94194
REACTOME_ANTIGEN_PRESENTATION_FOLDING_ASSEMBLY_AND_PEPTIDE_LOADING_OF_CLASS_I_MHC	11	31							0.0161672	1.81318			0.0091663	1.744	0.00100984	1.71039			0.0161672	1.81318
REACTOME_ANTIGEN_PROCESSING_CROSS_PRESENTATION	12	78			0.00721033	1.67939	2.62342e-05	2.01528	7.92018e-05	2.03437			1.12694e-05	1.87858	1.63175e-05	1.73194	4.40721e-05	1.71315	7.92018e-05	2.03437
REACTOME_ANTIMICROBIAL_PEPTIDES	13	28													0.0143207	1.61722	0.0140152	1.58207
REACTOME_ANTIVIRAL_MECHANISM_BY_IFN_STIMULATED_GENES	14	88			0.00263333	1.716	2.64131e-06	2.08933	1.19412e-05	2.12937					0.0391064	1.46155	0.0448918	1.44945	1.19412e-05	2.12937
REACTOME_APC_C_CDH1_MEDIATED_DEGRADATION_OF_CDC20_AND_OTHER_APC_C_CDH1_TARGETED_PROTEINS_IN_LATE_MITOSIS_EARLY_G1	15	71			0.0113842	1.65705	0.000260719	1.91877	0.018341	1.81627									0.018341	1.81627
REACTOME_APC_C_MEDIATED_DEGRADATION_OF_CELL_CYCLE_PROTEINS	16	82			0.00941554	1.648	0.000457834	1.8709	0.000932118	1.89759									0.000932118	1.89759
REACTOME_APC_CDC20_MEDIATED_DEGRADATION_OF_NEK2A	17	26							0.0319752	1.7591									0.0319752	1.7591
REACTOME_APOPTOSIS	18	96			0.0349103	1.52828	0.0495931	1.50078							0.0108592	1.50147	0.0370955	1.46247
REACTOME_AQUAPORIN_MEDIATED_TRANSPORT	19	30									0.00291104	-1.90662
REACTOME_ASPARAGINE_N_LINKED_GLYCOSYLATION	20	249			0.00444913	1.53915	0.0135877	1.48853			6.9861e-05	-1.74904
REACTOME_ASPIRIN_ADME	21	16					0.0201778	-1.74183
REACTOME_ASSEMBLY_OF_COLLAGEN_FIBRILS_AND_OTHER_MULTIMERIC_STRUCTURES	22	47	0.026545	1.82075							3.5205e-06	-2.16508	0.0239173	1.70787
REACTOME_ASSEMBLY_OF_THE_PRE_REPLICATIVE_COMPLEX	23	82			0.0335021	1.53962	1.0522e-05	2.04472	0.0149744	1.73479									0.0149744	1.73479
REACTOME_ASYMMETRIC_LOCALIZATION_OF_PCP_PROTEINS	24	59					0.00130499	1.81404
REACTOME_AUF1_HNRNP_D0_BINDS_AND_DESTABILIZES_MRNA	25	53			0.00337693	1.77662	3.99062e-05	2.03027
REACTOME_BASIGIN_INTERACTIONS	26	21			0.0318918	1.66332	0.0386925	1.66884
REACTOME_BETA_CATENIN_INDEPENDENT_WNT_SIGNALING	27	115					0.00179108	1.78395							0.0257111	1.42877
REACTOME_BINDING_AND_UPTAKE_OF_LIGANDS_BY_SCAVENGER_RECEPTORS	28	53							0.0161672	1.84739	0.0232275	-1.724					0.0370955	-1.4386	0.0161672	1.84739
REACTOME_BIOLOGICAL_OXIDATIONS	29	147									0.00511178	-1.63179
REACTOME_BUTYRATE_RESPONSE_FACTOR_1_BRF1_BINDS_AND_DESTABILIZES_MRNA	30	16					0.0482003	1.60005
REACTOME_C_TYPE_LECTIN_RECEPTORS_CLRS	31	108			8.64983e-06	1.908	2.69328e-06	2.04939	0.0118771	1.72905			0.0416712	1.59686	0.000239952	1.62441	0.0370955	1.4779	0.0118771	1.72905
REACTOME_CARBOXYTERMINAL_POST_TRANSLATIONAL_MODIFICATIONS_OF_TUBULIN	32	20					0.0203762	1.70963
REACTOME_CARGO_RECOGNITION_FOR_CLATHRIN_MEDIATED_ENDOCYTOSIS	33	92													0.0101835	1.52984
REACTOME_CD22_MEDIATED_BCR_REGULATION	34	30			0.0104028	1.72412	0.00146434	1.88537	0.000425514	2.02617					0.00092989	1.73334			0.000425514	2.02617
REACTOME_CD28_CO_STIMULATION	35	33													0.0132322	1.60456	0.0486663	1.50849
REACTOME_CDC42_GTPASE_CYCLE	36	93					0.00532139	-1.70237
REACTOME_CDK_MEDIATED_PHOSPHORYLATION_AND_REMOVAL_OF_CDC6	37	69			0.0113842	1.63899	0.000555784	1.88632
REACTOME_CELL_CELL_COMMUNICATION	38	82			0.0273129	1.56191
REACTOME_CELL_CYCLE_CHECKPOINTS	39	248			0.0011109	1.59978	1.76135e-06	1.86609	5.61989e-06	1.92932					0.0285703	1.31086	0.0252441	1.4463	5.61989e-06	1.92932
REACTOME_CELL_EXTRACELLULAR_MATRIX_INTERACTIONS	40	18									0.0316293	-1.73334
REACTOME_CELL_SURFACE_INTERACTIONS_AT_THE_VASCULAR_WALL	41	127	0.0345381	1.73792	7.10228e-07	1.94044	4.56491e-07	2.06032	7.92018e-05	1.99986					2.64062e-08	1.74648	0.0252441	1.52524	7.92018e-05	1.99986
REACTOME_CELLULAR_RESPONSE_TO_CHEMICAL_STRESS	42	148			0.0133458	1.53063	1.08228e-05	1.9354	0.0177545	1.65213			0.0155845	1.59595	0.0189565	1.43763			0.0177545	1.65213
REACTOME_CELLULAR_RESPONSE_TO_HEAT_STRESS	43	82			0.000679471	1.80182	6.25036e-06	2.06002
REACTOME_CELLULAR_RESPONSE_TO_HYPOXIA	44	67			0.00873727	1.6549	0.000327335	1.93465
REACTOME_CELLULAR_RESPONSES_TO_STIMULI	45	436	0.0390895	1.45473	2.14624e-07	1.66795	3.01333e-13	1.95268							0.000967323	1.35423
REACTOME_CELLULAR_SENESCENCE	46	93			0.0195552	1.56965
REACTOME_CHEMOKINE_RECEPTORS_BIND_CHEMOKINES	47	43			0.00796307	1.75327	0.000436164	1.9553	0.000738822	2.05442					0.000103941	1.77874	0.00380748	1.6386	0.000738822	2.05442
REACTOME_CHOLESTEROL_BIOSYNTHESIS	48	27					0.0429911	1.6152	0.0179546	1.87094			0.0091218	-2.00686					0.0179546	1.87094
REACTOME_CHONDROITIN_SULFATE_BIOSYNTHESIS	49	16									0.00183147	-1.95652
REACTOME_CHONDROITIN_SULFATE_DERMATAN_SULFATE_METABOLISM	50	42									0.000178479	-2.07874
REACTOME_CHROMATIN_MODIFYING_ENZYMES	51	142									0.000413441	1.85291
REACTOME_CHROMOSOME_MAINTENANCE	52	78	0.000209605	-2.01156			0.033072	1.58681
REACTOME_CLASS_A_1_RHODOPSIN_LIKE_RECEPTORS	53	187			0.00710138	1.54666	0.00194338	1.64126	0.000710857	1.82699	0.0151078	-1.52301	0.0054929	1.68416	1.36748e-11	1.74248	4.69376e-06	1.65738	0.000710857	1.82699
REACTOME_CLASS_I_MHC_MEDIATED_ANTIGEN_PROCESSING_PRESENTATION	54	332	0.0157434	1.52772	0.0232147	1.37528	0.029164	1.3864	0.00607356	1.57082			0.000994995	1.56685	0.000467213	1.41219	4.40721e-05	1.57105	0.00607356	1.57082
REACTOME_CLASSICAL_ANTIBODY_MEDIATED_COMPLEMENT_ACTIVATION	55	32			0.0013686	-2.06898	0.0199501	-1.76677			6.96397e-07	-2.27293			0.00014001	1.79119
REACTOME_CLATHRIN_MEDIATED_ENDOCYTOSIS	56	131			0.00855477	1.57542									0.00100984	1.51895
REACTOME_CLEC7A_DECTIN_1_SIGNALING	57	89			0.000252024	1.83916	5.24136e-06	2.05912							0.0058596	1.54955	0.0285952	1.51282
REACTOME_COLLAGEN_BIOSYNTHESIS_AND_MODIFYING_ENZYMES	58	61									2.07659e-07	-2.25753	0.0430109	-1.7649	0.000333545	-1.95401
REACTOME_COLLAGEN_CHAIN_TRIMERIZATION	59	41									0.000413441	-2.01019	0.0025498	-2.12793	0.000105948	-2.15802
REACTOME_COLLAGEN_DEGRADATION	60	46									0.00071624	-1.95834
REACTOME_COLLAGEN_FORMATION	61	73									5.53617e-10	-2.35768
REACTOME_COMPLEMENT_CASCADE	62	61									5.72877e-05	-2.05488			0.0146705	1.55813
REACTOME_COMPLEX_I_BIOGENESIS	63	61	0.0320917	1.86886							0.0239275	-1.67646
REACTOME_COMPLEX_IV_ASSEMBLY	64	40									0.00661275	-1.83372
REACTOME_COPI_DEPENDENT_GOLGI_TO_ER_RETROGRADE_TRAFFIC	65	91							0.0174209	1.69013									0.0174209	1.69013
REACTOME_COPI_INDEPENDENT_GOLGI_TO_ER_RETROGRADE_TRAFFIC	66	44			0.0113842	1.71747	0.00323539	1.82669
REACTOME_COPI_MEDIATED_ANTEROGRADE_TRANSPORT	67	90			0.012801	1.61644	0.0275752	1.60424			0.00722188	-1.72189
REACTOME_COSTIMULATION_BY_THE_CD28_FAMILY	68	61											0.0430109	1.64157	5.94335e-06	1.78693	0.000166939	1.68146
REACTOME_CROSS_PRESENTATION_OF_SOLUBLE_EXOGENOUS_ANTIGENS_ENDOSOMES	69	46			0.00913885	1.73644	0.000177706	1.97916	0.00801774	1.86472							0.0218026	1.55256	0.00801774	1.86472
REACTOME_CROSSLINKING_OF_COLLAGEN_FIBRILS	70	18									0.0054042	-1.86258			0.0439737	-1.75992
REACTOME_CYCLIN_A_B1_B2_ASSOCIATED_EVENTS_DURING_G2_M_TRANSITION	71	24							0.0300724	1.77852									0.0300724	1.77852
REACTOME_CYCLIN_A_CDK2_ASSOCIATED_EVENTS_AT_S_PHASE_ENTRY	72	69					0.00146406	1.84133
REACTOME_CYCLIN_D_ASSOCIATED_EVENTS_IN_G1	73	42													0.0439737	1.52943
REACTOME_CYTOKINE_SIGNALING_IN_IMMUNE_SYSTEM	74	418			6.13431e-15	1.88907	1.02834e-14	1.98195	0.000425514	1.61023					1.86114e-18	1.67016			0.000425514	1.61023
REACTOME_CYTOPROTECTION_BY_HMOX1	75	45					0.0283848	1.66024
REACTOME_CYTOSOLIC_SENSORS_OF_PATHOGEN_ASSOCIATED_DNA	76	30							0.0195715	1.79038									0.0195715	1.79038
REACTOME_DAP12_INTERACTIONS	77	45			0.0445995	1.55976			0.00172568	2.00714			0.0091663	1.78004	3.88722e-05	1.79162	0.010429	1.58742	0.00172568	2.00714
REACTOME_DAP12_SIGNALING	78	27											0.0420151	1.69329	0.0101121	1.67481
REACTOME_DEATH_RECEPTOR_SIGNALING	79	135													0.0154223	1.41374
REACTOME_DECTIN_1_MEDIATED_NONCANONICAL_NF_KB_SIGNALING	80	54			0.00285553	1.7812	3.84565e-05	1.99104							0.0485571	1.47146
REACTOME_DEGRADATION_OF_AXIN	81	52					0.000212132	1.9569
REACTOME_DEGRADATION_OF_BETA_CATENIN_BY_THE_DESTRUCTION_COMPLEX	82	76			0.0113112	1.65712	0.000780427	1.83925
REACTOME_DEGRADATION_OF_DVL	83	53			0.0417547	1.59046	0.00807395	1.76168									0.0478573	1.48456
REACTOME_DEGRADATION_OF_THE_EXTRACELLULAR_MATRIX	84	92	0.00963854	1.90951	0.00913885	1.65892	0.0217452	1.62257			0.000134051	-1.94096
REACTOME_DETOXIFICATION_OF_REACTIVE_OXYGEN_SPECIES	85	31							0.0161672	1.81689			0.00171462	1.80843	0.0145342	1.60394			0.0161672	1.81689
REACTOME_DEUBIQUITINATION	86	224			0.00203313	1.59035	4.51717e-05	1.75828
REACTOME_DEVELOPMENTAL_BIOLOGY	87	486	0.000166677	1.71867	0.000849682	1.47648	1.4318e-21	2.11966			1.81411e-45	2.71379			0.000226768	1.37108
REACTOME_DNA_REPLICATION	88	122					2.94014e-06	2.00927	0.00316821	1.81212					0.0155469	1.42891	0.040087	1.48641	0.00316821	1.81212
REACTOME_DNA_REPLICATION_PRE_INITIATION	89	98					9.10437e-06	2.02087	0.0110356	1.76785					0.0485571	1.41975	0.0246919	1.52005	0.0110356	1.76785
REACTOME_DOWNREGULATION_OF_ERBB2_SIGNALING	90	25			0.0432624	1.66009
REACTOME_DOWNSTREAM_SIGNALING_EVENTS_OF_B_CELL_RECEPTOR_BCR	91	74			0.0011109	1.78613	0.000103462	1.96471							0.0223783	1.49748
REACTOME_DOWNSTREAM_TCR_SIGNALING	92	85			0.0172967	1.60293	0.00525422	1.73356					0.0383372	1.60406	0.00160301	1.59539
REACTOME_ECM_PROTEOGLYCANS	93	43	0.0272256	1.84601							0.000845169	-1.97659
REACTOME_EGFR_DOWNREGULATION	94	30			0.0179239	1.67536	0.0289813	1.66648
REACTOME_ELASTIC_FIBRE_FORMATION	95	38									1.49499e-07	-2.33032
REACTOME_ENDOSOMAL_VACUOLAR_PATHWAY	96	15													0.00956494	1.64471
REACTOME_EPH_EPHRIN_SIGNALING	97	61													0.0224415	1.54176
REACTOME_EPHB_MEDIATED_FORWARD_SIGNALING	98	35													0.032094	1.54575
REACTOME_ER_PHAGOSOME_PATHWAY	99	24							0.0300724	1.77841			0.0106262	1.74942	0.00100984	1.72893			0.0300724	1.77841
REACTOME_ER_TO_GOLGI_ANTEROGRADE_TRANSPORT	100	142			0.00321911	1.66024	0.0161485	1.57874			0.0111167	-1.62498
REACTOME_ERK_MAPK_TARGETS	101	19			0.0113155	1.71012
REACTOME_ESR_MEDIATED_SIGNALING	102	107			0.00549298	1.65682	0.00246775	1.74014
REACTOME_ESTROGEN_DEPENDENT_GENE_EXPRESSION	103	44			0.0181366	1.6722	0.013052	1.71561
REACTOME_EUKARYOTIC_TRANSLATION_INITIATION	104	116	0.000166677	-1.90987	0.00913885	1.61014	1.40958e-05	1.9615			6.96397e-07	-2.09156	1.46659e-12	-2.59739			0.00495757	-1.67933
REACTOME_EXTRA_NUCLEAR_ESTROGEN_SIGNALING	105	64			0.0375503	1.5579	0.00960625	1.69715
REACTOME_EXTRACELLULAR_MATRIX_ORGANIZATION	106	215	0.00311326	1.73085	0.000512658	1.66324	0.0471921	1.40963			3.65856e-17	-2.44093
REACTOME_FACTORS_INVOLVED_IN_MEGAKARYOCYTE_DEVELOPMENT_AND_PLATELET_PRODUCTION	107	107			0.0208039	1.57067
REACTOME_FC_EPSILON_RECEPTOR_FCERI_SIGNALING	108	141			0.000407388	1.75119	0.000107687	1.87361	0.00866642	1.70197					0.000100981	1.58726	0.00575972	1.59601	0.00866642	1.70197
REACTOME_FCERI_MEDIATED_CA_2_MOBILIZATION	109	53			0.0132719	1.68996			0.00281359	1.99285					0.000100981	1.74238			0.00281359	1.99285
REACTOME_FCERI_MEDIATED_MAPK_ACTIVATION	110	55			0.00217769	1.79818			0.00281359	1.95804					0.00305224	1.65715			0.00281359	1.95804
REACTOME_FCERI_MEDIATED_NF_KB_ACTIVATION	111	98			0.00263333	1.73227	1.12501e-05	2.00988	0.0110356	1.76573					0.00827985	1.51814	0.0347478	1.52	0.0110356	1.76573
REACTOME_FCGAMMA_RECEPTOR_FCGR_DEPENDENT_PHAGOCYTOSIS	112	104			0.00266197	1.71046	0.00227987	1.76826	9.09832e-05	2.02865			0.0468177	1.59003	4.7793e-08	1.76487	0.000915877	1.64854	9.09832e-05	2.02865
REACTOME_FCGR_ACTIVATION	113	39			0.000368774	1.90427	2.24213e-06	2.12548	1.18121e-08	2.33796					7.04616e-07	1.84793			1.18121e-08	2.33796
REACTOME_FGFR2_ALTERNATIVE_SPLICING	114	17					0.0342947	1.67615
REACTOME_FLT3_SIGNALING	115	29													0.029125	1.55045
REACTOME_FORMATION_OF_FIBRIN_CLOT_CLOTTING_CASCADE	116	23	0.035949	1.8934							0.00106886	-1.97141			0.0294095	1.57884
REACTOME_FORMATION_OF_RNA_POL_II_ELONGATION_COMPLEX	117	54					0.00722122	1.72935
REACTOME_FORMATION_OF_THE_CORNIFIED_ENVELOPE	118	82	0.0121873	1.81999	0.000679471	1.79887	1.51442e-08	2.2131			6.69808e-18	2.64044	2.08292e-10	-2.6704	0.0288285	1.48105	0.0128047	-1.60868
REACTOME_FORMATION_OF_THE_EARLY_ELONGATION_COMPLEX	119	32					0.0302802	1.65679
REACTOME_G_ALPHA_I_SIGNALLING_EVENTS	120	192			0.00285553	1.59425			0.0100129	1.65116	0.000246963	-1.75112	0.0252753	1.58106	8.26563e-09	1.66745	0.000261686	1.56272	0.0100129	1.65116
REACTOME_G_ALPHA_Q_SIGNALLING_EVENTS	121	146													0.000203304	1.54907
REACTOME_G_ALPHA_Z_SIGNALLING_EVENTS	122	29									0.0185852	-1.78201
REACTOME_G_PROTEIN_BETA_GAMMA_SIGNALLING	123	29									0.0142006	-1.79964
REACTOME_G1_S_DNA_DAMAGE_CHECKPOINTS	124	62					0.000682139	1.90533
REACTOME_G1_S_TRANSITION	125	103					5.55547e-06	2.014	0.0123775	1.71664					0.0200296	1.46238			0.0123775	1.71664
REACTOME_G2_M_CHECKPOINTS	126	129			0.0109733	1.58661	3.14631e-06	2.01503	0.00206586	1.81919					0.0249308	1.40755	0.0232042	1.52437	0.00206586	1.81919
REACTOME_G2_M_DNA_DAMAGE_CHECKPOINT	127	59			0.0119936	1.6663
REACTOME_GAB1_SIGNALOSOME	128	17			0.0348477	1.6342
REACTOME_GABA_B_RECEPTOR_ACTIVATION	129	33									0.0364816	-1.693
REACTOME_GABA_RECEPTOR_ACTIVATION	130	38									0.0234862	-1.7713
REACTOME_GAMMA_CARBOXYLATION_HYPUSINYLATION_HYDROXYLATION_AND_ARYLSULFATASE_ACTIVATION	131	48									0.0326555	-1.6691			0.0386499	1.50266
REACTOME_GAP_JUNCTION_ASSEMBLY	132	25			0.0145265	1.72523	0.00889818	1.8103					0.0468177	-1.88295
REACTOME_GAP_JUNCTION_TRAFFICKING_AND_REGULATION	133	37			0.00238722	1.81143	0.00177942	1.86608
REACTOME_GENE_SILENCING_BY_RNA	134	36			0.0413526	1.60342
REACTOME_GENERATION_OF_SECOND_MESSENGER_MOLECULES	135	22											0.0203092	1.72554	0.00260227	1.69019	0.0232042	1.54922
REACTOME_GLI3_IS_PROCESSED_TO_GLI3R_BY_THE_PROTEASOME	136	54			0.0113112	1.68854	4.09703e-05	1.98412
REACTOME_GLUCOSE_METABOLISM	137	64					0.0386925	1.5578							0.04005	1.50784
REACTOME_GLYCOSAMINOGLYCAN_METABOLISM	138	109									1.20242e-08	-2.19933
REACTOME_GLYCOSPHINGOLIPID_CATABOLISM	139	29									0.035203	-1.72753
REACTOME_GLYCOSPHINGOLIPID_METABOLISM	140	48									0.00719377	-1.79297			0.0439737	1.49044
REACTOME_GOLGI_TO_ER_RETROGRADE_TRANSPORT	141	123			0.0244823	1.52453	0.0386467	1.50289
REACTOME_GPCR_LIGAND_BINDING	142	228			0.0222846	1.43506	0.0434548	1.40059	0.00172568	1.73579	0.000579042	-1.6668	0.013825	1.62963	1.36748e-11	1.69016	0.000261686	1.51981	0.00172568	1.73579
REACTOME_GPVI_MEDIATED_ACTIVATION_CASCADE	143	33					0.046909	1.6073	0.018877	1.83988					0.00140344	1.69708	0.0304424	1.54247	0.018877	1.83988
REACTOME_HEDGEHOG_LIGAND_BIOGENESIS	144	58			0.0222768	1.63636	7.90523e-05	1.95234
REACTOME_HEDGEHOG_OFF_STATE	145	99					0.0218746	1.58674
REACTOME_HEMOSTASIS	146	491	0.0483657	1.4023	2.69312e-13	1.79063	5.93602e-09	1.77283	1.78061e-06	1.77733	9.84677e-07	-1.68146			1.61434e-15	1.60247			1.78061e-06	1.77733
REACTOME_HEPARAN_SULFATE_HEPARIN_HS_GAG_METABOLISM	147	45									0.00835766	-1.82287
REACTOME_HSF1_DEPENDENT_TRANSACTIVATION	148	23			0.0336278	1.64393	0.0222159	1.69031
REACTOME_HSP90_CHAPERONE_CYCLE_FOR_STEROID_HORMONE_RECEPTORS_SHR_IN_THE_PRESENCE_OF_LIGAND	149	47			0.00266197	1.81581	0.000444118	1.95578
REACTOME_IKK_COMPLEX_RECRUITMENT_MEDIATED_BY_RIP1	150	23													0.0376322	1.5619
REACTOME_IMMUNOREGULATORY_INTERACTIONS_BETWEEN_A_LYMPHOID_AND_A_NON_LYMPHOID_CELL	151	107			0.000396412	1.77768	0.00363407	1.71907	5.87916e-10	2.32321	0.032025	-1.54686	0.0025498	1.78704	2.18914e-11	1.83384	3.04111e-08	1.80601	5.87916e-10	2.32321
REACTOME_INACTIVATION_OF_CSF3_G_CSF_SIGNALING	152	18													0.00408455	1.67992
REACTOME_INITIAL_TRIGGERING_OF_COMPLEMENT	153	43			0.00462226	-1.92942	0.00349986	-1.83932	0.0386217	-1.67617	0.000100585	-2.09202			0.0168203	1.58836			0.0386217	-1.67617
REACTOME_INSERTION_OF_TAIL_ANCHORED_PROTEINS_INTO_THE_ENDOPLASMIC_RETICULUM_MEMBRANE	154	15					0.0409643	1.64631
REACTOME_INTEGRATION_OF_ENERGY_METABOLISM	155	64					0.0147148	-1.64643
REACTOME_INTEGRIN_CELL_SURFACE_INTERACTIONS	156	71			0.00263333	1.76121					0.000950684	-1.88253
REACTOME_INTERFERON_ALPHA_BETA_SIGNALING	157	19			0.0200698	1.67094	0.0112309	1.76599	0.0222673	1.82155					0.00724573	1.64427	5.26151e-06	1.74133	0.0222673	1.82155
REACTOME_INTERFERON_GAMMA_SIGNALING	158	19			0.044715	1.59118											3.58516e-05	1.73316
REACTOME_INTERFERON_SIGNALING	159	118			0.000407388	1.79205	2.1868e-07	2.08361	2.97584e-06	2.09334					0.00102598	1.57018	5.5431e-10	1.78527	2.97584e-06	2.09334
REACTOME_INTERLEUKIN_1_FAMILY_SIGNALING	160	115			0.00263333	1.71461	4.18379e-05	1.95722							0.000894255	1.56415	0.0484621	1.472
REACTOME_INTERLEUKIN_1_SIGNALING	161	100			0.00493282	1.67195	7.16776e-05	1.93267							0.00610197	1.53792	0.0257109	1.52431
REACTOME_INTERLEUKIN_17_SIGNALING	162	57			0.00822946	1.68832
REACTOME_INTERLEUKIN_2_FAMILY_SIGNALING	163	31													5.71629e-05	1.78601	0.0006136	1.64082
REACTOME_INTERLEUKIN_3_INTERLEUKIN_5_AND_GM_CSF_SIGNALING	164	38			0.0475674	1.62158			0.0108881	1.85752					0.000128724	1.78007	0.0118023	1.57548	0.0108881	1.85752
REACTOME_INTERLEUKIN_6_FAMILY_SIGNALING	165	20			0.0113112	1.74362									0.0376322	1.58306
REACTOME_INTERLEUKIN_RECEPTOR_SHC_SIGNALING	166	19													0.000148684	1.74728	0.0373868	1.52541
REACTOME_INTRACELLULAR_SIGNALING_BY_SECOND_MESSENGERS	167	236													0.00305224	1.39613
REACTOME_INTRINSIC_PATHWAY_FOR_APOPTOSIS	168	37													0.0439737	1.54627
REACTOME_ISG15_ANTIVIRAL_MECHANISM	169	27					0.00951003	1.78498	6.34052e-05	2.1472							0.0399283	1.53984	6.34052e-05	2.1472
REACTOME_KEAP1_NFE2L2_PATHWAY	170	74			0.029685	1.57851	0.000228984	1.93012
REACTOME_KERATAN_SULFATE_BIOSYNTHESIS	171	25									0.00173901	-1.94618
REACTOME_KERATAN_SULFATE_KERATIN_METABOLISM	172	32									0.000357941	-2.04525
REACTOME_KERATINIZATION	173	160	0.000101961	2.18711	0.00721033	1.61275	5.28781e-31	2.59511			4.61372e-68	3.16319	2.08292e-10	-2.6704	1.82969e-05	1.60306	0.00103899	-1.68492
REACTOME_KINESINS	174	52							0.0249107	1.8118									0.0249107	1.8118
REACTOME_L1CAM_INTERACTIONS	175	64			0.00913885	1.69625	0.00461452	1.75239			0.0226964	-1.68068
REACTOME_M_PHASE	176	327			0.000126226	1.61122	1.0522e-05	1.74139	6.34052e-05	1.77725									6.34052e-05	1.77725
REACTOME_MAJOR_PATHWAY_OF_RRNA_PROCESSING_IN_THE_NUCLEOLUS_AND_CYTOSOL	177	174	0.00963854	-1.59593	6.48213e-13	2.07015	3.20798e-18	2.37556			7.00216e-05	-1.82397
REACTOME_MAPK_FAMILY_SIGNALING_CASCADES	178	274			0.00140932	1.56382	0.0283848	1.42622							0.000699284	1.42273
REACTOME_MAPK_TARGETS_NUCLEAR_EVENTS_MEDIATED_BY_MAP_KINASES	179	28			0.00263333	1.78934
REACTOME_MAPK6_MAPK4_SIGNALING	180	70					0.00158555	1.83915
REACTOME_METABOLISM_OF_AMINO_ACIDS_AND_DERIVATIVES	181	202					0.00382323	1.62193							0.00956494	1.37218
REACTOME_METABOLISM_OF_CARBOHYDRATES	182	233									1.20906e-07	-2.00001
REACTOME_METABOLISM_OF_NUCLEOTIDES	183	81					0.00525422	1.7507							0.0414576	1.45365
REACTOME_METABOLISM_OF_POLYAMINES	184	55			0.00462226	1.74694	0.000163091	2.00059									0.0425498	1.54523
REACTOME_MHC_CLASS_II_ANTIGEN_PRESENTATION	185	107					0.027725	1.5482	0.00589249	1.79301			3.86013e-05	1.83281	0.00280735	1.52973	0.0448918	1.48969	0.00589249	1.79301
REACTOME_MITOCHONDRIAL_TRANSLATION	186	88					0.000177706	1.92913
REACTOME_MITOTIC_G1_PHASE_AND_G1_S_TRANSITION	187	128					2.84681e-05	1.9369	0.0123775	1.71635					0.00654702	1.48393			0.0123775	1.71635
REACTOME_MITOTIC_G2_G2_M_PHASES	188	173			0.0133458	1.51285	0.00143489	1.68965	0.0177393	1.62424									0.0177393	1.62424
REACTOME_MITOTIC_METAPHASE_AND_ANAPHASE	189	217			2.0156e-06	1.81511	2.98195e-08	1.98748	9.09832e-05	1.86338									9.09832e-05	1.86338
REACTOME_MITOTIC_PROMETAPHASE	190	186							5.52098e-05	1.91686									5.52098e-05	1.91686
REACTOME_MITOTIC_PROPHASE	191	68			0.00836904	1.71895	0.0113413	1.6757
REACTOME_MITOTIC_SPINDLE_CHECKPOINT	192	109			0.023659	1.56132			6.6748e-05	1.98528									6.6748e-05	1.98528
REACTOME_MOLECULES_ASSOCIATED_WITH_ELASTIC_FIBRES	193	31									4.46941e-05	-2.14822
REACTOME_MRNA_CAPPING	194	28					0.0260217	1.70027
REACTOME_MRNA_SPLICING	195	192			1.89333e-05	1.78121	1.2635e-07	2.02579
REACTOME_MRNA_SPLICING_MINOR_PATHWAY	196	47					0.000392975	1.95959
REACTOME_MYD88_MAL_TIRAP_CASCADE_INITIATED_ON_PLASMA_MEMBRANE	197	82			0.0113842	1.62826
REACTOME_NEDDYLATION	198	216	0.00238101	1.77087			0.0162187	1.51453
REACTOME_NEGATIVE_REGULATION_OF_MAPK_PATHWAY	199	42			0.0286755	1.64101
REACTOME_NEGATIVE_REGULATION_OF_MET_ACTIVITY	200	20													0.0439737	1.56921
REACTOME_NEGATIVE_REGULATION_OF_THE_PI3K_AKT_NETWORK	201	102													0.00564973	1.52547
REACTOME_NERVOUS_SYSTEM_DEVELOPMENT	202	250			0.00341831	1.55338	0.0199501	1.48275			0.00165152	-1.63285			0.00956494	1.35442
REACTOME_NEUROTRANSMITTER_RELEASE_CYCLE	203	39							0.0446568	-1.63634									0.0446568	-1.63634
REACTOME_NEUTROPHIL_DEGRANULATION	204	445			1.28105e-18	1.92413	2.93723e-22	2.1457	2.575e-22	2.24461	4.86238e-09	-1.87677	4.34727e-15	1.76241	3.4255e-34	1.78303	2.6694e-10	1.7146	2.575e-22	2.24461
REACTOME_NICOTINATE_METABOLISM	205	30													0.00408455	1.68187
REACTOME_NOD1_2_SIGNALING_PATHWAY	206	31													0.0364479	1.54199
REACTOME_NON_INTEGRIN_MEMBRANE_ECM_INTERACTIONS	207	32									0.0364816	-1.74146
REACTOME_NONSENSE_MEDIATED_DECAY_NMD	208	110	0.000166677	-1.94634							6.68737e-05	-1.91066	1.46659e-12	-2.69247			0.0136653	-1.63393
REACTOME_NONSENSE_MEDIATED_DECAY_NMD_INDEPENDENT_OF_THE_EXON_JUNCTION_COMPLEX_EJC	209	91	2.14193e-06	-2.1576			0.0368678	1.6165			2.38323e-07	-2.16452	5.94588e-12	-2.64568
REACTOME_NRAGE_SIGNALS_DEATH_THROUGH_JNK	210	50					0.0283848	-1.62437
REACTOME_NUCLEAR_ENVELOPE_BREAKDOWN	211	46			0.00989469	1.73031
REACTOME_NUCLEAR_ENVELOPE_NE_REASSEMBLY	212	62			0.000204715	1.88817	4.81393e-05	2.02685
REACTOME_NUCLEAR_EVENTS_KINASE_AND_TRANSCRIPTION_FACTOR_ACTIVATION	213	27			0.00210523	1.83097
REACTOME_NUCLEAR_EVENTS_MEDIATED_BY_NFE2L2	214	53			0.00297764	1.78126	5.71585e-05	2.01178
REACTOME_NUCLEAR_PORE_COMPLEX_NPC_DISASSEMBLY	215	31			0.0417547	1.63515	0.0182997	1.73666
REACTOME_NUCLEAR_RECEPTOR_TRANSCRIPTION_PATHWAY	216	38							0.000283741	-2.13105									0.000283741	-2.13105
REACTOME_NUCLEOTIDE_BINDING_DOMAIN_LEUCINE_RICH_REPEAT_CONTAINING_RECEPTOR_NLR_SIGNALING_PATHWAYS	217	45													0.00637912	1.62714
REACTOME_NUCLEOTIDE_CATABOLISM	218	29													0.02538	1.56418
REACTOME_O_GLYCOSYLATION_OF_TSR_DOMAIN_CONTAINING_PROTEINS	219	37					0.0432916	-1.57358			0.0316293	-1.69781			0.0472464	-1.60726
REACTOME_O_LINKED_GLYCOSYLATION	220	88									0.0178455	-1.63211
REACTOME_ONCOGENE_INDUCED_SENESCENCE	221	16			0.0267362	1.70157
REACTOME_OPIOID_SIGNALLING	222	64									0.0108706	-1.74366
REACTOME_ORC1_REMOVAL_FROM_CHROMATIN	223	66					1.43242e-05	2.04425	0.0277577	1.75855									0.0277577	1.75855
REACTOME_OXIDATIVE_STRESS_INDUCED_SENESCENCE	224	37			0.0263843	1.63415
REACTOME_P75NTR_SIGNALS_VIA_NF_KB	225	16			0.0132719	1.74377
REACTOME_PCP_CE_PATHWAY	226	83					0.000574249	1.88558							0.04005	1.45969
REACTOME_PD_1_SIGNALING	227	16													0.00275828	1.69901	0.0344805	1.50811
REACTOME_PEPTIDE_HORMONE_METABOLISM	228	38													0.035811	1.56745
REACTOME_PEPTIDE_LIGAND_BINDING_RECEPTORS	229	106			0.00691108	1.61553	0.000131907	1.90901	7.92018e-05	2.02669			0.00876662	1.7379	3.55249e-08	1.75661	4.40721e-05	1.67184	7.92018e-05	2.02669
REACTOME_PEROXISOMAL_PROTEIN_IMPORT	230	58													0.00184889	1.66624
REACTOME_PHASE_I_FUNCTIONALIZATION_OF_COMPOUNDS	231	70									0.010029	-1.69133
REACTOME_PHOSPHORYLATION_OF_CD3_AND_TCR_ZETA_CHAINS	232	15													0.00724573	1.65654
REACTOME_PHOSPHORYLATION_OF_THE_APC_C	233	20							0.0252303	1.74967									0.0252303	1.74967
REACTOME_PKR_MEDIATED_SIGNALING	234	62			0.0329288	1.59183	0.000811739	1.89502	0.00623411	1.87636									0.00623411	1.87636
REACTOME_PLASMA_LIPOPROTEIN_ASSEMBLY_REMODELING_AND_CLEARANCE	235	52									0.000236673	-1.98825
REACTOME_PLASMA_LIPOPROTEIN_CLEARANCE	236	30									0.0187932	-1.7803
REACTOME_PLATELET_ACTIVATION_SIGNALING_AND_AGGREGATION	237	226			0.00089	1.61566	0.0331633	1.43911	0.00801774	1.64296	2.36592e-07	-2.01358			1.27558e-06	1.57552	0.0102926	1.49267	0.00801774	1.64296
REACTOME_PLATELET_AGGREGATION_PLUG_FORMATION	238	29													0.0493902	1.5051
REACTOME_PLATELET_CALCIUM_HOMEOSTASIS	239	25					0.0184181	-1.71144
REACTOME_PLATELET_HOMEOSTASIS	240	68									0.0255749	-1.61189
REACTOME_POSITIVE_EPIGENETIC_REGULATION_OF_RRNA_EXPRESSION	241	27			0.0450776	1.60484	0.00415831	1.83291
REACTOME_POSTMITOTIC_NUCLEAR_PORE_COMPLEX_NPC_REFORMATION	242	22			0.0300555	1.6642	0.0119649	1.75137
REACTOME_PROCESSING_OF_CAPPED_INTRON_CONTAINING_PRE_MRNA	243	256			1.51002e-07	1.8125	4.59303e-12	2.07226
REACTOME_PROGRAMMED_CELL_DEATH	244	127			0.00263333	1.67945	0.00303508	1.69456							0.00067056	1.56562	0.0102926	1.51967
REACTOME_PROTEIN_LOCALIZATION	245	93					0.0424797	1.53686									0.00204306	-1.68516
REACTOME_PTEN_REGULATION	246	94					0.0380267	1.57105
REACTOME_PYROPTOSIS	247	20			0.0316736	1.65878	0.0309745	1.66344							0.0105693	1.65953
REACTOME_RAC1_GTPASE_CYCLE	248	167													0.04005	1.33952	0.0496079	1.42322
REACTOME_RAC2_GTPASE_CYCLE	249	83											0.0383372	1.60948	0.00974398	1.52894
REACTOME_RAC3_GTPASE_CYCLE	250	86			0.0280482	1.57501							0.0322349	1.60836	0.0162621	1.49216
REACTOME_RAF_INDEPENDENT_MAPK1_3_ACTIVATION	251	22			0.0185565	1.70546
REACTOME_RECYCLING_PATHWAY_OF_L1	252	33			0.0075856	1.73652	0.0139559	1.74793
REACTOME_REGULATED_NECROSIS	253	51					0.0170966	1.66071							0.00313215	1.63488
REACTOME_REGULATION_OF_APC_C_ACTIVATORS_BETWEEN_G1_S_AND_EARLY_ANAPHASE	254	33							0.00582389	1.93428									0.00582389	1.93428
REACTOME_REGULATION_OF_ENDOGENOUS_RETROELEMENTS	255	34			0.000679471	-2.11221
REACTOME_REGULATION_OF_FZD_BY_UBIQUITINATION	256	20			0.0445995	-1.64482
REACTOME_REGULATION_OF_HSF1_MEDIATED_HEAT_SHOCK_RESPONSE	257	63			0.0053326	1.77229	4.45067e-05	2.00787
REACTOME_REGULATION_OF_INSULIN_LIKE_GROWTH_FACTOR_IGF_TRANSPORT_AND_UPTAKE_BY_INSULIN_LIKE_GROWTH_FACTOR_BINDING_PROTEINS_IGFBPS	258	95									5.42319e-12	-2.42502
REACTOME_REGULATION_OF_INSULIN_SECRETION	259	54					0.0112283	-1.70639
REACTOME_REGULATION_OF_MRNA_STABILITY_BY_PROTEINS_THAT_BIND_AU_RICH_ELEMENTS	260	81			0.000252024	1.84624	1.28247e-06	2.11966							0.0237082	1.49873
REACTOME_REGULATION_OF_PTEN_STABILITY_AND_ACTIVITY	261	66			0.0410245	1.56403	0.00960826	1.71985
REACTOME_REGULATION_OF_RAS_BY_GAPS	262	64			0.00796307	1.71741	0.000780427	1.86402
REACTOME_REGULATION_OF_RUNX2_EXPRESSION_AND_ACTIVITY	263	50			0.0121772	1.69569	0.000361025	1.93323
REACTOME_REGULATION_OF_RUNX3_EXPRESSION_AND_ACTIVITY	264	53			0.00712143	1.73303	0.00016808	1.9696							0.0471791	1.48693	0.0448918	1.50794
REACTOME_REGULATION_OF_SIGNALING_BY_CBL	265	21													0.00936489	1.66107
REACTOME_REGULATION_OF_TLR_BY_ENDOGENOUS_LIGAND	266	16					0.0283848	1.6487
REACTOME_RESOLUTION_OF_SISTER_CHROMATID_COHESION	267	117			0.00184377	1.70251	0.00160387	1.76362	2.37429e-05	2.03444									2.37429e-05	2.03444
REACTOME_RESPIRATORY_ELECTRON_TRANSPORT	268	130	0.0180739	1.81283			0.0390414	1.52708			1.55835e-05	-1.95826
REACTOME_RESPONSE_TO_ELEVATED_PLATELET_CYTOSOLIC_CA2	269	113			0.00593483	1.6301					5.49746e-08	-2.17018			0.00654702	1.50393
REACTOME_RHO_GTPASE_CYCLE	270	410			0.00238722	1.46199									0.00579133	1.30733
REACTOME_RHO_GTPASE_EFFECTORS	271	238			3.01706e-06	1.77748	1.40958e-05	1.80323	4.07239e-07	2.01799					0.00093287	1.43014			4.07239e-07	2.01799
REACTOME_RHO_GTPASES_ACTIVATE_FORMINS	272	130			0.000258028	1.78981	4.00284e-05	1.9019	6.6112e-05	2.0003									6.6112e-05	2.0003
REACTOME_RHO_GTPASES_ACTIVATE_IQGAPS	273	26			0.0212309	1.68373	0.00364167	1.85211			0.035203	-1.70923
REACTOME_RHO_GTPASES_ACTIVATE_NADPH_OXIDASES	274	21							0.0325704	1.81131			0.00479208	1.77324	0.0117573	1.64994			0.0325704	1.81131
REACTOME_RHO_GTPASES_ACTIVATE_PKNS	275	22			0.0187059	1.70431
REACTOME_RHO_GTPASES_ACTIVATE_WASPS_AND_WAVES	276	33					0.0439793	1.61443							0.00528419	1.65142
REACTOME_RHOBTB_GTPASE_CYCLE	277	34			0.0432624	1.58446	0.0348589	1.65159
REACTOME_RHOBTB2_GTPASE_CYCLE	278	22					0.04738	1.62102
REACTOME_RHOF_GTPASE_CYCLE	279	41					0.0278169	1.59761							0.026588	1.56583
REACTOME_RHOH_GTPASE_CYCLE	280	34			0.00989469	1.70814	0.0283848	1.67964
REACTOME_RMTS_METHYLATE_HISTONE_ARGININES	281	25					0.0348589	1.65052
REACTOME_RNA_POLYMERASE_I_TRANSCRIPTION_TERMINATION	282	27					0.0289813	1.66195
REACTOME_RNA_POLYMERASE_II_PRE_TRANSCRIPTION_EVENTS	283	75			0.0273863	1.58644	0.0018476	1.80653
REACTOME_RNA_POLYMERASE_II_PROMOTER_ESCAPE	284	44					0.0083716	1.76109
REACTOME_RNA_POLYMERASE_II_TRANSCRIBES_SNRNA_GENES	285	72					0.0184181	1.65578
REACTOME_RNA_POLYMERASE_II_TRANSCRIPTION_TERMINATION	286	60			0.018729	1.64126	0.00267419	1.80985
REACTOME_ROLE_OF_LAT2_NTAL_LAB_ON_CALCIUM_MOBILIZATION	287	39							0.00063104	2.08585					3.06652e-05	1.78958			0.00063104	2.08585
REACTOME_ROLE_OF_PHOSPHOLIPIDS_IN_PHAGOCYTOSIS	288	47							6.6112e-05	2.12574			0.0349338	1.69232	3.91289e-05	1.78015			6.6112e-05	2.12574
REACTOME_ROS_AND_RNS_PRODUCTION_IN_PHAGOCYTES	289	33							0.00441678	1.95494			0.00350757	1.77997	0.000608552	1.72362			0.00441678	1.95494
REACTOME_RUNX1_REGULATES_TRANSCRIPTION_OF_GENES_INVOLVED_IN_DIFFERENTIATION_OF_HSCS	290	64					0.0116721	1.68493
REACTOME_S_PHASE	291	143					4.05525e-05	1.8915	0.0129218	1.70148					0.0320106	1.37309			0.0129218	1.70148
REACTOME_SCF_SKP2_MEDIATED_DEGRADATION_OF_P27_P21	292	57					0.000263243	1.95879
REACTOME_SEALING_OF_THE_NUCLEAR_ENVELOPE_NE_BY_ESCRT_III	293	23			0.0289565	1.65904	0.0170671	1.7391
REACTOME_SELECTIVE_AUTOPHAGY	294	65			0.023659	1.6453	0.00516629	1.74835
REACTOME_SEPARATION_OF_SISTER_CHROMATIDS	295	179			4.20036e-05	1.7707	1.78114e-06	1.97126	6.34052e-05	1.92221									6.34052e-05	1.92221
REACTOME_SIGNALING_BY_CSF3_G_CSF	296	22			0.0229956	1.68542									0.00100671	1.71932
REACTOME_SIGNALING_BY_EGFR	297	48			0.0119936	1.70533
REACTOME_SIGNALING_BY_ERBB2	298	43			0.037048	1.61934
REACTOME_SIGNALING_BY_ERYTHROPOIETIN	299	16													0.00237202	1.70299
REACTOME_SIGNALING_BY_GPCR	300	423			0.00874553	1.4016			0.00451168	1.54305	2.8456e-05	-1.64977			1.13904e-11	1.58372			0.00451168	1.54305
REACTOME_SIGNALING_BY_INTERLEUKINS	301	257			3.61355e-10	1.89516	1.78114e-06	1.8306							1.05744e-11	1.68509	2.6694e-10	1.71596
REACTOME_SIGNALING_BY_MET	302	66			0.0229459	1.61437
REACTOME_SIGNALING_BY_NTRK1_TRKA	303	63			0.00489159	1.78046									0.00925483	1.55643
REACTOME_SIGNALING_BY_NTRKS	304	75			0.00462226	1.70778									0.0149022	1.51544
REACTOME_SIGNALING_BY_NUCLEAR_RECEPTORS	305	151			0.00912309	1.57777	0.0201778	1.55367
REACTOME_SIGNALING_BY_PDGF	306	55									0.00801352	-1.75609
REACTOME_SIGNALING_BY_PTK6	307	46			0.00764422	1.75657	0.0230276	1.6896
REACTOME_SIGNALING_BY_RECEPTOR_TYROSINE_KINASES	308	393			3.95371e-05	1.61003	0.0439793	1.33965			0.000952678	-1.5157			2.1034e-05	1.43241
REACTOME_SIGNALING_BY_ROBO_RECEPTORS	309	20			0.025662	1.67844
REACTOME_SIGNALING_BY_SCF_KIT	310	36													0.00280735	1.663
REACTOME_SIGNALING_BY_THE_B_CELL_RECEPTOR_BCR	311	123			0.000295739	1.7749	0.000103462	1.88411	0.00717998	1.76688					0.000349149	1.59078	0.00440008	1.60751	0.00717998	1.76688
REACTOME_SIGNALING_BY_VEGF	312	100			0.0300555	1.51385	0.0283848	1.57499			0.0466826	-1.50932			0.00126261	1.59255
REACTOME_SIGNALING_BY_WNT	313	219					0.0464156	1.43002
REACTOME_SMOOTH_MUSCLE_CONTRACTION	314	32									0.000471362	-2.03006
REACTOME_SNRNP_ASSEMBLY	315	48			0.0168696	1.68231	0.00016808	1.99188
REACTOME_SPHINGOLIPID_DE_NOVO_BIOSYNTHESIS	316	27									0.0347748	-1.74281
REACTOME_SPHINGOLIPID_METABOLISM	317	87									1.07017e-05	-2.06693
REACTOME_STABILIZATION_OF_P53	318	53			0.0311077	1.61449	0.000436164	1.92029
REACTOME_SUMOYLATION	319	148			0.0138793	1.5268
REACTOME_SUMOYLATION_OF_DNA_REPLICATION_PROTEINS	320	41			0.0119936	1.71729	0.00839612	1.72201
REACTOME_SUMOYLATION_OF_RNA_BINDING_PROTEINS	321	45			0.017503	1.64723	0.0289813	1.65319
REACTOME_SUMOYLATION_OF_SUMOYLATION_PROTEINS	322	33			0.0261587	1.64537	0.00960826	1.77646
REACTOME_SUMOYLATION_OF_UBIQUITINYLATION_PROTEINS	323	37			0.0223595	1.65034	0.00532139	1.80875
REACTOME_SWITCHING_OF_ORIGINS_TO_A_POST_REPLICATIVE_STATE	324	87					9.68251e-05	1.96356	0.0118762	1.77589							0.0496079	1.47555	0.0118762	1.77589
REACTOME_TCR_SIGNALING	325	102			0.00781001	1.63701	0.00384441	1.71635					0.0219165	1.61636	8.29622e-05	1.64923	5.66149e-05	1.71711
REACTOME_THE_ROLE_OF_GTSE1_IN_G2_M_PROGRESSION_AFTER_G2_CHECKPOINT	326	69			0.000205353	1.87094	2.06728e-07	2.16496	0.018341	1.82736					0.0486311	1.47122			0.018341	1.82736
REACTOME_TNF_RECEPTOR_SUPERFAMILY_TNFSF_MEMBERS_MEDIATING_NON_CANONICAL_NF_KB_PATHWAY	327	17													0.0487973	1.52761
REACTOME_TNFR2_NON_CANONICAL_NF_KB_PATHWAY	328	90			0.00263333	1.72856	4.6426e-05	1.98848							0.0028343	1.58192	0.00112244	1.65881
REACTOME_TNFS_BIND_THEIR_PHYSIOLOGICAL_RECEPTORS	329	22													0.0248966	1.58371
REACTOME_TOLL_LIKE_RECEPTOR_4_TLR4_CASCADE	330	114			0.00913885	1.61266			0.00342757	1.83295					0.00778929	1.49258			0.00342757	1.83295
REACTOME_TOLL_LIKE_RECEPTOR_9_TLR9_CASCADE	331	94			0.0119936	1.63553			0.0161672	1.71766					0.0174467	1.50202			0.0161672	1.71766
REACTOME_TOLL_LIKE_RECEPTOR_CASCADES	332	141			0.0109733	1.58322			5.61989e-06	2.04421			0.0203092	1.58741	8.71607e-05	1.59364	0.000155075	1.65573	5.61989e-06	2.04421
REACTOME_TP53_REGULATES_TRANSCRIPTION_OF_DNA_REPAIR_GENES	333	43					0.0200623	1.71398
REACTOME_TRANS_GOLGI_NETWORK_VESICLE_BUDDING	334	68													0.042057	1.46607
REACTOME_TRANSCRIPTIONAL_REGULATION_BY_RUNX1	335	125					0.0119034	1.63232
REACTOME_TRANSCRIPTIONAL_REGULATION_BY_RUNX2	336	61			0.00444982	1.73227	7.91136e-05	1.99629	0.0363486	1.70458									0.0363486	1.70458
REACTOME_TRANSCRIPTIONAL_REGULATION_BY_RUNX3	337	77			0.00721033	1.68397	0.000352469	1.86224
REACTOME_TRANSCRIPTIONAL_REGULATION_BY_SMALL_RNAS	338	31			0.0316736	1.6593	0.0186953	1.73311
REACTOME_TRANSCRIPTIONAL_REGULATION_BY_TP53	339	288					0.0135877	1.4652
REACTOME_TRANSLATION	340	223			0.0145265	1.46213	5.98277e-12	2.09521			3.80055e-08	-2.04734					0.00124287	-1.58232
REACTOME_TRANSPORT_OF_MATURE_MRNAS_DERIVED_FROM_INTRONLESS_TRANSCRIPTS	341	41			0.018729	1.69121	0.00131722	1.85404
REACTOME_TRANSPORT_OF_MATURE_TRANSCRIPT_TO_CYTOPLASM	342	73			0.00263333	1.75578	9.93162e-05	1.95197
REACTOME_TRANSPORT_OF_THE_SLBP_DEPENDANT_MATURE_MRNA	343	34			0.0119936	1.69334	0.00580568	1.83137
REACTOME_TRANSPORT_TO_THE_GOLGI_AND_SUBSEQUENT_MODIFICATION	344	168			0.00462226	1.59131	0.0118799	1.56811			0.000807776	-1.71577
REACTOME_TRISTETRAPROLIN_TTP_ZFP36_BINDS_AND_DESTABILIZES_MRNA	345	16					0.0186953	1.67679
REACTOME_UB_SPECIFIC_PROCESSING_PROTEASES	346	154			0.00841828	1.58071	0.00013056	1.81593
REACTOME_UBIQUITIN_MEDIATED_DEGRADATION_OF_PHOSPHORYLATED_CDC25A	347	49			0.0113112	1.72159	0.000284935	1.96459
REACTOME_UCH_PROTEINASES	348	77			0.0171021	1.60771	5.89055e-05	1.94349									0.0481244	1.50605
REACTOME_VASOPRESSIN_REGULATES_RENAL_WATER_HOMEOSTASIS_VIA_AQUAPORINS	349	26									0.00449817	-1.885
REACTOME_VEGFR2_MEDIATED_VASCULAR_PERMEABILITY	350	29					0.0193185	1.72535
REACTOME_XENOBIOTICS	351	15			0.0468029	-1.63693
REACTOME_ANTI_INFLAMMATORY_RESPONSE_FAVOURING_LEISHMANIA_PARASITE_INFECTION (Hs)	352	75															0.0083652	1.5966
REACTOME_BETA_DEFENSINS (Hs)	353	37															0.0234221	1.55995
REACTOME_DDX58_IFIH1_MEDIATED_INDUCTION_OF_INTERFERON_ALPHA_BETA (Hs)	354	81															0.0399283	1.51727
REACTOME_DEFENSINS (Hs)	355	47															0.0110152	1.57421
REACTOME_DISEASES_OF_IMMUNE_SYSTEM (Hs)	356	32															0.0425498	1.52952
REACTOME_EUKARYOTIC_TRANSLATION_ELONGATION (Hs)	357	94															0.00609737	-1.68873
REACTOME_FATTY_ACID_METABOLISM (Hs)	358	171															0.0105566	-1.59037
REACTOME_FCGR3A_MEDIATED_IL10_SYNTHESIS (Hs)	359	37															0.0201974	1.56508
REACTOME_HIV_INFECTION (Hs)	360	222															0.0484621	1.42347
REACTOME_HOST_INTERACTIONS_OF_HIV_FACTORS (Hs)	361	126															0.0234221	1.52134
REACTOME_INTERLEUKIN_10_SIGNALING (Hs)	362	45															0.000780589	1.65054
REACTOME_INTERLEUKIN_4_AND_INTERLEUKIN_13_SIGNALING (Hs)	363	108															0.0143742	1.55614
REACTOME_LEISHMANIA_INFECTION (Hs)	364	160															3.56927e-05	1.70126
REACTOME_MYD88_INDEPENDENT_TLR4_CASCADE (Hs)	365	109															0.0496079	1.48479
REACTOME_PARASITE_INFECTION (Hs)	366	59															0.0136475	1.5931
REACTOME_REGULATION_OF_IFNA_IFNB_SIGNALING (Hs)	367	26															0.0484621	1.51765
REACTOME_RESPONSE_OF_EIF2AK4_GCN2_TO_AMINO_ACID_DEFICIENCY (Hs)	368	102															0.0118023	-1.67383
REACTOME_RRNA_PROCESSING (Hs)	369	197															0.040108	-1.46917
REACTOME_SARS_COV_2_ACTIVATES_MODULATES_INNATE_AND_ADAPTIVE_IMMUNE_RESPONSES (Hs)	370	123															0.000261686	1.68386
REACTOME_SARS_COV_2_HOST_INTERACTIONS (Hs)	371	200															0.00391115	1.54758
REACTOME_SARS_COV_2_INFECTION (Hs)	372	293															0.0193033	1.41998
REACTOME_SARS_COV_INFECTIONS (Hs)	373	408															0.0136475	1.39964
REACTOME_SOMITOGENESIS (Hs)	374	53															0.0436825	1.51295
REACTOME_SPECIFICATION_OF_THE_NEURAL_PLATE_BORDER (Hs)	375	17															0.0309667	-1.52848
REACTOME_SYNTHESIS_OF_DNA (Hs)	376	119															0.0426059	1.47911
REACTOME_SYNTHESIS_OF_PA (Hs)	377	38															0.0370955	-1.60506
REACTOME_TIGHT_JUNCTION_INTERACTIONS (Hs)	378	29															0.0399283	-1.61165
REACTOME_TRANSCRIPTIONAL_REGULATION_BY_THE_AP_2_TFAP2_FAMILY_OF_TRANSCRIPTION_FACTORS (Hs)	379	38															0.0486663	-1.57688
REACTOME_AMINO_ACID_TRANSPORT_ACROSS_THE_PLASMA_MEMBRANE (NC)	380	30	0.0157434	1.94036
REACTOME_ANCHORING_OF_THE_BASAL_BODY_TO_THE_PLASMA_MEMBRANE (NC)	381	92	0.0488967	-1.57127
REACTOME_ANTIGEN_PROCESSING_UBIQUITINATION_PROTEASOME_DEGRADATION (NC)	382	284	0.0354451	1.55074
REACTOME_BASE_EXCISION_REPAIR (NC)	383	42	0.00374336	-1.88567
REACTOME_DNA_DOUBLE_STRAND_BREAK_REPAIR (NC)	384	129	0.000932689	-1.8162
REACTOME_DNA_REPAIR (NC)	385	269	0.000299094	-1.67898
REACTOME_DNA_STRAND_ELONGATION (NC)	386	23	0.000932689	-2.05921
REACTOME_EPIGENETIC_REGULATION_OF_GENE_EXPRESSION (NC)	387	109	0.00238608	-1.77516
REACTOME_EXTENSION_OF_TELOMERES (NC)	388	46	0.000932689	-1.97131
REACTOME_FANCONI_ANEMIA_PATHWAY (NC)	389	37	0.034028	-1.71235
REACTOME_FATTY_ACID_METABOLISM (NC)	390	146	0.0340927	1.695
REACTOME_GAP_FILLING_DNA_REPAIR_SYNTHESIS_AND_LIGATION_IN_GG_NER (NC)	391	21	0.0310112	-1.81328
REACTOME_HDR_THROUGH_HOMOLOGOUS_RECOMBINATION_HRR (NC)	392	56	0.0170297	-1.77896
REACTOME_HOMOLOGY_DIRECTED_REPAIR (NC)	393	99	0.000209605	-1.93073
REACTOME_LAGGING_STRAND_SYNTHESIS (NC)	394	19	0.001732	-2.03958
REACTOME_METAL_ION_SLC_TRANSPORTERS (NC)	395	17	0.0045105	1.99919
REACTOME_MITOCHONDRIAL_PROTEIN_DEGRADATION (NC)	396	72	0.00180849	2.13657
REACTOME_MUSCLE_CONTRACTION (NC)	397	147	0.00690409	1.73011
REACTOME_NCAM1_INTERACTIONS (NC)	398	20	0.0108879	1.97618
REACTOME_PCNA_DEPENDENT_LONG_PATCH_BASE_EXCISION_REPAIR (NC)	399	20	0.0170297	-1.86688
REACTOME_POLYMERASE_SWITCHING_ON_THE_C_STRAND_OF_THE_TELOMERE (NC)	400	24	0.001732	-2.00082
REACTOME_RESOLUTION_OF_ABASIC_SITES_AP_SITES (NC)	401	36	0.001732	-1.95026
REACTOME_RESOLUTION_OF_AP_SITES_VIA_THE_MULTIPLE_NUCLEOTIDE_PATCH_REPLACEMENT_PATHWAY (NC)	402	23	0.0270308	-1.82095
REACTOME_SIGNAL_TRANSDUCTION_BY_L1 (NC)	403	19	0.0463718	1.82072
REACTOME_SLC_MEDIATED_TRANSMEMBRANE_TRANSPORT (NC)	404	191	0.0193538	1.62693
REACTOME_TELOMERE_C_STRAND_LAGGING_STRAND_SYNTHESIS (NC)	405	32	0.000739934	-2.07364
REACTOME_TELOMERE_MAINTENANCE (NC)	406	50	0.000932689	-2.00631
REACTOME_TERMINATION_OF_TRANSLESION_DNA_SYNTHESIS (NC)	407	31	0.00690409	-1.89176
REACTOME_THE_CANONICAL_RETINOID_CYCLE_IN_RODS_TWILIGHT_VISION (NC)	408	17	0.0320917	1.85538
REACTOME_TRANSLESION_SYNTHESIS_BY_Y_FAMILY_DNA_POLYMERASES_BYPASSES_LESIONS_ON_DNA_TEMPLATE (NC)	409	38	0.0187385	-1.80794
REACTOME_METABOLISM_OF_STEROIDS (Lm)	410	66											0.0416712	-1.62073
REACTOME_SYNTHESIS_OF_VERY_LONG_CHAIN_FATTY_ACYL_COAS (Lm)	411	16											0.0478236	-1.87841
				Needle Control		BALB/C 2h		BALB/C 6h		BALB/C 48h		BALB/C Day 14		L. major Day 28		BALB/C Day 35		Human CL		BALB/C Day 77
Total Number of Positive NES				26		178		190		79		4		28		134		72		79
Total Number of Negative NES				27		5		9		3		79		12		4		15		3
Total number of Reactome Pathways				53		183		199		82		83		40		138		87		82

## Sheet: 2. Day 14 Central Bio Programs
S5 Table. Classification of KEGG and Reactome pathways into seven central biological programs. All KEGG and Reactome pathways identified by GSEA at the Day 14 pre-ulcerative time point were grouped into seven central main pathways based on functional similarity and biological relevance, in order to summarize coordinated transcriptional changes and reduce pathway redundancy. Downregulated pathways…
Central main Pathways	KEGG and Reactome Pathways
Barrier restoration and epidermal maturation	REACTOME_DEVELOPMENTAL_BIOLOGY
	REACTOME_KERATINIZATION
	REACTOME_FORMATION_OF_THE_CORNIFIED_ENVELOPE
	REACTOME_CHROMATIN_MODIFYING_ENZYMES
ECM remodeling and tissue reorganization	REACTOME_EXTRACELLULAR_MATRIX_ORGANIZATION
	REACTOME_CELL_EXTRACELLULAR_MATRIX_INTERACTIONS
	REACTOME_INTEGRIN_CELL_SURFACE_INTERACTIONS
	REACTOME_NON_INTEGRIN_MEMBRANE_ECM_INTERACTIONS
	REACTOME_L1CAM_INTERACTIONS
	REACTOME_COLLAGEN_BIOSYNTHESIS_AND_MODIFYING_ENZYMES
	REACTOME_COLLAGEN_CHAIN_TRIMERIZATION
	REACTOME_COLLAGEN_FORMATION
	REACTOME_ASSEMBLY_OF_COLLAGEN_FIBRILS_AND_OTHER_MULTIMERIC_STRUCTURES
	REACTOME_CROSSLINKING_OF_COLLAGEN_FIBRILS
	REACTOME_COLLAGEN_DEGRADATION
	REACTOME_ELASTIC_FIBRE_FORMATION
	REACTOME_MOLECULES_ASSOCIATED_WITH_ELASTIC_FIBRES
	REACTOME_ACTIVATION_OF_MATRIX_METALLOPROTEINASES
	REACTOME_DEGRADATION_OF_THE_EXTRACELLULAR_MATRIX
	KEGG_FOCAL_ADHESION
ECM composition and glycosylation programs	REACTOME_ECM_PROTEOGLYCANS
	REACTOME_GLYCOSAMINOGLYCAN_METABOLISM
	REACTOME_CHONDROITIN_SULFATE_BIOSYNTHESIS
	REACTOME_CHONDROITIN_SULFATE_DERMATAN_SULFATE_METABOLISM
	REACTOME_HEPARAN_SULFATE_HEPARIN_HS_GAG_METABOLISM
	REACTOME_KERATAN_SULFATE_BIOSYNTHESIS
	REACTOME_KERATAN_SULFATE_KERATIN_METABOLISM
	REACTOME_ASPARAGINE_N_LINKED_GLYCOSYLATION
	REACTOME_O_LINKED_GLYCOSYLATION
	REACTOME_O_GLYCOSYLATION_OF_TSR_DOMAIN_CONTAINING_PROTEINS
	REACTOME_GAMMA_CARBOXYLATION_HYPUSINYLATION_HYDROXYLATION_AND_ARYLSULFATASE_ACTIVATION
	KEGG_GLYCOSAMINOGLYCAN_BIOSYNTHESIS_CHONDROITIN_SULFATE
	KEGG_GLYCOSAMINOGLYCAN_DEGRADATION
Innate immune and inflammatory responses	REACTOME_COMPLEMENT_CASCADE
	REACTOME_CLASSICAL_ANTIBODY_MEDIATED_COMPLEMENT_ACTIVATION
	REACTOME_INITIAL_TRIGGERING_OF_COMPLEMENT
	REACTOME_NEUTROPHIL_DEGRANULATION
	REACTOME_BINDING_AND_UPTAKE_OF_LIGANDS_BY_SCAVENGER_RECEPTORS
	REACTOME_IMMUNOREGULATORY_INTERACTIONS_BETWEEN_A_LYMPHOID_AND_A_NON_LYMPHOID_CELL
	KEGG_COMPLEMENT_AND_COAGULATION_CASCADES
Cell signaling, migration, and vascular responses	REACTOME_SIGNALING_BY_GPCR
	REACTOME_GPCR_LIGAND_BINDING
	REACTOME_CLASS_A_1_RHODOPSIN_LIKE_RECEPTORS
	REACTOME_G_ALPHA_I_SIGNALLING_EVENTS
	REACTOME_G_ALPHA_Z_SIGNALLING_EVENTS
	REACTOME_G_PROTEIN_BETA_GAMMA_SIGNALLING
	REACTOME_GABA_RECEPTOR_ACTIVATION
	REACTOME_GABA_B_RECEPTOR_ACTIVATION
	REACTOME_OPIOID_SIGNALLING
	REACTOME_ADRENALINE_NORADRENALINE_INHIBITS_INSULIN_SECRETION
	REACTOME_SIGNALING_BY_RECEPTOR_TYROSINE_KINASES
	REACTOME_SIGNALING_BY_PDGF
	REACTOME_SIGNALING_BY_VEGF
	REACTOME_REGULATION_OF_INSULIN_LIKE_GROWTH_FACTOR_IGF_TRANSPORT_AND_UPTAKE_BY_INSULIN_LIKE_GROWTH_FACTOR_BINDING_PROTEINS_IGFBPS
	REACTOME_RHO_GTPASES_ACTIVATE_IQGAPS
	REACTOME_HEMOSTASIS
	REACTOME_FORMATION_OF_FIBRIN_CLOT_CLOTTING_CASCADE
	REACTOME_PLATELET_ACTIVATION_SIGNALING_AND_AGGREGATION
	REACTOME_PLATELET_HOMEOSTASIS
	REACTOME_RESPONSE_TO_ELEVATED_PLATELET_CYTOSOLIC_CA2
	REACTOME_SMOOTH_MUSCLE_CONTRACTION
	REACTOME_NERVOUS_SYSTEM_DEVELOPMENT
	KEGG_ALZHEIMERS_DISEASE
	KEGG_PARKINSONS_DISEASE
	KEGG_HUNTINGTONS_DISEASE
Metabolic and mitochondrial reprogramming	REACTOME_AEROBIC_RESPIRATION_AND_RESPIRATORY_ELECTRON_TRANSPORT
	REACTOME_RESPIRATORY_ELECTRON_TRANSPORT
	REACTOME_COMPLEX_I_BIOGENESIS
	REACTOME_COMPLEX_IV_ASSEMBLY
	REACTOME_METABOLISM_OF_CARBOHYDRATES
	REACTOME_BIOLOGICAL_OXIDATIONS
	REACTOME_PHASE_I_FUNCTIONALIZATION_OF_COMPOUNDS
	REACTOME_SPHINGOLIPID_DE_NOVO_BIOSYNTHESIS
	REACTOME_SPHINGOLIPID_METABOLISM
	REACTOME_GLYCOSPHINGOLIPID_METABOLISM
	REACTOME_GLYCOSPHINGOLIPID_CATABOLISM
	REACTOME_PLASMA_LIPOPROTEIN_ASSEMBLY_REMODELING_AND_CLEARANCE
	REACTOME_PLASMA_LIPOPROTEIN_CLEARANCE
	KEGG_PURINE_METABOLISM
	KEGG_SPHINGOLIPID_METABOLISM
Protein synthesis, processing, and trafficking	REACTOME_TRANSLATION
	REACTOME_EUKARYOTIC_TRANSLATION_INITIATION
	REACTOME_ACTIVATION_OF_THE_MRNA_UPON_BINDING_OF_THE_CAP_BINDING_COMPLEX_AND_EIFS_AND_SUBSEQUENT_BINDING_TO_43S
	REACTOME_MAJOR_PATHWAY_OF_RRNA_PROCESSING_IN_THE_NUCLEOLUS_AND_CYTOSOL
	REACTOME_NONSENSE_MEDIATED_DECAY_NMD
	REACTOME_NONSENSE_MEDIATED_DECAY_NMD_INDEPENDENT_OF_THE_EXON_JUNCTION_COMPLEX_EJC
	REACTOME_COPI_MEDIATED_ANTEROGRADE_TRANSPORT
	REACTOME_ER_TO_GOLGI_ANTEROGRADE_TRANSPORT
	REACTOME_TRANSPORT_TO_THE_GOLGI_AND_SUBSEQUENT_MODIFICATION
	REACTOME_VASOPRESSIN_REGULATES_RENAL_WATER_HOMEOSTASIS_VIA_AQUAPORINS
	REACTOME_AQUAPORIN_MEDIATED_TRANSPORT
	KEGG_RIBOSOME

## Sheet: 1.1 Lesion 2h
pathway	pval	padj	log2err	ES	NES	size	leadingEdge
REACTOME_A_TETRASACCHARIDE_LINKER_SEQUENCE_IS_REQUIRED_FOR_GAG_SYNTHESIS	0.41954	0.583398	0.0711327	0.510081	1.0549	20	Vcan|Sdc1|Sdc4|B3galt6
REACTOME_ABC_FAMILY_PROTEINS_MEDIATED_TRANSPORT	0.352273	0.525996	0.0681513	0.431603	1.08786	91	Psme3|Eif2s1|Psmd11|Eif2s2|Psmd12|Psmd7|Psmc2|Psmc4|Psmd1|Psma3|Vcp|Erlin1|Psmd3|Psmc5|Psmd6|Psmd2|Psmb2|Psmb5|Psmb6|Abca12|Psmd14|Psmc6|Psma2|Psme2|Psmd4|Psma1|Abcf1|Psmd13|Psma5|Psmb3|Psma4|Abcd3|Psmb7|Psme4|Psma6|Psma7|Rnf185|Psmc3
REACTOME_ACTIVATED_TAK1_MEDIATES_P38_MAPK_ACTIVATION	0.293872	0.469267	0.0883594	0.54254	1.15332	23	Map2k3|Nod2|Ube2n|Mapkapk2|Irak2|Map3k7
REACTOME_ACTIVATION_OF_APC_C_AND_APC_C_CDC20_MEDIATED_DEGRADATION_OF_MITOTIC_PROTEINS	0.000263308	0.00340453	0.498493	0.701232	1.73617	73	Psme3|Psmd11|Psmd12|Psmd7|Psmc2|Psmc4|Cdc27|Ube2c|Psmd1|Ube2s|Psma3|Cdk1|Psmd3|Psmc5|Psmd6|Psmd2|Psmb2|Psmb5|Ccnb1|Psmb6|Psmd14|Psmc6|Ube2e1|Pttg1|Psma2|Psme2|Psmd4|Psma1|Ccna2|Psmd13|Psma5|Psmb3|Psma4|Bub3|Psmb7|Cdc20|Bub1b|Psme4|Psma6|Nek2|Plk1|Psma7|Mad2l1|Psmc3
REACTOME_ACTIVATION_OF_ATR_IN_RESPONSE_TO_REPLICATION_STRESS	0.949791	0.990027	0.0843144	-0.242486	-0.716588	36	Rad9b|Orc3|Rpa2|Orc5|Mcm8|Mcm7|Rad1|Cdk2|Cdc45|Rpa1
REACTOME_ACTIVATION_OF_BH3_ONLY_PROTEINS	0.089153	0.213331	0.181383	0.690609	1.40737	18	Sfn|Ywhag|Ywhaz|Pmaip1|Ywhah|Ywhae|Bcl2l11|Ywhab|Dynll1|Dynll2
REACTOME_ACTIVATION_OF_G_PROTEIN_GATED_POTASSIUM_CHANNELS	0.942529	0.98531	0.0330894	0.288127	0.595875	20	Gnb1|Gng5|Gng13|Gng12
REACTOME_ACTIVATION_OF_IRF3_IRF7_MEDIATED_BY_TBK1_IKK_IKBKE	0.148588	0.298391	0.137251	0.647025	1.31855	18	Cd14|Irf7|Ptpn11|Traf3|Tbk1
REACTOME_ACTIVATION_OF_KAINATE_RECEPTORS_UPON_GLUTAMATE_BINDING	0.850622	0.932573	0.0361492	0.325286	0.704317	29	Gnb1|Gng5|Calm1|Gng13|Gng12
REACTOME_ACTIVATION_OF_MATRIX_METALLOPROTEINASES	0.086351	0.207299	0.17822	0.657876	1.3985	23	Mmp8|Timp1|Mmp9|Mmp10|Mmp13|Mmp3|Col18a1|Furin
REACTOME_ACTIVATION_OF_NF_KAPPAB_IN_B_CELLS	0.000298802	0.00373249	0.498493	0.726117	1.75722	60	Bcl10|Psme3|Nfkbia|Psmd11|Rela|Nfkb1|Psmd12|Psmd7|Nfkbib|Psmc2|Psmc4|Psmd1|Psma3|Rel|Psmd3|Fbxw11|Psmc5|Psmd6|Psmd2|Psmb2|Chuk|Psmb5|Psmb6|Psmd14|Psmc6|Psma2|Malt1|Psme2|Psmd4|Psma1|Psmd13|Psma5|Psmb3|Psma4|Psmb7|Psme4|Psma6
REACTOME_ACTIVATION_OF_NMDA_RECEPTORS_AND_POSTSYNAPTIC_EVENTS	0.991925	1	0.0273075	0.231204	0.510086	32	Rps6ka3|Prkar1a|Calm1|Camk2d|Calm2
REACTOME_ACTIVATION_OF_THE_MRNA_UPON_BINDING_OF_THE_CAP_BINDING_COMPLEX_AND_EIFS_AND_SUBSEQUENT_BINDING_TO_43S	0.000413933	0.00462226	0.498493	0.721668	1.74646	60	Eif4a1|Eif2s1|Eif3b|Eif2s2|Eif4e|Eif3a|Pabpc1|Eif3j1|Rps10|Eif3d|Eif4g1|Eif3c|Eif3g|Eif3j2
REACTOME_ACTIVATION_OF_THE_PRE_REPLICATIVE_COMPLEX	1	1	0.0772747	-0.204269	-0.582232	32	Orc3|Rpa2|Orc5|Mcm8|Mcm7|Pola2|Cdk2|Cdc45|Rpa1
REACTOME_ACYL_CHAIN_REMODELLING_OF_PC	0.392458	0.562727	0.0730744	0.500335	1.06637	24	Pla2g4e|Plbd1|Pla2g4f|Lpcat3
REACTOME_ACYL_CHAIN_REMODELLING_OF_PE	0.188022	0.352602	0.115734	0.597473	1.27009	23	Pla2g4e|Plbd1|Pla2g4f|Mboat1|Lpcat3
REACTOME_ACYL_CHAIN_REMODELLING_OF_PG	0.78341	0.886902	0.0447749	0.382673	0.757534	15	Pla2g4f|Lpgat1|Pla2g2e|Pla2g4a|Pla2g4d|Pla2g12a
REACTOME_ACYL_CHAIN_REMODELLING_OF_PS	0.213139	0.375797	0.110565	0.598193	1.22502	19	Pla2g4e|Pla2g4f|Mboat1|Lpcat3|Pla1a|Osbpl8|Pla2g2e|Pla2g4a|Pla2g4d|Pla2g12a
REACTOME_ADHERENS_JUNCTIONS_INTERACTIONS	0.0409511	0.116529	0.257206	0.669958	1.50013	34	Actg1|Nectin1|Cdh3|Pvr|Angptl4|Jup|Actb|Ctnna1|Cdh5|Ilf3|Nectin2|Cadm3|Ctnnd1
REACTOME_ADP_SIGNALLING_THROUGH_P2Y_PURINOCEPTOR_1	0.876578	0.948661	0.0353911	0.314733	0.664794	22	Gnb1|Gng5|Gng13|Gng12
REACTOME_ADP_SIGNALLING_THROUGH_P2Y_PURINOCEPTOR_12	0.500743	0.677514	0.0640704	0.492882	1.00443	18	Gnb1|Gng5|Gnai1|Gnai3|Gng13|Gng12|Gnai2
REACTOME_ADRENALINE_NORADRENALINE_INHIBITS_INSULIN_SECRETION	0.925287	0.978479	0.0339724	0.30082	0.622126	20	Gnb1|Gng5|Gnai1|Gng13|Gng12|Gnai2
REACTOME_AEROBIC_RESPIRATION_AND_RESPIRATORY_ELECTRON_TRANSPORT	0.991701	1	0.00989821	0.236392	0.633525	209	Coq10b|Ndufaf4|Pgam5|Ldha|Hspa9|Cycs|Dlst|Glo1|mt-Nd2|Mdh2|Cox5a|Uqcrq|mt-Nd1|mt-Cytb|Rab5if|Pkm|Dld|Ndufa8|Slc25a13|Hccs|mt-Nd5|Ndufa12|Tmem186|Ucp2|Cs|Got2|mt-Co3|Idh3a|Pdk4|Cyc1|mt-Nd4|Ogdh|Me1|Uqcrb|Etfa|Slc25a22|Cox6a1|Pdhx|Vdac1|Higd1a|Cox6b1|Ndufb7|Got1|Ndufab1|mt-Nd6|Uqcrc1|Ndufa11|Ndufs6|Sco1|Cox18|Cox11|Isca1|Pdk3|Ubb
REACTOME_AFLATOXIN_ACTIVATION_AND_DETOXIFICATION	0.100917	0.233154	0.248911	-0.600394	-1.39512	16	Dpep3|Dpep1|Dpep2|Mgst2
REACTOME_AGGREPHAGY	0.00156094	0.0113112	0.45506	0.787978	1.71466	30	Tubb6|Tuba1c|Arl13b|Tubb2a|Tubb4b|Tuba4a|Ube2n|Tuba8|Dynll1|Dynll2|Tubb2b|Tuba1a|Vim|Tuba1b
REACTOME_AMINE_LIGAND_BINDING_RECEPTORS	0.978448	1	0.0312771	0.258981	0.535599	20	Htr7|Adrb2|Adra1d|Drd1|Chrm3
REACTOME_AMINO_ACID_TRANSPORT_ACROSS_THE_PLASMA_MEMBRANE	0.06639	0.166901	0.204295	0.655666	1.41966	29	Slc7a11|Slc7a1|Slc7a5|Slc6a20a|Slc3a2
REACTOME_AMINO_ACIDS_REGULATE_MTORC1	0.324022	0.497509	0.184706	-0.346178	-1.0736	52	Sesn1|Slc38a9|Castor1|Rragb|Flcn|Wdr24|Depdc5|Castor2
REACTOME_AMPLIFICATION_OF_SIGNAL_FROM_THE_KINETOCHORES	0.00425715	0.0222846	0.407018	0.629659	1.58777	92	Nup98|Ppp2r1b|Ndel1|Ahctf1|Rangap1|Mapre1|Ranbp2|Ppp2ca|Clip1|Zwint|Nup160|Cdca8|Nudc|Dynll1|Seh1l|Rcc2|Dynll2|Cenpt|Nuf2|Bub1|Ppp2cb|Ska1|Zw10|Kif2a|Bub3|Pafah1b1|Cdc20|Bub1b|Ppp2r1a|Cenpa|Dync1i2|Dync1li1|Incenp|Plk1|Cenpc1|Nup107|Ercc6l|Mad2l1|Taok1|Spc25|Kif2c|Sec13|Clasp2
REACTOME_ANCHORING_OF_THE_BASAL_BODY_TO_THE_PLASMA_MEMBRANE	0.838052	0.923235	0.0270967	0.306429	0.7727	92	Ywhag|Hsp90aa1|Ywhae|Tubb4b|Tuba4a|Mapre1|Csnk1d|Mark4|Rab11a|Cdk1|Dynll1|Tubb5
REACTOME_ANTIGEN_ACTIVATES_B_CELL_RECEPTOR_BCR_LEADING_TO_GENERATION_OF_SECOND_MESSENGERS	0.299135	0.471073	0.0808589	0.48396	1.14201	48	Syk|Vav1|Grb2|Blnk|Plcg2|Pik3ap1
REACTOME_ANTIGEN_PRESENTATION_FOLDING_ASSEMBLY_AND_PEPTIDE_LOADING_OF_CLASS_I_MHC	0.310109	0.48214	0.0843144	0.51452	1.12306	31	Sec24a|Pdia3|Hspa5|Sec24b|Calr|Sec24c|Sec24d|Canx|Sar1b|Sec31a|Sec13|Bcap31
REACTOME_ANTIGEN_PROCESSING_CROSS_PRESENTATION	0.000753318	0.00721033	0.477271	0.677696	1.67939	78	Psme3|Ncf2|Psmd11|Psmd12|Psmd7|Cd207|Fcgr1|Pdia3|Psmc2|Psmc4|Ncf4|Psmd1|Psma3|Vamp3|Psmd3|Psmc5|Psmd6|Psmd2|Psmb2|Psmb5|Psmb6|Calr|Psmd14|Psmc6|Itgav|Psma2|Sec22b|Psme2|Snap23|Psmd4|Psma1|Psmd13|Psma5|Psmb3|Psma4|Psmb7|Psme4|Psma6|Psma7|Psmc3
REACTOME_ANTIGEN_PROCESSING_UBIQUITINATION_PROTEASOME_DEGRADATION	0.0265036	0.086049	0.282013	0.489617	1.32834	285	Socs3|Rnf19b|Psme3|Siah2|Mex3c|Psmd11|Spsb1|Herc4|Rlim|Dcaf1|Smurf1|Rnf4|Klhl2|Wsb1|Ube2n|Psmd12|Ube2j2|Psmd7|Fbxo30|Asb6|Psmc2|Rnf111|Cdc34|Psmc4|Lonrf1|Uba6|Cdc27|Ube2f|Ube2c|Fbxo11|Rnf6|Ube2o|Uba1|Rnf217|Arih2|Ube2l3|Psmd1|Ube2s|Ube2q2|Psma3|Fbxl14|Ube2g1|Rnf126|Ube2m|Ube2j1|Psmd3|Ube2z|Socs1|Fbxw11|Psmc5|Eloc|Asb5|Rnf115|Psmd6|Psmd2|Psmb2|Psmb5|Rbbp6|Lrrc41|Npepps|Tpp2|Psmb6|Kbtbd8|Hectd2|Cul…
REACTOME_ANTIMICROBIAL_PEPTIDES	0.366528	0.539184	0.0760837	0.502032	1.08651	28	S100a9|Slc11a1|S100a8|Lcn2|Pglyrp3|Tlr2|Ltf|Chga|Pglyrp1|Defb1
REACTOME_ANTIVIRAL_MECHANISM_BY_IFN_STIMULATED_GENES	0.000168543	0.00263333	0.518848	0.680988	1.716	88	Tubb6|Stat3|Tuba1c|Pde12|Oasl1|Eif4a1|Ppp2r1b|Tubb2a|Hspa8|Eif4e|Ptpn2|Abce1|Tubb4b|Tuba4a|Sphk1|Trim25|Ube2n|Ppp2ca|Eif4g2|Hspa1a|Isg15|Hspa1b|Eif4g1|Tuba8|Trp53|Arih1|Eif4a3|Cdk1|Eif4e2|Chuk|Tubb2b|Tuba1a|Tuba1b|Flnb|Usp18|Dhx9|Ilf3|Ube2e1
REACTOME_APC_C_CDC20_MEDIATED_DEGRADATION_OF_CYCLIN_B	0.310056	0.48214	0.0855357	0.534114	1.13836	24	Cdc27|Ube2c|Ube2s|Cdk1|Ccnb1|Ube2e1|Cdc20
REACTOME_APC_C_CDH1_MEDIATED_DEGRADATION_OF_CDC20_AND_OTHER_APC_C_CDH1_TARGETED_PROTEINS_IN_LATE_MITOSIS_EARLY_G1	0.00167018	0.0113842	0.45506	0.671831	1.65705	71	Psme3|Psmd11|Psmd12|Psmd7|Psmc2|Psmc4|Cdc27|Ube2c|Psmd1|Ube2s|Psma3|Psmd3|Psmc5|Psmd6|Psmd2|Psmb2|Psmb5|Psmb6|Psmd14|Psmc6|Ube2e1|Pttg1|Psma2|Psme2|Psmd4|Psma1|Psmd13|Psma5|Psmb3|Psma4|Psmb7|Cdc20|Psme4|Psma6|Plk1|Psma7|Psmc3
REACTOME_APC_C_MEDIATED_DEGRADATION_OF_CELL_CYCLE_PROTEINS	0.00121367	0.00941554	0.45506	0.660599	1.648	82	Psme3|Psmd11|Psmd12|Psmd7|Psmc2|Psmc4|Cdc27|Ube2c|Psmd1|Ube2s|Psma3|Cdk1|Psmd3|Psmc5|Psmd6|Psmd2|Psmb2|Psmb5|Ccnb1|Psmb6|Psmd14|Psmc6|Ube2e1|Pttg1|Psma2|Psme2|Psmd4|Psma1|Ccna2|Psmd13|Psma5|Psmb3|Psma4|Bub3|Psmb7|Cdc20|Bub1b|Psme4|Psma6|Nek2|Plk1|Psma7|Mad2l1|Psmc3
REACTOME_APC_CDC20_MEDIATED_DEGRADATION_OF_NEK2A	0.34626	0.520804	0.0791317	0.510718	1.10326	26	Cdc27|Ube2c|Ube2s|Ube2e1|Bub3|Cdc20|Bub1b|Nek2|Mad2l1
REACTOME_APOPTOSIS	0.00800522	0.0349103	0.38073	0.601524	1.52828	96	Sfn|Lmna|Cd14|Ywhag|Tjp2|Dsg3|Ywhaz|Pmaip1|Kpna1|Ywhah|Kpnb1|Ywhae|Lmnb1|Plec|Ripk1|Dffa|Bcl2l11|Cycs|Dsg2|Ywhab|Pkp1|Gsdme|Stk24|Dynll1|Casp8|Clspn|Dynll2|Rock1|Vim|Dnm1l
REACTOME_APOPTOTIC_CLEAVAGE_OF_CELLULAR_PROTEINS	0.0398458	0.114712	0.257206	0.65848	1.50163	37	Lmna|Tjp2|Dsg3|Lmnb1|Plec|Dsg2|Pkp1|Stk24|Casp8|Clspn|Rock1|Vim
REACTOME_APOPTOTIC_EXECUTION_PHASE	0.0165918	0.0608365	0.352488	0.653052	1.52496	45	Lmna|Tjp2|Dsg3|Kpna1|Kpnb1|Lmnb1|Plec|Dffa|Dsg2|Pkp1|Stk24|Casp8|Clspn|Rock1|Vim|Dnm1l
REACTOME_APOPTOTIC_FACTOR_MEDIATED_RESPONSE	0.894009	0.960807	0.0387167	0.326045	0.645435	15	Cycs|Gsdme|Bak1|Aven|Mapk1|Xiap
REACTOME_AQUAPORIN_MEDIATED_TRANSPORT	0.285124	0.460825	0.0894367	0.527162	1.14712	30	Aqp3|Gnb1|Rab11a|Prkar1a|Gng5|Gng13|Gng12
REACTOME_ARACHIDONIC_ACID_METABOLISM	0.0186774	0.0674768	0.352488	0.668172	1.55194	43	Cyp4f18|Ptges|Ptgs2|Alox12b|Ptges3|Mapkapk2|Cyp4f39|Ptgs1|Gpx2|Pon2|Awat1|Alox8|Faah
REACTOME_ASPARAGINE_N_LINKED_GLYCOSYLATION	0.000362208	0.00444913	0.498493	0.570376	1.53915	249	Uap1|Tubb6|B4galt5|Gfpt2|Tuba1c|Ankrd28|Tubb2a|Gmppb|Arf4|Areg|Tubb4b|Tuba4a|Nus1|B4galt1|Sec24a|Tfg|Arf3|Rab1a|St3gal1|Preb|Rad23b|Uso1|Capzb|F5|Pdia3|Tgfa|Csnk1d|Ykt6|Mgat2|Tuba8|Sec24b|Vcp|Tmed10|Nsf|Tmed9|Arf5|Arf1|Dynll1|Sec16a|Copb1|Sec23ip|Pgm3|Arfgap2|Dynll2|Lman2|Arcn1|St6galnac4|Alg3|Tubb2b|Hk1|Npl|Tuba1a|Tmed2|Calr|Mcfd2|Ppp6c|Tuba1b|Sec24c|Trappc10|Copz1|Pmm2|Dolpp1|Cog3|Cnih2|Kdelr2|…
REACTOME_ASPIRIN_ADME	0.107034	0.239768	0.24134	-0.596354	-1.38573	16	Slco2b1|Cyp2e1|Ugt1a2|Cyp2d22
REACTOME_ASSEMBLY_OF_COLLAGEN_FIBRILS_AND_OTHER_MULTIMERIC_STRUCTURES	0.333333	0.507576	0.0753094	0.46981	1.1062	47	Mmp9|Mmp13|Mmp3|Col18a1
REACTOME_ASSEMBLY_OF_THE_PRE_REPLICATIVE_COMPLEX	0.00754592	0.0335021	0.407018	0.617154	1.53962	82	Psme3|Kpna1|Psmd11|Kpnb1|Psmd12|Psmd7|Psmc2|Psmc4|Cdc27|Ube2c|Psmd1|Ube2s|Psma3|Psmd3|Psmc5|Psmd6|Psmd2|Psmb2|Psmb5|Psmb6|Kpna6|Psmd14|Psmc6|Ube2e1|Psma2|Psme2|Psmd4|Psma1|Psmd13|Psma5|Psmb3|Psma4|Psmb7|Psma6|Psma7|Orc2|Psmc3
REACTOME_ASYMMETRIC_LOCALIZATION_OF_PCP_PROTEINS	0.191106	0.355669	0.105125	0.510135	1.23128	59	Psme3|Psmd11|Smurf1|Psmd12|Psmd7|Psmc2|Psmc4|Psmd1|Psma3|Psmd3|Psmc5|Psmd6|Psmd2|Psmb2|Psmb5|Psmb6|Psmd14|Psmc6|Psma2|Psme2|Psmd4|Psma1|Psmd13|Psma5|Psmb3|Psma4|Psmb7|Psme4|Psma6|Psma7|Psmc3
REACTOME_AUF1_HNRNP_D0_BINDS_AND_DESTABILIZES_MRNA	0.000256592	0.00337693	0.498493	0.74252	1.77662	53	Psme3|Psmd11|Hspa8|Psmd12|Psmd7|Pabpc1|Hspa1a|Psmc2|Psmc4|Hspa1b|Eif4g1|Psmd1|Psma3|Psmd3|Psmc5|Hnrnpd|Psmd6|Psmd2|Psmb2|Psmb5|Psmb6|Psmd14|Psmc6|Psma2|Psme2|Psmd4|Psma1|Psmd13|Psma5|Psmb3|Psma4|Psmb7|Psme4|Psma6|Psma7|Psmc3|Hspb1
REACTOME_AURKA_ACTIVATION_BY_TPX2	0.596908	0.759795	0.0454968	0.378933	0.931408	68	Ywhag|Hsp90aa1|Ywhae|Tubb4b|Tuba4a|Mapre1|Csnk1d|Cdk1|Dynll1|Tubb5|Hmmr|Tuba1a
REACTOME_AZATHIOPRINE_ADME	0.196379	0.360926	0.112843	0.59469	1.26418	23	Slc29a2|Nme1|Rac1|Vav1|Gmps|Nme2|Slc28a2|Xdh|Impdh2|Impdh1
REACTOME_BASE_EXCISION_REPAIR	0.17561	0.336167	0.237794	-0.395979	-1.20823	43	Mbd4|Pot1a|Nthl1|Mpg|Rpa2|Pold1|Neil2|Neil1|Parp2|Rpa1|Neil3|Mutyh|Ogg1|Terf2|Xrcc1|Parp1|Smug1|Acd|Rfc2|Rfc1|Rfc3|Ung
REACTOME_BASE_EXCISION_REPAIR_AP_SITE_FORMATION	0.168196	0.327785	0.190023	-0.548667	-1.27492	16	Mbd4|Pot1a|Nthl1|Mpg
REACTOME_BASIGIN_INTERACTIONS	0.00709668	0.0318918	0.407018	0.795915	1.66332	21	Slc7a11|Itga3|Slc7a5|Itga6|Slc16a1|Slc16a3|Slc3a2|Cav1
REACTOME_BETA_CATENIN_INDEPENDENT_WNT_SIGNALING	0.0319383	0.0989643	0.266351	0.541282	1.39207	115	Psme3|Nfatc1|Pfn1|Psmd11|Kras|Smurf1|Wnt4|Gnb1|Psmd12|Psmd7|Cltc|Psmc2|Psmc4|Rac1|Rhoa|Psmd1|Psma3|Gng5|Rac2|Prkcg|Psmd3|Cltb|Psmc5|Map3k7|Psmd6|Psmd2|Psmb2|Psmb5|Psmb6|Calm1|Ap2m1|Gng13|Psmd14|Gng12|Psmc6|Psma2|Psme2|Ap2s1|Ppp3r1|Psmd4|Psma1|Psmd13|Psma5|Psmb3|Psma4|Psmb7|Psme4|Psma6
REACTOME_BETA_CATENIN_PHOSPHORYLATION_CASCADE	0.208955	0.373329	0.113313	0.60438	1.21853	17	Ppp2r1b|Csnk1a1|Ppp2ca|Axin1|Ppp2cb|Ppp2r1a|Gsk3b
REACTOME_BILE_ACID_AND_BILE_SALT_METABOLISM	0.132616	0.280053	0.234393	-0.466175	-1.29308	29	Cyp27a1|Osbpl6|Cyp39a1|Akr1d1|Stard5|Slc27a2|Amacr|Osbpl7|Alb|Cyp46a1|Nr1h4
REACTOME_BINDING_AND_UPTAKE_OF_LIGANDS_BY_SCAVENGER_RECEPTORS	0.669891	0.82285	0.0409884	0.356515	0.853029	53	Msr1|Calr|Hp
REACTOME_BIOLOGICAL_OXIDATIONS	0.861996	0.940487	0.0220116	0.29342	0.7734	147	Cyp4f18|Ugdh|Mat2a|Smox|Ptges3|Sult2b1|Cyp51|Gsto1|Cyp4f39|Ggct|Hsp90ab1|Ptgs1|Sult4a1|Cbr3|Trmt112|Aadac|Cndp2|Cyb5b|Aoc2|Mtrr
REACTOME_BIOSYNTHESIS_OF_SPECIALIZED_PRORESOLVING_MEDIATORS_SPMS	0.12	0.260576	0.154191	0.670961	1.34994	16	Ptgs2|Alox5ap
REACTOME_BIOSYNTHESIS_OF_THE_N_GLYCAN_PRECURSOR_DOLICHOL_LIPID_LINKED_OLIGOSACCHARIDE_LLO_AND_TRANSFER_TO_A_NASCENT_PROTEIN	0.163095	0.323121	0.114751	0.512381	1.26064	69	Uap1|Gfpt2|Gmppb|Nus1|St3gal1|Pgm3|St6galnac4|Alg3|Hk1|Npl|Pmm2|Dolpp1|Cmas
REACTOME_BLOOD_GROUP_SYSTEMS_BIOSYNTHESIS	0.122507	0.263999	0.216543	-0.593901	-1.37266	15	Fut10|B3galt2|Fut1|St6galnac6|St3gal4|St3gal3
REACTOME_BRANCHED_CHAIN_AMINO_ACID_CATABOLISM	0.0130143	0.0514828	0.38073	-0.6626	-1.62016	20	Acad8|Ppm1k|Aldh6a1|Bckdha|Ivd|Auh|Echs1|Mccc1
REACTOME_BUTYRATE_RESPONSE_FACTOR_1_BRF1_BINDS_AND_DESTABILIZES_MRNA	0.0577496	0.15145	0.321776	0.763045	1.53521	16	Dis3|Mapkapk2|Exosc1|Ywhab|Exosc3|Dcp1a|Akt1|Exosc8
REACTOME_C_TYPE_LECTIN_RECEPTORS_CLRS	1.29102e-07	8.64983e-06	0.690132	0.743508	1.908	108	Il1b|Clec4d|Nfatc2|Bcl10|Clec4e|Psme3|Nfkbia|Syk|Nfkb2|Nfatc1|Psmd11|Rela|Map3k14|Kras|Nfkb1|Relb|Ube2n|Psmd12|Psmd7|Lyn|Psmc2|Cdc34|Psmc4|Pak2|Psmd1|Psma3|Ube2m|Hras|Psmd3|Fbxw11|Psmc5|Map3k7|Casp8|Psmd6|Psmd2|Psmb2|Chuk|Psmb5|Pdpk1|Psmb6|Calm1
REACTOME_CA_DEPENDENT_EVENTS	0.971429	0.999469	0.0747385	-0.236231	-0.633298	26	Adcy6|Adcy9|Adcy7|Adcy5|Prkacb|Calm3|Pde1c
REACTOME_CA2_PATHWAY	0.754183	0.869848	0.0383996	0.345902	0.788869	39	Nfatc1|Kras|Gnb1|Gng5|Map3k7|Calm1|Gng13|Gng12|Ppp3r1
REACTOME_CARBOXYTERMINAL_POST_TRANSLATIONAL_MODIFICATIONS_OF_TUBULIN	0.0481924	0.129156	0.321776	0.732779	1.51546	20	Tubb6|Tuba1c|Tubb2a|Tubb4b|Tuba4a|Tuba8|Ttll4|Tubb2b|Tuba1a|Tuba1b
REACTOME_CARDIAC_CONDUCTION	0.996595	1	0.0170763	0.218034	0.54925	89	Atp1a3|Atp1a1|Atp2b1|Atp2a2
REACTOME_CARGO_CONCENTRATION_IN_THE_ER	0.0696721	0.17231	0.197822	0.653026	1.42539	31	Areg|Sec24a|Preb|F5|Tgfa|Sec24b|Tmed10|Lman2|Tmed2|Mcfd2|Sec24c|Cnih2|Sec22b|Sec24d|Sar1b
REACTOME_CARGO_RECOGNITION_FOR_CLATHRIN_MEDIATED_ENDOCYTOSIS	0.0195809	0.0693803	0.352488	0.580873	1.46475	92	Hbegf|Ldlr|Epgn|Ereg|Ston2|Areg|Il7r|Stam2|Cltc|Tgfa|Cops6|Ubqln1|Cbl|Grb2|Vamp3|Cltb|Tgoln1|Cops8|Picalm|Ldlrap1|Tfrc|Ap2m1|Stam|Cops5|Adrb2|Epn1|Egfr|Ap2s1|Itsn2|M6pr|Sh3gl2
REACTOME_CARGO_TRAFFICKING_TO_THE_PERICILIARY_MEMBRANE	0.795306	0.893689	0.0365315	0.338802	0.764445	35	Arl13b|Arf4|Exoc5|Rab11a
REACTOME_CASPASE_ACTIVATION_VIA_DEATH_RECEPTORS_IN_THE_PRESENCE_OF_LIGAND	0.488479	0.663	0.0668966	0.505634	1.00095	15	Cd14|Ripk1|Casp8|Cflar|Fadd|Ticam1|Tnfrsf10b|Traf2
REACTOME_CASPASE_ACTIVATION_VIA_EXTRINSIC_APOPTOTIC_SIGNALLING_PATHWAY	0.531947	0.693884	0.0611693	0.479514	0.977189	18	Cd14|Ripk1|Casp8|Appl1|Cflar|Fadd|Ticam1|Tnfrsf10b|Traf2
REACTOME_CD209_DC_SIGN_SIGNALING	0.0144026	0.0549984	0.38073	0.793038	1.59889	17	Rela|Kras|Nfkb1|Relb|Lyn|Pak2|Hras
REACTOME_CD22_MEDIATED_BCR_REGULATION	0.00138327	0.0104028	0.45506	0.792325	1.72412	30	Lyn|Cd22|Cd79b
REACTOME_CD28_CO_STIMULATION	0.284759	0.460825	0.0878313	0.51653	1.14615	33	Map3k14|Cd80|Cd86|Lyn|Rac1|Pak2|Vav1|Grb2|Akt2|Pdpk1|Akt1
REACTOME_CD28_DEPENDENT_PI3K_AKT_SIGNALING	0.624123	0.783617	0.0510114	0.423717	0.894994	22	Map3k14|Cd80|Cd86|Akt2|Pdpk1|Akt1
REACTOME_CDC42_GTPASE_CYCLE	0.398305	0.5667	0.206588	-0.28907	-1.01146	93	Stard8|Arhgef6|Arhgef25|Fgd2|Dock11|Pik3r2|Arhgap20|Pik3r1|Stard13|Arhgef19|Arhgef9|Arhgap24|Arap1|Prex2|Def6
REACTOME_CDK_MEDIATED_PHOSPHORYLATION_AND_REMOVAL_OF_CDC6	0.0016562	0.0113842	0.45506	0.66616	1.63899	69	Psme3|Psmd11|Psmd12|Psmd7|Psmc2|Psmc4|Cdc27|Ube2c|Psmd1|Ube2s|Psma3|Psmd3|Psmc5|Psmd6|Psmd2|Psmb2|Psmb5|Psmb6|Psmd14|Psmc6|Ube2e1|Psma2|Psme2|Psmd4|Psma1|Ccna2|Psmd13|Psma5|Psmb3|Psma4|Psmb7|Psme4|Psma6|Psma7|Psmc3
REACTOME_CELL_CELL_COMMUNICATION	0.00567012	0.0273129	0.407018	0.626092	1.56191	82	Gm5150|Actg1|Nectin1|Cdh3|Pvr|Itga6|Angptl4|Sirpb1a|Ptk2b|Krt5|Flnc|Plec|Pxn|Itgb4|Vasp|Jup|Actb|Krt14|Iqgap1|Grb2|Fermt2|Pard6g|Sirpb1b|Sirpb1c|Flna|Ctnna1|Skap2|Parvb|Cdh5|Itgb1|Ilf3|Nectin2|Actn1|Cadm3|Ctnnd1|Fblim1
REACTOME_CELL_CELL_JUNCTION_ORGANIZATION	0.0619469	0.160193	0.202072	0.623011	1.4394	42	Actg1|Nectin1|Cdh3|Pvr|Angptl4|Jup|Actb|Pard6g|Ctnna1|Cdh5|Ilf3|Nectin2|Cadm3|Ctnnd1
REACTOME_CELL_CYCLE_CHECKPOINTS	4.97416e-05	0.0011109	0.557332	0.592602	1.59978	248	Sfn|Nup98|Psme3|Ywhag|Ywhaz|Ppp2r1b|Psmd11|Ywhah|Ndel1|Ahctf1|Cdkn1a|Ywhae|Rangap1|Mapre1|Wee1|Mdm2|Nsd2|Ube2n|Psmd12|Psmd7|Ranbp2|Ppp2ca|Rbbp8|Psmc2|Psmc4|Cdc27|Ube2c|Clip1|Trp53|Psmd1|Ube2s|Zwint|Psma3|Ywhab|Dbf4|Cdk1|Psmd3|Nup160|Cdca8|Zfp385a|Nudc|Dynll1|Psmc5|Seh1l|Rcc2|Psmd6|Psmd2|Psmb2|Clspn|Psmb5|Dynll2|Ccnb1|Psmb6|Cenpt|Nuf2|Psmd14|Psmc6|Ube2e1|Psma2|Bub1|Ppp2cb|Ska1|Psme2|Psmd4|Psma1|Cd…
REACTOME_CELL_DEATH_SIGNALLING_VIA_NRAGE_NRIF_AND_NADE	0.812128	0.906877	0.0311335	0.308086	0.757268	68	Ngf|Ywhae|Gna13|Rac1|Bcl2l11|Vav1|Akap13|Ect2|Arhgef7|Arhgef10l|Tiam2|Ngef|Sqstm1
REACTOME_CELL_EXTRACELLULAR_MATRIX_INTERACTIONS	0.212481	0.375797	0.111918	0.601139	1.22504	18	Actg1|Flnc|Pxn|Vasp|Actb|Fermt2|Flna|Parvb|Itgb1|Actn1|Fblim1
REACTOME_CELL_JUNCTION_ORGANIZATION	0.0170089	0.0620572	0.352488	0.599654	1.47065	67	Actg1|Nectin1|Cdh3|Pvr|Itga6|Angptl4|Krt5|Flnc|Plec|Pxn|Itgb4|Vasp|Jup|Actb|Krt14|Fermt2|Pard6g|Flna|Ctnna1|Parvb|Cdh5|Itgb1|Ilf3|Nectin2|Actn1|Cadm3|Ctnnd1|Fblim1
REACTOME_CELL_SURFACE_INTERACTIONS_AT_THE_VASCULAR_WALL	7.70939e-09	7.10228e-07	0.74774	0.747684	1.94044	127	Selp|Cd44|Trem1|Sell|Slc7a11|Itgal|Itga3|Sele|Gm5150|Itga5|Olr1|Slc7a5|Itga6|Cd177|Epcam|Kras|Sirpb1a|Procr|Itgb2|Slc16a1|Slc16a3|Slc3a2|Sdc1|Sdc4|Itgax|Lyn|Thbd|Ptpn11|Grb2|Cav1|Dok2|Cxadr|Hras|Itgam|Tgfb1|Ceacam1|Sirpb1b|Pros1|Sirpb1c
REACTOME_CELLULAR_RESPONSE_TO_CHEMICAL_STRESS	0.00217971	0.0133458	0.431708	0.580671	1.53063	148	Srxn1|Hmox1|Bach1|Psme3|Mafk|Ncf2|Psmd11|Nploc4|Psmd12|Txn1|Psmd7|Nfe2l2|Med1|Helz2|Psmc2|Psmc4|Ncf4|Cycs|Chd9|Psmd1|Psma3|Vcp|Tgs1|Txn2|Cox5a|Txnrd1|Psmd3|Psmc5|Prdx1|Akt2|Psmd6|Psmd2|Psmb2|Psmb5|Psmb6|Ncor2|Gpx2|Psmd14|Akt1|Psmc6|Sod3|mt-Co3|Psma2|Sqstm1|Psme2|Gsr|Psmd4|Psma1|Carm1|Psmd13|Psma5|Psmb3|Psma4|Psmb7|Psme4|Psma6|Cul3|Cox6a1|Gsk3b|Psma7|Mul1
REACTOME_CELLULAR_RESPONSE_TO_HEAT_STRESS	2.51353e-05	0.000679471	0.57561	0.722258	1.80182	82	Bag3|Nup98|Hsp90aa1|Nup153|Hspa4|Hspa8|Dnajb1|Ywhae|Nup62|Nup54|Ranbp2|Bag5|Dnajc2|Pom121|Hspa1a|Ptges3|Mapkapk2|Hsph1|Hspb8|Nup50|Hspa9|Hspa1b|Rps19bp1|Hspa5|Vcp|Hsf1|Nup160|Hsp90ab1|Seh1l|Nup205|Nup188|Fkbp4|Rae1|Nup93|Hspa4l|Cryab|St13|Sirt1
REACTOME_CELLULAR_RESPONSE_TO_HYPOXIA	0.0010314	0.00873727	0.45506	0.674785	1.6549	67	Psme3|Hif1a|Psmd11|Psmd12|Psmd7|Psmc2|Psmc4|Psmd1|Psma3|Psmd3|Psmc5|Eloc|Psmd6|Psmd2|Psmb2|Psmb5|Psmb6|Cul2|Psmd14|Hif1an|Psmc6|Psma2|Ube2d3|Psme2|Psmd4|Psma1|Psmd13|Psma5|Psmb3|Psma4|Psmb7|Psme4|Psma6|Psma7|Ube2d2a|Psmc3
REACTOME_CELLULAR_RESPONSES_TO_STIMULI	2.03849e-09	2.14624e-07	0.774939	0.609669	1.66795	436	Srxn1|Tubb6|Hmox1|Mt2|Bach1|Bag3|Nup98|Tuba1c|Psme3|Ets2|Hsp90aa1|Mafk|Nup153|Map2k3|Eif2s1|Cebpb|Ets1|Hif1a|Ncf2|Tubb2a|Dnaja1|Psmd11|Map2k4|Hspa4|Jun|Id1|Fnip2|Hspa8|Dnajb1|Eif2s2|Cdkn1a|Ywhae|Hmga1|Tubb4b|Nup62|Tuba4a|Lmnb1|Nup54|Stip1|Mdm2|Nploc4|Rps6ka3|Cdk6|Rraga|Kdm6b|Psmd12|Txn1|Psmd7|Nfe2l2|Ranbp2|Med1|Erf|Bag5|Atf6|Dnajc2|Pom121|Hspa1a|Ptges3|Mapkapk2|Sh3bp4|Hsph1|Fos|Hspb8|Rheb|Nup50|C…
REACTOME_CELLULAR_SENESCENCE	0.00358202	0.0195552	0.431708	0.621154	1.56965	93	Ets2|Map2k3|Cebpb|Ets1|Map2k4|Jun|Id1|Cdkn1a|Hmga1|Lmnb1|Mdm2|Rps6ka3|Cdk6|Kdm6b|Txn1|Erf|Mapkapk2|Fos|Hmga2|Cdc27|Hmga1b|Ube2c|Trp53|Ube2s|Eed|Rbbp7
REACTOME_CHAPERONIN_MEDIATED_PROTEIN_FOLDING	0.10616	0.239266	0.154191	0.599	1.35256	36	Sphk1|Cct3|Cct6a|Gnb1|Cct7|Cct8|Gng5|Cct2|Tcp1|Cct5|Gng13|Gng12|Csnk2b
REACTOME_CHEMOKINE_RECEPTORS_BIND_CHEMOKINES	0.000879993	0.00796307	0.477271	0.754855	1.75327	43	Cxcl1|Cxcr2|Cxcl2|Ccl3|Ccrl2|Ccl4|Cxcl3|Cxcl5|Ccl20|Ccr5|Cxcl16
REACTOME_CHOLESTEROL_BIOSYNTHESIS	0.0205891	0.0718044	0.352488	0.717583	1.55282	27	Srebf2|Hmgcr|Sqle|Cyp51|Idi1|Hmgcs1|Nsdhl|Hsd17b7|Sc5d|Ebp|Dhcr24|Msmo1|Arv1|Lbr|Fdft1|Acat2|Plpp6|Dhcr7
REACTOME_CHONDROITIN_SULFATE_BIOSYNTHESIS	0.831111	0.918334	0.0404114	0.354552	0.713342	16	Vcan|Chsy1
REACTOME_CHONDROITIN_SULFATE_DERMATAN_SULFATE_METABOLISM	0.890013	0.96038	0.0296355	0.301911	0.697535	42	Vcan|Sdc1|Sdc4|B3galt6|Chsy1
REACTOME_CHROMATIN_MODIFYING_ENZYMES	0.169149	0.32806	0.105125	0.458985	1.20609	142	Nfkb2|Rela|Aebp2|Rcor1|Nfkb1|Nsd2|Kdm6b|Ccnd1|Prmt1|Dot1l|Arid5b|Smarca4|Kdm7a|Kmt5a|Gatad2a|Wdr77|Mbd3|Suv39h2|Prmt3|Jmjd6|Prmt6|Brpf1|Eed|Riox2|Rbbp7|Smarcc1|Rest|Msl2|Ing5|Actl6a|Setd1a|Hcfc1|Hat1|Ncor2|Wdr5|Kdm1a|Pbrm1|Kmt2b|Nsd3|Brwd1|Prmt5|Carm1|Kansl2|Rps2|Hdac1|Kdm2a|Phf2|Kdm5a|Suz12|Mta2|Cdk4|Atf2|Smarce1|Kdm2b|Smarcd1|Kat6a
REACTOME_CHROMOSOME_MAINTENANCE	0.365967	0.539184	0.0675189	0.435724	1.07976	78	Ankrd28|Nhp2|Dkc1|Smarca5|Gar1|Ruvbl1|Pcna|Rbbp7|Cenpt|Shq1|Cenpw|Ppp6c|H3f3b|Npm1|Ccna2|Cenpa|Cenpc1|Ppp6r3|Cenpx
REACTOME_CITRIC_ACID_CYCLE_TCA_CYCLE	0.748031	0.865597	0.0943564	-0.284522	-0.818276	33	Nnt|Sirt3|Idh2
REACTOME_CLASS_A_1_RHODOPSIN_LIKE_RECEPTORS	0.000703393	0.00710138	0.477271	0.579645	1.54666	187	Cxcl1|Cxcr2|Cxcl2|P2ry2|Fpr1|Fpr2|C5ar1|Ccl3|Ccl9|Gpr35|S1pr3|Bdkrb2|Ccrl2|Ltb4r2|Ccl4|Ltb4r1|Cxcl3|Cxcl5|C5ar2|Anxa1|Bdkrb1|Ccl20|Gpr68|C3ar1|Ptgir|Ccr5|Ptafr|Apln|Ece1|P2ry10|Cxcl16|Htr7|Gpr4|Gpr132|S1pr1|Lpar5
REACTOME_CLASS_B_2_SECRETIN_FAMILY_RECEPTORS	0.616327	0.777796	0.108394	-0.312304	-0.904896	34	Adcyap1r1|Vipr1|Ramp2|Pth1r|Gng11|Adgre1|Calcrl|Ramp1
REACTOME_CLASS_I_MHC_MEDIATED_ANTIGEN_PROCESSING_PRESENTATION	0.00456735	0.0232147	0.407018	0.503129	1.37528	332	Socs3|Rnf19b|Psme3|Siah2|Mex3c|Ncf2|Psmd11|Spsb1|Herc4|Rlim|Dcaf1|Smurf1|Rnf4|Klhl2|Sec24a|Wsb1|Ube2n|Psmd12|Ube2j2|Psmd7|Fbxo30|Cd207|Asb6|Fcgr1|Pdia3|Psmc2|Rnf111|Cdc34|Psmc4|Lonrf1|Uba6|Ncf4|Cdc27|Ube2f|Ube2c|Fbxo11|Hspa5|Rnf6|Ube2o|Uba1|Rnf217|Arih2|Ube2l3|Psmd1|Ube2s|Ube2q2|Psma3|Sec24b|Fbxl14|Vamp3|Ube2g1|Rnf126|Ube2m|Ube2j1|Psmd3|Ube2z|Socs1|Fbxw11|Psmc5|Eloc|Asb5|Rnf115|Psmd6|Psmd2|Psmb2|…
REACTOME_CLASS_I_PEROXISOMAL_MEMBRANE_PROTEIN_IMPORT	0.958991	0.995459	0.0691198	-0.244894	-0.595508	19	Aldh3a2|Abcd1|Pex13|Pex11b
REACTOME_CLASSICAL_ANTIBODY_MEDIATED_COMPLEMENT_ACTIVATION	6.31376e-05	0.0013686	0.538434	-0.725878	-2.06898	32	C1qa|C1qc
REACTOME_CLATHRIN_MEDIATED_ENDOCYTOSIS	0.00099825	0.00855477	0.45506	0.604615	1.57542	131	Hbegf|Ldlr|Epgn|Ereg|Actg1|Ston2|Hspa8|Arf6|Actr3|Areg|Il7r|Actr2|Arpc2|Actb|Stam2|Cltc|Tgfa|Cops6|Ubqln1|Cbl|Grb2|Agfg1|Vamp3|Rab5c|Arpc4|Cltb|Tgoln1|Arpc5|Cops8|Picalm|Ldlrap1|Tfrc|Arpc3|Ap2m1|Stam|Arpc1a|Cops5|Adrb2|Epn1|Synj1|Egfr|Ap2s1
REACTOME_CLEC7A_DECTIN_1_SIGNALING	6.4799e-06	0.000252024	0.610527	0.730085	1.83916	89	Il1b|Nfatc2|Bcl10|Psme3|Nfkbia|Nfkb2|Nfatc1|Psmd11|Rela|Map3k14|Nfkb1|Relb|Ube2n|Psmd12|Psmd7|Psmc2|Cdc34|Psmc4|Psmd1|Psma3|Ube2m|Psmd3|Fbxw11|Psmc5|Map3k7|Casp8|Psmd6|Psmd2|Psmb2|Chuk|Psmb5|Pdpk1|Psmb6|Calm1|Psmd14|Psmc6|Plcg2|Psma2|Malt1|Uba3|Psme2|Ppp3r1|Psmd4|Psma1|Psmd13|Psma5|Psmb3|Psma4|Psmb7|Psme4|Psma6|Traf6|Psma7|Ube2d2a
REACTOME_COLLAGEN_BIOSYNTHESIS_AND_MODIFYING_ENZYMES	0.921687	0.978479	0.107554	-0.236619	-0.764691	61	Pcolce2|Col25a1|Colgalt2|Col4a6|Col4a4|P3h3|Col13a1|Col9a3|Col4a3|Adamts2|Col8a1|Tll1|Adamts14|Col9a2|Col23a1|Plod1|Col9a1|Col11a2
REACTOME_COLLAGEN_CHAIN_TRIMERIZATION	0.976415	0.999469	0.0894367	-0.217074	-0.649325	41	Col25a1|Col4a6|Col4a4|Col13a1|Col9a3|Col4a3|Col8a1|Col9a2|Col23a1|Col9a1|Col11a2|Col20a1|Col4a5|Col5a2|Col19a1|Col7a1|Col22a1|Col8a2|Col3a1|Col16a1
REACTOME_COLLAGEN_DEGRADATION	0.1675	0.327447	0.116234	0.532122	1.24752	46	Mmp8|Mmp9|Mmp10|Mmp13|Mmp3|Col18a1|Furin
REACTOME_COLLAGEN_FORMATION	0.85159	0.932573	0.0282924	0.300797	0.744739	73	Mmp9|Mmp13|Mmp3|Col18a1|Plod3|P4ha3
REACTOME_COMPLEMENT_CASCADE	0.610048	0.772518	0.0447749	0.376697	0.914734	61	C5ar1|C5ar2|C3ar1
REACTOME_COMPLEX_I_BIOGENESIS	0.747608	0.865597	0.0353911	0.334413	0.812056	61	Ndufaf4|Hspa9|mt-Nd2|mt-Nd1|Ndufa8|mt-Nd5|Ndufa12|Tmem186|mt-Nd4|Ndufb7|Ndufab1|mt-Nd6|Ndufa11|Ndufs6|Ndufaf6|Acad9|Ndufa10|Ndufa3|Ndufb4|Ndufb6|Ndufs8|Ndufb10
REACTOME_COMPLEX_III_ASSEMBLY	0.658209	0.812563	0.0514265	0.430207	0.867367	17	Hspa9|Uqcrq|mt-Cytb|Cyc1|Uqcrb|Uqcrc1|Ttc19
REACTOME_COMPLEX_IV_ASSEMBLY	0.913636	0.971645	0.0911073	-0.249176	-0.748062	40	Cox7a2l|Surf1|Timm21|Tmem177|Cox19|Coq10a|Smim20|Cox15|Cox7a1
REACTOME_CONVERSION_FROM_APC_C_CDC20_TO_APC_C_CDH1_IN_LATE_ANAPHASE	0.625	0.783617	0.052057	0.43131	0.891991	20	Cdc27|Ube2c|Ube2s|Ube2e1|Cdc20
REACTOME_COPI_DEPENDENT_GOLGI_TO_ER_RETROGRADE_TRAFFIC	0.0165758	0.0608365	0.352488	0.583363	1.47037	91	Tubb6|Tuba1c|Tubb2a|Arf4|Tubb4b|Tuba4a|Arf3|Rab1a|Tuba8|Kif5b|Tmed10|Nsf|Tmed9|Kif11|Arf5|Arf1|Kif4|Copb1|Klc1|Arfgap2|Arcn1|Tubb2b|Surf4|Tuba1a|Tmed2|Kif23|Tuba1b|Copz1|Kdelr2|Sec22b|Racgap1|Kif15|Zw10|Kif2a|Kif18b|Copb2
REACTOME_COPI_INDEPENDENT_GOLGI_TO_ER_RETROGRADE_TRAFFIC	0.00168465	0.0113842	0.45506	0.738158	1.71747	44	Tubb6|Tuba1c|Tubb2a|Tubb4b|Tuba4a|Bicd2|Capzb|Rab6a|Tuba8|Dynll1|Rab18|Pafah1b2|Dynll2|Tubb2b|Tuba1a|Galnt2|Tuba1b|Galnt1|Capza2|Rab3gap2|Pafah1b1|Dync1i2|Dync1li1
REACTOME_COPI_MEDIATED_ANTEROGRADE_TRANSPORT	0.00203219	0.012801	0.431708	0.642622	1.61644	90	Tubb6|Tuba1c|Tubb2a|Arf4|Tubb4b|Tuba4a|Arf3|Rab1a|Uso1|Capzb|Ykt6|Tuba8|Tmed10|Nsf|Tmed9|Arf5|Arf1|Dynll1|Copb1|Arfgap2|Dynll2|Arcn1|Tubb2b|Tuba1a|Tmed2|Tuba1b|Copz1|Cog3|Kdelr2|Capza2
REACTOME_COPII_MEDIATED_VESICLE_TRANSPORT	0.0452381	0.123942	0.231127	0.580257	1.42308	67	Ankrd28|Areg|Sec24a|Tfg|Rab1a|Preb|Uso1|F5|Tgfa|Csnk1d|Ykt6|Sec24b|Tmed10|Nsf|Sec16a|Sec23ip|Lman2|Tmed2|Mcfd2|Ppp6c|Sec24c|Trappc10|Cnih2|Sec22b|Sec24d|Sar1b|Sec31a|Tbc1d20|Ppp6r3|Napa
REACTOME_COSTIMULATION_BY_THE_CD28_FAMILY	0.233254	0.398333	0.0928481	0.491123	1.19259	61	Ppp2r1b|Map3k14|Cd80|Ppp2ca|Cd86|Lyn|Rac1|Pak2|Vav1|Ptpn11|Grb2|Icos|Akt2|Pdpk1|Akt1|Pdcd1|Ppp2cb
REACTOME_CRMPS_IN_SEMA3A_SIGNALING	0.96467	0.999469	0.0351652	0.27223	0.538902	15	Cdk5r1|Dpysl3|Plxna2|Gsk3b|Fes
REACTOME_CROSS_PRESENTATION_OF_SOLUBLE_EXOGENOUS_ANTIGENS_ENDOSOMES	0.00114027	0.00913885	0.45506	0.740669	1.73644	46	Psme3|Psmd11|Psmd12|Psmd7|Cd207|Fcgr1|Psmc2|Psmc4|Psmd1|Psma3|Psmd3|Psmc5|Psmd6|Psmd2|Psmb2|Psmb5|Psmb6|Psmd14|Psmc6|Psma2|Psme2|Psmd4|Psma1|Psmd13|Psma5|Psmb3|Psma4|Psmb7|Psme4|Psma6|Psma7|Psmc3
REACTOME_CROSSLINKING_OF_COLLAGEN_FIBRILS	0.379939	0.551211	0.120985	-0.445162	-1.07388	18	Col4a6|Col4a4|Col4a3|Tll1|Pxdn|Col4a5|Bmp1|Loxl4|Lox|Loxl2
REACTOME_CTLA4_INHIBITORY_SIGNALING	0.0437853	0.121773	0.257206	0.712509	1.48902	21	Ppp2r1b|Cd80|Ppp2ca|Cd86|Lyn|Ptpn11|Akt2|Akt1|Ppp2cb|Ppp2r1a
REACTOME_CYCLIN_A_B1_B2_ASSOCIATED_EVENTS_DURING_G2_M_TRANSITION	0.0670391	0.166918	0.204295	0.670453	1.42894	24	Ppp2r1b|Wee1|Ppp2ca|Ppp2r2a|Foxm1|Cdk1|Ccnb1|Ppp2cb|Cdc25a|Ccna2|Ppme1|Ccnb2|Ppp2r1a|Plk1
REACTOME_CYCLIN_A_CDK2_ASSOCIATED_EVENTS_AT_S_PHASE_ENTRY	0.0238049	0.080478	0.352488	0.594593	1.46291	69	Psme3|Psmd11|Cdkn1a|Wee1|Psmd12|Psmd7|Ccnd1|Psmc2|Psmc4|Psmd1|Psma3|Psmd3|Psmc5|Akt2|Psmd6|Psmd2|Psmb2|Psmb5|Psmb6|Psmd14|Akt1|Psmc6|Psma2|Psme2|Psmd4|Psma1|Cdc25a|Ccna2|Psmd13|Psma5|Psmb3|Psma4|Psmb7|Psma6|Psma7|Psmc3|Cdk4
REACTOME_CYCLIN_D_ASSOCIATED_EVENTS_IN_G1	0.141593	0.29068	0.128789	0.556919	1.2867	42	Ppp2r1b|Cdkn1a|Jak2|E2f4|Cdk6|Tfdp1|Ppp2ca|Lyn|Ccnd1|E2f3|Ppp2r2a
REACTOME_CYTOCHROME_P450_ARRANGED_BY_SUBSTRATE_TYPE	0.686701	0.833164	0.042417	0.367455	0.840368	40	Cyp4f18|Cyp51|Cyp4f39
REACTOME_CYTOKINE_SIGNALING_IN_IMMUNE_SYSTEM	1.66467e-17	6.13431e-15	1.07687	0.688944	1.88907	418	Il1b|Tnfrsf12a|Abl2|Osmr|Socs3|Dusp7|Tubb6|Il6|Osm|Dusp6|Stat3|Tuba1c|Irak3|Pde12|Clcf1|Ptpn1|Psme3|Myd88|Csf2rb2|Nfkbia|Csf1|Syk|Csf2rb|Socs5|Ywhaz|Oasl1|Tnfrsf1a|Il1rl2|Map2k3|Tnfrsf1b|Eif4a1|Nfkb2|Il4ra|Il18rap|Il1rl1|Ppp2r1b|Tubb2a|Il1r1|Kpna1|Psmd11|Map2k4|Rela|Jun|Map3k14|Nod2|Hspa8|Csf3|Il1rn|Eif4e|Ptpn2|Crk|Atf1|Abce1|Kpnb1|Kras|N4bp1|Tubb4b|Ptk2b|Tuba4a|Sphk1|Nfkb1|Trim25|Jak2|Il7r|Relb|…
REACTOME_CYTOPROTECTION_BY_HMOX1	0.278195	0.45868	0.0855357	0.495598	1.15729	45	Hmox1|Med1|Helz2|Cycs|Chd9|Tgs1|Cox5a|Ncor2|mt-Co3|Carm1
REACTOME_CYTOSOLIC_SENSORS_OF_PATHOGEN_ASSOCIATED_DNA	0.0217445	0.074538	0.352488	0.705733	1.5357	30	Myd88|Nfkbia|Nfkb2|Rela|Nfkb1|Irf7|Nfkbib|Chuk|Tbk1|Dhx9
REACTOME_DAP12_INTERACTIONS	0.01078	0.0445995	0.38073	0.667951	1.55976	45	Trem1|Syk|Gm5150|Cd300lb|Kras|Lcp2|Rac1|Grb2|Hras
REACTOME_DAP12_SIGNALING	0.284924	0.460825	0.0897105	0.538022	1.16426	27	Syk|Kras|Lcp2|Rac1|Grb2|Hras
REACTOME_DARPP_32_EVENTS	0.102222	0.234264	0.168238	0.685921	1.38004	16	Pde4b|Ppp2r1b|Ppp2ca|Prkar1a|Ppp2cb|Ppp2r1a
REACTOME_DDX58_IFIH1_MEDIATED_INDUCTION_OF_INTERFERON_ALPHA_BETA	0.0551817	0.145943	0.222056	0.65755	1.4507	32	Nfkbia|Tnfaip3|Hsp90aa1|Nfkb2|Rela|Nfkb1|Irf7|Nfkbib|Tomm70a|Hsp90ab1|Chuk|Tbk1
REACTOME_DEACTIVATION_OF_THE_BETA_CATENIN_TRANSACTIVATING_COMPLEX	0.188705	0.352754	0.114751	0.571305	1.24318	30	Ywhaz|Sox7|Tle4|Tcf7|Tle3|Akt2|Akt1
REACTOME_DEADENYLATION_DEPENDENT_MRNA_DECAY	0.0342717	0.104373	0.271289	0.627078	1.48312	49	Eif4a1|Eif4e|Patl1|Dis3|Pabpc1|Tnks1bp1|Exosc1|Eif4g1|Lsm4|Lsm2|Eif4a3|Exosc3|Cnot9|Ddx6|Dcp1a|Cnot6|Exosc8|Lsm6|Cnot7
REACTOME_DEADENYLATION_OF_MRNA	0.0640669	0.163328	0.208955	0.677571	1.44036	23	Eif4a1|Eif4e|Pabpc1|Tnks1bp1|Eif4g1|Eif4a3|Cnot9|Cnot6|Cnot7
REACTOME_DEATH_RECEPTOR_SIGNALING	0.146394	0.295869	0.11524	0.47266	1.2348	135	Ngf|Myd88|Nfkbia|Tnfaip3|Tnfrsf1a|Rela|Usp2|Ywhae|Nfkb1|Spata2|Adam17|Ripk1|Mapkapk2|Gna13|Arhgdia|Rac1|Rhoa|Bcl2l11|Vav1|Akap13|Tnf|Traf1|Ube2l3|Ect2|Otud7b|Map3k7|Casp8|Chuk|Rtn4|Arhgef7|Birc3|Tbk1|Usp4
REACTOME_DECTIN_1_MEDIATED_NONCANONICAL_NF_KB_SIGNALING	0.000203957	0.00285553	0.518848	0.745308	1.7812	54	Psme3|Nfkb2|Psmd11|Map3k14|Relb|Psmd12|Psmd7|Psmc2|Psmc4|Psmd1|Psma3|Ube2m|Psmd3|Fbxw11|Psmc5|Psmd6|Psmd2|Psmb2|Chuk|Psmb5|Psmb6|Psmd14|Psmc6|Psma2|Uba3|Psme2|Psmd4|Psma1|Psmd13|Psma5|Psmb3|Psma4|Psmb7|Psme4|Psma6|Psma7|Psmc3
REACTOME_DEGRADATION_OF_AXIN	0.0340219	0.104042	0.271289	0.622216	1.48374	52	Psme3|Psmd11|Psmd12|Psmd7|Psmc2|Psmc4|Psmd1|Psma3|Tnks2|Psmd3|Psmc5|Psmd6|Psmd2|Psmb2|Psmb5|Psmb6|Axin1|Psmd14|Psmc6|Psma2|Psme2|Psmd4|Psma1|Psmd13|Psma5|Psmb3|Psma4|Psmb7|Psme4|Psma6|Psma7|Psmc3
REACTOME_DEGRADATION_OF_BETA_CATENIN_BY_THE_DESTRUCTION_COMPLEX	0.0015859	0.0113112	0.45506	0.669352	1.65712	76	Psme3|Ppp2r1b|Psmd11|Csnk1a1|Psmd12|Tle4|Tcf7|Psmd7|Ppp2ca|Tle3|Psmc2|Psmc4|Psmd1|Psma3|Psmd3|Psmc5|Psmd6|Psmd2|Psmb2|Psmb5|Psmb6|Axin1|Psmd14|Psmc6|Psma2|Ppp2cb|Psme2|Psmd4|Psma1|Psmd13|Psma5|Psmb3|Psma4|Psmb7|Ppp2r1a|Psme4|Psma6|Gsk3b|Psma7|Psmc3
REACTOME_DEGRADATION_OF_DVL	0.00985933	0.0417547	0.38073	0.664715	1.59046	53	Psme3|Psmd11|Psmd12|Psmd7|Psmc2|Psmc4|Psmd1|Psma3|Psmd3|Psmc5|Psmd6|Psmd2|Psmb2|Psmb5|Psmb6|Psmd14|Psmc6|Psma2|Psme2|Psmd4|Psma1|Psmd13|Psma5|Psmb3|Psma4|Psmb7|Psme4|Psma6|Cul3|Psma7|Psmc3
REACTOME_DEGRADATION_OF_THE_EXTRACELLULAR_MATRIX	0.00115819	0.00913885	0.45506	0.657877	1.65892	92	Cd44|Adamts4|Mmp19|Adam8|Mmp8|Timp1|Capn2|Mmp9|Mmp10|Mmp13|Mmp3|Col18a1|Furin
REACTOME_DEPOSITION_OF_NEW_CENPA_CONTAINING_NUCLEOSOMES_AT_THE_CENTROMERE	0.26556	0.443463	0.0937465	0.544321	1.17789	27	Smarca5|Ruvbl1|Rbbp7|Cenpt|Cenpw|Npm1|Cenpa|Cenpc1|Cenpx
REACTOME_DETOXIFICATION_OF_REACTIVE_OXYGEN_SPECIES	0.144809	0.294627	0.132846	0.589042	1.28573	31	Ncf2|Txn1|Ncf4|Cycs|Txn2|Txnrd1|Prdx1|Gpx2|Sod3|Gsr
REACTOME_DEUBIQUITINATION	0.00010207	0.00203313	0.538434	0.591616	1.59035	224	Myc|Nlrp3|Tnip3|Psme3|Nfkbia|Siah2|Tnfaip3|Hif1a|Psmd11|Smad3|Nod2|Usp2|Tada2b|Mdm2|Psmd12|Psmd7|Usp16|Usp10|Ripk1|Usp12|Usp14|Uchl3|Actb|Rad23b|Stam2|Ruvbl1|Psmc2|Ino80|Psmc4|Rhoa|Foxk2|Il33|Smad7|Trp53|Psmd1|Psma3|Vcp|Usp25|Smad1|Usp42|Tnks2|Usp37|Cdk1|Psmd3|Traf3|Tnip2|Otud7b|Tomm70a|Psmc5|Map3k7|Usp24|Psmd6|Psmd2|Psmb2|Clspn|Psmb5|Adrm1|Snx3|Actl6a|Hcfc1|Birc3|Psmb6|Usp4|Axin1|Taf10|Stam|Psmd…
REACTOME_DEVELOPMENTAL_BIOLOGY	3.45868e-05	0.000849682	0.557332	0.540005	1.47648	486	Abl2|Tubb6|Ezr|Rnd1|Krt16|Tuba1c|Krt6a|Stfa2l1|Dsg3|Hsp90aa1|Epha2|Rock2|Actg1|Itga5|Krt6b|Tubb2a|Pfn1|Smad3|Msn|Sema4d|Mmp9|Cdkn1a|Kras|Actr3|Tubb4b|Gm5478|Tuba4a|Met|Tgm1|Eef1e1|Tfap2c|Pkp4|Evpl|Krt5|Actr2|Stfa2|Tcf7|Pkp3|Lyn|Arpc2|Vasp|Jup|Actb|Krt14|Cltc|Klk13|Krt79|Rac1|Lypla2|Rhoa|Cdk5r1|Pak2|Ptprc|Kazn|Dsg2|Efna1|Tuba8|Krt1|Rhoc|Krt10|Dsc2|Ptpn11|Grb2|Enah|Aimp2|Dok2|Dpysl3|Hras|Pkp1|Sdcbp…
REACTOME_DISASSEMBLY_OF_THE_DESTRUCTION_COMPLEX_AND_RECRUITMENT_OF_AXIN_TO_THE_MEMBRANE	0.751037	0.867578	0.0419082	0.36939	0.799348	27	Ppp2r1b|Csnk1a1|Ppp2ca|Cav1|Axin1|Ppp2cb|Ppp2r1a|Lrp5|Gsk3b
REACTOME_DNA_DAMAGE_BYPASS	0.334981	0.509034	0.0749279	0.467752	1.10376	48	Trim25|Nploc4|Usp10|Isg15|Pcna|Vcp|Sprtn|Rad18|Pclaf|Usp43
REACTOME_DNA_DAMAGE_RECOGNITION_IN_GG_NER	0.700899	0.838217	0.0416557	0.364178	0.831786	38	Actb|Rad23b|Ruvbl1|Cops6|Ino80|Cops8|Actl6a|Cops5|Ino80c|Ino80e|Cops2|Cops7a|Gps1|Ubb|Rad23a|Ino80d
REACTOME_DNA_DAMAGE_TELOMERE_STRESS_INDUCED_SENESCENCE	0.69018	0.833164	0.0457704	0.392604	0.849686	28	Cdkn1a|Hmga1|Lmnb1|Hmga2|Hmga1b|Trp53
REACTOME_DNA_DOUBLE_STRAND_BREAK_REPAIR	0.746753	0.865597	0.0306323	0.322971	0.843045	130	Kpna2|Smarca5|Ppp4r2|Rnf4|Nsd2|Ube2n|Rbbp8|Ercc1|Pcna|Trp53|Ppp4c|Clspn|Ppp5c
REACTOME_DNA_DOUBLE_STRAND_BREAK_RESPONSE	0.513241	0.6791	0.0551352	0.41103	0.956341	44	Kpna2|Smarca5|Nsd2|Ube2n|Trp53|Ppp5c
REACTOME_DNA_REPAIR	0.906409	0.966749	0.0160304	0.285168	0.774464	270	Kpna2|Smarca5|Ppp4r2|Rnf4|Trim25|Nsd2|Nploc4|Ube2n|Usp10|Rbbp8|Actb|Isg15|Rad23b|Ruvbl1|Cops6|Rnf111|Ino80|Ercc1|Polr2d|Tdg|Pcna|Trp53|Ppp4c|Ercc8|Vcp|Aqr|Ercc3|Sprtn|Gtf2h1|Cops8|Clspn|Isy1|Actl6a|Ppp5c|Polr2l
REACTOME_DNA_REPLICATION	0.0280056	0.090527	0.352488	0.540569	1.40025	122	Psme3|Kpna1|Psmd11|Kpnb1|Psmd12|Psmd7|Psmc2|Psmc4|Cdc27|Ube2c|Pcna|Psmd1|Ube2s|Psma3|Dbf4|Psmd3|Psmc5|Psmd6|Psmd2|Psmb2|Psmb5|Psmb6|Kpna6|Psmd14|Psmc6|Ube2e1|Psma2|Psme2|Psmd4|Psma1|Ccna2|Psmd13|Psma5|Psmb3|Psma4|Psmb7|Psme4|Psma6|Psma7|Orc2|Psmc3|Mcm10
REACTOME_DNA_REPLICATION_PRE_INITIATION	0.0255945	0.0853535	0.352488	0.570334	1.44925	98	Psme3|Kpna1|Psmd11|Kpnb1|Psmd12|Psmd7|Psmc2|Psmc4|Cdc27|Ube2c|Psmd1|Ube2s|Psma3|Dbf4|Psmd3|Psmc5|Psmd6|Psmd2|Psmb2|Psmb5|Psmb6|Kpna6|Psmd14|Psmc6|Ube2e1|Psma2|Psme2|Psmd4|Psma1|Psmd13|Psma5|Psmb3|Psma4|Psmb7|Psma6|Psma7|Orc2|Psmc3|Mcm10
REACTOME_DNA_STRAND_ELONGATION	0.685315	0.833164	0.0925529	-0.322718	-0.848306	24	Rpa2|Pold1|Pola2|Gins4|Gins3|Rpa1|Prim1|Rfc2|Rfc1|Rfc3|Rpa3|Gins2|Pold4
REACTOME_DOPAMINE_NEUROTRANSMITTER_RELEASE_CYCLE	0.391156	0.562727	0.126876	-0.416225	-1.04163	21	Rab3a|Ppfia4|Lin7b
REACTOME_DOWNREGULATION_OF_ERBB2_SIGNALING	0.01039	0.0432624	0.38073	0.773722	1.66009	25	Hbegf|Ereg|Hsp90aa1|Ptpn12|Nrg1|Cdc37|Akt2
REACTOME_DOWNREGULATION_OF_SMAD2_3_SMAD4_TRANSCRIPTIONAL_ACTIVITY	0.04039	0.115826	0.266351	0.698691	1.48526	23	Skil|Smad3|Tgif1|Tgif2|Ncor2|Ube2d3|Usp9x|Hdac1|Ski|Mapk1|Ubb|Smurf2
REACTOME_DOWNREGULATION_OF_TGF_BETA_RECEPTOR_SIGNALING	0.0666667	0.166901	0.2114	0.724242	1.45714	16	Pmepa1|Smad3|Strap|Smad7|Tgfb1
REACTOME_DOWNSTREAM_SIGNAL_TRANSDUCTION	0.179806	0.341539	0.118288	0.586184	1.26848	27	Stat3|Crk|Kras|Bcar1|Ptpn11|Grb2|Hras|Stat5a
REACTOME_DOWNSTREAM_SIGNALING_EVENTS_OF_B_CELL_RECEPTOR_BCR	4.93582e-05	0.0011109	0.557332	0.721121	1.78613	74	Nfatc2|Bcl10|Psme3|Nfkbia|Nfatc1|Psmd11|Rela|Kras|Nfkb1|Psmd12|Psmd7|Nfkbib|Fkbp1a|Psmc2|Psmc4|Psmd1|Psma3|Rel|Hras|Psmd3|Fbxw11|Psmc5|Psmd6|Psmd2|Psmb2|Chuk|Psmb5|Psmb6|Calm1|Psmd14|Psmc6|Psma2|Malt1|Psme2|Ppp3r1|Psmd4|Psma1|Psmd13|Psma5|Psmb3|Psma4|Psmb7|Psme4|Psma6
REACTOME_DOWNSTREAM_SIGNALING_OF_ACTIVATED_FGFR1	0.941341	0.98531	0.0317813	0.285637	0.608779	24	Kras|Ptpn11|Grb2|Hras|Fgf23|Fgf1
REACTOME_DOWNSTREAM_SIGNALING_OF_ACTIVATED_FGFR2	0.549296	0.711478	0.106323	-0.359642	-0.925171	23	Fgf9|Fgf7|Frs3|Pik3r1|Fgf10|Plcg1
REACTOME_DOWNSTREAM_SIGNALING_OF_ACTIVATED_FGFR3	0.846264	0.930759	0.0381629	0.332547	0.687739	20	Kras|Ptpn11|Grb2|Hras|Fgf23|Fgf1
REACTOME_DOWNSTREAM_SIGNALING_OF_ACTIVATED_FGFR4	0.823446	0.912601	0.0386372	0.346934	0.725029	21	Kras|Ptpn11|Grb2|Hras|Fgf23|Fgf1
REACTOME_DOWNSTREAM_TCR_SIGNALING	0.00298058	0.0172967	0.431708	0.638469	1.60293	85	Bcl10|Psme3|Nfkbia|Psmd11|Rela|Nfkb1|Ube2n|Psmd12|Psmd7|Psmc2|Cdc34|Psmc4|Psmd1|Psma3|Psmd3|Fbxw11|Psmc5|Map3k7|Psmd6|Psmd2|Psmb2|Chuk|Psmb5|Pdpk1|Psmb6|Psmd14|Psmc6|Psma2|Malt1|Inpp5d|Psme2|Psmd4|Psma1|Psmd13|Psma5|Psmb3|Psma4|Psmb7|Psme4|Psma6|Traf6|Psma7|Ube2d2a
REACTOME_DRUG_ADME	0.373494	0.546374	0.17822	-0.319846	-1.03918	63	Slco2b1|Sult1a1|Hsd11b1|Abcc5|Cyp2e1|Ugt1a2|Cyp2d22|Tpmt|Adh1|Gstt1
REACTOME_DUAL_INCISION_IN_GG_NER	0.976415	0.999469	0.0894367	-0.211808	-0.633573	41	Ddb2|Xpa|Polk|Rpa2|Pold1|Parp2|Ercc5|Ercc4|Rpa1|Gtf2h2
REACTOME_DUAL_INCISION_IN_TC_NER	0.732057	0.856391	0.0363783	0.338117	0.821049	61	Ercc1|Polr2d|Pcna|Ercc8|Aqr|Ercc3|Gtf2h1|Isy1|Polr2l|Prpf19|Ercc6|Usp7|Polr2c|Tcea1|Zfp830|Gtf2h3|Ubb|Pole4|Pole3|Polr2e|Gtf2h5|Polr2b|Pole2|Cul4b|Gtf2h4
REACTOME_E3_UBIQUITIN_LIGASES_UBIQUITINATE_TARGET_PROTEINS	0.180865	0.342667	0.114267	0.550933	1.24402	36	Bcl10|Ube2n|Rraga|Pcna|Ube2l3|Leo1|Rad18|Ube2e1|Ube2d3|Wac|Pex5|Pex14|Ube2d2a|Rnf40|Cdc73|Ube2a
REACTOME_ECM_PROTEOGLYCANS	0.0451694	0.123942	0.237794	0.631517	1.4668	43	Serpine1|Itgb6|Vcan|Itgax|Tnc|Dmp1|Itgb1|Itgav|Itga2b|Itgb3
REACTOME_EFFECTS_OF_PIP2_HYDROLYSIS	0.710306	0.841633	0.0447749	0.389642	0.82829	23	Abhd6|Dgka|Mgll|Dgkh|Dgkg
REACTOME_EGFR_DOWNREGULATION	0.00313729	0.0179239	0.431708	0.769916	1.67536	30	Hbegf|Epgn|Ereg|Ptpn12|Areg|Stam2|Tgfa|Cbl|Spry2|Grb2
REACTOME_ELASTIC_FIBRE_FORMATION	0.528883	0.693571	0.0545681	0.419739	0.958688	38	Itga5|Emilin2|Itgb6|Furin|Bmp2|Tgfb1|Itgb1|Itgav
REACTOME_ENDOGENOUS_STEROLS	0.0313846	0.0980104	0.321776	-0.624232	-1.51794	19	Cyp27a1|Fdxr|Cyp39a1|Ahr|Ahrr|Cyp4v3|Cyp1b1|Arnt2|Cyp46a1|Nr1h4
REACTOME_ENDOSOMAL_SORTING_COMPLEX_REQUIRED_FOR_TRANSPORT_ESCRT	0.283541	0.460825	0.0899861	0.532847	1.15373	29	Vps37b|Stam2|Snf8|Ubap1|Chmp4b|Stam|Tsg101|Vps4b|Vps37a|Chmp2a|Chmp6|Ubb|Vps37c|Vps36
REACTOME_ENDOSOMAL_VACUOLAR_PATHWAY	0.908832	0.967932	0.0667426	-0.275054	-0.635722	15	H2-M5|H2-T22|H2-Q10|H2-T23|H2-T10|H2-M3|Lnpep|H2-Q7|H2-Q1|H2-K1|B2m|H2-Q6|H2-Q2|H2-M2|H2-Q4
REACTOME_ENERGY_DEPENDENT_REGULATION_OF_MTOR_BY_LKB1_AMPK	0.637993	0.794258	0.0982123	-0.320714	-0.889599	29	Slc38a9|Rragb|Stradb|Prkag2
REACTOME_EPH_EPHRIN_MEDIATED_REPULSION_OF_CELLS	0.520861	0.684269	0.0574877	0.437868	0.96603	32	Epha2|Mmp9|Lyn|Rac1|Efna1|Efnb1|Efnb2
REACTOME_EPH_EPHRIN_SIGNALING	0.0370813	0.109272	0.257206	0.59745	1.45079	61	Epha2|Rock2|Actg1|Mmp9|Actr3|Actr2|Lyn|Arpc2|Actb|Rac1|Rhoa|Pak2|Efna1|Hras|Sdcbp|Efnb1|Arpc4|Git1|Arpc5|Arhgef7|Rock1|Arpc3|Efnb2|Arpc1a|Arpc1b|Ngef
REACTOME_EPHA_MEDIATED_GROWTH_CONE_COLLAPSE	0.345185	0.520248	0.0828962	0.562685	1.13209	16	Epha2|Lyn|Rhoa|Efna1|Ngef|Efna5
REACTOME_EPHB_MEDIATED_FORWARD_SIGNALING	0.0352021	0.10606	0.276501	0.6706	1.51309	35	Rock2|Actg1|Actr3|Actr2|Lyn|Arpc2|Actb|Rac1|Rhoa|Hras|Efnb1|Arpc4|Arpc5|Rock1|Arpc3|Efnb2|Arpc1a|Arpc1b
REACTOME_EPHRIN_SIGNALING	0.451709	0.623426	0.0691198	0.510191	1.0397	18	Rac1|Pak2|Sdcbp|Efnb1|Git1|Arhgef7|Efnb2
REACTOME_EPIGENETIC_REGULATION_OF_GENE_EXPRESSION	0.741758	0.865597	0.0317091	0.329347	0.846376	110	Ddx21|Mybbp1a|Polr1b|Aebp2|Smarca5|Taf1d|Actb|Polr1e|Tdg|Eed|Myo1c|Rbbp7|Polr1a|Polr2l|Setd1a|Hcfc1|Wdr5|H3f3b|Wdr82|Jarid2|Kmt2b|Dnmt1|Sf3b1|Kansl2
REACTOME_ER_PHAGOSOME_PATHWAY	0.691341	0.833164	0.0461379	0.40025	0.853053	24	Pdia3|Vamp3|Calr|Sec22b|Snap23
REACTOME_ER_TO_GOLGI_ANTEROGRADE_TRANSPORT	0.000240232	0.00321911	0.518848	0.631818	1.66024	142	Tubb6|Tuba1c|Ankrd28|Tubb2a|Arf4|Areg|Tubb4b|Tuba4a|Sec24a|Tfg|Arf3|Rab1a|Preb|Uso1|Capzb|F5|Tgfa|Csnk1d|Ykt6|Tuba8|Sec24b|Tmed10|Nsf|Tmed9|Arf5|Arf1|Dynll1|Sec16a|Copb1|Sec23ip|Arfgap2|Dynll2|Lman2|Arcn1|Tubb2b|Tuba1a|Tmed2|Mcfd2|Ppp6c|Tuba1b|Sec24c|Trappc10|Copz1|Cog3|Cnih2|Kdelr2|Sec22b|Capza2|Sec24d
REACTOME_ERK_MAPK_TARGETS	0.00162747	0.0113155	0.45506	0.835074	1.71012	19	Dusp7|Dusp6|Ppp2r1b|Rps6ka3|Ppp2ca
REACTOME_ESR_MEDIATED_SIGNALING	0.000521721	0.00549298	0.477271	0.645714	1.65682	107	Hbegf|Epgn|Ereg|Hsp90aa1|S1pr3|Nos3|Mmp9|Nrip1|Gtf2f2|Kras|Areg|Sphk1|Gnb1|Med1|Tle3|Mmp3|Ptges3|Prmt1|Tgfa|Ccnt1|Zdhhc21|Polr2d|Uhmk1|Gng5|Cav1|Ddx5|Gtf2f1|Hras|Hsp90ab1|Akt2|Gnai1|Ppp5c|Polr2l|Pdpk1|Calm1|Gnai3|Cdk9|Gng13|Kdm1a|H3f3b|Akt1|Gng12|Fkbp4
REACTOME_ESTROGEN_DEPENDENT_GENE_EXPRESSION	0.00319914	0.0181366	0.431708	0.718704	1.6722	44	Hsp90aa1|Nrip1|Gtf2f2|Med1|Tle3|Ptges3|Prmt1|Ccnt1|Polr2d|Ddx5|Gtf2f1|Hsp90ab1|Polr2l|Cdk9|Kdm1a|H3f3b|Fkbp4|Cbfb|Carm1
REACTOME_EUKARYOTIC_TRANSLATION_INITIATION	0.00116561	0.00913885	0.45506	0.625562	1.61014	116	Eif4a1|Eif2s1|Eif3b|Eif2s2|Eif4e|Eif5b|Eif3a|Pabpc1|Eif5|Eif3j1|Rps10|Eif3d|Eif4g1|Eif3c|Eif3g|Eif3j2|Eif2b3|Rpl13a|Eif1ax|Eif2b2|Eif2b4
REACTOME_EXTENSION_OF_TELOMERES	0.459727	0.630948	0.059476	0.42696	1.00531	47	Ankrd28|Nhp2|Dkc1|Gar1|Pcna|Shq1|Ppp6c
REACTOME_EXTRA_NUCLEAR_ESTROGEN_SIGNALING	0.00871249	0.0375503	0.38073	0.638714	1.5579	64	Hbegf|Epgn|Ereg|Hsp90aa1|S1pr3|Nos3|Mmp9|Kras|Areg|Sphk1|Gnb1|Mmp3|Prmt1|Tgfa|Zdhhc21|Uhmk1|Gng5|Cav1|Hras|Akt2|Gnai1|Pdpk1|Calm1|Gnai3|Gng13|Akt1|Gng12
REACTOME_EXTRACELLULAR_MATRIX_ORGANIZATION	1.80856e-05	0.000512658	0.57561	0.619019	1.66324	215	Cd44|Serpine1|Adamts4|Mmp19|Itgal|Itga3|Adam8|Mmp8|Thbs1|Icam1|Timp1|Itga5|Capn2|Mmp9|Itga6|Mmp10|Mmp13|Emilin2|Itgb6|Itgb2|Vcan|Sdc1|Sdc4|Itgax|Itgb4|Vcam1|Mmp3|Col18a1
REACTOME_FACTORS_INVOLVED_IN_MEGAKARYOCYTE_DEVELOPMENT_AND_PLATELET_PRODUCTION	0.0038672	0.0208039	0.431708	0.612141	1.57067	107	Tubb6|Maff|Tuba1c|Ehd1|Mafk|Tubb2a|Tubb4b|Jmjd1c|Rcor1|Tuba4a|Jak2|Mafg|Capzb|Rac1|Prkar1a|Tuba8|Kif5b|Kif11|Kif4|Ehd2|Klc1|Tubb2b|Tuba1a|Kif23|Zfpm1|Kdm1a|Tuba1b|H3f3b|Mfn1|Dock2|Capza2|Racgap1|Sh2b3|Kif15|Kif2a|Kif18b|Hdac1|Rbsn|Cdc42|Itpk1|Dock5
REACTOME_FANCONI_ANEMIA_PATHWAY	0.112088	0.248076	0.287805	-0.458448	-1.35432	37	Dclre1a|Fancm|Fan1|Fancg|Slx1b
REACTOME_FATTY_ACID_METABOLISM	0.294804	0.469267	0.0736213	0.428247	1.12928	145	Cyp4f18|Ptges|Ptgs2|Alox12b|Elovl3|Acot5|Ptges3|Mapkapk2|Acsl4|Hsd17b12|Ppard|Cyp4f39|Mid1ip1|Hacd2|Acacb|Ptgs1|Acoxl|Acadl|Gpx2|Hacd3|Acot9|Acot4|Tecr|Pon2|Pcca|Prkab2|Morc2a|Awat1|Alox8|Faah|Acbd6|Acsl5
REACTOME_FATTY_ACYL_COA_BIOSYNTHESIS	0.50899	0.677514	0.0598603	0.44782	0.969066	27	Elovl3|Acsl4|Hsd17b12|Hacd2|Hacd3|Tecr|Morc2a|Acsl5|Elovl6|Elovl7|Elovl1
REACTOME_FC_EPSILON_RECEPTOR_FCERI_SIGNALING	1.38191e-05	0.000407388	0.593325	0.665816	1.75119	141	Nfatc2|Bcl10|Psme3|Nfkbia|Syk|Nfatc1|Psmd11|Map2k4|Rela|Jun|Kras|Nfkb1|Lcp2|Ube2n|Psmd12|Psmd7|Lyn|Fos|Psmc2|Cdc34|Psmc4|Rac1|Pak2|Vav1|Psmd1|Psma3|Grb2|Hras|Psmd3|Fbxw11|Psmc5|Map3k7|Psmd6|Psmd2|Psmb2|Chuk|Psmb5|Pdpk1|Psmb6|Calm1|Psmd14|Itk|Psmc6|Plcg2|Psma2|Malt1|Lat2|Psme2|Ppp3r1|Psmd4|Psma1|Psmd13|Psma5|Psmb3|Psma4|Psmb7|Psme4|Psma6|Traf6|Psma7|Ube2d2a
REACTOME_FCERI_MEDIATED_CA_2_MOBILIZATION	0.00212786	0.0132719	0.431708	0.706303	1.68996	53	Nfatc2|Syk|Nfatc1|Lcp2|Lyn|Vav1|Grb2|Calm1|Itk|Plcg2|Ppp3r1
REACTOME_FCERI_MEDIATED_MAPK_ACTIVATION	0.000115238	0.00217769	0.538434	0.753824	1.79818	55	Syk|Map2k4|Jun|Kras|Lcp2|Lyn|Fos|Rac1|Pak2|Vav1|Grb2|Hras
REACTOME_FCERI_MEDIATED_NF_KB_ACTIVATION	0.000170152	0.00263333	0.518848	0.681711	1.73227	98	Bcl10|Psme3|Nfkbia|Psmd11|Rela|Nfkb1|Ube2n|Psmd12|Psmd7|Lyn|Psmc2|Cdc34|Psmc4|Psmd1|Psma3|Psmd3|Fbxw11|Psmc5|Map3k7|Psmd6|Psmd2|Psmb2|Chuk|Psmb5|Pdpk1|Psmb6|Psmd14|Psmc6|Psma2|Malt1|Psme2|Psmd4|Psma1|Psmd13|Psma5|Psmb3|Psma4|Psmb7|Psme4|Psma6|Traf6|Psma7|Ube2d2a
REACTOME_FCGAMMA_RECEPTOR_FCGR_DEPENDENT_PHAGOCYTOSIS	0.000182217	0.00266197	0.518848	0.667711	1.71046	104	Syk|Hsp90aa1|Actg1|Fgr|Baiap2|Crk|Actr3|Myh9|Hck|Actr2|Lyn|Arpc2|Fcgr1|Actb|Myo10|Rac1|Vav1|Grb2|Fcgr4|Arpc4|Myo1c|Hsp90ab1|Nckap1|Arpc5|Arpc3|Nf2|Myo9b|Abi1|Limk1|Arpc1a|Plcg2|Arpc1b
REACTOME_FCGR_ACTIVATION	1.10082e-05	0.000368774	0.593325	0.834981	1.90427	39	Syk|Fgr|Hck|Lyn|Fcgr1|Fcgr4
REACTOME_FGFR2_ALTERNATIVE_SPLICING	0.0135094	0.052841	0.38073	0.793911	1.60065	17	Gtf2f2|Ptbp1|Polr2d|Ncbp1|Hnrnpa1|Gtf2f1|Polr2l
REACTOME_FLT3_SIGNALING	0.134163	0.282315	0.1396	0.605199	1.31039	29	Abl2|Syk|Kras|Sla|Cbl|Grb2|Hras|Akt2|Socs6|Akt1|Ptprj|Socs2|Sh2b3
REACTOME_FORMATION_OF_FIBRIN_CLOT_CLOTTING_CASCADE	0.147632	0.297281	0.132846	0.613999	1.30522	23	Cd177|Procr|C1qbp|Thbd|F5|F10|Pros1|F2r|F7
REACTOME_FORMATION_OF_INCISION_COMPLEX_IN_GG_NER	0.875784	0.948661	0.0300618	0.3036	0.705159	43	Ube2n|Rad23b|Rnf111|Ercc1|Ercc3|Gtf2h1
REACTOME_FORMATION_OF_RNA_POL_II_ELONGATION_COMPLEX	0.0129034	0.0514045	0.38073	0.643078	1.53688	54	Eaf1|Gtf2f2|Aff4|Ctdp1|Supt16|Supt6|Ccnt1|Polr2d|Ell|Ncbp1|Leo1|Gtf2f1|Eloa|Ercc3|Eloc|Gtf2h1|Polr2l|Cdk9|Mllt1|Ssrp1|Supt5|Iws1
REACTOME_FORMATION_OF_TC_NER_PRE_INCISION_COMPLEX	0.250918	0.425119	0.0899861	0.497014	1.1755	49	Cops6|Polr2d|Ercc8|Aqr|Ercc3|Gtf2h1|Cops8|Isy1|Polr2l|Cops5|Prpf19|Ercc6|Usp7|Polr2c|Cops2|Cops7a|Gps1|Tcea1|Zfp830|Gtf2h3|Ubb|Polr2e|Gtf2h5|Polr2b|Cops3|Cops7b|Cul4b|Gtf2h4
REACTOME_FORMATION_OF_THE_BETA_CATENIN_TCF_TRANSACTIVATING_COMPLEX	0.270083	0.446303	0.0928481	0.544886	1.17707	26	Tle4|Tcf7|Tle3|Ruvbl1|Smarca4|Leo1
REACTOME_FORMATION_OF_THE_CORNIFIED_ENVELOPE	2.67363e-05	0.000679471	0.57561	0.721076	1.79887	82	Krt16|Krt6a|Stfa2l1|Dsg3|Krt6b|Gm5478|Tgm1|Pkp4|Evpl|Krt5|Stfa2|Pkp3|Jup|Krt14|Klk13|Krt79|Kazn|Dsg2|Krt1|Krt10|Dsc2|Pkp1
REACTOME_FORMATION_OF_THE_EARLY_ELONGATION_COMPLEX	0.130552	0.277282	0.1396	0.590515	1.3028	32	Gtf2f2|Ctdp1|Polr2d|Ncbp1|Gtf2f1|Ercc3|Gtf2h1|Polr2l
REACTOME_FORMATION_OF_WDR5_CONTAINING_HISTONE_MODIFYING_COMPLEXES	0.901786	0.963212	0.0908241	-0.254435	-0.751636	37	Kdm6a|Akap8l|Ogt|Phf20|Kat8|Men1|Kat2b
REACTOME_FOXO_MEDIATED_TRANSCRIPTION	0.0145094	0.0551207	0.38073	0.779297	1.61166	20	Sfn|Ywhag|Ywhaz|Smad3|Ywhab|Akt2
REACTOME_FRS_MEDIATED_FGFR1_SIGNALING	0.700741	0.838217	0.048215	0.406719	0.818299	16	Kras|Ptpn11|Grb2|Hras|Fgf23|Fgf1
REACTOME_FRS_MEDIATED_FGFR2_SIGNALING	0.656535	0.812081	0.0870516	-0.355609	-0.857845	18	Fgf9|Fgf7|Frs3|Fgf10
REACTOME_FRS_MEDIATED_FGFR3_SIGNALING	0.625192	0.783617	0.0551352	0.444456	0.87984	15	Kras|Ptpn11|Grb2|Hras|Fgf23|Fgf1
REACTOME_FRS_MEDIATED_FGFR4_SIGNALING	0.564444	0.722215	0.0582216	0.466392	0.938359	16	Kras|Ptpn11|Grb2|Hras|Fgf23|Fgf1
REACTOME_G_ALPHA_12_13_SIGNALLING_EVENTS	0.691854	0.833164	0.0383996	0.342479	0.846698	72	Rock2|Gnb1|Gna13|Rhoa|Vav1|Akap13|Rhoc|Gng5|Ect2|Arhgef7|Rock1|Rhob|Gng13|Gng12|Adra1d|Arhgef10l|Tiam2|Ngef
REACTOME_G_ALPHA_I_SIGNALLING_EVENTS	0.00020535	0.00285553	0.518848	0.597575	1.59425	192	Cxcl1|Cxcr2|Ccr1|Cxcl2|Rgs16|Fpr1|Fpr2|Pde4b|C5ar1|Ccl9|Ppp2r1b|S1pr3|Rgs20|Bdkrb2|Ccl4|Cxcl3|Cxcl5|Rgs1|Anxa1|Bdkrb1|Ccl20|Gnb1|C3ar1|Ccr5|Ppp2ca|Apln|Cxcl16|Rgs12|Lpar5|Prkar1a|Ccl6|Gng5|Prkcg|Rgs4|Pyy|Gnai1
REACTOME_G_ALPHA_Q_SIGNALLING_EVENTS	0.023118	0.0785158	0.352488	0.537513	1.41776	146	Hbegf|P2ry2|Rgs16|Fpr2|Ccl9|Bdkrb2|Ltb4r2|Kras|Ltb4r1|Rgs2|Rgs1|Anxa1|Bdkrb1|Gpr68|Gnb1|Rps6ka3|Ptafr|Abhd6|Mmp3|P2ry10|Gpr4|Dgka|Gpr132|Lpar5|Mgll|Ccl6|Nts|Grb2|Gng5|Hras|Rgs4
REACTOME_G_ALPHA_S_SIGNALLING_EVENTS	0.8146	0.906889	0.0297065	0.311594	0.775065	79	Itga5|Calcb|Gnb1|Ptgir|Htr7|Prkar1a|Adm|Gng5|Mc5r|Pde8a|Adora2b|Gng13|Itgb1|Gng12|Adrb2
REACTOME_G_ALPHA_Z_SIGNALLING_EVENTS	0.50899	0.677514	0.0598603	0.446544	0.966867	29	Rgs16|Rgs20|Gnb1|Gng5|Gng13|Gng12
REACTOME_G_BETA_GAMMA_SIGNALLING_THROUGH_CDC42	0.925373	0.978479	0.0357691	0.302557	0.610004	17	Gnb1|Gng5|Gng13|Gng12|Cdc42
REACTOME_G_BETA_GAMMA_SIGNALLING_THROUGH_PI3KGAMMA	0.0841515	0.202679	0.181383	0.661088	1.39638	22	Pik3r5|Gnb1|Rhoa|Gng5|Akt2|Pdpk1|Gng13|Akt1|Gng12
REACTOME_G_PROTEIN_ACTIVATION	0.708767	0.841633	0.04783	0.404747	0.824822	18	Gnb1|Gng5|Gng13|Gng12
REACTOME_G_PROTEIN_BETA_GAMMA_SIGNALLING	0.266943	0.443826	0.0934449	0.540518	1.17034	29	Pik3r5|Gnb1|Rhoa|Gng5|Akt2|Pdpk1|Gng13|Akt1|Gng12
REACTOME_G_PROTEIN_MEDIATED_EVENTS	0.982063	1	0.0862866	-0.215469	-0.637221	38	Adcy6|Adcy9|Adcy7|Gna14|Plcb2|Adcy5|Plcb4|Prkacb|Calm3|Pde1c
REACTOME_G0_AND_EARLY_G1	0.620741	0.782027	0.0537873	0.442471	0.890231	16	E2f4|Tfdp1|Dyrk1a|Lin54|E2f5|Ccna2|Hdac1
REACTOME_G1_S_DNA_DAMAGE_CHECKPOINTS	0.0258098	0.0856838	0.352488	0.617772	1.50132	62	Psme3|Psmd11|Cdkn1a|Mdm2|Psmd12|Psmd7|Psmc2|Psmc4|Trp53|Psmd1|Psma3|Psmd3|Zfp385a|Psmc5|Psmd6|Psmd2|Psmb2|Psmb5|Psmb6|Psmd14|Psmc6|Psma2|Psme2|Psmd4|Psma1|Cdc25a|Ccna2|Psmd13|Psma5|Psmb3|Psma4|Psmb7|Psme4|Psma6|Psma7|Psmc3
REACTOME_G1_S_TRANSITION	0.0552486	0.145943	0.199915	0.534232	1.36968	103	Psme3|Ppp2r1b|Psmd11|Cdkn1a|Wee1|Psmd12|Psmd7|Ppp2ca|Ccnd1|Psmc2|Psmc4|Psmd1|Psma3|Dbf4|Psmd3|Psmc5|Akt2|Psmd6|Psmd2|Psmb2|Psmb5|Psmb6|Psmd14|Akt1|Psmc6|Psma2|Ppp2cb|Psme2|Psmd4|Psma1|Cdc25a|Ccna2|Psmd13|Psma5|Psmb3|Psma4|Psmb7|Ppp2r1a|Psma6|Psma7|Orc2|Psmc3|Mcm10|Cdk4|Psmc1|Mcm3|Mcm5|Cdc6|Cks1b|Ubb|Mcm4|Prim2|Pole4|Orc4|Ccne1|Ptk6|Psmd5|Cdt1|Ppp2r3d
REACTOME_G2_M_CHECKPOINTS	0.00148892	0.0109733	0.45506	0.608417	1.58661	129	Sfn|Psme3|Ywhag|Ywhaz|Psmd11|Ywhah|Ywhae|Wee1|Nsd2|Ube2n|Psmd12|Psmd7|Rbbp8|Psmc2|Psmc4|Trp53|Psmd1|Psma3|Ywhab|Dbf4|Cdk1|Psmd3|Psmc5|Psmd6|Psmd2|Psmb2|Clspn|Psmb5|Ccnb1|Psmb6|Psmd14|Psmc6|Psma2|Psme2|Psmd4|Psma1|Cdc25a|Psmd13|Psma5|Gtse1|Psmb3|Psma4|Ccnb2|Psmb7|Psme4|Psma6
REACTOME_G2_M_DNA_DAMAGE_CHECKPOINT	0.00187145	0.0119936	0.45506	0.690367	1.6663	59	Sfn|Ywhag|Ywhaz|Ywhah|Ywhae|Wee1|Nsd2|Ube2n|Rbbp8|Trp53|Ywhab|Cdk1
REACTOME_GAB1_SIGNALOSOME	0.00794357	0.0348477	0.38073	0.810548	1.6342	17	Hbegf|Epgn|Ereg|Areg|Pxn|Tgfa|Ptpn11|Grb2
REACTOME_GABA_B_RECEPTOR_ACTIVATION	0.795276	0.893689	0.0908241	-0.278577	-0.801177	33	Adcy6|Kcnj2|Gng11|Adcy9|Kcnj15|Adcy7|Kcnj16|Gng2|Adcy5
REACTOME_GABA_RECEPTOR_ACTIVATION	0.730942	0.856391	0.103576	-0.292226	-0.864218	38	Adcy6|Kcnj2|Gng11|Arhgef9|Adcy9|Kcnj15|Adcy7|Kcnj16|Gng2|Adcy5
REACTOME_GAMMA_CARBOXYLATION_HYPUSINYLATION_HYDROXYLATION_AND_ARYLSULFATASE_ACTIVATION	0.134734	0.282315	0.130777	0.553489	1.30608	48	Etf1|Eif5a|U2af2|Riox1|Arsi|Arsj|Dph2|Furin|Jmjd6|F10|Riox2|Pros1|Zc3h15
REACTOME_GAP_FILLING_DNA_REPAIR_SYNTHESIS_AND_LIGATION_IN_GG_NER	0.99654	1	0.0718276	-0.199772	-0.504391	22	Polk|Rpa2|Pold1|Rpa1|Rfc2|Rfc1|Rfc3|Pole|Rpa3|Pold4
REACTOME_GAP_JUNCTION_ASSEMBLY	0.00244408	0.0145265	0.431708	0.804082	1.72523	25	Tubb6|Tuba1c|Gjb2|Tubb2a|Gja1|Gjb4|Gjb3|Tubb4b|Tuba4a|Gjb6|Tuba8|Gjc1|Gjb5|Tubb2b|Tuba1a|Tuba1b
REACTOME_GAP_JUNCTION_TRAFFICKING_AND_REGULATION	0.000132803	0.00238722	0.518848	0.794329	1.81143	37	Tubb6|Tuba1c|Actg1|Gjb2|Tubb2a|Gja1|Gjb4|Gjb3|Tubb4b|Tuba4a|Gjb6|Actb|Cltc|Tuba8|Gjc1|Cltb|Gjb5|Tubb2b|Tuba1a|Ap2m1|Tuba1b
REACTOME_GENE_SILENCING_BY_RNA	0.00970692	0.0413526	0.38073	0.710094	1.60342	36	Nup98|Nup153|Ran|Nup62|Nup54|Ranbp2|Pom121|Nup50|Nup160|Seh1l|Nup205|Nup188|Rae1|Nup93
REACTOME_GENERATION_OF_SECOND_MESSENGER_MOLECULES	0.373072	0.546374	0.0758887	0.511501	1.08042	22	Cd101|Lcp2|Pak2|Itk|Plcg2
REACTOME_GLI3_IS_PROCESSED_TO_GLI3R_BY_THE_PROTEASOME	0.0016115	0.0113112	0.45506	0.706537	1.68854	54	Psme3|Psmd11|Csnk1a1|Psmd12|Psmd7|Psmc2|Psmc4|Psmd1|Psma3|Psmd3|Psmc5|Psmd6|Psmd2|Psmb2|Psmb5|Psmb6|Psmd14|Psmc6|Psma2|Psme2|Psmd4|Psma1|Psmd13|Psma5|Psmb3|Psma4|Psmb7|Psme4|Psma6|Gsk3b|Psma7|Psmc3
REACTOME_GLOBAL_GENOME_NUCLEOTIDE_EXCISION_REPAIR_GG_NER	0.703917	0.838217	0.0364549	0.345762	0.861029	81	Ube2n|Actb|Rad23b|Ruvbl1|Cops6|Rnf111|Ino80|Ercc1|Pcna|Ercc3|Gtf2h1|Cops8|Actl6a|Cops5|Ino80c|Ino80e
REACTOME_GLUCAGON_LIKE_PEPTIDE_1_GLP1_REGULATES_INSULIN_SECRETION	0.937759	0.98531	0.0314929	0.284498	0.615643	27	Gnb1|Gng5|Gng13|Gng12
REACTOME_GLUCAGON_TYPE_LIGAND_RECEPTORS	0.503401	0.677514	0.109684	-0.389226	-0.974061	21	Adcyap1r1|Vipr1|Gng11
REACTOME_GLUCONEOGENESIS	0.223975	0.387935	0.165657	-0.493416	-1.19984	19	Pck1|Slc37a1|Pck2|Aldoa
REACTOME_GLUCOSE_METABOLISM	0.0804322	0.195707	0.170932	0.561283	1.36903	64	Hk2|Nup98|Nup153|Hk3|Nup62|Nup54|Pgam1|Pfkp|Ranbp2|Pom121|Nup50|Pfkfb3|Pgk1|Pfkfb4|Nup160|Seh1l|Pkm|Nup205|Hk1|Nup188
REACTOME_GLUTAMATE_NEUROTRANSMITTER_RELEASE_CYCLE	0.722222	0.851908	0.0857844	-0.332686	-0.813471	20	Rab3a|Ppfia4
REACTOME_GLUTATHIONE_CONJUGATION	0.353191	0.525996	0.152145	-0.361238	-1.05463	35	Gstt2|Mgst2|Gstt1|Gstm5|Gstz1
REACTOME_GLYCEROPHOSPHOLIPID_BIOSYNTHESIS	0.297896	0.471073	0.0753094	0.436963	1.11731	105	Gpd2|Pla2g4e|Pitpnb|Plbd1|Chka|Mfsd2a|Pla2g4f|Lpgat1|Mboat1|Selenoi|Mgll|Lpcat3|Pla1a|Mboat7|Agpat1|Osbpl8|Cds1|Pitpnm1|Csnk2b|Agpat4|Gpat4|Pitpnm2|Lclat1|Etnk1
REACTOME_GLYCOGEN_METABOLISM	0.337349	0.511577	0.128789	-0.457969	-1.10141	17	Phkg2|Phka2|Gaa|Gys1|Pgm1|Calm3
REACTOME_GLYCOSAMINOGLYCAN_METABOLISM	0.0286659	0.0922567	0.282013	0.553358	1.42002	109	Cd44|Has1|B4galt5|Has3|Vcan|B4galt1|Slc9a1|Has2|Sdc1|Sdc4|St3gal1|Hyal2|Ext1
REACTOME_GLYCOSPHINGOLIPID_BIOSYNTHESIS	0.344526	0.520248	0.0822055	0.547064	1.12032	19	B4galt5|Ugcg|B3gnt5|B4galnt1
REACTOME_GLYCOSPHINGOLIPID_CATABOLISM	0.991701	1	0.0287155	0.222233	0.481184	29	Arsi|Arsj|Gla|Asah2|M6pr
REACTOME_GLYCOSPHINGOLIPID_METABOLISM	0.566131	0.723117	0.0496901	0.395142	0.932422	48	B4galt5|Arsi|Arsj|Ugcg|Gla|B3gnt5|B4galnt1
REACTOME_GOLGI_ASSOCIATED_VESICLE_BIOGENESIS	0.0723764	0.178399	0.181383	0.585834	1.40008	54	Hspa8|Tpd52|Ap1g1|Fth1|Clint1|Cltc|Pum1|Rab5c|Arf1|Tgoln1|Picalm|Dtnbp1|Tfrc|Bloc1s4|Ap1s1|Acbd3
REACTOME_GOLGI_TO_ER_RETROGRADE_TRANSPORT	0.00491638	0.0244823	0.407018	0.588673	1.52453	123	Tubb6|Tuba1c|Tubb2a|Arf4|Tubb4b|Tuba4a|Bicd2|Arf3|Rab1a|Capzb|Rab6a|Tuba8|Kif5b|Tmed10|Nsf|Tmed9|Kif11|Arf5|Arf1|Dynll1|Kif4|Copb1|Rab18|Pafah1b2|Klc1|Arfgap2|Dynll2|Arcn1|Tubb2b|Surf4|Tuba1a|Galnt2|Tmed2|Kif23|Tuba1b|Copz1|Galnt1|Kdelr2|Sec22b|Capza2|Racgap1|Kif15|Rab3gap2|Zw10|Kif2a|Pafah1b1|Kif18b|Copb2|Dync1i2|Dync1li1
REACTOME_GPCR_LIGAND_BINDING	0.0042634	0.0222846	0.407018	0.533665	1.43506	228	Cxcl1|Cxcr2|Cxcl2|P2ry2|Fpr1|Fpr2|C5ar1|Ccl3|Ccl9|Calcb|Gpr35|S1pr3|Bdkrb2|Ccrl2|Ltb4r2|Ccl4|Ltb4r1|Cxcl3|Cxcl5|C5ar2|Anxa1|Bdkrb1|Ccl20|Gpr68|Gnb1|C3ar1|Ptgir|Ccr5|Ptafr|Apln|Ece1|P2ry10|Cxcl16|Htr7|Adgre5|Gpr4|Gpr132|S1pr1|Lpar5|Adm|Ccl6|Nts|Gng5
REACTOME_GPER1_SIGNALING	0.25419	0.428599	0.0968878	0.561466	1.19665	24	Itga5|Gnb1|Prkar1a|Gng5|Gng13|Itgb1|Gng12
REACTOME_GPVI_MEDIATED_ACTIVATION_CASCADE	0.0387701	0.112053	0.266351	0.675468	1.49882	33	Pik3r5|Syk|Pdpn|Lcp2|Lyn|Rhog|Rac1|Rhoa|Vav1|Ptpn11|Rac2|Pdpk1|Rhob
REACTOME_HATS_ACETYLATE_HISTONES	0.853994	0.933819	0.0357691	0.32503	0.707275	30	Brpf1|Rbbp7|Msl2|Ing5|Hcfc1|Hat1|Wdr5|Kansl2|Atf2|Kat6a
REACTOME_HDACS_DEACETYLATE_HISTONES	0.69018	0.833164	0.0457704	0.394132	0.852994	28	Rcor1|Gatad2a|Mbd3|Rbbp7|Rest|Ncor2|Kdm1a|Hdac1|Mta2
REACTOME_HDMS_DEMETHYLATE_HISTONES	0.516949	0.681559	0.0601186	0.462823	0.967216	21	Kdm6b|Arid5b|Kdm7a|Jmjd6|Riox2|Kdm1a|Kdm2a|Phf2|Kdm5a|Kdm2b
REACTOME_HDR_THROUGH_HOMOLOGOUS_RECOMBINATION_HRR	0.505682	0.677514	0.146416	-0.306867	-0.982702	57	Slx1b|Atm|Wrn|Rad51d|Rad50|Polk|Rpa2|Pold1|Xrcc2
REACTOME_HDR_THROUGH_SINGLE_STRAND_ANNEALING_SSA	0.665272	0.819909	0.105125	-0.29946	-0.884955	36	Rad9b|Atm|Wrn|Rad50|Rpa2
REACTOME_HEDGEHOG_LIGAND_BIOGENESIS	0.00420146	0.0222768	0.407018	0.680377	1.63636	58	Psme3|Psmd11|Psmd12|Psmd7|Psmc2|Psmc4|Psmd1|Psma3|Vcp|Psmd3|Psmc5|Psmd6|Psmd2|Psmb2|Psmb5|Psmb6|Psmd14|Syvn1|Psmc6|Psma2|Psme2|Psmd4|Psma1|Psmd13|Psma5|Psmb3|Psma4|Psmb7|Psme4|Psma6|Psma7|Psmc3
REACTOME_HEDGEHOG_OFF_STATE	0.0638298	0.163328	0.186433	0.52673	1.34243	99	Tubb6|Tuba1c|Psme3|Tubb2a|Psmd11|Tubb4b|Tuba4a|Csnk1a1|Psmd12|Psmd7|Psmc2|Psmc4|Prkar1a|Psmd1|Psma3|Psmd3|Psmc5|Psmd6|Psmd2|Psmb2|Psmb5|Psmb6|Tubb2b|Tuba1a|Tuba1b|Psmd14|Psmc6|Psma2|Psme2|Psmd4|Psma1|Psmd13|Psma5|Psmb3|Psma4|Psmb7|Psme4|Numb|Psma6|Gsk3b|Psma7
REACTOME_HEDGEHOG_ON_STATE	0.171329	0.330548	0.110122	0.498407	1.23509	78	Psme3|Psmd11|Smurf1|Csnk1a1|Psmd12|Psmd7|Psmc2|Psmc4|Psmd1|Psma3|Psmd3|Psmc5|Psmd6|Psmd2|Psmb2|Psmb5|Psmb6|Psmd14|Psmc6|Psma2|Psme2|Psmd4|Psma1|Psmd13|Psma5|Psmb3|Psma4|Psmb7|Psme4|Numb|Psma6|Cul3|Psma7|Psmc3
REACTOME_HEMOSTASIS	1.09625e-15	2.69312e-13	1.01754	0.65488	1.79063	491	Selp|Serpinb2|Cd44|Trem1|Serpine1|Plaur|Sell|Plek|Tubb6|Slc7a11|S100a10|Tagln2|Itgal|Itga3|Pik3r5|Sele|Maff|Srgn|Tuba1c|Ptpn1|Thbs1|Syk|Timp1|Gm5150|Ehd1|Ywhaz|Actg1|Mafk|Itga5|Fgr|Olr1|Ppp2r1b|Tubb2a|Wdr1|Vcl|Slc7a5|Nos3|Itga6|Cd177|Crk|Epcam|Pdpn|Kras|Sirpb1a|Plau|Tubb4b|Procr|Bcar1|Itgb2|Jmjd1c|Rcor1|Slc16a1|Rap1b|Slc16a3|Tuba4a|Anxa2|Lcp2|Jak2|Slc3a2|Apbb1ip|C1qbp|Sdc1|Gnb1|Sdc4|Itgax|Atp2b1|…
REACTOME_HEPARAN_SULFATE_HEPARIN_HS_GAG_METABOLISM	0.764706	0.875824	0.106323	-0.2737	-0.846446	45	Naglu|Gpc2|Slc35d2|Hs3st3a1|Hs3st3b1|Idua|Ndst3|Sgsh|Glb1l2|Hpse2|Hs3st6|Hs6st2|B4galt7|Gpc6|Sdc2|Hgsnat|Dcn|Gpc3|Xylt2|Hpse|B3gat3
REACTOME_HOMOLOGOUS_DNA_PAIRING_AND_STRAND_EXCHANGE	0.321429	0.494557	0.145516	-0.40144	-1.0762	26	Atm|Wrn|Rad51d|Rad50|Xrcc2|Palb2|Rad51c
REACTOME_HOMOLOGY_DIRECTED_REPAIR	0.822742	0.912601	0.0272372	0.306957	0.78399	100	Ppp4r2|Rnf4|Nsd2|Ube2n|Rbbp8|Ercc1|Pcna|Ppp4c|Clspn
REACTOME_HS_GAG_BIOSYNTHESIS	0.898045	0.9627	0.0340464	0.310895	0.662611	24	Sdc1|Sdc4|Ext1|Hs6st1|Ndst1
REACTOME_HS_GAG_DEGRADATION	0.795918	0.893689	0.0826646	-0.30707	-0.76846	21	Naglu|Gpc2|Idua|Sgsh|Glb1l2|Hpse2|Gpc6|Sdc2|Hgsnat|Gpc3|Hpse
REACTOME_HSF1_DEPENDENT_TRANSACTIVATION	0.00761986	0.0336278	0.407018	0.773332	1.64393	23	Hsp90aa1|Hspa8|Dnajb1|Hspa1a|Ptges3|Hspb8|Hspa1b|Hsf1|Hsp90ab1|Fkbp4|Cryab
REACTOME_HSP90_CHAPERONE_CYCLE_FOR_STEROID_HORMONE_RECEPTORS_SHR_IN_THE_PRESENCE_OF_LIGAND	0.000184207	0.00266197	0.518848	0.771181	1.81581	47	Tubb6|Tuba1c|Hsp90aa1|Tubb2a|Dnaja1|Hspa8|Dnajb1|Tubb4b|Tuba4a|Stip1|Hspa1a|Ptges3|Capzb|Hspa1b|Tuba8|Dnaja2|Dynll1|Hsp90ab1|Dynll2|Tubb2b|Tuba1a|Tuba1b|Fkbp4
REACTOME_HYALURONAN_METABOLISM	0.0130628	0.0514828	0.38073	0.795217	1.60329	17	Cd44|Has1|Has3|Slc9a1|Has2|Hyal2|Cemip
REACTOME_IKK_COMPLEX_RECRUITMENT_MEDIATED_BY_RIP1	0.28273	0.460825	0.0905429	0.550201	1.1696	23	Cd14|Ripk3|Ube2n|Ripk1|Chuk|Birc3|Ube2d3|Traf6|Ube2d2a
REACTOME_IMMUNOREGULATORY_INTERACTIONS_BETWEEN_A_LYMPHOID_AND_A_NON_LYMPHOID_CELL	1.23711e-05	0.000396412	0.593325	0.692818	1.77768	107	Trem1|Sell|Itgal|Icam1|Cd300lb|Pvr|Treml4|Ifitm3|Siglece|Itgb2|Treml2|Vcam1|Ifitm1|Cd300a|Cd40|Cxadr|Fcgr4|Pilra
REACTOME_INACTIVATION_OF_CSF3_G_CSF_SIGNALING	0.0194512	0.0692537	0.352488	0.789539	1.60898	18	Socs3|Syk|Csf3|Jak2|Hck|Lyn|Socs1|Eloc
REACTOME_INHIBITION_OF_THE_PROTEOLYTIC_ACTIVITY_OF_APC_C_REQUIRED_FOR_THE_ONSET_OF_ANAPHASE_BY_MITOTIC_SPINDLE_CHECKPOINT_COMPONENTS	0.330508	0.505363	0.0826646	0.531882	1.11154	21	Cdc27|Ube2c|Ube2s|Ube2e1|Bub3|Cdc20|Bub1b|Mad2l1
REACTOME_INITIAL_TRIGGERING_OF_COMPLEMENT	0.000393841	0.00462226	0.498493	-0.632338	-1.92942	43	C1qa|C1qc|Fcna|C4b|C2|Colec11|Cfd|C1ra|C1s2
REACTOME_INITIATION_OF_NUCLEAR_ENVELOPE_NE_REFORMATION	0.0206547	0.0718044	0.352488	0.779475	1.57155	17	Lmna|Kpnb1|Lmnb1|Emd|Ppp2ca|Banf1|Ppp2r2a|Cdk1|Ccnb1|Lbr|Ccnb2|Ppp2r1a
REACTOME_INOSITOL_PHOSPHATE_METABOLISM	0.411028	0.580321	0.0653834	0.445895	1.04122	45	Ippk|Itpkc|Ipmk|Inpp5a|Calm1|Itpkb|Plcg2|Synj1|Inpp5d|Itpk1|Ip6k3|Plcd1|Calm2
REACTOME_INSERTION_OF_TAIL_ANCHORED_PROTEINS_INTO_THE_ENDOPLASMIC_RETICULUM_MEMBRANE	0.0983103	0.229287	0.175204	0.704396	1.39441	15	Hmox1|Ube2j2|Emd|Vapa|Serp1
REACTOME_INSULIN_RECEPTOR_RECYCLING	0.20332	0.367271	0.110122	0.576446	1.24741	27	Ptpn1|Atp6v1h|Atp6v1b2|Atp6v0a2|Atp6v0c|Atp6v1a|Atp6v1d
REACTOME_INSULIN_RECEPTOR_SIGNALLING_CASCADE	0.0466266	0.126706	0.321776	-0.495637	-1.46578	38	Flt3l|Fgf9|Trib3|Fgf7|Them4|Pik3r2|Pik3r1|Fgf10|Pik3c3|Fgfr3
REACTOME_INTEGRATION_OF_ENERGY_METABOLISM	0.993998	1	0.0208547	0.227059	0.553824	64	Gnb1|Acsl4|Prkar1a|Gng5|Gnai1|Gng13|Gng12|Taldo1|Prkab2|Adipor2|Tkt|Gnai2
REACTOME_INTEGRIN_CELL_SURFACE_INTERACTIONS	0.000165376	0.00263333	0.518848	0.71406	1.76121	71	Cd44|Itgal|Itga3|Thbs1|Icam1|Itga5|Itga6|Itgb6|Itgb2|Itgax|Vcam1|Col18a1
REACTOME_INTEGRIN_SIGNALING	0.0361111	0.108187	0.282013	0.701403	1.50492	25	Ptpn1|Syk|Crk|Bcar1|Rap1b|Apbb1ip|Grb2|Pdpk1|Akt1|Itga2b|Itgb3|Ptk2|Fn1|Tln1|Rap1a
REACTOME_INTERCONVERSION_OF_NUCLEOTIDE_DI_AND_TRIPHOSPHATES	0.0963687	0.225472	0.168238	0.645532	1.37582	24	Ak2|Rrm2|Nme1|Txn1|Ak6|Glrx|Txnrd1|Nme2|Cmpk1|Tyms|Gsr
REACTOME_INTERFERON_ALPHA_BETA_SIGNALING	0.00370353	0.0200698	0.431708	0.815938	1.67094	19	Socs3|Ptpn1|Kpna1|Abce1|Kpnb1|Ptpn11|Irf9|Socs1
REACTOME_INTERFERON_GAMMA_SIGNALING	0.0109209	0.044715	0.38073	0.776991	1.59118	19	Socs3|Ptpn2|Jak2|Socs1|Ybx1|Ifngr1
REACTOME_INTERFERON_SIGNALING	1.36486e-05	0.000407388	0.593325	0.695778	1.79205	118	Socs3|Tubb6|Stat3|Tuba1c|Pde12|Ptpn1|Oasl1|Eif4a1|Ppp2r1b|Tubb2a|Kpna1|Hspa8|Eif4e|Ptpn2|Abce1|Kpnb1|Tubb4b|Tuba4a|Sphk1|Trim25|Jak2|Ube2n|Ppp2ca|Eif4g2|Hspa1a|Isg15|Hspa1b|Eif4g1|Tuba8|Trp53|Ptpn11|Arih1|Irf9|Eif4a3|Cdk1|Socs1|Eif4e2|Ybx1|Chuk|Tubb2b|Tuba1a|Ifngr1|Tuba1b|Flnb|Usp18|Dhx9|Ilf3|Ube2e1
REACTOME_INTERLEUKIN_1_FAMILY_SIGNALING	0.000156219	0.00263333	0.518848	0.666693	1.71461	115	Il1b|Stat3|Irak3|Psme3|Myd88|Nfkbia|Il1rl2|Nfkb2|Il18rap|Il1rl1|Il1r1|Psmd11|Rela|Il1rn|N4bp1|Nfkb1|Ube2n|Psmd12|Psmd7|Usp14|Nfkbib|Psmc2|Psmc4|Il33|Tollip|Psmd1|Psma3|Psmd3|Tnip2|Irak2|Fbxw11|Psmc5|Map3k7|Casp8|Psmd6|Psmd2|Psmb2|Chuk|Psmb5|Nlrc5|Tbk1|Psmb6
REACTOME_INTERLEUKIN_1_SIGNALING	0.000455131	0.00493282	0.498493	0.654621	1.67195	100	Il1b|Irak3|Psme3|Myd88|Nfkbia|Nfkb2|Il1r1|Psmd11|Rela|Il1rn|N4bp1|Nfkb1|Ube2n|Psmd12|Psmd7|Usp14|Nfkbib|Psmc2|Psmc4|Tollip|Psmd1|Psma3|Psmd3|Tnip2|Irak2|Fbxw11|Psmc5|Map3k7|Casp8|Psmd6|Psmd2|Psmb2|Chuk|Psmb5|Nlrc5|Psmb6|Peli1|Psmd14|Usp18|Psmc6|Psma2|Sqstm1|Psme2|Psmd4|Psma1|Psmd13|Psma5|Psmb3|Psma4
REACTOME_INTERLEUKIN_12_FAMILY_SIGNALING	0.198157	0.363287	0.118815	0.624299	1.23586	15	Stat3|Jak2|Crlf1
REACTOME_INTERLEUKIN_17_SIGNALING	0.000926792	0.00822946	0.477271	0.705537	1.68832	57	Dusp7|Dusp6|Map2k3|Ppp2r1b|Map2k4|Jun|Nod2|Atf1|Nfkb1|Rps6ka3|Ube2n|Ppp2ca|Mapkapk2|Fos|Tnip2|Irak2|Fbxw11|Map3k7|Chuk
REACTOME_INTERLEUKIN_2_FAMILY_SIGNALING	0.0423497	0.119129	0.257206	0.685897	1.49713	31	Stat3|Csf2rb2|Syk|Csf2rb|Ptk2b|Jak2|Grb2|Stat5a
REACTOME_INTERLEUKIN_20_FAMILY_SIGNALING	0.226667	0.390312	0.107554	0.601752	1.2107	16	Stat3|Jak2|Il24|Ptpn11|Stat5a
REACTOME_INTERLEUKIN_3_INTERLEUKIN_5_AND_GM_CSF_SIGNALING	0.0118112	0.0475674	0.38073	0.709972	1.62158	38	Csf2rb2|Syk|Csf2rb|Ywhaz|Crk|Jak2|Hck|Lyn|Vav1|Cbl|Ptpn11|Grb2|Stat5a
REACTOME_INTERLEUKIN_6_FAMILY_SIGNALING	0.00160175	0.0113112	0.45506	0.843101	1.74362	20	Osmr|Socs3|Il6|Osm|Stat3|Clcf1|Jak2|Crlf1|Cbl|Ptpn11|Il11
REACTOME_INTERLEUKIN_RECEPTOR_SHC_SIGNALING	0.210219	0.373329	0.111463	0.60087	1.2305	19	Csf2rb2|Csf2rb|Jak2|Grb2
REACTOME_INTRA_GOLGI_AND_RETROGRADE_GOLGI_TO_ER_TRAFFIC	0.0135508	0.052841	0.38073	0.531585	1.41261	177	Tubb6|Tuba1c|Gcc1|Tubb2a|Arf4|Tubb4b|Tuba4a|Bicd2|Cyth4|Arf3|Rab1a|Capzb|Rab6a|Ykt6|Cyth3|Tuba8|Kif5b|Tmed10|Nsf|Tmed9|Vamp3|Kif11|Arf5|Arf1|Dynll1|Trip11|Tgoln1|Kif4|Copb1|Cyth2|Rab18|Pafah1b2|Klc1|Arfgap2|Dynll2|Usp6nl|Arcn1|Tubb2b|Surf4|Tuba1a|Galnt2|Tmed2|Kif23|Tuba1b|Copz1|Cog3|Cyth1|Galnt1|Kdelr2|Sec22b|Capza2|Racgap1|Arl1|Kif15|Rab3gap2|Zw10|Kif2a|Pafah1b1|M6pr|Kif18b|Snap29|Copb2|Dync1i2|…
REACTOME_INTRA_GOLGI_TRAFFIC	0.713342	0.843873	0.0421619	0.367515	0.822921	34	Cyth4|Ykt6|Cyth3|Nsf|Arf1|Trip11|Cyth2|Cog3|Cyth1|Snap29|Ric1|Napa
REACTOME_INTRACELLULAR_SIGNALING_BY_SECOND_MESSENGERS	0.0124928	0.0500392	0.38073	0.508426	1.37144	236	Hbegf|Nr4a1|Psme3|Myd88|Epgn|Ereg|Il1rl1|Ppp2r1b|Psmd11|Ier3|Cd80|Cdkn1a|Nrg1|Areg|Met|Sgk1|Mdm2|Rraga|Psmd12|Psmd7|Ppp2ca|Cd86|Rhog|Rheb|Tgfa|Psmc2|Psmc4|Rac1|Gatad2a|Prkar1a|Mbd3|Vav1|Il33|Psmd1|Psma3|Ptpn11|Grb2|Rac2|Rps6kb2|Tnks2|Prkcg|Psmd3|Rbbp7|Psmc5|Kitl|Icos|Akt2|Psmd6|Psmd2|Psmb2|Chuk|Psmb5|Pdpk1|Psmb6|Calm1|Fgf23|Psmd14|Akt1|Psmc6|Fgf1|Trim27|Psma2|Csnk2b|Ppp2cb|Egfr|Psme2|Pik3ap1|Psmd…
REACTOME_INTRAFLAGELLAR_TRANSPORT	0.310742	0.48214	0.0806388	0.495318	1.13279	40	Tubb6|Tuba1c|Tubb2a|Tubb4b|Tuba4a|Tnpo1|Dynll1|Trip11|Dynll2|Tubb2b|Tuba1a|Tuba1b
REACTOME_INTRINSIC_PATHWAY_FOR_APOPTOSIS	0.0642674	0.163328	0.199915	0.626302	1.42825	37	Sfn|Ywhag|Ywhaz|Pmaip1|Ywhah|Ywhae|Bcl2l11|Cycs|Ywhab|Gsdme|Dynll1|Casp8|Dynll2
REACTOME_INWARDLY_RECTIFYING_K_CHANNELS	0.216312	0.378675	0.179782	-0.449471	-1.1916	25	Kcnj8|Kcnj2|Gng11|Abcc9|Kcnj15|Kcnj16|Gng2
REACTOME_ION_CHANNEL_TRANSPORT	0.380952	0.551286	0.0609039	0.405925	1.07032	150	Trpm2|Atp1a3|Stom|Atp10d|Ripk3|Sgk1|Atp1a1|Atp2b1|Ripk1|Atp8b1|Trpv3|Atp2a2|Ano6|Mcoln2|Atp6v1h|Atp6v1b2|Atp8b4|Atp6v0a2|Trpv2|Atp11b|Atp11a|Calm1
REACTOME_ION_HOMEOSTASIS	0.818955	0.910362	0.0317813	0.317816	0.757866	52	Atp1a3|Atp1a1|Atp2b1|Atp2a2
REACTOME_ION_TRANSPORT_BY_P_TYPE_ATPASES	0.476306	0.648868	0.0568864	0.419998	1.00153	52	Atp1a3|Atp10d|Atp1a1|Atp2b1|Atp8b1|Atp2a2|Atp8b4|Atp11b|Atp11a|Calm1|Atp9b|Atp10b|Atp13a4|Atp13a1|Camk2d|Calm2|Atp1b3|Atp10a|Atp12a
REACTOME_IRON_UPTAKE_AND_TRANSPORT	0.210207	0.373329	0.0999277	0.51103	1.21395	51	Hmox1|Flvcr1|Fth1|Lcn2|Atp6v1h|Cand1|Atp6v1b2|Atp6v0a2|Slc11a2|Tfrc|Steap4|Atp6v0c|Fbxl5|Atp6v1a|Atp6v1d
REACTOME_IRS_MEDIATED_SIGNALLING	0.0309231	0.09698	0.352488	-0.52803	-1.5186	33	Flt3l|Fgf9|Trib3|Fgf7|Them4|Pik3r2|Pik3r1|Fgf10|Pik3c3|Fgfr3
REACTOME_ISG15_ANTIVIRAL_MECHANISM	0.0264095	0.086049	0.352488	0.709952	1.53631	27	Eif4a1|Eif4e|Trim25|Ube2n|Eif4g2|Isg15|Eif4g1|Arih1|Eif4a3|Eif4e2|Flnb|Usp18|Ube2e1
REACTOME_JNK_C_JUN_KINASES_PHOSPHORYLATION_AND_ACTIVATION_MEDIATED_BY_ACTIVATED_HUMAN_TAK1	0.356241	0.528269	0.0782955	0.518962	1.09617	22	Map2k4|Nod2|Ube2n|Irak2|Map3k7
REACTOME_KEAP1_NFE2L2_PATHWAY	0.00636395	0.029685	0.407018	0.637296	1.57851	74	Srxn1|Bach1|Psme3|Mafk|Psmd11|Nploc4|Psmd12|Psmd7|Nfe2l2|Psmc2|Psmc4|Psmd1|Psma3|Vcp|Psmd3|Psmc5|Prdx1|Akt2|Psmd6|Psmd2|Psmb2|Psmb5|Psmb6|Psmd14|Akt1|Psmc6|Psma2|Sqstm1|Psme2|Psmd4|Psma1|Psmd13|Psma5|Psmb3|Psma4|Psmb7|Psme4|Psma6|Cul3|Gsk3b|Psma7|Mul1
REACTOME_KERATAN_SULFATE_BIOSYNTHESIS	0.231944	0.397542	0.10208	0.563644	1.20935	25	B4galt5|B4galt1|St3gal1
REACTOME_KERATAN_SULFATE_KERATIN_METABOLISM	0.352624	0.525996	0.0766747	0.49367	1.08914	32	B4galt5|B4galt1|St3gal1
REACTOME_KERATINIZATION	0.000747132	0.00721033	0.477271	0.60948	1.61275	160	Krt16|Krt6a|Stfa2l1|Dsg3|Krt6b|Gm5478|Tgm1|Pkp4|Evpl|Krt5|Stfa2|Pkp3|Jup|Krt14|Klk13|Krt79|Kazn|Dsg2|Krt1|Krt10|Dsc2|Pkp1|Krt2|Krtap4-8|Krt17|Krtap4-7|Krtap6-5|Spink6|Dsp|Rptn|Gm45337|Gm10318|Cdsn|Krtap4-2|Klk8|Krt83|Krtap4-9|Dsc1|Gm11567|Krt74|Krtap11-1|Krt34|Gm9736|Krtap9-1|Gm3285|Krtap3-1|Krtap9-3|Krt81|Casp14|Gm10024|Krtap4-16|Gm11559|Krt84|Krtap16-1|Krtap5-4|Krt39|Gm11568|Krt18|Gm11563|Dsc3|…
REACTOME_KINESINS	0.0656136	0.166176	0.191892	0.591044	1.40941	52	Tubb6|Tuba1c|Tubb2a|Tubb4b|Tuba4a|Tuba8|Kif5b|Kif11|Kif4|Klc1|Tubb2b|Tuba1a|Kif23|Tuba1b|Racgap1|Kif15|Kif2a|Kif18b
REACTOME_L1CAM_INTERACTIONS	0.00116135	0.00913885	0.45506	0.695435	1.69625	64	Tubb6|Ezr|Tuba1c|Actg1|Itga5|Tubb2a|Msn|Tubb4b|Tuba4a|Actb|Cltc|Rac1|Lypla2|Tuba8|Sdcbp|Kif4|Tubb2b|Tuba1a|Ap2m1|Tuba1b|Itgb1|Itgav|Csnk2b|Egfr|Ap2s1|Itga2b|Sh3gl2|Itgb3|Numb|Map2k1
REACTOME_LAGGING_STRAND_SYNTHESIS	0.941176	0.98531	0.0718276	-0.266541	-0.651735	20	Rpa2|Pold1|Pola2|Rpa1|Prim1|Rfc2|Rfc1|Rfc3|Rpa3|Pold4
REACTOME_LAMININ_INTERACTIONS	0.115207	0.254172	0.160801	0.689733	1.36539	15	Itga3|Itga6|Itgb4|Itgb1
REACTOME_LDL_CLEARANCE	0.179259	0.34138	0.123257	0.624704	1.25688	16	Ldlr|Cltc|Soat1|Ldlrap1|Ap2m1|Ap2s1
REACTOME_LYSOSOME_VESICLE_BIOGENESIS	0.418573	0.583398	0.0679923	0.474275	1.04635	32	Hspa8|Ap1g1|Cltc|Cltb|Arf1|Ap1s1|M6pr|Sh3gl2|Chmp2a|Ap1b1
REACTOME_M_PHASE	2.56905e-06	0.000126226	0.627257	0.589591	1.61122	327	Tubb6|Lmna|Nup98|Tuba1c|Psme3|Ywhag|Hsp90aa1|Nup153|Ran|Ppp2r1b|Tubb2a|Psmd11|Rcc1|Ndel1|Ahctf1|Kpnb1|Ywhae|Rangap1|Tubb4b|Nup62|Tuba4a|Lmnb1|Mapre1|Nup54|Psmd12|Emd|Psmd7|Ranbp2|Ppp2ca|Pom121|Rab1a|Nup50|Csnk1d|Psmc2|Psmc4|Ist1|Gorasp2|Banf1|Ppp2r2a|Set|Cdc27|Ube2c|Clip1|Tuba8|Psmd1|Ube2s|Zwint|Psma3|Blzf1|Cdk1|Psmd3|Nup160|Cdca8|Nudc|Dynll1|Tubb5|Psmc5|Ncapg|Seh1l|Cdca5|Rcc2|Psmd6|Psmd2|Ctdnep1…
REACTOME_MACROAUTOPHAGY	0.102063	0.234264	0.142057	0.491944	1.27401	121	Tubb6|Tuba1c|Arl13b|Tubb2a|Tubb4b|Tuba4a|Ube2n|Rraga|Pgam5|Tomm40|Rheb|Atg3|Tuba8|Tomm5|Ube2l3|Wdr45b|Dynll1|Tomm70a|Dynll2|Tomm22|Tbk1|Tubb2b|Chmp4b|Tuba1a|Vim|Tuba1b|Mfn1|Prkab1|Csnk2b|Ube2d3|Prkab2|Pex5|Sqstm1|Atg7|Lamtor3|Atg16l1|Rragc|Dync1i2|Vdac2|Dync1li1|Ube2d2a|Vdac1
REACTOME_MAJOR_PATHWAY_OF_RRNA_PROCESSING_IN_THE_NUCLEOLUS_AND_CYTOSOL	3.51812e-15	6.48213e-13	1.00732	0.779128	2.07015	174	Wdr43|Gnl3|Ddx21|Nop58|Tsr1|Bysl|Fbl|Nop56|Heatr1|Utp4|Mphosph10|Nol9|Utp15|Nop14|Wdr75|Ncl|Pno1|Isg20l2|Utp18|Noc4l|Ftsj3|Nol11|Snu13|Rrp9|Nip7|Dis3|Wdr46|Nol6|Wdr36|Krr1|Pwp2|Riok2|Dcaf13|Utp20|Imp4|Utp25|Bop1|Utp3|Csnk1d|Ebna1bp2|Exosc1|Wdr12|Nob1|Rps10|Rpp38|Dhx37|Ltv1|Rcl1|Senp3|Riok1|Wdr18|Mtrex|Wdr3|Tbl3|Exosc3|Utp14a|Bms1|Utp14b|Riok3|Tex10|Mphosph6|Pes1|Pdcd11|Rpl13a|Pelp1
REACTOME_MAP2K_AND_MAPK_ACTIVATION	0.0437018	0.121773	0.245042	0.648303	1.47843	37	Actg1|Vcl|Kras|Rap1b|Apbb1ip|Actb|Iqgap1|Pebp1|Ywhab|Hras|Cnksr1|Braf|Mark3|Lamtor3|Itga2b|Itgb3|Map2k1|Map2k2|Fn1|Tln1|Rap1a|Mapk1
REACTOME_MAPK_FAMILY_SIGNALING_CASCADES	6.69282e-05	0.00140932	0.538434	0.574717	1.56382	274	Hbegf|Dusp7|Il6|Dusp6|Ralgds|Mapk6|Psme3|Csf2rb2|Epgn|Ereg|Csf2rb|Actg1|Ppp2r1b|Psmd11|Vcl|Dusp5|Dnajb1|Nrg1|Dusp2|Kras|Areg|Rap1b|Met|Jak2|Apbb1ip|Shoc2|Psmd12|Psmd7|Ppp2ca|Dusp1|Rasa2|Abhd17c|Actb|Dusp16|Tgfa|Psmc2|Psmc4|Map3k11|Rac1|Iqgap1|Pak2|Psmd1|Psma3|Ptpn11|Grb2|Pebp1|Ywhab|Hras|Cdk1|Psmd3|Dusp10|Etv4|Psmc5|Kitl|Psmd6|Psmd2|Psmb2|Psmb5|Cnksr1|Ppp5c|Psmb6|Calm1|Spred1|Fgf23|Psmd14|Gdnf|Fn…
REACTOME_MAPK_TARGETS_NUCLEAR_EVENTS_MEDIATED_BY_MAP_KINASES	0.000161663	0.00263333	0.518848	0.826779	1.78934	28	Dusp7|Dusp6|Ppp2r1b|Jun|Atf1|Rps6ka3|Ppp2ca|Mapkapk2|Fos
REACTOME_MAPK6_MAPK4_SIGNALING	0.022731	0.077559	0.352488	0.613412	1.50924	70	Mapk6|Psme3|Psmd11|Dnajb1|Psmd12|Psmd7|Psmc2|Psmc4|Rac1|Pak2|Psmd1|Psma3|Cdk1|Psmd3|Etv4|Psmc5|Psmd6|Psmd2|Psmb2|Psmb5|Psmb6|Psmd14|Psmc6|Psma2|Psme2|Psmd4|Psma1|Psmd13|Psma5|Psmb3|Psma4|Psmb7|Psme4|Psma6|Cdc42|Cdc42ep2|Psma7|Psmc3|Hspb1
REACTOME_MATURATION_OF_TCA_ENZYMES_AND_REGULATION_OF_TCA_CYCLE	0.0918526	0.21767	0.287805	-0.592559	-1.42945	18	Sirt3|Idh2|Sdhaf4|Lyrm4
REACTOME_MET_ACTIVATES_PTK2_SIGNALING	0.164964	0.324208	0.128143	0.627872	1.2858	19	Itga3|Met|Itgb1|Ptk2|Fn1|Col5a3
REACTOME_MET_PROMOTES_CELL_MOTILITY	0.0606061	0.157833	0.213928	0.660908	1.43816	30	Itga3|Crk|Tns4|Rap1b|Met|Rac1|Grb2
REACTOME_METABOLISM_OF_AMINO_ACIDS_AND_DERIVATIVES	0.0668058	0.166901	0.175204	0.477908	1.27563	202	Odc1|Hdc|Azin1|Psme3|Smox|Srm|Psmd11|Slc7a5|Amd1|Asns|Slc3a2|Serinc2|Psmd12|Sat1|Psmd7|Duox1|Psmc2|Psmc4|Arg2|Sephs2|Dlst|Psmd1|Psma3|Txn2|Sms|Txnrd1|Psmd3|Psmc5|Psmd6|Psmd2|Psmb2|Psmb5|Ado|Psmb6|Dld|Psat1|Phgdh|Mtrr|Slc25a13|Psmd14|Psmc6|Tph1|Got2|Psma2|Gadl1|Shmt1|Psme2|Psmd4|Ogdh|Psma1|Slc36a4|Psmd13|Psma5|Enoph1|Psmb3|Psma4|Psmb7|Psme4|Aldh9a1|Gls|Psma6
REACTOME_METABOLISM_OF_CARBOHYDRATES	0.112025	0.248076	0.130777	0.453391	1.22071	233	Cd44|Has1|B4galt5|Hk2|Nup98|Has3|Nup153|Hk3|Pgm2|Nup62|Vcan|Nup54|B4galt1|Slc9a1|Has2|Pgam1|Sdc1|Pfkp|Sdc4|Ranbp2|Pom121|St3gal1|Nup50|Pgd|Hyal2|Ext1|Pfkfb3
REACTOME_METABOLISM_OF_COFACTORS	0.419444	0.583398	0.0694481	0.481833	1.03382	25	Hsp90aa1|Nos3|Gch1|Pdss1|Coq8b|Calm1|Akt1
REACTOME_METABOLISM_OF_FAT_SOLUBLE_VITAMINS	0.353994	0.525996	0.0776799	0.502397	1.09323	30	Rbp2|Sdc1|Sdc4|Lrp8|Rbp1
REACTOME_METABOLISM_OF_FOLATE_AND_PTERINES	0.656716	0.812081	0.0515309	0.432436	0.87186	17	Mthfd2|Fpgs|Slc19a1|Shmt1|Shmt2
REACTOME_METABOLISM_OF_NITRIC_OXIDE_NOS3_ACTIVATION_AND_REGULATION	0.227343	0.390563	0.109684	0.612688	1.21287	15	Hsp90aa1|Nos3|Ddah1|Zdhhc21|Cav1|Calm1|Akt1
REACTOME_METABOLISM_OF_NUCLEOTIDES	0.353687	0.525996	0.0686326	0.437948	1.09059	81	Ak2|Uck2|Rrm2|Nme1|Txn1|Ak6|Gda|Upp1|Glrx|Ppat|Samhd1|Gmps|Cad|Txnrd1|Nme2|Entpd1|Aprt|Entpd7|Cmpk1|Tyms|Pfas|Xdh|Nudt5|Impdh2|Adsl|Gsr
REACTOME_METABOLISM_OF_POLYAMINES	0.000399406	0.00462226	0.498493	0.73234	1.74694	55	Odc1|Azin1|Psme3|Smox|Srm|Psmd11|Amd1|Psmd12|Sat1|Psmd7|Psmc2|Psmc4|Psmd1|Psma3|Sms|Psmd3|Psmc5|Psmd6|Psmd2|Psmb2|Psmb5|Psmb6|Psmd14|Psmc6|Psma2|Psme2|Psmd4|Psma1|Psmd13|Psma5|Psmb3|Psma4|Psmb7|Psme4|Psma6
REACTOME_METABOLISM_OF_PORPHYRINS	0.544444	0.706436	0.0568864	0.444018	0.95268	25	Hmox1|Flvcr1|Cox10
REACTOME_METABOLISM_OF_STEROID_HORMONES	0.765306	0.875824	0.0847985	-0.313024	-0.78336	21	Hsd11b1|Fdxr|Hsd17b11
REACTOME_METABOLISM_OF_STEROIDS	0.286848	0.462597	0.0785029	0.451415	1.13751	88	Ran|Srebf2|Hmgcr|Kpnb1|Vdr|Ch25h|Sqle|Akr1b8|Cyp51|Idi1|Hsd17b12|Hmgcs1|Nsdhl|Hsd17b7|Sc5d|Ebp|Stard4|Dhcr24|Msmo1|Arv1|Osbpl3|Lbr
REACTOME_METABOLISM_OF_VITAMINS_AND_COFACTORS	0.512118	0.678833	0.0469759	0.374373	0.990777	165	Ptgs2|Hsp90aa1|Rbp2|Mthfd2|Nos3|Slc19a2|Slc2a3|Sdc1|Sdc4|Gch1|Lrp8|Slc5a8|Pdss1|Rbp1|Gsto1|Acacb|Fpgs|Ldlrap1|Coq8b|Calm1|Slc19a3|Mtrr|Slc19a1|Akt1|Pcca|Aasdhppt|Nadk|Bst1|Shmt1|Vkorc1l1|Mmadhc|Slc23a2|Slc52a3|Acp5|Pank1|Rfk|Mocs3|Shmt2
REACTOME_METABOLISM_OF_WATER_SOLUBLE_VITAMINS_AND_COFACTORS	0.697802	0.838217	0.034641	0.338296	0.869376	110	Ptgs2|Mthfd2|Slc19a2|Slc2a3|Slc5a8|Gsto1|Acacb|Fpgs|Ldlrap1|Slc19a3|Mtrr|Slc19a1|Pcca|Aasdhppt|Nadk|Bst1|Shmt1|Mmadhc|Slc23a2|Slc52a3|Acp5|Pank1|Rfk|Mocs3|Shmt2
REACTOME_METAL_ION_SLC_TRANSPORTERS	0.20208	0.366175	0.11524	0.606708	1.23639	18	Slc39a14|Slc11a1|Slc39a2|Slc30a1|Slc41a2|Slc39a1|Slc11a2|Slc41a1|Slc31a1
REACTOME_METALLOPROTEASE_DUBS	0.116379	0.255272	0.154191	0.652383	1.34919	20	Nlrp3|Stam|Psmd14|Stambpl1|Brcc3|Ubb
REACTOME_MHC_CLASS_II_ANTIGEN_PRESENTATION	0.038674	0.112053	0.24134	0.544991	1.39838	107	Tubb6|Tuba1c|Tubb2a|Tubb4b|Tuba4a|Ap1g1|Sec24a|Cltc|Capzb|Rab7|Tuba8|Kif5b|Sec24b|Kif11|Arf1|Dynll1|Kif4|Klc1|Dynll2|Tubb2b|Tuba1a|Ap1s1|Ap2m1|Kif23|Tuba1b|Sec24c|Ctse|Capza2|Sec24d|Racgap1|Ap2s1|Kif15|Kif2a|Canx|Sh3gl2|Sar1b|Dync1i2|Dync1li1|Sec31a
REACTOME_MISCELLANEOUS_TRANSPORT_AND_BINDING_EVENTS	0.397989	0.5667	0.0738053	0.521474	1.07846	20	Lrrc8d|Lrrc8b|Nipa2|Lrrc8c|Nipal4|Lrrc8e|Lrrc8a|Nipal1
REACTOME_MISMATCH_REPAIR	0.304843	0.47802	0.132147	-0.489805	-1.13207	15	Msh2|Pms2|Msh3|Rpa2|Pold1
REACTOME_MITF_M_DEPENDENT_GENE_EXPRESSION	0.923547	0.978479	0.0694481	-0.273182	-0.634786	16	Myrip|Mitf|Sytl2|Lef1|Sin3a|Tcf7l2|Usf1
REACTOME_MITF_M_REGULATED_MELANOCYTE_DEVELOPMENT	0.760929	0.87551	0.0407404	0.365158	0.797044	31	Eef1e1|Tcf7|Aimp2|Kitl|Sirt1|Hdac1|Gsk3b
REACTOME_MITOCHONDRIAL_CALCIUM_ION_TRANSPORT	0.174815	0.335517	0.125033	0.631119	1.26978	16	Pmpca|Afg3l2|Stoml2|Phb2|Mcub|Maip1|Yme1l1|Mcu|Smdt1
REACTOME_MITOCHONDRIAL_FATTY_ACID_BETA_OXIDATION	0.221277	0.384932	0.195789	-0.39642	-1.15735	35	Them4|Acads|Acot2|Mmaa|Mmut|Acad10|Mcee|Acot11|Eci1|Echs1|Mcat
REACTOME_MITOCHONDRIAL_PROTEIN_DEGRADATION	0.557261	0.716756	0.0483118	0.383877	0.949044	72	Hspd1|Mrpl12|Acot5|Hspa9|Arg2|Pmpca|Mdh2|Afg3l2|Cox5a|Slc25a5|Uqcrq|Mrps10|Dld|Cs|Idh3a|Clpp|Mrps2|Ogdh|Oxct1|Shmt2|Ldhd|Bdh1
REACTOME_MITOCHONDRIAL_TRANSLATION	0.294785	0.469267	0.0770737	0.448709	1.13069	88	Mrpl12|Mrpl20|Mrpl17|Mrps18b|Ptcd3|Mrps10|Mrpl52|Mrps7|Gfm1|Mrps22|Mrpl35|Mrpl19|Mrps2|Mrpl50|Mrpl47|Mrpl21|Mrps25|Mrpl54|Mrpl36|Mrpl41|Mrps14|Mrps21|Mrpl38|Mrpl57|Mrpl3|Mrpl37|Mrpl18|Mrps30|Mrpl16|Mrps5|Mrpl51|Mrpl45|Mrps18a|Mrps36
REACTOME_MITOPHAGY	0.115533	0.254172	0.145516	0.580009	1.32474	38	Ube2n|Pgam5|Tomm40|Tomm5|Ube2l3|Tomm70a|Tomm22|Tbk1|Mfn1|Csnk2b|Ube2d3|Sqstm1|Vdac2|Ube2d2a|Vdac1|Csnk2a2|Mterf3
REACTOME_MITOTIC_G1_PHASE_AND_G1_S_TRANSITION	0.0368764	0.109272	0.245042	0.525238	1.36841	128	Psme3|Ppp2r1b|Psmd11|Cdkn1a|Wee1|Jak2|E2f4|Cdk6|Psmd12|Psmd7|Tfdp1|Ppp2ca|Lyn|Ccnd1|Psmc2|Psmc4|Dyrk1a|E2f3|Ppp2r2a|Psmd1|Psma3|Dbf4|Psmd3|Psmc5|Akt2|Psmd6|Psmd2|Psmb2|Psmb5|Lin54|Psmb6|E2f5|Psmd14|Akt1|Psmc6|Psma2|Ppp2cb|Psme2|Psmd4|Psma1|Cdc25a|Ccna2|Psmd13|Psma5|Psmb3|Psma4|Psmb7|Hdac1|Ppp2r1a|Psma6|Psma7|Orc2|Psmc3|Mcm10|Cdk4
REACTOME_MITOTIC_G2_G2_M_PHASES	0.0021911	0.0133458	0.431708	0.569738	1.51285	173	Tubb6|Tuba1c|Psme3|Ywhag|Hsp90aa1|Ppp2r1b|Tubb2a|Psmd11|Cdkn1a|Ywhae|Tubb4b|Tuba4a|Mapre1|Wee1|Psmd12|Psmd7|Ppp2ca|Phlda1|Csnk1d|Psmc2|Psmc4|E2f3|Ppp2r2a|Tuba8|Trp53|Psmd1|Foxm1|Psma3|Cdk1|Psmd3|Dynll1|Tubb5|Hsp90ab1|Fbxw11|Psmc5|Psmd6|Psmd2|Psmb2|Psmb5|Cdk11b|Ccnb1|Hmmr|Psmb6|Tubb2b|Tuba1a|Tuba1b|Psmd14|Psmc6|Psma2|Rab8a|Ppp2cb|Psme2|Haus2|Psmd4|Psma1|Cdc25a|Ccna2|Psmd13|Psma5|Gtse1|Psmb3|Psma4|…
REACTOME_MITOTIC_METAPHASE_AND_ANAPHASE	2.46138e-08	2.0156e-06	0.733762	0.675827	1.81511	217	Tubb6|Lmna|Nup98|Tuba1c|Psme3|Ran|Ppp2r1b|Tubb2a|Psmd11|Rcc1|Ndel1|Ahctf1|Kpnb1|Rangap1|Tubb4b|Tuba4a|Lmnb1|Mapre1|Psmd12|Emd|Psmd7|Ranbp2|Ppp2ca|Pom121|Psmc2|Psmc4|Ist1|Banf1|Ppp2r2a|Cdc27|Ube2c|Clip1|Tuba8|Psmd1|Ube2s|Zwint|Psma3|Cdk1|Psmd3|Nup160|Cdca8|Nudc|Dynll1|Psmc5|Seh1l|Cdca5|Rcc2|Psmd6|Psmd2|Psmb2|Psmb5|Dynll2|Ccnb1|Nup205|Psmb6|Tubb2b|Cenpt|Chmp4b|Tuba1a|Nuf2|Smc1a|Nup188|Tuba1b|Psmd14…
REACTOME_MITOTIC_PROMETAPHASE	0.0141478	0.0545769	0.38073	0.522231	1.39328	186	Tubb6|Nup98|Tuba1c|Ywhag|Hsp90aa1|Ppp2r1b|Tubb2a|Ndel1|Ahctf1|Ywhae|Rangap1|Tubb4b|Tuba4a|Mapre1|Ranbp2|Ppp2ca|Csnk1d|Clip1|Tuba8|Zwint|Cdk1|Nup160|Cdca8|Nudc|Dynll1|Tubb5|Ncapg|Seh1l|Cdca5|Rcc2|Dynll2|Ccnb1|Tubb2b|Cenpt|Tuba1a|Nuf2|Smc1a|Tuba1b|Csnk2b|Bub1|Ppp2cb|Ska1|Haus2|Zw10|Kif2a|Bub3|Pafah1b1|Ccnb2|Wapl|Cdc20|Bub1b|Smc2|Ppp2r1a|Cenpa|Nek2|Dync1i2|Dync1li1|Incenp|Plk1|Cenpc1|Nup107|Ncaph|Er…
REACTOME_MITOTIC_PROPHASE	0.000953866	0.00836904	0.477271	0.699338	1.71895	68	Lmna|Nup98|Nup153|Nup62|Lmnb1|Nup54|Emd|Ranbp2|Pom121|Rab1a|Nup50|Gorasp2|Banf1|Set|Blzf1|Cdk1|Nup160|Seh1l|Ctdnep1|Ccnb1|Nup205|Nup188|H3f3b|Rae1|Nup93|Ncapg2|Ccnb2|Arpp19|Smc2|Plk1|Nup107
REACTOME_MITOTIC_SPINDLE_CHECKPOINT	0.00471897	0.023659	0.407018	0.608422	1.56132	109	Nup98|Ppp2r1b|Ndel1|Ahctf1|Rangap1|Mapre1|Ranbp2|Ppp2ca|Cdc27|Ube2c|Clip1|Ube2s|Zwint|Nup160|Cdca8|Nudc|Dynll1|Seh1l|Rcc2|Dynll2|Cenpt|Nuf2|Ube2e1|Bub1|Ppp2cb|Ska1|Zw10|Kif2a|Bub3|Pafah1b1|Cdc20|Bub1b|Ppp2r1a|Cenpa|Dync1i2|Dync1li1|Incenp|Plk1|Cenpc1|Nup107|Ercc6l|Mad2l1|Taok1|Spc25|Kif2c|Sec13|Clasp2
REACTOME_MOLECULES_ASSOCIATED_WITH_ELASTIC_FIBRES	0.893443	0.960807	0.0332359	0.309359	0.675251	31	Emilin2|Itgb6|Bmp2|Tgfb1|Itgb1|Itgav
REACTOME_MRNA_CAPPING	0.0829876	0.20119	0.181383	0.646016	1.39813	28	Gtf2f2|Polr2d|Ncbp1|Gtf2f1|Ercc3|Gtf2h1|Polr2l|Rngtt|Supt5
REACTOME_MRNA_SPLICING	3.08277e-07	1.89333e-05	0.674963	0.667653	1.78121	192	Sde2|Tcerg1|Hspa8|Pcbp1|Gtf2f2|Sf1|Hnrnpc|Ptbp1|U2af2|Snu13|Hnrnpa3|Hnrnpf|Alyref|Snrpd1|Gpkow|U2af1|Srsf2|Srsf7|Sf3a2|Snrpa1|Snrnp40|Tra2b|Polr2d|Ncbp1|Sf3b4|Hnrnpa1|Snrpd3|Sf3a1|Lsm4|Sf3b3|Zrsr2|Lsm2|Smndc1|Hnrnpa2b1|Snrpf|Mtrex|Aqr|Hnrnpk|Ddx5|Srsf9|Gtf2f1|Rbm17|Eif4a3|Wbp11|Prpf40a|Srsf3|Hnrnpd|Ddx46|Usp39|Hnrnph2|Srrm1|Hnrnph1|Rbm8a|Hnrnpl|Ybx1|Magoh|Isy1|Phf5a|Polr2l|Cherp|Eftud2|Snrpb|Dhx1…
REACTOME_MRNA_SPLICING_MINOR_PATHWAY	0.0191893	0.068988	0.352488	0.669386	1.57612	47	Gtf2f2|Snrpd1|Srsf2|Srsf7|Snrnp40|Polr2d|Ncbp1|Sf3b4|Snrpd3|Sf3b3|Zrsr2|Snrpf|Gtf2f1|Ybx1|Polr2l|Eftud2|Snrpb|Snrpg|Sf3b1|Txnl4a|Prpf8|Snrpd2|Polr2c|Ddx23|Snrnp35|Srsf1|Ddx42|Snrpe|Sf3b5
REACTOME_MTOR_SIGNALLING	0.41519	0.582847	0.0653834	0.45111	1.0389	41	Eif4e|Rraga|Rheb|Fkbp1a|Eif4g1|Ywhab|Rps6kb1|Akt2|Cab39|Akt1|Prkab1|Prkab2|Lamtor3|Rragc
REACTOME_MTORC1_MEDIATED_SIGNALLING	0.310056	0.48214	0.0855357	0.533306	1.13664	24	Eif4e|Rraga|Rheb|Fkbp1a|Eif4g1|Ywhab|Rps6kb1|Lamtor3|Rragc
REACTOME_MUSCLE_CONTRACTION	0.926829	0.978615	0.0173915	0.271452	0.71554	148	Atp1a3|Tpm3|Vcl|Tpm4|Atp1a1|Atp2b1|Pxn|Atp2a2|Pak2
REACTOME_MYD88_MAL_TIRAP_CASCADE_INITIATED_ON_PLASMA_MEMBRANE	0.00169913	0.0113842	0.45506	0.652685	1.62826	82	Dusp7|Dusp6|Nfkbia|Map2k3|Nfkb2|Ppp2r1b|Map2k4|Rela|Jun|Nod2|Atf1|N4bp1|Nfkb1|Rps6ka3|Ube2n|Ppp2ca|Usp14|Mapkapk2|Fos|Nfkbib|Tirap|Tnip2|Irak2|Fbxw11|Map3k7|Casp8|Chuk|Nlrc5
REACTOME_MYOGENESIS	0.454225	0.625727	0.118815	-0.387547	-0.996954	23	Cdon|Tcf4
REACTOME_N_GLYCAN_ANTENNAE_ELONGATION_IN_THE_MEDIAL_TRANS_GOLGI	0.292373	0.468432	0.0894367	0.553743	1.15722	21	B4galt5|B4galt1|Mgat2
REACTOME_N_GLYCAN_TRIMMING_IN_THE_ER_AND_CALNEXIN_CALRETICULIN_CYCLE	0.508449	0.677514	0.0649408	0.498494	0.986811	15	Rad23b|Pdia3|Vcp|Calr|Canx|Amfr|Psmc1|Ubb
REACTOME_NCAM_SIGNALING_FOR_NEURITE_OUT_GROWTH	0.862644	0.940487	0.0319257	0.311752	0.712043	38	Kras|Grb2|Hras|Ptk2|Col5a3|Mapk1|Sos1
REACTOME_NCAM1_INTERACTIONS	0.562092	0.720455	0.100279	-0.379434	-0.927777	20	Col4a4|Col9a3|Col4a3|St8sia4|Col9a2|Col9a1|St8sia2|Col4a5|Col5a2
REACTOME_NEDDYLATION	0.0351603	0.10606	0.245042	0.491354	1.32016	216	Socs3|Psme3|Socs5|Wsb2|Hif1a|Psmd11|Fem1b|Spsb1|Klhl2|Wsb1|Cish|Nploc4|Psmd12|Dcun1d3|Psmd7|Nfe2l2|Fbxo30|Asb6|Uchl3|Fem1c|Dcaf13|Cops6|Psmc2|Psmc4|Ube2f|Fbxo11|Cand1|Dda1|Psmd1|Ercc8|Psma3|Fbxl14|Vcp|Dcaf10|Ube2m|Psmd3|Rbbp7|Fbxw11|Psmc5|Eloc|Asb5|Psmd6|Psmd2|Psmb2|Cops8|Psmb5|Lrrc41|Dcun1d5|Psmb6|Socs6|Ankrd9|Wdr5|Kbtbd8|Cul2|Psmd14|Cops5|Psmc6|Asb4|Psma2|Socs2|Klhl11|Ube2d3|Uba3|Psme2|Psmd4|Ps…
REACTOME_NEGATIVE_REGULATION_OF_FGFR2_SIGNALING	0.724758	0.851908	0.0435378	0.380011	0.822431	28	Ppp2ca|Cbl|Ptpn11|Spry2|Grb2|Fgf23|Braf|Fgf1|Ppp2cb|Ppp2r1a
REACTOME_NEGATIVE_REGULATION_OF_FGFR3_SIGNALING	0.459722	0.630948	0.0649408	0.472116	1.01297	25	Ppp2ca|Cbl|Ptpn11|Spry2|Grb2|Fgf23|Braf|Fgf1|Ppp2cb|Ppp2r1a
REACTOME_NEGATIVE_REGULATION_OF_FGFR4_SIGNALING	0.391967	0.562727	0.0727141	0.493199	1.06541	26	Ppp2ca|Cbl|Ptpn11|Spry2|Grb2|Fgf23|Braf|Fgf1|Ppp2cb|Ppp2r1a
REACTOME_NEGATIVE_REGULATION_OF_MAPK_PATHWAY	0.00606972	0.0286755	0.407018	0.710272	1.64101	42	Dusp7|Dusp6|Ppp2r1b|Dusp5|Dusp2|Kras|Ppp2ca|Dusp1|Dusp16|Pebp1|Ywhab|Hras|Dusp10|Ppp5c|Braf|Dusp4|Mark3|Ppp2cb|Dusp9
REACTOME_NEGATIVE_REGULATION_OF_MET_ACTIVITY	0.0632184	0.162341	0.213928	0.69558	1.43853	20	Ptpn1|Ptpn2|Met|Stam2|Cbl|Grb2|Stam|Ptprj|Sh3gl2|Sh3gl1
REACTOME_NEGATIVE_REGULATION_OF_THE_PI3K_AKT_NETWORK	0.0214781	0.0743163	0.352488	0.558677	1.43101	102	Hbegf|Myd88|Epgn|Ereg|Il1rl1|Ppp2r1b|Ier3|Cd80|Nrg1|Areg|Met|Ppp2ca|Cd86|Rhog|Tgfa|Rac1|Vav1|Il33|Ptpn11|Grb2|Rac2|Kitl|Icos|Akt2
REACTOME_NERVOUS_SYSTEM_DEVELOPMENT	0.000269012	0.00341831	0.498493	0.575802	1.55338	250	Abl2|Tubb6|Ezr|Rnd1|Tuba1c|Hsp90aa1|Epha2|Rock2|Actg1|Itga5|Tubb2a|Pfn1|Msn|Sema4d|Mmp9|Kras|Actr3|Tubb4b|Tuba4a|Met|Actr2|Lyn|Arpc2|Vasp|Actb|Cltc|Rac1|Lypla2|Rhoa|Cdk5r1|Pak2|Ptprc|Efna1|Tuba8|Rhoc|Ptpn11|Grb2|Enah|Dok2|Dpysl3|Hras|Sdcbp|Efnb1|Arpc4|Git1|Hsp90ab1|Pdlim7|Arpc5|Plxna2|Kif4|Arhgef7|Rock1|Rhob|Tubb2b|Arpc3|Tuba1a|Ap2m1|Sema4a|Efnb2|Tuba1b|Myo9b|Limk1|Arpc1a|Gdnf|Itgb1|Ret|Itgav|Dok…
REACTOME_NEUREXINS_AND_NEUROLIGINS	0.316971	0.490772	0.0845557	0.532653	1.12509	22	Homer1|Homer2|Dlgap4|Shank3|Nlgn2|Epb41l3
REACTOME_NEURONAL_SYSTEM	1	1	0.00715048	0.203489	0.549128	247	Homer1|Hspa8|Kcnn4|Mdm2|Gnb1|Rps6ka3|Homer2|Hcn4|Kcna3|Prkar1a|Ppfia1|Gjc1|Gng5|Nsf|Prkcg|Dlgap4|Gnai1|Lin7c|Rtn3|Arl6ip5|Calm1|Dnajc5|Ap2m1|Gnai3|Kcnk10|Gng13|Slc38a2|Gng12|Chrnb4
REACTOME_NEUROTRANSMITTER_RECEPTORS_AND_POSTSYNAPTIC_SIGNAL_TRANSMISSION	0.980066	1	0.0165176	0.243039	0.622527	102	Mdm2|Gnb1|Rps6ka3|Prkar1a|Gng5|Nsf|Prkcg|Gnai1|Calm1|Ap2m1|Gnai3|Gng13|Gng12|Chrnb4
REACTOME_NEUROTRANSMITTER_RELEASE_CYCLE	0.97426	0.999469	0.0259034	0.247392	0.564206	39	Hspa8|Ppfia1|Lin7c|Arl6ip5|Dnajc5|Slc38a2|Maoa|Gls
REACTOME_NEUTROPHIL_DEGRANULATION	1.73819e-21	1.28105e-18	1.19534	0.703915	1.92413	445	Clec4d|Ptx3|Cd44|Trpm2|Cxcl1|Tnfaip6|Plaur|Sell|Cxcr2|S100a11|Itgal|Cd14|Adam8|Mmp8|Mcemp1|Fpr1|Fpr2|Gm5150|Hsp90aa1|S100a9|C5ar1|Slc11a1|Hk3|Tnfrsf1b|Fgr|Olr1|Stom|S100a8|Ckap4|Slpi|Diaph1|Pa2g4|Psmd11|Vcl|Mmp9|Rab44|Hspa8|Plekho2|Cd177|Kpnb1|Pgm2|Siglece|Plau|Lilra6|Tubb4b|Ifi205|Mgam|Kcmf1|Itgb2|Ifi204|Rap1b|Olfm4|Nfkb1|Anxa2|B4galt1|Slc2a3|Rap2b|Ddx3x|Pgam1|Actr2|Cd53|Psmd12|Itgax|C3ar1|Psmd7…
REACTOME_NICOTINAMIDE_SALVAGING	0.0579495	0.15145	0.227987	0.714077	1.4552	18	Ptgs2|Slc5a8
REACTOME_NICOTINATE_METABOLISM	0.331956	0.506525	0.0810802	0.510715	1.11133	30	Ptgs2|Slc5a8|Nadk|Bst1
REACTOME_NOD1_2_SIGNALING_PATHWAY	0.509563	0.677514	0.0592219	0.446732	0.9751	31	Casp4|Tnfaip3|Nod2|Ube2n|Map3k7|Casp8|Birc3
REACTOME_NON_INTEGRIN_MEMBRANE_ECM_INTERACTIONS	0.282638	0.460825	0.0886261	0.518912	1.14483	32	Itga6|Sdc1|Sdc4|Itgb4|Tgfb1|Itgb1|Itgav|Itgb3|Fn1|Col5a3|Ddr2
REACTOME_NONHOMOLOGOUS_END_JOINING_NHEJ	0.89432	0.960807	0.0315649	0.298017	0.667303	34	Nsd2|Ube2n|Lig4|Paxip1|Brcc3
REACTOME_NONSENSE_MEDIATED_DECAY_NMD	0.0161937	0.0599738	0.352488	0.569779	1.46426	110	Gspt1|Etf1|Ppp2ca|Pabpc1|Smg5|Rps10|Ppp2r2a|Ncbp1|Smg7|Eif4g1|Eif4a3|Rbm8a|Upf1|Magoh|Smg1|Rnps1|Rpl13a|Dcp1a
REACTOME_NONSENSE_MEDIATED_DECAY_NMD_INDEPENDENT_OF_THE_EXON_JUNCTION_COMPLEX_EJC	0.125	0.267805	0.130106	0.504587	1.27181	91	Gspt1|Etf1|Pabpc1|Rps10|Ncbp1|Eif4g1|Upf1|Rpl13a
REACTOME_NOTCH_HLH_TRANSCRIPTION_PATHWAY	0.221453	0.384932	0.175204	-0.466418	-1.17763	22	Hdac11|Hdac10|Hdac8
REACTOME_NRAGE_SIGNALS_DEATH_THROUGH_JNK	0.9	0.9627	0.103958	-0.251924	-0.779782	50	Arhgef6|Arhgef18|Arhgef25|Fgd2|Arhgef19|Arhgef9
REACTOME_NUCLEAR_ENVELOPE_BREAKDOWN	0.00130139	0.00989469	0.45506	0.738051	1.73031	46	Lmna|Nup98|Nup153|Nup62|Lmnb1|Nup54|Emd|Ranbp2|Pom121|Nup50|Banf1|Cdk1|Nup160|Seh1l|Ctdnep1|Ccnb1|Nup205|Nup188|Rae1|Nup93
REACTOME_NUCLEAR_ENVELOPE_NE_REASSEMBLY	4.44429e-06	0.000204715	0.610527	0.776957	1.88817	62	Tubb6|Lmna|Nup98|Tuba1c|Ran|Tubb2a|Rcc1|Ahctf1|Kpnb1|Rangap1|Tubb4b|Tuba4a|Lmnb1|Emd|Ppp2ca|Pom121|Ist1|Banf1|Ppp2r2a|Tuba8|Cdk1|Nup160|Seh1l|Ccnb1|Nup205|Tubb2b|Chmp4b|Tuba1a|Nup188|Tuba1b
REACTOME_NUCLEAR_EVENTS_KINASE_AND_TRANSCRIPTION_FACTOR_ACTIVATION	0.000108546	0.00210523	0.538434	0.846119	1.83097	27	Dusp7|Dusp6|Ppp2r1b|Egr2|Atf1|Srf|Sgk1|Rps6ka3|Ppp2ca|Mapkapk2|Nab2
REACTOME_NUCLEAR_EVENTS_MEDIATED_BY_NFE2L2	0.000218172	0.00297764	0.518848	0.744461	1.78126	53	Srxn1|Psme3|Psmd11|Psmd12|Psmd7|Nfe2l2|Psmc2|Psmc4|Psmd1|Psma3|Psmd3|Psmc5|Prdx1|Psmd6|Psmd2|Psmb2|Psmb5|Psmb6|Psmd14|Psmc6|Psma2|Psme2|Psmd4|Psma1|Psmd13|Psma5|Psmb3|Psma4|Psmb7|Psma6|Gsk3b|Psma7|Psmc3
REACTOME_NUCLEAR_PORE_COMPLEX_NPC_DISASSEMBLY	0.00991463	0.0417547	0.38073	0.749127	1.63515	31	Nup98|Nup153|Nup62|Nup54|Ranbp2|Pom121|Nup50|Cdk1|Nup160|Seh1l|Ccnb1|Nup205|Nup188|Rae1|Nup93
REACTOME_NUCLEAR_RECEPTOR_TRANSCRIPTION_PATHWAY	0.103979	0.236521	0.154191	0.592628	1.35357	38	Nr4a3|Nr4a1|Nr4a2|Vdr|Med1|Ppard|Nrbf2|Rara
REACTOME_NUCLEOTIDE_BINDING_DOMAIN_LEUCINE_RICH_REPEAT_CONTAINING_RECEPTOR_NLR_SIGNALING_PATHWAYS	0.347118	0.52103	0.0738053	0.471164	1.10023	45	Nlrp3|Casp4|Tnfaip3|Nod2|Mefv|Ube2n|Txn1|Hsp90ab1|Map3k7|Casp8|Birc3
REACTOME_NUCLEOTIDE_CATABOLISM	0.930844	0.981448	0.0318535	0.292949	0.634301	29	Gda|Upp1|Samhd1|Entpd1|Entpd7|Xdh|Nudt5
REACTOME_NUCLEOTIDE_EXCISION_REPAIR	0.615725	0.777796	0.0408229	0.359775	0.919939	105	Ube2n|Actb|Rad23b|Ruvbl1|Cops6|Rnf111|Ino80|Ercc1|Polr2d|Pcna|Ercc8|Aqr|Ercc3|Gtf2h1|Cops8|Isy1|Actl6a|Polr2l|Cops5|Ino80c|Ino80e|Prpf19
REACTOME_NUCLEOTIDE_SALVAGE	0.874453	0.948661	0.0373806	0.328054	0.671812	19	Uck2|Upp1|Aprt
REACTOME_O_GLYCOSYLATION_OF_TSR_DOMAIN_CONTAINING_PROTEINS	0.415167	0.582847	0.0661326	0.456646	1.04136	37	Adamts4|Thbs1|Adamts9|Thbs2
REACTOME_O_LINKED_GLYCOSYLATION	0.298186	0.471073	0.0764767	0.446357	1.12476	88	Adamts4|B4galt5|Thbs1|Galnt3|Adamts9|Galnt6|St3gal1|Galnt7|Thbs2|A4gnt|Pofut2|St6galnac4|B3gnt5|Galnt2|Galnt4|Spon2|Pomgnt1|Muc1|C1galt1|B3gnt7|Gcnt1|Galnt1|Gcnt4
REACTOME_O_LINKED_GLYCOSYLATION_OF_MUCINS	0.164349	0.323864	0.118288	0.54406	1.25699	42	B4galt5|Galnt3|Galnt6|St3gal1|Galnt7|A4gnt|St6galnac4|B3gnt5|Galnt2|Galnt4|Muc1|C1galt1|B3gnt7|Gcnt1|Galnt1|Gcnt4
REACTOME_ONCOGENE_INDUCED_SENESCENCE	0.00551411	0.0267362	0.407018	0.845733	1.70157	16	Ets2|Ets1|Id1|Mdm2|Cdk6|Erf|Trp53
REACTOME_OPIOID_SIGNALLING	0.510204	0.677514	0.0531298	0.399489	0.9744	64	Pde4b|Ppp2r1b|Gnb1|Ppp2ca|Prkar1a|Gng5|Prkcg|Gnai1|Calm1|Gnai3|Gng13|Gng12|Ppp2cb
REACTOME_ORC1_REMOVAL_FROM_CHROMATIN	0.0246381	0.0825377	0.352488	0.608471	1.49223	66	Psme3|Psmd11|Psmd12|Psmd7|Psmc2|Psmc4|Psmd1|Psma3|Psmd3|Psmc5|Psmd6|Psmd2|Psmb2|Psmb5|Psmb6|Psmd14|Psmc6|Psma2|Psme2|Psmd4|Psma1|Ccna2|Psmd13|Psma5|Psmb3|Psma4|Psmb7|Psme4|Psma6|Psma7|Orc2|Psmc3|Psmc1|Mcm3|Mcm5|Cdc6|Ubb|Mcm4|Orc4
REACTOME_ORGANELLE_BIOGENESIS_AND_MAINTENANCE	0.723849	0.851908	0.0304894	0.327054	0.868983	174	Tubb6|Tuba1c|Ywhag|Hsp90aa1|Arl13b|Tubb2a|Arf4|Ywhae|Tubb4b|Tuba4a|Mapre1|Csnk1d|Exoc5|Mark4|Rab11a|Cycs|Tuba8|Tnpo1|Gabpb1|Cdk1|Dynll1|Tubb5|Trip11
REACTOME_OVARIAN_TUMOR_DOMAIN_PROTEASES	0.0204376	0.0717261	0.352488	0.694254	1.53167	32	Tnip3|Tnfaip3|Nod2|Ripk1|Rhoa|Trp53|Vcp|Cdk1|Traf3|Tnip2|Otud7b
REACTOME_OXIDATIVE_STRESS_INDUCED_SENESCENCE	0.00540574	0.0263843	0.407018	0.716589	1.63415	37	Map2k3|Map2k4|Jun|Mdm2|Cdk6|Kdm6b|Txn1|Mapkapk2|Fos|Trp53|Eed|Rbbp7|Map3k5|Map4k4|Mink1
REACTOME_P75_NTR_RECEPTOR_MEDIATED_SIGNALLING	0.184422	0.347618	0.104344	0.486289	1.21315	82	Ngf|Myd88|Nfkbia|Rela|Ywhae|Nfkb1|Adam17|Gna13|Arhgdia|Rac1|Rhoa|Bcl2l11|Vav1|Akap13|Ect2|Rtn4|Arhgef7
REACTOME_P75NTR_SIGNALS_VIA_NF_KB	0.00214295	0.0132719	0.431708	0.866705	1.74377	16	Ngf|Myd88|Nfkbia|Rela|Nfkb1
REACTOME_PARACETAMOL_ADME	0.0614162	0.159379	0.321776	-0.583577	-1.42694	20	Sult1a1|Abcc5|Cyp2e1|Gstt1
REACTOME_PCNA_DEPENDENT_LONG_PATCH_BASE_EXCISION_REPAIR	1	1	0.0293519	0.150436	0.314385	21	Pcna|Apex1|Pole4|Pole3|Pole2|Polb
REACTOME_PCP_CE_PATHWAY	0.0513699	0.137172	0.2114	0.554016	1.38543	83	Psme3|Pfn1|Psmd11|Smurf1|Wnt4|Psmd12|Psmd7|Cltc|Psmc2|Psmc4|Rac1|Rhoa|Psmd1|Psma3|Rac2|Prkcg|Psmd3|Cltb|Psmc5|Psmd6|Psmd2|Psmb2|Psmb5|Psmb6|Ap2m1|Psmd14|Psmc6|Psma2|Psme2|Ap2s1|Psmd4|Psma1|Psmd13|Psma5|Psmb3|Psma4|Psmb7|Psme4|Psma6
REACTOME_PD_1_SIGNALING	0.95107	0.990027	0.0679923	-0.256788	-0.59669	16	Cd4|Lck|Cd247|Trac
REACTOME_PEPTIDE_HORMONE_METABOLISM	0.867779	0.944687	0.031637	0.310098	0.708266	38	Gnb1|Exoc5|Inhba|Gng13|Atp6ap2|Pla2g7|Sec11a|Exoc8|Spcs3
REACTOME_PEPTIDE_LIGAND_BINDING_RECEPTORS	0.000675167	0.00691108	0.477271	0.63147	1.61553	106	Cxcl1|Cxcr2|Cxcl2|Fpr1|Fpr2|C5ar1|Ccl3|Ccl9|Bdkrb2|Ccrl2|Ccl4|Cxcl3|Cxcl5|C5ar2|Anxa1|Bdkrb1|Ccl20|C3ar1|Ccr5|Apln|Ece1|Cxcl16
REACTOME_PEROXISOMAL_LIPID_METABOLISM	0.0324419	0.100041	0.321776	-0.558765	-1.50795	27	Acbd4|Mlycd|Crot|Aldh3a2
REACTOME_PEROXISOMAL_PROTEIN_IMPORT	0.224852	0.388094	0.231127	-0.356399	-1.14338	58	Nudt7|Mlycd|Crot|Acot2|Paox|Idh1|Mpv17|Slc27a2|Amacr|Pex6|Ddo|Gstk1|Pex13|Ech1|Acot1|Pecr
REACTOME_PHASE_I_FUNCTIONALIZATION_OF_COMPOUNDS	0.834524	0.920725	0.0298485	0.303952	0.747841	70	Cyp4f18|Smox|Ptges3|Cyp51|Cyp4f39|Hsp90ab1|Ptgs1|Cbr3|Aadac|Cyb5b|Aoc2
REACTOME_PHASE_II_CONJUGATION_OF_COMPOUNDS	0.768957	0.878638	0.0336033	0.326428	0.805127	71	Ugdh|Mat2a|Sult2b1|Gsto1|Ggct|Sult4a1|Trmt112|Cndp2|Mtrr
REACTOME_PHOSPHOLIPID_METABOLISM	0.633891	0.790519	0.036839	0.346538	0.921711	179	Gpd2|Pik3r5|Pla2g4e|Pitpnb|Plbd1|Pi4k2a|Chka|Arf3|Mfsd2a|Pla2g4f|Lpgat1|Mboat1|Selenoi|Mgll|Lpcat3|Arf1|Mtmr1|Pla1a|Mboat7|Agpat1|Osbpl8|Cds1|Pitpnm1|Mtmr12|Sacm1l|Csnk2b|Synj1|Agpat4|Inpp5d|Gpat4|Pitpnm2|Lclat1|Etnk1
REACTOME_PHOSPHORYLATION_OF_CD3_AND_TCR_ZETA_CHAINS	0.940092	0.98531	0.0363783	0.290029	0.574138	15	Ptprc|Ptprj|Ptpn22
REACTOME_PHOSPHORYLATION_OF_THE_APC_C	0.301724	0.474138	0.0886261	0.555113	1.14803	20	Cdc27|Ube2c|Ube2s|Cdk1|Ccnb1|Ube2e1|Plk1
REACTOME_PI_3K_CASCADE_FGFR1	0.589744	0.751974	0.0894367	-0.394482	-0.911752	15	Fgf9|Pik3r1|Fgf10
REACTOME_PI_3K_CASCADE_FGFR2	0.292169	0.468432	0.1396	-0.478125	-1.14988	17	Fgf9|Fgf7|Pik3r1|Fgf10
REACTOME_PI_3K_CASCADE_FGFR4	0.700855	0.838217	0.0799859	-0.357291	-0.825793	15	Fgf9|Pik3r1
REACTOME_PI_METABOLISM	0.949531	0.990027	0.0222268	0.267076	0.660998	75	Pik3r5|Pitpnb|Pi4k2a|Arf3|Arf1|Mtmr1|Mtmr12|Sacm1l|Synj1|Inpp5d
REACTOME_PINK1_PRKN_MEDIATED_MITOPHAGY	0.20082	0.365442	0.110122	0.564628	1.23244	31	Ube2n|Tomm40|Tomm5|Ube2l3|Tomm70a|Tomm22|Tbk1|Mfn1|Ube2d3|Sqstm1|Vdac2|Ube2d2a|Vdac1|Mterf3
REACTOME_PKA_MEDIATED_PHOSPHORYLATION_OF_CREB	0.761468	0.87551	0.0793435	-0.344644	-0.80084	16	Adcy6|Adcy9|Adcy7|Adcy5|Prkacb|Calm3
REACTOME_PKMTS_METHYLATE_HISTONE_LYSINES	0.0959079	0.225109	0.160801	0.592704	1.35551	40	Nfkb2|Rela|Aebp2|Nfkb1|Nsd2|Dot1l|Kmt5a|Suv39h2|Eed|Rbbp7|Setd1a|Wdr5|Kmt2b|Nsd3
REACTOME_PKR_MEDIATED_SIGNALING	0.00737212	0.0329288	0.407018	0.655016	1.59183	62	Tubb6|Stat3|Tuba1c|Ppp2r1b|Tubb2a|Hspa8|Ptpn2|Tubb4b|Tuba4a|Sphk1|Trim25|Ppp2ca|Hspa1a|Isg15|Hspa1b|Tuba8|Trp53|Arih1|Cdk1|Chuk|Tubb2b|Tuba1a|Tuba1b|Dhx9|Ilf3
REACTOME_PLASMA_LIPOPROTEIN_ASSEMBLY_REMODELING_AND_CLEARANCE	0.600243	0.762723	0.0462303	0.382804	0.912837	52	Lipg|Ldlr|Angptl4|Cltc|Soat1|Furin|Hdlbp|Ldlrap1|Ap2m1
REACTOME_PLASMA_LIPOPROTEIN_CLEARANCE	0.376812	0.548834	0.134273	-0.367203	-1.0305	30	Mylip|Vldlr|Lipa
REACTOME_PLASMA_LIPOPROTEIN_REMODELING	0.165672	0.324734	0.129443	0.633496	1.27723	17	Lipg|Angptl4|Furin
REACTOME_PLATELET_ACTIVATION_SIGNALING_AND_AGGREGATION	3.74356e-05	0.00089	0.557332	0.601031	1.61566	226	Selp|Serpine1|Plek|Tagln2|Pik3r5|Srgn|Ptpn1|Thbs1|Syk|Timp1|Ywhaz|Actg1|Wdr1|Vcl|Crk|Pdpn|Bcar1|Rap1b|Tuba4a|Lcp2|Apbb1ip|Gnb1|Abhd6|Lyn|Actn4|Rhog|Gna13|F5|Dgka|Rac1|Rhoa|Pcdh7|Vegfa|Vav1|Cd63|Anxa5|Mgll|Manf|Ptpn11|Grb2|Gng5|Rac2|Prkcg|Tgfb1|Endod1|Gnai1|Pros1|Flna|Pdpk1|Rhob|Calm1|F2r|Gnai3|Dgkh|Dgkg|Gng13|Rab27b|Akt1|Ola1|Gng12
REACTOME_PLATELET_AGGREGATION_PLUG_FORMATION	0.0567082	0.149264	0.222056	0.67206	1.45516	29	Ptpn1|Syk|Crk|Bcar1|Rap1b|Apbb1ip|Grb2|Pdpk1|Akt1|Itga2b|Itgb3|Ptk2|Fn1|Tln1|Rap1a
REACTOME_PLATELET_CALCIUM_HOMEOSTASIS	0.265957	0.443463	0.160801	-0.426995	-1.13202	25	P2rx2|P2rx7|Trpc3|Slc8a3
REACTOME_PLATELET_HOMEOSTASIS	0.290131	0.46687	0.08042	0.462552	1.13694	68	Fgr|Ppp2r1b|Nos3|Gnb1|Atp2b1|Ptgir|Ppp2ca|Lrp8|Atp2a2|Ptpn11|Gng5|Calm1|Gng13|Gng12|Ppp2cb
REACTOME_PLATELET_SENSITIZATION_BY_LDL	0.037037	0.109272	0.287857	0.759812	1.52871	16	Fgr|Ppp2r1b|Ppp2ca|Lrp8|Ptpn11|Ppp2cb|Ppp2r1a
REACTOME_POLYMERASE_SWITCHING_ON_THE_C_STRAND_OF_THE_TELOMERE	0.407801	0.576871	0.126876	-0.38372	-1.01729	25	Pot1a|Pold1|Ctc1|Chtf18|Pola2|Dscc1|Terf2|Prim1|Acd|Rfc2|Rfc1|Rfc3
REACTOME_POSITIVE_EPIGENETIC_REGULATION_OF_RRNA_EXPRESSION	0.0110706	0.0450776	0.38073	0.74162	1.60484	27	Ddx21|Mybbp1a|Polr1b|Smarca5|Taf1d|Actb|Polr1e|Myo1c|Polr1a|Polr2l
REACTOME_POST_NMDA_RECEPTOR_ACTIVATION_EVENTS	0.682028	0.830834	0.0511148	0.425597	0.842505	15	Rps6ka3|Prkar1a|Calm1|Calm2|Camkk2|Prkaca
REACTOME_POST_TRANSLATIONAL_MODIFICATION_SYNTHESIS_OF_GPI_ANCHORED_PROTEINS	0.100478	0.23287	0.151149	0.541735	1.32856	66	Plaur|Plet1|Lypd3|Thy1|Ly6g6c|Pigw|Alpl|Rtn4rl2|Fcgr4|Pigq|Pigm|Ceacam1|Ly6d
REACTOME_POSTMITOTIC_NUCLEAR_PORE_COMPLEX_NPC_REFORMATION	0.00652493	0.0300555	0.407018	0.787883	1.6642	22	Nup98|Ran|Rcc1|Ahctf1|Rangap1|Pom121|Nup160|Seh1l|Nup205|Nup188|Nup93
REACTOME_POTASSIUM_CHANNELS	0.554839	0.715625	0.149208	-0.283736	-0.952075	72	Kcnj8|Kcnn1|Kcnj2|Kcna2|Kcnq1|Gng11|Abcc9|Kcna6|Kcnj15|Kcns3|Kcnj16
REACTOME_PRC2_METHYLATES_HISTONES_AND_DNA	0.135177	0.282315	0.147331	0.674095	1.33443	15	Aebp2|Eed|Rbbp7|H3f3b|Jarid2|Dnmt1|Suz12
REACTOME_PRESYNAPTIC_FUNCTION_OF_KAINATE_RECEPTORS	0.728083	0.854454	0.0466015	0.388596	0.791909	18	Gnb1|Gng5|Gng13|Gng12
REACTOME_PROCESSING_OF_CAPPED_INTRON_CONTAINING_PRE_MRNA	1.22933e-09	1.51002e-07	0.788187	0.670896	1.8125	256	Nup98|Nup153|Sde2|Tcerg1|Hspa8|Pcbp1|Eif4e|Gtf2f2|Sf1|Hnrnpc|Ptbp1|Nup62|U2af2|Snu13|Nup54|Hnrnpa3|Hnrnpf|Alyref|Snrpd1|Gpkow|U2af1|Cpsf2|Ranbp2|Srsf2|Srsf7|Sf3a2|Pom121|Snrpa1|Nup50|Snrnp40|Tra2b|Polr2d|Cstf3|Ncbp1|Sf3b4|Hnrnpa1|Snrpd3|Sf3a1|Lsm4|Sf3b3|Zrsr2|Lsm2|Smndc1|Thoc6|Hnrnpa2b1|Snrpf|Mtrex|Aqr|Hnrnpk|Ddx5|Srsf9|Gtf2f1|Rbm17|Eif4a3|Nup160|Wbp11|Prpf40a|Srsf3|Hnrnpd|Ddx46|Usp39|Hnrnph2|Seh…
REACTOME_PROCESSING_OF_CAPPED_INTRONLESS_PRE_MRNA	0.105118	0.238374	0.159647	0.620112	1.34268	29	Cpsf2|Cstf3|Ncbp1|Snrpd3|Snrpf|Snrpb|Cstf1|Snrpg|Papola|Cpsf1|Clp1|Pcf11|Snrpe|Fip1l1|Cpsf4|Cpsf7|Pabpn1
REACTOME_PROCESSING_OF_DNA_DOUBLE_STRAND_BREAK_ENDS	0.473684	0.646491	0.0564118	0.409042	0.993278	61	Ppp4r2|Rnf4|Nsd2|Ube2n|Rbbp8|Ppp4c|Clspn
REACTOME_PROCESSING_OF_INTRONLESS_PRE_MRNAS	0.142241	0.2912	0.138022	0.633366	1.30986	20	Cpsf2|Cstf3|Ncbp1|Cstf1|Papola|Cpsf1|Clp1|Pcf11|Fip1l1|Cpsf4|Cpsf7|Pabpn1
REACTOME_PROCESSIVE_SYNTHESIS_ON_THE_C_STRAND_OF_THE_TELOMERE	0.218845	0.382201	0.164406	-0.494164	-1.19208	18	Pot1a|Wrn|Rpa2|Pold1
REACTOME_PROCESSIVE_SYNTHESIS_ON_THE_LAGGING_STRAND	0.968661	0.999469	0.0636424	-0.238061	-0.550222	15	Rpa2|Pold1|Pola2|Rpa1|Prim1
REACTOME_PROGRAMMED_CELL_DEATH	0.000172575	0.00263333	0.518848	0.647121	1.67945	127	Il1b|Sfn|Lmna|Cd14|Ywhag|Casp4|Tjp2|Dsg3|Hsp90aa1|Ywhaz|Pmaip1|Kpna1|Ywhah|Kpnb1|Ywhae|Ripk3|Lmnb1|Plec|Ripk1|Pdcd6ip|Dffa|Bcl2l11|Cycs|Dsg2|Ube2l3|Ywhab|Cdc37|Pkp1|Gsdme|Sdcbp|Stk24|Dynll1|Casp8|Clspn|Dynll2|Rock1|Birc3|Chmp4b|Vim|Dnm1l|Peli1
REACTOME_PROSTACYCLIN_SIGNALLING_THROUGH_PROSTACYCLIN_RECEPTOR	0.417778	0.583398	0.0728939	0.531316	1.06898	16	Gnb1|Ptgir|Gng5|Gng13|Gng12
REACTOME_PROTEIN_HYDROXYLATION	0.0262546	0.0859985	0.352488	0.763304	1.53894	17	Etf1|U2af2|Riox1|Jmjd6|Riox2|Zc3h15|Ogfod1
REACTOME_PROTEIN_LOCALIZATION	0.678733	0.828189	0.037303	0.3466	0.875854	93	Hmox1|Hspd1|Ube2j2|Emd|Acot5|Vapa|Serp1|Acot4|Ube2d3|Sgta|Pex5|Pex14|Usp9x|Abcd3|Ldhd|Ube2d2a|Prnp|Atad1
REACTOME_PROTEIN_METHYLATION	0.48265	0.656297	0.107554	-0.403814	-0.981954	19	Mettl21a|Etfbkmt
REACTOME_PROTEIN_PROTEIN_INTERACTIONS_AT_SYNAPSES	0.94075	0.98531	0.0244269	0.267163	0.639238	53	Homer1|Homer2|Ppfia1|Dlgap4|Rtn3
REACTOME_PROTEIN_UBIQUITINATION	0.0471014	0.126706	0.227987	0.604066	1.44464	56	Bcl10|Ube2n|Rraga|Uchl3|Cdc34|Uba6|Ube2c|Uba1|Pcna|Ube2l3|Ube2s|Ube2q2|Leo1|Ube2g1|Ube2z|Rad18|Ube2e1|Ube2d3|Ube2g2|Wac|Pex5|Pex14|Usp9x|Ube2k|Ube2d2a|Usp7|Rnf40|Otulin|Usp5|Cdc73|Ube2a
REACTOME_PTEN_REGULATION	0.0408627	0.116529	0.237794	0.551732	1.39417	94	Psme3|Psmd11|Rraga|Psmd12|Psmd7|Rheb|Psmc2|Psmc4|Gatad2a|Mbd3|Psmd1|Psma3|Tnks2|Psmd3|Rbbp7|Psmc5|Akt2|Psmd6|Psmd2|Psmb2|Psmb5|Psmb6|Psmd14|Akt1|Psmc6|Trim27|Psma2|Csnk2b|Psme2|Psmd4|Psma1|Lamtor3|Psmd13|Psma5|Psmb3|Psma4|Psmb7|Rragc|Hdac1|Psme4|Psma6|Psma7|Usp7|Mta2|Psmc3
REACTOME_PURINE_CATABOLISM	0.779817	0.884192	0.0780892	-0.335938	-0.780609	16	Nudt16|Nt5e|Nudt18|Adprm|Nudt1
REACTOME_PYROPTOSIS	0.00700515	0.0316736	0.407018	0.80208	1.65878	20	Il1b|Casp4|Cycs|Gsdme
REACTOME_PYRUVATE_METABOLISM	0.969659	0.999469	0.025201	0.258264	0.596692	42	Pgam5|Ldha|Glo1|Pkm|Dld|Pdk4|Me1|Pdhx|Vdac1
REACTOME_RA_BIOSYNTHESIS_PATHWAY	0.140299	0.288827	0.142057	0.65378	1.31813	17	Dhrs9|Rdh1
REACTOME_RAB_GEFS_EXCHANGE_GTP_FOR_GDP_ON_RABS	0.106818	0.239768	0.142057	0.51873	1.30448	87	Rin1|Dennd4a|Dennd2c|Ywhae|Dennd3|Rabgef1|Rab1a|Rab6a|Rab7|Rab21|Rab10|Mon1a|Rab5c|Rab7b|Akt2|Rab18|Dennd1c|Rab8b|Rab27b|Trappc10|Akt1|Chml|Rab8a|Rin3|Rab3gap2|Rab38
REACTOME_RAB_GERANYLGERANYLATION	0.269976	0.446303	0.0852885	0.480711	1.15033	57	Rab44|Rab22a|Rab1a|Rab20|Rab6a|Rabggtb|Rab7|Rab21|Rab11a|Rab10|Rab5c|Rab7b|Ptp4a2|Rab25|Rab18|Rab8b|Rab27b|Chml|Rab8a
REACTOME_RAB_REGULATION_OF_TRAFFICKING	0.299117	0.471073	0.0749279	0.436294	1.1212	112	Rin1|Dennd4a|Arf6|Dennd2c|Ywhae|Tbc1d2|Dennd3|Rabgef1|Rab1a|Rab6a|Rab7|Rab21|Rab11a|Rab10|Mon1a|Rab5c|Rab7b|Akt2|Rab18|Dennd1c|Rab8b|Rab27b|Tbc1d10a|Trappc10|Akt1|Tbc1d14|Chml|Rab8a|Rin3|Rab3gap2|Rab38
REACTOME_RAC1_GTPASE_CYCLE	0.102833	0.234638	0.138805	0.470231	1.24668	167	Abl2|Epha2|Ncf2|Pak6|Baiap2|Fmnl1|Arap2|Emd|Plekhg6|Cdc42ep4|Bcr|Gna13|Arhgdia|Rac1|Rab7|Iqgap1|Ncf4|Pak2|Ykt6|Vav1|Cav1|Vamp3|Ect2|Arhgap23|Fermt2|Git1|Nckap1|Diaph3|Cdc42ep1|Arhgap21|Arhgef7|Tfrc|Arhgap17|Pak4|Myo9b|Abi1|Itgb1|Pkn2|Depdc1b|Lbr|Dock2|Tiam2|Ngef|Racgap1|Snap23
REACTOME_RAC2_GTPASE_CYCLE	0.0308219	0.09698	0.276501	0.568862	1.42256	83	Epha2|Ncf2|Emd|Cdc42ep4|Bcr|Arhgdia|Rab7|Iqgap1|Ncf4|Pak2|Vav1|Dsg2|Rac2|Cav1|Vamp3|Git1|Nckap1|Diaph3|Cdc42ep1|Arhgap21|Tfrc|Arhgap17|Pak4|Abi1|Itgb1|Depdc1b|Lbr|Dock2|Mtx1|Racgap1
REACTOME_RAC3_GTPASE_CYCLE	0.00589889	0.0280482	0.407018	0.627144	1.57501	86	Abl2|Epha2|Ncf2|Baiap2|Arap2|Emd|Bcr|Rab7|Ncf4|Pak2|Ykt6|Dsg2|Cav1|Vamp3|Fermt2|Git1|Nckap1|Diaph3|Cdc42ep1|Arhgap21|Tfrc|Arhgap17|Pak4|Abi1|Itgb1|Depdc1b|Lbr
REACTOME_RAF_ACTIVATION	0.0157117	0.0584826	0.352488	0.696707	1.56003	34	Ppp2r1b|Kras|Jak2|Shoc2|Ppp2ca|Map3k11|Ywhab|Hras|Calm1|Braf|Mark3|Ppp2cb|Mras|Ppp1cb|Ppp2r1a|Map2k1|Map2k2|Camk2d|Calm2
REACTOME_RAF_INDEPENDENT_MAPK1_3_ACTIVATION	0.00329838	0.0185565	0.431708	0.807414	1.70546	22	Dusp7|Il6|Dusp6|Dusp5|Dusp2|Jak2|Dusp1|Dusp16|Ptpn11|Cdk1|Dusp10
REACTOME_RAP1_SIGNALLING	0.233487	0.398333	0.107972	0.609958	1.20747	15	Ywhaz|Rap1b|Ywhab
REACTOME_RAS_PROCESSING	0.215877	0.378675	0.10673	0.585909	1.24551	23	Kras|Abhd17c|Hras|Calm1|Fntb|Abhd17b|Bcl2l1|Calm2|Rce1|Ubb|Lypla1
REACTOME_RECEPTOR_TYPE_TYROSINE_PROTEIN_PHOSPHATASES	0.135542	0.282315	0.2114	-0.550866	-1.32482	17	Slitrk6|Ppfibp2|Ppfia4|Il1rap|Slitrk4|Ntrk3
REACTOME_RECOGNITION_OF_DNA_DAMAGE_BY_PCNA_CONTAINING_REPLICATION_COMPLEX	0.99449	1	0.0283628	0.243281	0.529388	30	Pcna|Rad18|Usp1|Ubb|Pole4|Pole3|Pole2|Cul4b|Uba52
REACTOME_RECRUITMENT_OF_NUMA_TO_MITOTIC_CENTROSOMES	0.125571	0.268248	0.130106	0.509705	1.27462	83	Tubb6|Tuba1c|Ywhag|Hsp90aa1|Tubb2a|Ywhae|Tubb4b|Tuba4a|Mapre1|Csnk1d|Tuba8|Cdk1|Dynll1|Tubb5
REACTOME_RECYCLING_PATHWAY_OF_L1	0.000802818	0.0075856	0.477271	0.78259	1.73652	33	Tubb6|Ezr|Tuba1c|Actg1|Tubb2a|Msn|Tubb4b|Tuba4a|Actb|Cltc|Tuba8|Kif4|Tubb2b|Tuba1a|Ap2m1|Tuba1b
REACTOME_REGULATED_NECROSIS	0.0199123	0.0702172	0.352488	0.648379	1.54022	51	Il1b|Casp4|Hsp90aa1|Ripk3|Ripk1|Pdcd6ip|Cycs|Ube2l3|Cdc37|Gsdme|Sdcbp|Casp8|Birc3|Chmp4b|Peli1
REACTOME_REGULATION_OF_APC_C_ACTIVATORS_BETWEEN_G1_S_AND_EARLY_ANAPHASE	0.26738	0.443826	0.0913924	0.521261	1.15664	33	Cdc27|Ube2c|Ube2s|Cdk1|Ccnb1|Ube2e1|Ccna2|Bub3|Cdc20|Bub1b|Plk1|Mad2l1
REACTOME_REGULATION_OF_ENDOGENOUS_RETROELEMENTS	2.58431e-05	0.000679471	0.57561	-0.72898	-2.11221	34	Gm5141|4930522L14Rik|Atf7ip|Gm14399|Zfp873|Zfp160|Zfp975|Zfp950|Zfp454|Zfp677|Zfp324|Zfp976|Zfp934|Zfp970|Zfp354a|BC024063|Gm15446
REACTOME_REGULATION_OF_FZD_BY_UBIQUITINATION	0.0108322	0.0445995	0.38073	-0.672683	-1.64482	20	Rnf43|Rspo3|Fzd4
REACTOME_REGULATION_OF_HSF1_MEDIATED_HEAT_SHOCK_RESPONSE	0.000499253	0.0053326	0.477271	0.726738	1.77229	63	Bag3|Nup98|Nup153|Hspa4|Hspa8|Dnajb1|Ywhae|Nup62|Nup54|Ranbp2|Bag5|Dnajc2|Pom121|Hspa1a|Mapkapk2|Hsph1|Nup50|Hspa9|Hspa1b|Rps19bp1|Hspa5|Hsf1|Nup160|Seh1l|Nup205|Nup188|Rae1|Nup93|Hspa4l|St13|Sirt1
REACTOME_REGULATION_OF_INSULIN_LIKE_GROWTH_FACTOR_IGF_TRANSPORT_AND_UPTAKE_BY_INSULIN_LIKE_GROWTH_FACTOR_BINDING_PROTEINS_IGFBPS	0.282633	0.460825	0.0793435	0.446891	1.13037	95	Il6|Csf1|Timp1|Ccn1|Ckap4|Vcan|F5|Tnc|Tgoln1|Prss23|Dmp1|Spp1
REACTOME_REGULATION_OF_INSULIN_SECRETION	0.988439	1	0.100633	-0.23012	-0.720451	54	Adcy6|Cacnb3|Gng11|Adra2a|Kcns3|Gna14|Gng2|Plcb2|Adcy5|Prkacb|Gng4|Kcnc2|Adra2c|Cacna1e|Gnb4|Gnb5|Itpr2|Kcnb1|Kcnj11|Cacnb2|Plcb1|Gng7|Gnb3
REACTOME_REGULATION_OF_LIPID_METABOLISM_BY_PPARALPHA	0.503704	0.677514	0.0636424	0.494558	0.995027	16	Med1|Helz2|Chd9|Tgs1|Ncor2|Carm1
REACTOME_REGULATION_OF_MRNA_STABILITY_BY_PROTEINS_THAT_BIND_AU_RICH_ELEMENTS	6.49723e-06	0.000252024	0.610527	0.74139	1.84624	81	Zfp36|Psme3|Ywhaz|Psmd11|Hspa8|Dis3|Psmd12|Psmd7|Pabpc1|Hspa1a|Mapkapk2|Psmc2|Psmc4|Exosc1|Hspa1b|Set|Eif4g1|Elavl1|Psmd1|Psma3|Tnpo1|Ywhab|Psmd3|Psmc5|Hnrnpd|Exosc3|Psmd6|Psmd2|Psmb2|Psmb5|Psmb6|Dcp1a|Psmd14|Akt1|Psmc6|Psma2|Khsrp|Exosc8|Psme2|Psmd4|Psma1|Psmd13|Psma5|Psmb3|Psma4|Psmb7|Psme4|Psma6
REACTOME_REGULATION_OF_NF_KAPPA_B_SIGNALING	0.407407	0.576871	0.0741759	0.536386	1.07918	16	N4bp1|Usp14|Casp8|Chuk|Nlrc5|Usp18|Traf6|Traf2|Ubb|Ikbkb
REACTOME_REGULATION_OF_PLK1_ACTIVITY_AT_G2_M_TRANSITION	0.669355	0.82285	0.0387962	0.355755	0.885913	81	Ywhag|Hsp90aa1|Ywhae|Tubb4b|Tuba4a|Mapre1|Csnk1d|Cdk1|Dynll1|Tubb5|Fbxw11|Ccnb1|Tuba1a|Rab8a|Haus2|Pafah1b1|Ccnb2|Ppp1cb|Ppp2r1a|Nek2|Dync1i2|Plk1
REACTOME_REGULATION_OF_PTEN_GENE_TRANSCRIPTION	0.778393	0.883938	0.0403295	0.354876	0.766607	26	Rraga|Rheb|Gatad2a|Mbd3|Rbbp7|Lamtor3|Rragc|Hdac1|Mta2
REACTOME_REGULATION_OF_PTEN_STABILITY_AND_ACTIVITY	0.00957424	0.0410245	0.38073	0.63775	1.56403	66	Psme3|Psmd11|Psmd12|Psmd7|Psmc2|Psmc4|Psmd1|Psma3|Tnks2|Psmd3|Psmc5|Akt2|Psmd6|Psmd2|Psmb2|Psmb5|Psmb6|Psmd14|Akt1|Psmc6|Trim27|Psma2|Csnk2b|Psme2|Psmd4|Psma1|Psmd13|Psma5|Psmb3|Psma4|Psmb7|Psme4|Psma6|Psma7|Psmc3|Csnk2a2|Psmc1
REACTOME_REGULATION_OF_PYRUVATE_METABOLISM	0.97039	0.999469	0.0284333	0.260914	0.575633	32	Pgam5|Ldha|Pkm|Dld|Pdk4|Me1|Pdhx|Pdk3|Ubb|Pdha1|Pdp1|Wdr26|Ranbp9|Rmnd5b|Uba52
REACTOME_REGULATION_OF_RAS_BY_GAPS	0.000885986	0.00796307	0.477271	0.704113	1.71741	64	Psme3|Psmd11|Kras|Psmd12|Psmd7|Rasa2|Psmc2|Psmc4|Psmd1|Psma3|Hras|Psmd3|Psmc5|Psmd6|Psmd2|Psmb2|Psmb5|Psmb6|Spred1|Psmd14|Psmc6|Psma2|Psme2|Psmd4|Psma1|Psmd13|Psma5|Psmb3|Psma4|Psmb7|Psme4|Psma6|Cul3|Psma7|Spred2|Psmc3
REACTOME_REGULATION_OF_RUNX2_EXPRESSION_AND_ACTIVITY	0.00191663	0.0121772	0.45506	0.713914	1.69569	50	Psme3|Psmd11|Psmd12|Psmd7|Psmc2|Psmc4|Psmd1|Psma3|Psmd3|Psmc5|Psmd6|Psmd2|Psmb2|Psmb5|Psmb6|Psmd14|Psmc6|Psma2|Psme2|Psmd4|Psma1|Psmd13|Psma5|Psmb3|Psma4|Psmb7|Psma6|Psma7|Psmc3
REACTOME_REGULATION_OF_RUNX3_EXPRESSION_AND_ACTIVITY	0.000715042	0.00712143	0.477271	0.724301	1.73303	53	Psme3|Psmd11|Smurf1|Mdm2|Psmd12|Psmd7|Psmc2|Psmc4|Psmd1|Psma3|Psmd3|Tgfb1|Psmc5|Psmd6|Psmd2|Psmb2|Psmb5|Psmb6|Psmd14|Psmc6|Cbfb|Psma2|Psme2|Psmd4|Psma1|Psmd13|Psma5|Psmb3|Psma4|Psmb7|Psma6|Psma7|Psmc3
REACTOME_REGULATION_OF_SIGNALING_BY_CBL	0.108757	0.242891	0.158514	0.652576	1.36376	21	Syk|Crk|Hck|Lyn|Vav1|Cbl|Grb2
REACTOME_REGULATION_OF_TLR_BY_ENDOGENOUS_LIGAND	0.0260602	0.0859985	0.352488	0.800028	1.60962	16	Cd14|S100a9|S100a8|Gsdme|Tlr2
REACTOME_REGULATION_OF_TNFR1_SIGNALING	0.095	0.22369	0.159647	0.57754	1.354	46	Tnfaip3|Tnfrsf1a|Usp2|Spata2|Ripk1|Mapkapk2|Tnf|Traf1|Ube2l3|Otud7b|Casp8|Chuk|Birc3|Tbk1|Usp4
REACTOME_REGULATION_OF_TP53_ACTIVITY	0.192593	0.357533	0.0968878	0.449751	1.18587	150	Taf4b|Ppp2r1b|Usp2|Sgk1|Noc2l|Mdm2|Ak6|Ppp2ca|Rbbp8|Plk3|Supt16|Hipk2|Cdk5r1|Kmt5a|Trp63|Gatad2a|Hipk1|Mbd3|Trp53|Cdk1|Brpf1|Zfp385a|Rbbp7|Akt2|Ing5|Pdpk1|Taf15|Taf7|Taf10|Dyrk2|Taf5|Ssrp1|Akt1|Taf13|Prkab1|Csnk2b|Pin1|Ppp2cb|Prkab2|Prmt5|Ccna2|Hdac1|Ppp1r13l|Ppp2r1a|Usp7|Taf11|Mta2|Taf1|Rffl|Trp53rkb|Csnk2a2|Atrip|Kat6a|Pou4f1
REACTOME_REGULATION_OF_TP53_ACTIVITY_THROUGH_ACETYLATION	0.428769	0.59399	0.0681513	0.479772	1.03881	29	Gatad2a|Mbd3|Trp53|Brpf1|Rbbp7|Akt2|Ing5|Akt1|Pin1|Hdac1|Mta2|Kat6a
REACTOME_REGULATION_OF_TP53_ACTIVITY_THROUGH_METHYLATION	0.656716	0.812081	0.0515309	0.432465	0.87192	17	Mdm2|Kmt5a|Trp53|Prmt5
REACTOME_REGULATION_OF_TP53_ACTIVITY_THROUGH_PHOSPHORYLATION	0.357143	0.528543	0.0673624	0.431157	1.08646	88	Taf4b|Noc2l|Mdm2|Ak6|Rbbp8|Plk3|Supt16|Hipk2|Cdk5r1|Hipk1|Trp53|Taf15|Taf7|Taf10|Dyrk2|Taf5|Ssrp1|Taf13|Prkab1|Csnk2b|Pin1|Prkab2
REACTOME_REGULATION_OF_TP53_DEGRADATION	0.120211	0.260576	0.144631	0.587118	1.31464	34	Ppp2r1b|Usp2|Sgk1|Mdm2|Ppp2ca|Trp53|Cdk1|Akt2|Pdpk1|Akt1|Ppp2cb|Ccna2|Ppp2r1a|Usp7|Rffl
REACTOME_RESOLUTION_OF_ABASIC_SITES_AP_SITES	0.397321	0.5667	0.146416	-0.345622	-1.02102	37	Mbd4|Nthl1|Mpg|Rpa2|Pold1|Neil2|Neil1|Parp2|Rpa1|Mutyh|Ogg1|Xrcc1|Parp1|Smug1|Rfc2|Rfc1|Rfc3|Ung
REACTOME_RESOLUTION_OF_AP_SITES_VIA_THE_MULTIPLE_NUCLEOTIDE_PATCH_REPLACEMENT_PATHWAY	0.996503	1	0.0723571	-0.149733	-0.393593	24	Rpa2|Pold1|Parp2|Rpa1|Parp1|Rfc2|Rfc1|Rfc3|Pole|Rpa3|Pold4
REACTOME_RESOLUTION_OF_D_LOOP_STRUCTURES	0.240157	0.408767	0.179782	-0.394677	-1.13508	33	Slx1b|Atm|Wrn|Rad51d|Rad50|Xrcc2|Palb2|Rad51c
REACTOME_RESOLUTION_OF_SISTER_CHROMATID_COHESION	9.00622e-05	0.00184377	0.538434	0.661484	1.70251	117	Tubb6|Nup98|Tuba1c|Ppp2r1b|Tubb2a|Ndel1|Ahctf1|Rangap1|Tubb4b|Tuba4a|Mapre1|Ranbp2|Ppp2ca|Clip1|Tuba8|Zwint|Cdk1|Nup160|Cdca8|Nudc|Dynll1|Seh1l|Cdca5|Rcc2|Dynll2|Ccnb1|Tubb2b|Cenpt|Tuba1a|Nuf2|Smc1a|Tuba1b|Bub1|Ppp2cb|Ska1|Zw10|Kif2a|Bub3|Pafah1b1|Ccnb2|Wapl|Cdc20|Bub1b|Ppp2r1a|Cenpa|Dync1i2|Dync1li1|Incenp|Plk1|Cenpc1|Nup107|Ercc6l|Mad2l1
REACTOME_RESPIRATORY_ELECTRON_TRANSPORT	0.762987	0.875824	0.0295645	0.318119	0.830382	130	Coq10b|Ndufaf4|Hspa9|Cycs|mt-Nd2|Mdh2|Cox5a|Uqcrq|mt-Nd1|mt-Cytb|Rab5if|Ndufa8|Slc25a13|Hccs|mt-Nd5|Ndufa12|Tmem186|Got2|mt-Co3|Cyc1|mt-Nd4|Uqcrb|Etfa|Slc25a22|Cox6a1|Higd1a|Cox6b1|Ndufb7|Got1|Ndufab1|mt-Nd6|Uqcrc1|Ndufa11|Ndufs6|Sco1|Cox18
REACTOME_RESPONSE_TO_ELEVATED_PLATELET_CYTOSOLIC_CA2	0.00057174	0.00593483	0.477271	0.634256	1.6301	113	Selp|Serpine1|Plek|Tagln2|Srgn|Thbs1|Timp1|Actg1|Wdr1|Vcl|Tuba4a|Actn4|F5|Pcdh7|Vegfa|Cd63|Anxa5|Manf|Prkcg|Tgfb1|Endod1|Pros1|Flna
REACTOME_RET_SIGNALING	0.984576	1	0.0252713	0.237072	0.54063	37	Ptpn11|Grb2|Dok2|Pdlim7|Gdnf|Ret|Dok5|Shank3|Rap1gap
REACTOME_RETROGRADE_TRANSPORT_AT_THE_TRANS_GOLGI_NETWORK	0.80454	0.899766	0.0344175	0.323318	0.752263	44	Gcc1|Rab6a|Nsf|Vamp3|Tgoln1|Usp6nl|Cog3|Arl1|M6pr|Ric1|Vps54|Napa|Arfrp1|Cog8|Sys1
REACTOME_RHO_GTPASE_CYCLE	0.000131155	0.00238722	0.518848	0.53357	1.46199	410	Abl2|Rnd1|Sowahc|Tjp2|Hsp90aa1|Epha2|Arl13b|Rock2|Actg1|Tpm3|Efhd2|Stom|Ckap4|Diaph1|Ncf2|Gja1|Pak6|Baiap2|Slc4a7|Prag1|Tpm4|Hnrnpc|Twf1|Ptk2b|Lmnb1|Akap12|Stip1|Fmnl1|Pkp4|Cavin1|Cct6a|C1qbp|Arap2|Emd|Basp1|Plekhg6|Cdc42ep4|Bcr|Rhof|Rhog|Gna13|Jup|Tnfaip1|Actb|Stam2|Arhgdia|Cltc|Fam135a|Capzb|Tra2b|Map3k11|Rac1|Rab7|Rhoa|Iqgap1|Fam83b|Cct7|Ncf4|Pak2|Pcdh7|Ykt6|Vav1|Dsg2|Akap13|Gfod1|Letm1|Rhoc|V…
REACTOME_RHO_GTPASE_EFFECTORS	4.09371e-08	3.01706e-06	0.719513	0.658345	1.77748	238	Sfn|Tubb6|Nup98|Tuba1c|Ywhag|S100a9|Ywhaz|Rock2|Actg1|S100a8|Diaph1|Ncf2|Ppp2r1b|Tubb2a|Pfn1|Baiap2|Ywhah|Ndel1|Ahctf1|Ywhae|Actr3|Rangap1|Srf|Tubb4b|Tuba4a|Mapre1|Fmnl1|Myh9|Actr2|Ranbp2|Ppp2ca|Arpc2|Rhog|Actb|Rac1|Rhoa|Iqgap1|Ncf4|Pak2|Clip1|Tuba8|Kif5b|Rhoc|Zwint|Grb2|Rac2|Ywhab|Nup160|Cdca8|Arpc4|Nudc|Dynll1|Nckap1|Diaph3|Rhod|Seh1l|Arpc5|Rcc2|Flna|Ctnna1|Klc1|Dynll2|Pdpk1|Rock1|Rhob|Tubb2b|C…
REACTOME_RHO_GTPASES_ACTIVATE_FORMINS	7.00212e-06	0.000258028	0.610527	0.685675	1.78981	130	Tubb6|Nup98|Tuba1c|Actg1|Diaph1|Ppp2r1b|Tubb2a|Pfn1|Ndel1|Ahctf1|Rangap1|Srf|Tubb4b|Tuba4a|Mapre1|Fmnl1|Ranbp2|Ppp2ca|Actb|Rac1|Rhoa|Clip1|Tuba8|Rhoc|Zwint|Nup160|Cdca8|Nudc|Dynll1|Diaph3|Rhod|Seh1l|Rcc2|Dynll2|Rhob|Tubb2b|Cenpt|Tuba1a|Nuf2|Tuba1b|Bub1|Ppp2cb|Ska1|Zw10|Kif2a|Bub3|Pafah1b1|Cdc20|Bub1b|Ppp2r1a|Cenpa|Cdc42|Dync1i2|Dync1li1|Incenp|Plk1|Cenpc1|Nup107|Ercc6l|Mad2l1
REACTOME_RHO_GTPASES_ACTIVATE_IQGAPS	0.00397538	0.0212309	0.407018	0.779428	1.68373	26	Tubb6|Tuba1c|Actg1|Tubb2a|Tubb4b|Tuba4a|Actb|Rac1|Iqgap1|Clip1|Tuba8|Ctnna1|Tubb2b|Calm1|Tuba1a|Tuba1b
REACTOME_RHO_GTPASES_ACTIVATE_NADPH_OXIDASES	0.127119	0.27077	0.145516	0.638519	1.33439	21	S100a9|S100a8|Ncf2|Rac1|Ncf4|Rac2
REACTOME_RHO_GTPASES_ACTIVATE_PAKS	0.215989	0.378675	0.10714	0.592402	1.2513	22	Myh9|Rac1|Pak2|Flna|Calm1|Myh14|Nf2|Limk1|Ppp1cb|Myl6|Cdc42|Calm2|Ppp1r12a
REACTOME_RHO_GTPASES_ACTIVATE_PKNS	0.00335032	0.0187059	0.431708	0.806871	1.70431	22	Sfn|Ywhag|Ywhaz|Ywhah|Ywhae|Rac1|Rhoa|Rhoc|Ywhab|Pdpk1|Rhob
REACTOME_RHO_GTPASES_ACTIVATE_WASPS_AND_WAVES	0.0319586	0.0989643	0.321776	0.685724	1.52158	33	Actg1|Baiap2|Actr3|Actr2|Arpc2|Actb|Rac1|Grb2|Arpc4|Nckap1|Arpc5|Arpc3|Abi1|Arpc1a|Arpc1b|Wasf2|Cdc42|Ptk2
REACTOME_RHOA_GTPASE_CYCLE	0.144077	0.29414	0.115734	0.466804	1.22667	140	Sowahc|Tjp2|Rock2|Stom|Diaph1|Cavin1|C1qbp|Arap2|Plekhg6|Bcr|Jup|Arhgdia|Rhoa|Iqgap1|Pcdh7|Ykt6|Vav1|Akap13|Cav1|Vamp3|Ect2|Arhgap23|Anln|Diaph3|Arhgap21|Slk|Arhgef7|Rock1|Tfrc|Arhgap11a|Myo9b|Pkn2|Depdc1b|Lbr|Dock2|Arhgef10l|Ngef|Racgap1|Snap23
REACTOME_RHOB_GTPASE_CYCLE	0.0546968	0.145529	0.208955	0.571817	1.40551	68	Sowahc|Tjp2|Rock2|Stom|Diaph1|Cavin1|Bcr|Jup|Pcdh7|Akap13|Cav1|Vamp3|Ect2|Anln|Diaph3|Arhgap21|Slk|Rock1|Rhob|Tfrc|Myo9b|Pkn2|Depdc1b|Arhgef10l|Racgap1|Snap23|Arhgdig|Iqgap3
REACTOME_RHOBTB_GTPASE_CYCLE	0.0103758	0.0432624	0.38073	0.707616	1.58446	34	Hsp90aa1|Rock2|Actg1|Hnrnpc|Twf1|Cct6a|Tra2b|Cct7|Cdc37|Cct2|Hsp90ab1|Srrm1|Rbbp6|Txnl1|Rock1|Vim
REACTOME_RHOBTB1_GTPASE_CYCLE	0.0729313	0.179168	0.195789	0.67032	1.41588	22	Rock2|Hnrnpc|Tra2b|Cct7|Cct2|Srrm1|Rbbp6|Txnl1|Rock1|Vim
REACTOME_RHOBTB2_GTPASE_CYCLE	0.0288885	0.0925687	0.352488	0.730677	1.54337	22	Hsp90aa1|Actg1|Hnrnpc|Twf1|Cct6a|Tra2b|Cct7|Cdc37|Cct2|Hsp90ab1|Srrm1|Txnl1
REACTOME_RHOC_GTPASE_CYCLE	0.013625	0.0528505	0.38073	0.615507	1.51436	69	Tjp2|Rock2|Stom|Diaph1|Cavin1|C1qbp|Bcr|Jup|Arhgdia|Rhoa|Iqgap1|Akap13|Rhoc|Cav1|Vamp3|Anln|Diaph3|Arhgap21|Slk|Rock1|Tfrc|Myo9b|Pkn2|Depdc1b|Lbr|Arhgef10l|Racgap1|Iqgap3|Abcd3
REACTOME_RHOD_GTPASE_CYCLE	0.0377129	0.110295	0.257206	0.618191	1.46833	50	Efhd2|Diaph1|Pak6|Slc4a7|Lmnb1|Akap12|Emd|Capzb|Rab7|Cav1|Cpne8|Vamp3|Diaph3|Rhod|Arhgap21|Arhgap17|Depdc1b|Lbr|Actn1|Racgap1|Tor1aip1
REACTOME_RHOF_GTPASE_CYCLE	0.0329114	0.101065	0.282013	0.667841	1.53803	41	Sowahc|Actg1|Diaph1|Slc4a7|Lmnb1|Akap12|Basp1|Rhof|Actb|Capzb|Rab7|Cav1|Vamp3|Diaph3|Mtmr1|Arhgap21|Myo9b|Depdc1b|Actn1|Snap23|Tor1aip1
REACTOME_RHOG_GTPASE_CYCLE	0.0678571	0.168386	0.186433	0.557357	1.37132	70	Epha2|Emd|Rhog|Arhgdia|Map3k11|Rab7|Pak2|Ykt6|Vav1|Dsg2|Letm1|Cav1|Vamp3|Hspe1|Diaph3|Cdc42ep1|Arhgap21|Tfrc|Pak4|Itgb1|Depdc1b|Lbr|Dock2|Arhgdig|Shmt2|Cdc42|Dock5
REACTOME_RHOH_GTPASE_CYCLE	0.00130229	0.00989469	0.45506	0.762855	1.70814	34	Rock2|Stom|Pak6|Slc4a7|Jup|Arhgdia|Rab7|Pak2|Vcp|Nsfl1c|Cav1|Vamp3|Fam91a1|Rock1|Osbpl11|Tfrc|Pak4|Tuba1b
REACTOME_RHOJ_GTPASE_CYCLE	0.675841	0.826028	0.0857844	-0.365508	-0.84932	16	Pik3r2|Pik3r1
REACTOME_RHOQ_GTPASE_CYCLE	0.0153049	0.0578445	0.38073	0.632588	1.51376	57	Arl13b|Stom|Gja1|Slc4a7|Cdc42ep4|Jup|Rab7|Iqgap1|Pak2|Gfod1|Cav1|Cpne8|Vamp3|Git1|Diaph3|Cdc42ep1|Arhgap21|Arhgef7|Tfrc|Arhgap17|Pak4|Depdc1b|Cdc42bpb|Snap23|Iqgap3
REACTOME_RHOU_GTPASE_CYCLE	0.430039	0.594631	0.0643583	0.451974	1.03231	38	Epha2|Ptk2b|Stam2|Cltc|Iqgap1|Pak2|Grb2|Git1|Txnl1|Arhgef7|Pak4|Stam|Depdc1b|Usp9x|Itsn2|Rhou|Peak1|Cdc42
REACTOME_RHOV_GTPASE_CYCLE	0.256881	0.431255	0.0925529	0.518855	1.17159	36	Epha2|Tpm3|Pak6|Tpm4|Cltc|Map3k11|Iqgap1|Pak2|Git1|Txnl1|Arhgef7|Pak4|Depdc1b|Rhov|Usp9x|Peak1|Cdc42|Sh3rf1|Pard6b
REACTOME_RIPK1_MEDIATED_REGULATED_NECROSIS	0.393443	0.563043	0.0718276	0.487461	1.064	31	Hsp90aa1|Ripk3|Ripk1|Pdcd6ip|Ube2l3|Cdc37|Sdcbp|Casp8|Birc3|Peli1
REACTOME_RMTS_METHYLATE_HISTONE_ARGININES	0.172222	0.331404	0.121543	0.589704	1.26526	25	Ccnd1|Prmt1|Smarca4|Wdr77|Prmt3|Prmt6|Rbbp7|Smarcc1|Actl6a|Wdr5|Pbrm1|Prmt5|Carm1|Rps2|Cdk4|Smarce1|Smarcd1|Arid1a
REACTOME_RNA_POLYMERASE_I_TRANSCRIPTION	0.0632111	0.162341	0.199915	0.620715	1.4341	42	Polr1b|Cavin1|Taf1d|Rrn3|Gatad2a|Mbd3|Polr1e|Ercc3|Rbbp7|Gtf2h1|Polr1a|Polr2l|Hdac1|Ercc6|Ubtf|Mta2|Taf1a|Polr1c|Gtf2h3
REACTOME_RNA_POLYMERASE_I_TRANSCRIPTION_TERMINATION	0.0995851	0.231527	0.164406	0.639919	1.38476	27	Polr1b|Cavin1|Taf1d|Polr1e|Ercc3|Gtf2h1|Polr1a|Polr2l
REACTOME_RNA_POLYMERASE_II_PRE_TRANSCRIPTION_EVENTS	0.00572251	0.0273863	0.407018	0.640998	1.58644	75	Eaf1|Taf4b|Gtf2f2|Aff4|Ak6|Ctdp1|Supt16|Supt6|Ccnt1|Polr2d|Ell|Ncbp1|Leo1|Gtf2f1|Eloa|Ercc3|Eloc|Gtf2h1|Polr2l|Taf15|Taf7|Cdk9|Taf10|Taf5|Mllt1|Ssrp1|Taf13
REACTOME_RNA_POLYMERASE_II_PROMOTER_ESCAPE	0.0441362	0.122287	0.24134	0.636072	1.47995	44	Taf4b|Gtf2f2|Ak6|Polr2d|Gtf2f1|Ercc3|Gtf2h1|Polr2l|Taf15|Taf7|Taf10|Taf5|Taf13|Taf11|Taf1|Polr2c|Gtf2e2|Gtf2h3|Gtf2a2
REACTOME_RNA_POLYMERASE_II_TRANSCRIBES_SNRNA_GENES	0.118064	0.258199	0.137251	0.527253	1.30351	72	Gtf2f2|Ell2|Ak6|Ints7|Ccnt1|Polr2d|Ell|Ncbp1|Ints2|Gtf2f1|Polr2l|Cdk9|Snapc1|Taf5|Ints13|Ints5|Taf13|Srrt|Supt5|Ccnk|Pcf11|Taf11|Ints1|Polr2c|Pou2f2|Rprd1b|Nabp1|Gtf2e2|Ints8|Gtf2a2|Ints12
REACTOME_RNA_POLYMERASE_II_TRANSCRIPTION_TERMINATION	0.00340528	0.018729	0.431708	0.6782	1.64126	60	U2af2|Alyref|U2af1|Cpsf2|Srsf2|Srsf7|Cstf3|Ncbp1|Snrpd3|Thoc6|Snrpf|Srsf9|Eif4a3|Srsf3|Srrm1|Rbm8a|Magoh|Sarnp|Snrpb|Rnps1|Zc3h11a|Cstf1|Chtop|Snrpg|Papola|Poldip3|Srsf11|Dhx38|Cpsf1|Fyttd1|Clp1|Casc3|Pcf11
REACTOME_RNA_POLYMERASE_III_TRANSCRIPTION	0.297226	0.471073	0.0847985	0.510364	1.14278	34	Bdp1|Polr3d|Polr3e|Polr3f|Gtf3c4|Polr2l|Snapc1
REACTOME_RNA_POLYMERASE_III_TRANSCRIPTION_INITIATION_FROM_TYPE_1_PROMOTER	0.253112	0.427852	0.096563	0.552185	1.19491	27	Bdp1|Polr3d|Polr3e|Polr3f|Gtf3c4|Polr2l
REACTOME_RNA_POLYMERASE_III_TRANSCRIPTION_INITIATION_FROM_TYPE_3_PROMOTER	0.131579	0.27866	0.141225	0.613697	1.32572	26	Bdp1|Polr3d|Polr3e|Polr3f|Polr2l|Snapc1
REACTOME_RND1_GTPASE_CYCLE	0.310127	0.48214	0.0802023	0.49322	1.13588	41	Rnd1|Epha2|Stip1|Pkp4|Fam135a|Fam83b|Cav1|Txnl1|Tfrc
REACTOME_RND2_GTPASE_CYCLE	0.318987	0.491828	0.0787114	0.489929	1.1283	41	Epha2|Ckap4|Prag1|Pkp4|Tnfaip1|Fam83b|Cav1|Nudc|Txnl1|Tfrc
REACTOME_RND3_GTPASE_CYCLE	0.264706	0.443382	0.0894367	0.512503	1.17209	40	Epha2|Ckap4|Pkp4|Tnfaip1|Fam83b|Cav1|Arhgap21|Picalm|Txnl1|Rock1
REACTOME_ROLE_OF_LAT2_NTAL_LAB_ON_CALCIUM_MOBILIZATION	0.284427	0.460825	0.0857844	0.502901	1.14692	39	Syk|Lyn|Grb2|Pdpk1|Lat2
REACTOME_ROLE_OF_PHOSPHOLIPIDS_IN_PHAGOCYTOSIS	0.391574	0.562727	0.0672065	0.447826	1.05444	47	Syk|Fcgr1|Fcgr4|Plcg2
REACTOME_ROS_AND_RNS_PRODUCTION_IN_PHAGOCYTES	0.0454545	0.124074	0.245042	0.664944	1.47547	33	Slc11a1|Ncf2|Nos3|Ncf4|Atp6v1h|Rac2|Atp6v1b2|Atp6v0a2|Atp6v0c|Atp6v1a|Atp6v1d
REACTOME_RUNX1_INTERACTS_WITH_CO_FACTORS_WHOSE_PRECISE_EFFECT_ON_RUNX1_TARGETS_IS_NOT_KNOWN	0.633917	0.790519	0.0484088	0.40739	0.89879	32	Hipk2|Smarca4|Rybp|Phc2|Smarcc1|Actl6a|Yaf2|Pcgf5|Pbrm1|Cbfb|Csnk2b|Rnf2|Csnk2a2|Smarce1|Smarcd1|Arid1a
REACTOME_RUNX1_REGULATES_GENES_INVOLVED_IN_MEGAKARYOCYTE_DIFFERENTIATION_AND_PLATELET_FUNCTION	0.145115	0.294627	0.13649	0.631488	1.30598	20	Prmt1|Prmt6|Setd1a|Zfpm1|Wdr5|H3f3b|Cbfb|Kmt2b|Hdac1
REACTOME_RUNX1_REGULATES_TRANSCRIPTION_OF_GENES_INVOLVED_IN_DIFFERENTIATION_OF_HSCS	0.0372149	0.109272	0.257206	0.590308	1.43983	64	Psme3|Psmd11|Psmd12|Psmd7|Psmc2|Psmc4|Psmd1|Psma3|Psmd3|Psmc5|Psmd6|Psmd2|Psmb2|Psmb5|Psmb6|Psmd14|Psmc6|Cbfb|Psma2|Psme2|Psmd4|Psma1|Psmd13|Psma5|Psmb3|Psma4|Psmb7|Psme4|Psma6|Psma7|Psmc3|Yap1|Psmc1
REACTOME_S_PHASE	0.121277	0.262114	0.127505	0.472663	1.24256	143	Psme3|Psmd11|Cdkn1a|Wee1|Psmd12|Psmd7|Ccnd1|Psmc2|Psmc4|Cdc27|Ube2c|Pcna|Psmd1|Ube2s|Psma3|Psmd3|Psmc5|Cdca5|Akt2|Psmd6|Psmd2|Psmb2|Psmb5|Psmb6|Smc1a|Psmd14|Akt1|Psmc6|Ube2e1|Psma2|Psme2|Psmd4|Psma1|Cdc25a|Ccna2|Psmd13|Psma5|Psmb3|Psma4|Wapl|Psmb7|Psme4|Psma6|Esco1|Psma7|Orc2|Psmc3|Cdk4
REACTOME_SCF_SKP2_MEDIATED_DEGRADATION_OF_P27_P21	0.0142181	0.0545769	0.38073	0.635806	1.52146	57	Psme3|Psmd11|Cdkn1a|Psmd12|Psmd7|Ccnd1|Psmc2|Psmc4|Psmd1|Psma3|Psmd3|Psmc5|Psmd6|Psmd2|Psmb2|Psmb5|Psmb6|Psmd14|Psmc6|Psma2|Psme2|Psmd4|Psma1|Ccna2|Psmd13|Psma5|Psmb3|Psma4|Psmb7|Psma6|Psma7|Psmc3|Cdk4
REACTOME_SEALING_OF_THE_NUCLEAR_ENVELOPE_NE_BY_ESCRT_III	0.00616849	0.0289565	0.407018	0.780439	1.65904	23	Tubb6|Tuba1c|Tubb2a|Tubb4b|Tuba4a|Ist1|Tuba8|Tubb2b|Chmp4b|Tuba1a|Tuba1b
REACTOME_SELECTIVE_AUTOPHAGY	0.00469139	0.023659	0.407018	0.672955	1.6453	65	Tubb6|Tuba1c|Arl13b|Tubb2a|Tubb4b|Tuba4a|Ube2n|Pgam5|Tomm40|Tuba8|Tomm5|Ube2l3|Dynll1|Tomm70a|Dynll2|Tomm22|Tbk1|Tubb2b|Tuba1a|Vim|Tuba1b|Mfn1|Csnk2b|Ube2d3|Pex5|Sqstm1
REACTOME_SEMA4D_IN_SEMAPHORIN_SIGNALING	0.0155123	0.0583295	0.38073	0.8068	1.59713	15	Rnd1|Rock2|Sema4d|Met|Rac1|Rhoa|Rhoc|Rock1|Rhob
REACTOME_SEMAPHORIN_INTERACTIONS	0.0217391	0.074538	0.352488	0.641028	1.52276	51	Rnd1|Hsp90aa1|Rock2|Sema4d|Met|Rac1|Rhoa|Cdk5r1|Pak2|Ptprc|Rhoc|Dpysl3|Hsp90ab1|Plxna2|Rock1|Rhob|Sema4a|Limk1
REACTOME_SENESCENCE_ASSOCIATED_SECRETORY_PHENOTYPE_SASP	0.209243	0.373329	0.103576	0.534241	1.22021	38	Cebpb|Cdkn1a|Rps6ka3|Cdk6|Cdc27|Ube2c|Ube2s
REACTOME_SENSORY_PERCEPTION	0.15119	0.301971	0.119888	0.518592	1.27184	67	Dhrs9|Rbp2|Metap1|Sdc1|Gnb1|Sdc4|Lrp8|Rbp1|Metap2|Rdh12|Nmt2|Calm1|Rdh1|Gng13|Fntb|Scnn1a
REACTOME_SEPARATION_OF_SISTER_CHROMATIDS	7.97898e-07	4.20036e-05	0.659444	0.665733	1.7707	179	Tubb6|Nup98|Tuba1c|Psme3|Ppp2r1b|Tubb2a|Psmd11|Ndel1|Ahctf1|Rangap1|Tubb4b|Tuba4a|Mapre1|Psmd12|Psmd7|Ranbp2|Ppp2ca|Psmc2|Psmc4|Cdc27|Ube2c|Clip1|Tuba8|Psmd1|Ube2s|Zwint|Psma3|Psmd3|Nup160|Cdca8|Nudc|Dynll1|Psmc5|Seh1l|Cdca5|Rcc2|Psmd6|Psmd2|Psmb2|Psmb5|Dynll2|Psmb6|Tubb2b|Cenpt|Tuba1a|Nuf2|Smc1a|Tuba1b|Psmd14|Psmc6|Ube2e1|Pttg1|Psma2|Bub1|Ppp2cb|Ska1|Psme2|Psmd4|Psma1|Psmd13|Zw10|Psma5|Kif2a|Psm…
REACTOME_SEROTONIN_NEUROTRANSMITTER_RELEASE_CYCLE	0.41896	0.583398	0.114751	-0.447252	-1.03927	16	Rab3a|Ppfia4|Syn2|Syn3|Stx1a|Slc18a2
REACTOME_SHC_MEDIATED_CASCADE_FGFR2	0.847407	0.930759	0.0395172	0.346688	0.697519	16	Kras|Grb2|Hras|Fgf23|Fgf1
REACTOME_SIALIC_ACID_METABOLISM	0.709677	0.841633	0.0919686	-0.309318	-0.845958	28	Gne|St6galnac2|St6galnac5|St6gal1|St8sia5|St6galnac6|Slc17a5|St8sia1|St3gal4|St3gal3
REACTOME_SIGNAL_AMPLIFICATION	0.673582	0.824635	0.046882	0.398362	0.862543	29	Gnb1|Gna13|Gng5|Gnai1|Gnai3|Gng13|Gng12|Gnai2|Aamp
REACTOME_SIGNAL_TRANSDUCTION_BY_L1	0.208759	0.373329	0.111918	0.602698	1.23425	19	Itga5|Rac1|Itgb1|Itgav|Csnk2b|Egfr|Itga2b|Itgb3|Map2k1|Map2k2|Csnk2a2|Mapk1|Fgfr1
REACTOME_SIGNALING_BY_ACTIVIN	0.541311	0.703608	0.0943564	-0.415752	-0.960913	15	Acvr2b|Acvr1c|Inhbb|Acvr1b|Inha
REACTOME_SIGNALING_BY_ALK	0.529954	0.693741	0.0629395	0.489651	0.969307	15	Stat3|Hdac1
REACTOME_SIGNALING_BY_BMP	0.79668	0.893689	0.0391956	0.34257	0.741309	27	Smurf1|Bmp2|Smad7|Smad1|Inhba|Grem2|Ube2d3
REACTOME_SIGNALING_BY_CSF3_G_CSF	0.00449304	0.0229956	0.407018	0.797928	1.68542	22	Socs3|Syk|Csf3|Kras|Jak2|Hck|Lyn|Ptpn11|Grb2|Socs1|Eloc
REACTOME_SIGNALING_BY_EGFR	0.00185633	0.0119936	0.45506	0.722686	1.70533	48	Hbegf|Epgn|Ereg|Ptpn12|Kras|Areg|Fam83a|Pxn|Stam2|Tgfa|Fam83b|Cbl|Ptpn11|Spry2|Grb2|Hras
REACTOME_SIGNALING_BY_ERBB2	0.00854567	0.037048	0.38073	0.697191	1.61934	43	Hbegf|Ereg|Hsp90aa1|Ptpn12|Diaph1|Nrg1|Kras|Rhoa|Grb2|Cdc37|Hras|Akt2
REACTOME_SIGNALING_BY_ERBB4	0.0471063	0.126706	0.24134	0.664694	1.46646	32	Hbegf|Ereg|Nrg1|Kras|Grb2|Hras|Stat5a
REACTOME_SIGNALING_BY_ERYTHROPOIETIN	0.0948148	0.22369	0.175204	0.693123	1.39453	16	Pik3r5|Jak2|Lyn|Vav1|Grb2
REACTOME_SIGNALING_BY_FGFR	0.284524	0.460825	0.0815265	0.468754	1.1533	69	Galnt3|Fgfbp1|Gtf2f2|Kras|Ptbp1|Ppp2ca|Polr2d|Ncbp1|Cbl|Hnrnpa1|Ptpn11|Spry2|Grb2|Gtf2f1|Hras|Polr2l|Spred1|Fgf23|Braf|Fgf1|Ppp2cb
REACTOME_SIGNALING_BY_FGFR1	0.776797	0.883938	0.036073	0.332389	0.773367	44	Kras|Ppp2ca|Cbl|Ptpn11|Spry2|Grb2|Hras|Spred1|Fgf23|Braf|Fgf1|Ppp2cb|Gipc1|Ppp2r1a
REACTOME_SIGNALING_BY_FGFR2	0.207729	0.373329	0.100279	0.507045	1.21261	56	Fgfbp1|Gtf2f2|Kras|Ptbp1|Ppp2ca|Polr2d|Ncbp1|Cbl|Hnrnpa1|Ptpn11|Spry2|Grb2|Gtf2f1|Hras|Polr2l|Fgf23|Braf|Fgf1|Ppp2cb
REACTOME_SIGNALING_BY_FGFR3	0.421121	0.584494	0.0661326	0.461844	1.04207	35	Galnt3|Kras|Ppp2ca|Cbl|Ptpn11|Spry2|Grb2|Hras|Fgf23|Braf|Fgf1|Ppp2cb
REACTOME_SIGNALING_BY_FGFR4	0.555411	0.715625	0.0530213	0.418942	0.945267	35	Kras|Ppp2ca|Cbl|Ptpn11|Spry2|Grb2|Hras|Fgf23|Braf|Fgf1|Ppp2cb
REACTOME_SIGNALING_BY_GPCR	0.00104424	0.00874553	0.45506	0.511824	1.4016	423	Hbegf|Cxcl1|Cxcr2|Ccr1|Pik3r5|Cxcl2|P2ry2|Rgs16|Fpr1|Fpr2|Pde4b|C5ar1|Ccl3|Rock2|Ccl9|Itga5|Calcb|Gpr35|Ppp2r1b|S1pr3|Rgs20|Bdkrb2|Ccrl2|Ltb4r2|Ccl4|Kras|Ltb4r1|Cxcl3|Cxcl5|Rgs2|Rgs1|C5ar2|Anxa1|Bdkrb1|Ccl20|Gpr68|Gnb1|Rps6ka3|C3ar1|Ptgir|Ccr5|Ptafr|Ppp2ca|Abhd6|Apln|Ece1|Mmp3|Gna13|P2ry10|Cxcl16|Htr7|Adgre5|Gpr4|Dgka|Gpr132|Rgs12|Rhoa|S1pr1|Lpar5|Prkar1a|Vav1|Akap13|Adm|Mgll|Ccl6|Rhoc|Nts|Grb2|G…
REACTOME_SIGNALING_BY_HEDGEHOG	0.195228	0.359707	0.0975449	0.456394	1.18905	128	Tubb6|Tuba1c|Psme3|Tubb2a|Psmd11|Tubb4b|Smurf1|Tuba4a|Csnk1a1|Psmd12|Psmd7|Psmc2|Psmc4|Prkar1a|Psmd1|Psma3|Vcp|Psmd3|Psmc5|Psmd6|Psmd2|Psmb2|Psmb5|Psmb6|Tubb2b|Tuba1a|Tuba1b|Psmd14|Syvn1|Psmc6|Psma2|Psme2|Psmd4|Psma1|Psmd13|Psma5|Psmb3|Psma4|Psmb7|Psme4|Numb|Psma6|Cul3|Gsk3b|Psma7
REACTOME_SIGNALING_BY_HIPPO	0.0445402	0.122944	0.257206	0.717514	1.48389	20	Tjp2|Ywhae|Wwc1|Lats1|Ywhab|Wwtr1|Mob1b|Sav1|Mob1a|Amotl2|Yap1|Stk3
REACTOME_SIGNALING_BY_INSULIN_RECEPTOR	0.508876	0.677514	0.149208	-0.296972	-0.96703	64	Flt3l|Fgf9|Trib3|Fgf7|Them4|Pik3r2|Pik3r1|Fgf10|Pik3c3
REACTOME_SIGNALING_BY_INTERLEUKINS	2.45152e-12	3.61355e-10	0.898671	0.701589	1.89516	257	Il1b|Osmr|Socs3|Dusp7|Il6|Osm|Dusp6|Stat3|Irak3|Clcf1|Psme3|Myd88|Csf2rb2|Nfkbia|Csf1|Syk|Csf2rb|Socs5|Ywhaz|Il1rl2|Map2k3|Nfkb2|Il4ra|Il18rap|Il1rl1|Ppp2r1b|Il1r1|Psmd11|Map2k4|Rela|Jun|Nod2|Il1rn|Crk|Atf1|N4bp1|Ptk2b|Nfkb1|Jak2|Il7r|Sdc1|Hck|Rps6ka3|Ube2n|Psmd12|Psmd7|Il13ra1|Ppp2ca|Il10|Lyn|Usp14|Mapkapk2|Fos|Nfkbib|Psmc2|Psmc4|Il24|Smarca4|Stx3|Crlf1|Vav1|Il33|Cbl|Tollip|Psmd1|Psma3|Ptpn11|Gr…
REACTOME_SIGNALING_BY_MET	0.00445219	0.0229459	0.407018	0.658275	1.61437	66	Itga3|Stat3|Ptpn1|Arf6|Ptpn2|Crk|Kras|Tns4|Rap1b|Met|Stam2|Rac1|Cbl|Ptpn11|Grb2|Hras
REACTOME_SIGNALING_BY_NOTCH	0.516088	0.681559	0.0558265	0.428676	0.977645	39	Ywhaz|Elf3|Furin|Ybx1|Dll4|Tmed2|Akt1|Maml1|Egfr|Dtx2
REACTOME_SIGNALING_BY_NOTCH1	0.559271	0.718088	0.0962406	-0.387441	-0.934633	18	Dtx1
REACTOME_SIGNALING_BY_NOTCH3	0.690852	0.833164	0.0862866	-0.347556	-0.84515	19	Aph1b|Wwp2|Egf
REACTOME_SIGNALING_BY_NTRK1_TRKA	0.00044469	0.00489159	0.498493	0.73009	1.78046	63	Dusp7|Ngf|Dusp6|Ralgds|Ppp2r1b|Egr2|Crk|Atf1|Kras|Srf|Sgk1|Rps6ka3|Ppp2ca|Mapkapk2|Cltc|Rhoa|Nab2|Grb2|Ywhab|Hras
REACTOME_SIGNALING_BY_NTRKS	0.00040957	0.00462226	0.498493	0.690029	1.70778	75	Dusp7|Ngf|Dusp6|Ralgds|Ppp2r1b|Egr2|Crk|Atf1|Kras|Srf|Sgk1|Rps6ka3|Ppp2ca|Mapkapk2|Cltc|Rac1|Furin|Rhoa|Nab2|Grb2|Ywhab|Hras
REACTOME_SIGNALING_BY_NUCLEAR_RECEPTORS	0.0011017	0.00912309	0.45506	0.59959	1.57777	151	Hbegf|Dhrs9|Epgn|Ereg|Hsp90aa1|S1pr3|Nos3|Mmp9|Nrip1|Gtf2f2|Kras|Areg|Sphk1|Gnb1|Fabp5|Med1|Tle3|Mmp3|Ptges3|Prmt1|Crabp2|Tgfa|Ccnt1|Zdhhc21|Polr2d|Uhmk1|Ppard|Gng5|Cav1|Ddx5|Gtf2f1|Hras|Rara|Hsp90ab1|Akt2|Gnai1|Ppp5c|Polr2l|Pdpk1|Calm1|Dld|Ncor2|Gnai3|Cdk9|Rdh1|Gng13|Kdm1a|H3f3b|Akt1|Gng12|Fkbp4
REACTOME_SIGNALING_BY_PDGF	0.0471014	0.126706	0.227987	0.604938	1.44303	55	Stat3|Thbs1|Ptpn12|Crk|Kras|Bcar1|Furin|Thbs2|Plat|Ptpn11|Grb2|Hras|Stat5a|Spp1
REACTOME_SIGNALING_BY_PTK6	0.000819394	0.00764422	0.477271	0.749255	1.75657	46	Hbegf|Socs3|Stat3|Ptpn1|Ereg|Hif1a|Crk|Nrg1|Kras|Bcar1|Khdrbs1|Pxn|Ccnd1|Rac1|Rhoa|Cbl
REACTOME_SIGNALING_BY_RECEPTOR_TYROSINE_KINASES	6.97398e-07	3.95371e-05	0.659444	0.587066	1.61003	393	Hbegf|Dusp7|Itga3|Ngf|Dusp6|Stat3|Ralgds|Ptpn1|Thbs1|Epgn|Ereg|Hsp90aa1|Rock2|Actg1|Ptpn12|Shb|Diaph1|Ncf2|Ppp2r1b|Nos3|Baiap2|Mmp9|Galnt3|Fgfbp1|Egr2|Arf6|Ptpn2|Crk|Gtf2f2|Nrg1|Atf1|Kras|Areg|Tns4|Srf|Ptbp1|Bcar1|Ptk2b|Rap1b|Met|Sgk1|Sphk1|Jak2|Flt1|Rps6ka3|Fam83a|Ppp2ca|Pxn|Lyn|Mapkapk2|Jup|Actb|Stam2|Cltc|Tgfa|Rac1|Polr2d|Furin|Rhoa|Fam83b|Nab2|Ncbp1|Ncf4|Pak2|Vegfa|Vav1|Atp6v1h|Cbl|Hnrnpa1|Th…
REACTOME_SIGNALING_BY_RETINOIC_ACID	0.31848	0.491828	0.0806388	0.496202	1.12044	36	Dhrs9|Fabp5|Crabp2|Ppard|Rara|Dld|Rdh1|Pdk4
REACTOME_SIGNALING_BY_ROBO_RECEPTORS	0.00518811	0.025662	0.407018	0.811586	1.67844	20	Abl2|Pfn1|Vasp|Rhoa|Enah
REACTOME_SIGNALING_BY_SCF_KIT	0.0838794	0.202679	0.175204	0.61551	1.38984	36	Stat3|Mmp9|Kras|Jak2|Lyn|Rac1|Vav1|Cbl|Ptpn11|Grb2|Hras|Stat5a|Kitl
REACTOME_SIGNALING_BY_TGF_BETA_RECEPTOR_COMPLEX	0.0412736	0.116995	0.24134	0.569905	1.41159	74	Pmepa1|Skil|Smad3|Tgif1|Itgb6|Smurf1|Strap|E2f4|Tgif2|Tfdp1|Fkbp1a|Ccnt1|Rnf111|Furin|Rhoa|Cbl|Smad7|Ube2m|Wwtr1|Tgfb1|Ncor2|Cdk9|E2f5|Itgb1|Itgav|Ube2d3|Usp9x|Itgb3|Tgfbr1|F11r|Hdac1|Ccnk
REACTOME_SIGNALING_BY_TGFB_FAMILY_MEMBERS	0.169791	0.32844	0.10714	0.47185	1.21246	111	Pmepa1|Timp1|Skil|Smad3|Tgif1|Itgb6|Smurf1|Fst|Strap|E2f4|Tgif2|Tfdp1|Fkbp1a|Ccnt1|Rnf111|Furin|Rhoa|Bmp2|Cbl|Smad7|Ube2m|Smad1|Wwtr1|Tgfb1|Inhba|Ncor2|Cdk9|Grem2|E2f5
REACTOME_SIGNALING_BY_TGFBR3	0.74435	0.865597	0.0432769	0.382136	0.798595	21	Timp1|Tgfb1|Inhba|Gipc1|Tgfbr1|Tgfbr2
REACTOME_SIGNALING_BY_THE_B_CELL_RECEPTOR_BCR	8.42676e-06	0.000295739	0.593325	0.685349	1.7749	123	Nfatc2|Bcl10|Psme3|Nfkbia|Syk|Nfatc1|Psmd11|Rela|Kras|Nfkb1|Psmd12|Psmd7|Lyn|Nfkbib|Fkbp1a|Psmc2|Psmc4|Vav1|Psmd1|Psma3|Grb2|Rel|Hras|Psmd3|Fbxw11|Psmc5|Psmd6|Psmd2|Psmb2|Chuk|Psmb5|Psmb6|Calm1|Psmd14|Psmc6|Blnk|Plcg2|Psma2|Malt1|Psme2|Pik3ap1|Ppp3r1|Psmd4|Psma1|Psmd13|Psma5|Psmb3|Psma4|Psmb7|Psme4|Psma6
REACTOME_SIGNALING_BY_TYPE_1_INSULIN_LIKE_GROWTH_FACTOR_1_RECEPTOR_IGF1R	0.0298746	0.0949032	0.352488	-0.514956	-1.52291	38	Flt3l|Fgf9|Trib3|Fgf7|Them4|Pik3r2|Pik3r1|Fgf10|Pik3c3|Cilp|Fgfr3
REACTOME_SIGNALING_BY_VEGF	0.0065142	0.0300555	0.407018	0.592722	1.51385	100	Hsp90aa1|Rock2|Actg1|Shb|Ncf2|Nos3|Baiap2|Crk|Kras|Bcar1|Ptk2b|Sphk1|Flt1|Pxn|Mapkapk2|Jup|Actb|Rac1|Rhoa|Ncf4|Pak2|Vegfa|Vav1|Cav1|Hras|Nckap1|Akt2|Ctnna1|Pdpk1|Rock1|Calm1|Cdh5|Abi1|Akt1|Itgav|Pgf
REACTOME_SIGNALING_BY_WNT	0.168563	0.327785	0.103576	0.437387	1.17545	219	Psme3|Ywhaz|Sox7|Nfatc1|Ppp2r1b|Pfn1|Psmd11|Kras|Smurf1|Wnt10a|Wnt4|Gnb1|Csnk1a1|Psmd12|Tle4|Tcf7|Psmd7|Ppp2ca|Tle3|Cltc|Ruvbl1|Psmc2|Psmc4|Rac1|Smarca4|Rhoa|Tmed5|Psmd1|Psma3|Gng5|Rac2|Cav1|Leo1|Tnks2|Prkcg|Psmd3|Cltb|Psmc5|Map3k7|Akt2|Psmd6|Psmd2|Psmb2|Psmb5|Snx3|Psmb6|Calm1|Ap2m1|Axin1|Gng13|Psmd14|Vps29|Akt1|Gng12|Psmc6|Wnt2|Psma2|Wnt7b|Csnk2b|Ppp2cb|Psme2|Ap2s1|Ppp3r1|Psmd4|Psma1|Psmd13|Psma…
REACTOME_SIGNALLING_TO_ERKS	0.0173022	0.0628165	0.352488	0.731088	1.5793	26	Ngf|Ralgds|Crk|Kras|Mapkapk2|Grb2|Ywhab|Hras
REACTOME_SLC_MEDIATED_TRANSMEMBRANE_TRANSPORT	0.254717	0.428599	0.0806388	0.423806	1.12946	184	Slc7a11|Slc7a1|Slc15a3|Slc29a2|Slc39a14|Slc20a1|Slco2a1|Slc11a1|Slc7a5|Slc4a7|Slc26a9|Slc16a1|Slc16a3|Slc6a20a|Slc2a3|Slc9a1|Slc5a1|Slc3a2|Slc5a8|Slc2a6|Slc39a2|Slc30a1|Slc25a5|Slc10a6|Slc41a2|Slc24a3|Slc39a1|Slc11a2|Slc27a4|Calm1
REACTOME_SMAD2_SMAD3_SMAD4_HETEROTRIMER_REGULATES_TRANSCRIPTION	0.0430556	0.120654	0.257206	0.694785	1.49072	25	Smad3|E2f4|Tfdp1|Ccnt1|Rnf111|Furin|Smad7|Wwtr1|Cdk9|E2f5
REACTOME_SMOOTH_MUSCLE_CONTRACTION	0.504711	0.677514	0.0589694	0.445499	0.982866	32	Tpm3|Vcl|Tpm4|Pxn|Pak2
REACTOME_SNRNP_ASSEMBLY	0.0028612	0.0168696	0.431708	0.71293	1.68231	48	Nup98|Nup153|Nup62|Nup54|Snrpd1|Ranbp2|Pom121|Nup50|Wdr77|Snrpd3|Smn1|Tgs1|Gemin5|Snrpf|Nup160|Ddx20|Seh1l|Nup205|Snrpb|Nup188|Snrpg|Rae1|Nup93|Prmt5
REACTOME_SPHINGOLIPID_DE_NOVO_BIOSYNTHESIS	0.02433	0.0818777	0.352488	0.713913	1.54488	27	Sgms2|Sphk1|Samd8|Sptlc2|Cers3|Fa2h|Sgms1|Degs1|Cyb5b|Cers4
REACTOME_SPHINGOLIPID_METABOLISM	0.2	0.365442	0.0988903	0.476152	1.19741	87	B4galt5|Sgms2|Sphk1|Arsi|Samd8|Arsj|Sptlc2|Cers3|Fa2h|Sgms1|Ugcg|Plpp2|Gla|Degs1|B3gnt5|Cyb5b|B4galnt1|Cers4
REACTOME_SPRY_REGULATION_OF_FGF_SIGNALING	0.136296	0.282315	0.143759	0.659792	1.32747	16	Ppp2ca|Cbl|Ptpn11|Spry2|Grb2|Braf|Ppp2cb|Ppp2r1a|Mapk1|Ubb
REACTOME_STABILIZATION_OF_P53	0.00679557	0.0311077	0.407018	0.67476	1.61449	53	Psme3|Psmd11|Mdm2|Psmd12|Psmd7|Psmc2|Psmc4|Trp53|Psmd1|Psma3|Psmd3|Psmc5|Psmd6|Psmd2|Psmb2|Psmb5|Psmb6|Psmd14|Psmc6|Psma2|Psme2|Psmd4|Psma1|Psmd13|Psma5|Psmb3|Psma4|Psmb7|Psme4|Psma6|Psma7|Psmc3
REACTOME_STIMULI_SENSING_CHANNELS	0.406214	0.57684	0.0618406	0.422259	1.05078	80	Trpm2|Stom|Ripk3|Sgk1|Ripk1|Trpv3|Ano6|Mcoln2|Trpv2|Calm1|Trpm6|Scnn1a|Tpcn2|Ttyh3
REACTOME_STRIATED_MUSCLE_CONTRACTION	0.671447	0.823389	0.0443293	0.382495	0.863031	35	Tpm3|Tpm4|Vim
REACTOME_SULFUR_AMINO_ACID_METABOLISM	0.50519	0.677514	0.110565	-0.382827	-0.966575	22	Fmo1|Cbs|Sqor|Slc25a10|Mpst|Cdo1|Mtr|Mri1
REACTOME_SUMOYLATION	0.00229753	0.0138793	0.431708	0.579218	1.5268	148	Nup98|Nop58|Nfkbia|Top1|Nup153|Nfkb2|Rela|Nrip1|Senp2|Hnrnpc|Rangap1|Nup62|Vdr|Nup54|Mdm2|Tfap2c|Zfp131|Ranbp2|Pom121|Hipk2|Nup50|Senp5|Tdg|Pcna|Top2a|Hnrnpk|Ddx5|Rara|Nup160|Cdca8|Phc2|Seh1l|Sae1
REACTOME_SUMOYLATION_OF_CHROMATIN_ORGANIZATION_PROTEINS	0.0352573	0.10606	0.321776	0.626037	1.48715	51	Nup98|Nup153|Nup62|Nup54|Ranbp2|Pom121|Nup50|Nup160|Phc2|Seh1l|Nup205|Nup188|Rae1|Nup93|L3mbtl2|Hdac1|Hdac4|Suz12|Nup107|Rnf2
REACTOME_SUMOYLATION_OF_DNA_DAMAGE_RESPONSE_AND_REPAIR_PROTEINS	0.106007	0.239266	0.145516	0.532068	1.31734	73	Nup98|Nup153|Nup62|Nup54|Ranbp2|Pom121|Nup50|Tdg|Nup160|Phc2|Seh1l|Nup205|Smc1a|Nup188|Rae1|Nup93
REACTOME_SUMOYLATION_OF_DNA_REPLICATION_PROTEINS	0.001831	0.0119936	0.45506	0.74568	1.71729	41	Nup98|Top1|Nup153|Rangap1|Nup62|Nup54|Ranbp2|Pom121|Nup50|Pcna|Top2a|Nup160|Cdca8|Seh1l|Nup205|Nup188|Rae1|Nup93
REACTOME_SUMOYLATION_OF_INTRACELLULAR_RECEPTORS	0.870629	0.946392	0.0793435	-0.282373	-0.742254	24	Ppara|Nr1h3|Thra|Pias3|Nr3c1
REACTOME_SUMOYLATION_OF_RNA_BINDING_PROTEINS	0.00303987	0.017503	0.431708	0.705413	1.64723	45	Nup98|Nop58|Nup153|Hnrnpc|Nup62|Nup54|Ranbp2|Pom121|Nup50|Hnrnpk|Nup160|Phc2|Seh1l|Nup205|Nup188|Rae1|Nup93
REACTOME_SUMOYLATION_OF_SUMOYLATION_PROTEINS	0.00532402	0.0261587	0.407018	0.741512	1.64537	33	Nup98|Nup153|Nup62|Nup54|Ranbp2|Pom121|Nup50|Nup160|Seh1l|Nup205|Nup188|Rae1|Nup93
REACTOME_SUMOYLATION_OF_TRANSCRIPTION_COFACTORS	0.519897	0.684222	0.0553643	0.422649	0.965333	38	Nrip1|Zfp131|Hipk2|Ddx5|Phc2
REACTOME_SUMOYLATION_OF_TRANSCRIPTION_FACTORS	0.792023	0.893689	0.0736213	-0.3241	-0.74908	15	Foxl2|Pias3|Hic1|Mitf
REACTOME_SUMOYLATION_OF_UBIQUITINYLATION_PROTEINS	0.00430807	0.0223595	0.407018	0.723688	1.65034	37	Nup98|Nup153|Nup62|Nup54|Mdm2|Ranbp2|Pom121|Nup50|Nup160|Seh1l|Nup205|Nup188|Trim27|Rae1|Nup93
REACTOME_SURFACTANT_METABOLISM	0.12	0.260576	0.154191	0.671515	1.35106	16	P2ry2|Ckap4|Adora2b
REACTOME_SWITCHING_OF_ORIGINS_TO_A_POST_REPLICATIVE_STATE	0.0295455	0.0942641	0.282013	0.577802	1.45303	87	Psme3|Psmd11|Psmd12|Psmd7|Psmc2|Psmc4|Cdc27|Ube2c|Psmd1|Ube2s|Psma3|Psmd3|Psmc5|Psmd6|Psmd2|Psmb2|Psmb5|Psmb6|Psmd14|Psmc6|Ube2e1|Psma2|Psme2|Psmd4|Psma1|Ccna2|Psmd13|Psma5|Psmb3|Psma4|Psmb7|Psme4|Psma6|Psma7|Orc2|Psmc3
REACTOME_SYNAPTIC_ADHESION_LIKE_MOLECULES	0.958991	0.995459	0.0691198	-0.243677	-0.592548	19	Grin2c|Dlg3|Flot1|Ptprd|Gria3|Lrfn3|Lrfn1|Gria4
REACTOME_SYNTHESIS_OF_ACTIVE_UBIQUITIN_ROLES_OF_E1_AND_E2_ENZYMES	0.0385675	0.112053	0.271289	0.689512	1.5004	30	Uchl3|Cdc34|Uba6|Ube2c|Uba1|Ube2l3|Ube2s|Ube2q2|Ube2g1|Ube2z|Ube2e1|Ube2g2|Usp9x|Ube2k|Ube2d2a|Usp7|Otulin|Usp5|Ube2a|Ubb
REACTOME_SYNTHESIS_OF_BILE_ACIDS_AND_BILE_SALTS	0.212766	0.375797	0.181383	-0.449902	-1.19275	25	Cyp27a1|Osbpl6|Cyp39a1|Akr1d1|Slc27a2|Amacr|Osbpl7|Cyp46a1|Nr1h4
REACTOME_SYNTHESIS_OF_BILE_ACIDS_AND_BILE_SALTS_VIA_7ALPHA_HYDROXYCHOLESTEROL	0.136752	0.282315	0.204295	-0.574935	-1.32883	15	Cyp27a1|Akr1d1|Slc27a2|Amacr|Nr1h4
REACTOME_SYNTHESIS_OF_GLYCOSYLPHOSPHATIDYLINOSITOL_GPI	0.771084	0.879705	0.077884	-0.321745	-0.773788	17	Pigv|Pigh|Pigg|Pigz|Pigp
REACTOME_SYNTHESIS_OF_IP3_AND_IP4_IN_THE_CYTOSOL	0.743767	0.865597	0.042417	0.370377	0.800092	26	Itpkc|Calm1|Itpkb|Plcg2|Synj1|Inpp5d|Itpk1|Plcd1|Calm2
REACTOME_SYNTHESIS_OF_LEUKOTRIENES_LT_AND_EOXINS_EX	0.187404	0.352339	0.122679	0.630323	1.24778	15	Cyp4f18|Mapkapk2|Cyp4f39
REACTOME_SYNTHESIS_OF_PA	0.531629	0.693884	0.05653	0.43588	0.961644	32	Gpd2|Agpat1|Agpat4|Gpat4|Lclat1|Pla2g2e|Liph|Pla2g4a|Gpd1|Pla2g4d|Pla2g12a
REACTOME_SYNTHESIS_OF_PC	0.899441	0.9627	0.0339724	0.309798	0.660272	24	Chka|Mfsd2a|Csnk2b|Csnk2a2|Cept1|Pctp|Slc44a1
REACTOME_SYNTHESIS_OF_PIPS_AT_THE_EARLY_ENDOSOME_MEMBRANE	0.968661	0.999469	0.0636424	-0.23918	-0.552808	15	Mtm1|Pik3c3|Pikfyve|Pik3r4
REACTOME_SYNTHESIS_OF_PIPS_AT_THE_GOLGI_MEMBRANE	0.777778	0.883938	0.0434507	0.377677	0.759869	16	Pi4k2a|Arf3|Arf1|Sacm1l
REACTOME_SYNTHESIS_OF_PIPS_AT_THE_PLASMA_MEMBRANE	0.880779	0.951809	0.0282219	0.296041	0.703157	50	Pik3r5|Pi4k2a|Arf1|Mtmr1|Synj1|Inpp5d|Plekha8|Mtmr6|Pip5k1a|Inpp4a|Plekha1
REACTOME_SYNTHESIS_OF_VERY_LONG_CHAIN_FATTY_ACYL_COAS	0.200594	0.365442	0.115734	0.609571	1.24223	18	Elovl3|Acsl4|Hsd17b12|Hacd2|Hacd3|Tecr|Acsl5|Elovl6|Elovl7|Elovl1
REACTOME_TAK1_DEPENDENT_IKK_AND_NF_KAPPA_B_ACTIVATION	0.14653	0.295869	0.127505	0.567485	1.29412	37	Nfkbia|Nfkb2|Rela|N4bp1|Nfkb1|Ube2n|Usp14|Nfkbib|Irak2|Map3k7|Casp8|Chuk|Nlrc5
REACTOME_TBC_RABGAPS	0.826203	0.914282	0.0359209	0.337612	0.749139	33	Arf6|Tbc1d2|Rab6a|Rab7|Rab11a|Rab7b|Rab8b|Tbc1d10a|Tbc1d14|Rab8a
REACTOME_TCF_DEPENDENT_SIGNALING_IN_RESPONSE_TO_WNT	0.376458	0.548834	0.0615707	0.404183	1.06608	146	Psme3|Ywhaz|Sox7|Ppp2r1b|Psmd11|Csnk1a1|Psmd12|Tle4|Tcf7|Psmd7|Ppp2ca|Tle3|Ruvbl1|Psmc2|Psmc4|Smarca4|Psmd1|Psma3|Cav1|Leo1|Tnks2|Psmd3|Psmc5|Akt2|Psmd6|Psmd2|Psmb2|Psmb5|Psmb6|Axin1|Psmd14|Akt1|Psmc6|Psma2|Csnk2b|Ppp2cb|Psme2|Psmd4|Psma1|Psmd13|Psma5|Psmb3|Psma4|Psmb7|Hdac1|Ppp2r1a|Psme4|Psma6|Cul3|Lrp5|Gsk3b|Psma7
REACTOME_TCR_SIGNALING	0.000847763	0.00781001	0.477271	0.639103	1.63701	102	Bcl10|Psme3|Nfkbia|Cd101|Psmd11|Rela|Nfkb1|Lcp2|Ube2n|Psmd12|Psmd7|Psmc2|Cdc34|Psmc4|Pak2|Ptprc|Psmd1|Psma3|Psmd3|Fbxw11|Psmc5|Map3k7|Psmd6|Psmd2|Psmb2|Chuk|Psmb5|Pdpk1|Psmb6|Psmd14|Itk|Psmc6|Ptprj|Plcg2|Psma2|Malt1|Inpp5d|Psme2|Psmd4|Psma1|Psmd13|Psma5|Ptpn22|Psmb3|Psma4|Psmb7|Psme4|Psma6|Traf6|Psma7|Ube2d2a
REACTOME_TELOMERE_C_STRAND_LAGGING_STRAND_SYNTHESIS	0.177165	0.338266	0.2114	-0.420719	-1.20997	33	Pot1a|Wrn|Rpa2|Pold1|Ctc1|Chtf18|Pola2|Dscc1|Rpa1|Terf2|Prim1|Acd|Rfc2|Rfc1|Rfc3
REACTOME_TELOMERE_EXTENSION_BY_TELOMERASE	0.205839	0.370914	0.112843	0.606234	1.24149	19	Ankrd28|Nhp2|Dkc1|Gar1|Shq1|Ppp6c|Ccna2
REACTOME_TELOMERE_MAINTENANCE	0.471446	0.64463	0.0573667	0.421892	1.0022	51	Ankrd28|Nhp2|Dkc1|Gar1|Pcna|Shq1|Ppp6c|H3f3b
REACTOME_TERMINATION_OF_TRANSLESION_DNA_SYNTHESIS	0.631225	0.789835	0.0486034	0.408205	0.900588	32	Trim25|Usp10|Isg15|Pcna|Pclaf|Usp43
REACTOME_TGF_BETA_RECEPTOR_SIGNALING_ACTIVATES_SMADS	0.0899743	0.214599	0.166934	0.603947	1.37727	37	Pmepa1|Smad3|Itgb6|Strap|Fkbp1a|Furin|Cbl|Smad7|Ube2m|Tgfb1|Itgb1|Itgav
REACTOME_TGF_BETA_RECEPTOR_SIGNALING_IN_EMT_EPITHELIAL_TO_MESENCHYMAL_TRANSITION	0.703704	0.838217	0.0797706	-0.350023	-0.808995	15	Prkcz|Arhgef18|Pard6a
REACTOME_THE_CANONICAL_RETINOID_CYCLE_IN_RODS_TWILIGHT_VISION	0.194074	0.358478	0.117766	0.613246	1.23382	16	Dhrs9|Rbp1|Rdh12|Rdh1|Stra6|Rdh10
REACTOME_THE_PHOTOTRANSDUCTION_CASCADE	0.33046	0.505363	0.0835991	0.543505	1.12402	20	Metap1|Gnb1|Metap2|Nmt2|Calm1|Fntb
REACTOME_THE_ROLE_OF_GTSE1_IN_G2_M_PROGRESSION_AFTER_G2_CHECKPOINT	4.73676e-06	0.000205353	0.610527	0.760435	1.87094	69	Tubb6|Tuba1c|Psme3|Hsp90aa1|Tubb2a|Psmd11|Cdkn1a|Tubb4b|Tuba4a|Mapre1|Psmd12|Psmd7|Psmc2|Psmc4|Tuba8|Trp53|Psmd1|Psma3|Cdk1|Psmd3|Hsp90ab1|Psmc5|Psmd6|Psmd2|Psmb2|Psmb5|Ccnb1|Psmb6|Tubb2b|Tuba1a|Tuba1b|Psmd14|Psmc6|Psma2|Psme2|Psmd4|Psma1|Psmd13|Psma5|Gtse1|Psmb3|Psma4|Ccnb2|Psmb7|Psme4|Psma6|Plk1|Psma7
REACTOME_THROMBIN_SIGNALLING_THROUGH_PROTEINASE_ACTIVATED_RECEPTORS_PARS	0.704011	0.838217	0.0448645	0.386991	0.837538	28	Gnb1|Gna13|Gng5|F2r|Gng13|Gng12
REACTOME_THROMBOXANE_SIGNALLING_THROUGH_TP_RECEPTOR	0.60452	0.766835	0.052805	0.43479	0.908632	21	Gnb1|Gna13|Gng5|Gng13|Gng12|Aamp
REACTOME_TIE2_SIGNALING	0.813433	0.906889	0.0417397	0.358743	0.723284	17	Kras|Ptpn11|Grb2|Dok2|Hras
REACTOME_TNF_RECEPTOR_SUPERFAMILY_TNFSF_MEMBERS_MEDIATING_NON_CANONICAL_NF_KB_PATHWAY	0.0262546	0.0859985	0.352488	0.762771	1.53787	17	Tnfrsf12a|Map3k14|Tnfsf14|Cd40|Traf3|Birc3
REACTOME_TNF_SIGNALING	0.183575	0.346909	0.107972	0.521189	1.24325	55	Tnfaip3|Tnfrsf1a|Usp2|Spata2|Adam17|Ripk1|Mapkapk2|Tnf|Traf1|Ube2l3|Otud7b|Map3k7|Casp8|Chuk|Birc3|Tbk1|Usp4
REACTOME_TNFR1_INDUCED_NF_KAPPA_B_SIGNALING_PATHWAY	0.111709	0.248076	0.152145	0.605677	1.33625	32	Tnfaip3|Tnfrsf1a|Usp2|Spata2|Ripk1|Tnf|Traf1|Otud7b|Map3k7|Chuk|Birc3|Usp4
REACTOME_TNFR1_INDUCED_PROAPOPTOTIC_SIGNALING	0.123422	0.265196	0.147331	0.637048	1.3456	22	Tnfaip3|Tnfrsf1a|Usp2|Spata2|Ripk1|Tnf|Otud7b|Birc3|Tbk1|Usp4
REACTOME_TNFR2_NON_CANONICAL_NF_KB_PATHWAY	0.000175079	0.00263333	0.518848	0.687197	1.72856	90	Tnfrsf12a|Psme3|Tnfrsf1a|Tnfrsf1b|Nfkb2|Psmd11|Map3k14|Relb|Psmd12|Psmd7|Tnfsf14|Psmc2|Psmc4|Tnfrsf9|Cd40|Tnf|Psmd1|Psma3|Ube2m|Tnfrsf18|Psmd3|Traf3|Fbxw11|Psmc5|Psmd6|Psmd2|Psmb2|Chuk|Psmb5|Birc3|Psmb6|Tnfsf8|Psmd14|Psmc6|Psma2|Tnfsf11|Ltbr|Uba3|Psme2|Psmd4|Psma1|Psmd13|Psma5|Psmb3|Psma4|Psmb7|Psme4|Psma6
REACTOME_TNFS_BIND_THEIR_PHYSIOLOGICAL_RECEPTORS	0.381487	0.551286	0.0747385	0.508545	1.07417	22	Tnfrsf1a|Tnfrsf1b|Tnfrsf9|Tnfrsf18|Tnfsf8|Tnfsf11
REACTOME_TOLL_LIKE_RECEPTOR_4_TLR4_CASCADE	0.00112506	0.00913885	0.45506	0.627189	1.61266	114	Dusp7|Cd14|Dusp6|Nfkbia|Map2k3|Nfkb2|Ppp2r1b|Map2k4|Rela|Jun|Nod2|Atf1|N4bp1|Ripk3|Itgb2|Nfkb1|Irf7|Rps6ka3|Ube2n|Ppp2ca|Ripk1|Usp14|Mapkapk2|Fos|Nfkbib|Tirap|Ptpn11|Itgam|Traf3|Tnip2|Irak2|Fbxw11|Map3k7|Casp8|Chuk|Nlrc5|Birc3|Tbk1
REACTOME_TOLL_LIKE_RECEPTOR_9_TLR9_CASCADE	0.00185102	0.0119936	0.45506	0.647249	1.63553	94	Dusp7|Cd14|Dusp6|Nfkbia|Map2k3|Nfkb2|Ppp2r1b|Map2k4|Rela|Jun|Nod2|Atf1|N4bp1|Nfkb1|Irf7|Rps6ka3|Ube2n|Ppp2ca|Usp14|Mapkapk2|Eea1|Fos|Nfkbib|Tnip2|Irak2|Fbxw11|Map3k7|Casp8|Chuk|Nlrc5|Peli1|Irf5|Usp18|Dusp4
REACTOME_TOLL_LIKE_RECEPTOR_CASCADES	0.00147844	0.0109733	0.45506	0.601954	1.58322	141	Dusp7|Cd14|Dusp6|Nfkbia|S100a9|Map2k3|Nfkb2|S100a8|Ppp2r1b|Map2k4|Rela|Jun|Nod2|Atf1|N4bp1|Ripk3|Itgb2|Nfkb1|Irf7|Rps6ka3|Ube2n|Ppp2ca|Ripk1|Usp14|Mapkapk2|Eea1|Fos|Nfkbib|Tirap|Ptpn11|Gsdme|Itgam|Traf3|Tnip2|Irak2|Fbxw11|Map3k7|Casp8|Chuk|Nlrc5|Birc3|Tbk1|Peli1|Irf5|Usp18|Dusp4|Tlr2
REACTOME_TP53_REGULATES_METABOLIC_GENES	0.16409	0.323864	0.114267	0.511299	1.25676	68	Sfn|Ywhag|Ywhaz|Ywhah|Ywhae|Rraga|Txn1|Rheb|Cycs|Ywhab|Cox5a|Txnrd1|Prdx1|Akt2|Gpx2|Akt1|Prkab1|mt-Co3|Prkab2|Gsr|Lamtor3|G6pdx|Rragc|Gls|Cox6a1
REACTOME_TP53_REGULATES_TRANSCRIPTION_OF_ADDITIONAL_CELL_CYCLE_GENES_WHOSE_EXACT_ROLE_IN_THE_P53_PATHWAY_REMAIN_UNCERTAIN	0.153046	0.304851	0.135002	0.643748	1.31188	18	Btg2|Tnks1bp1|Plk3|Plk2|Cnot9|Cnot6|Npm1|Cnot7
REACTOME_TP53_REGULATES_TRANSCRIPTION_OF_CELL_CYCLE_GENES	0.0414439	0.117027	0.257206	0.672517	1.49227	33	Sfn|Btg2|Cdkn1a|E2f7|Tnks1bp1|Plk3|Plk2|E2f8|Pcna|Cdk1|Cnot9|Ccnb1|Gadd45a|Cnot6|Npm1|Ccna2
REACTOME_TP53_REGULATES_TRANSCRIPTION_OF_CELL_DEATH_GENES	0.136752	0.282315	0.204295	-0.573787	-1.32617	15	Casp2|Atm|Cradd
REACTOME_TP53_REGULATES_TRANSCRIPTION_OF_DNA_REPAIR_GENES	0.0664994	0.166901	0.193813	0.609991	1.4168	43	Gtf2f2|Ctdp1|Supt16|Ccnt1|Polr2d|Ell|Gtf2f1|Eloa|Ercc3|Eloc|Gtf2h1|Polr2l|Cdk9|Ssrp1|Cdk13|Cdk12|Supt5|Ccnk|Polr2c|Tcea1|Elob|Gtf2h3
REACTOME_TRAF6_MEDIATED_INDUCTION_OF_TAK1_COMPLEX_WITHIN_TLR4_COMPLEX	0.345185	0.520248	0.0828962	0.562986	1.1327	16	Cd14|Irak2|Map3k7|Traf6|Ticam1|Tab2|Ubb|Tab3
REACTOME_TRAFFICKING_OF_AMPA_RECEPTORS	0.378116	0.549648	0.0745501	0.498342	1.07652	26	Mdm2|Nsf|Prkcg|Ap2m1|Ap2s1|Camk2d|Ap2b1
REACTOME_TRAFFICKING_OF_GLUR2_CONTAINING_AMPA_RECEPTORS	0.411852	0.580372	0.0736213	0.533106	1.07258	16	Nsf|Prkcg|Ap2m1|Ap2s1|Ap2b1
REACTOME_TRANS_GOLGI_NETWORK_VESICLE_BUDDING	0.189061	0.352754	0.105125	0.500902	1.2312	68	Hspa8|Tpd52|Ap1g1|Fth1|Clint1|Cltc|Pum1|Rab5c|Cltb|Arf1|Tgoln1|Picalm|Dtnbp1|Tfrc|Bloc1s4|Ap1s1|Acbd3|Snap23|M6pr|Sh3gl2|Chmp2a|Napa|Gbf1|Ap1b1
REACTOME_TRANSCRIPTION_COUPLED_NUCLEOTIDE_EXCISION_REPAIR_TC_NER	0.537102	0.699372	0.0498907	0.387299	0.958907	73	Cops6|Ercc1|Polr2d|Pcna|Ercc8|Aqr|Ercc3|Gtf2h1|Cops8|Isy1|Polr2l|Cops5|Prpf19|Ercc6|Usp7|Polr2c|Cops2|Cops7a|Gps1|Tcea1|Zfp830|Gtf2h3|Ubb|Pole4|Pole3|Polr2e|Gtf2h5|Polr2b|Pole2|Cops3|Cops7b|Cul4b|Gtf2h4
REACTOME_TRANSCRIPTIONAL_ACTIVITY_OF_SMAD2_SMAD3_SMAD4_HETEROTRIMER	0.0193507	0.0692305	0.352488	0.684137	1.56025	39	Skil|Smad3|Tgif1|E2f4|Tgif2|Tfdp1|Ccnt1|Rnf111|Furin|Smad7|Wwtr1|Ncor2|Cdk9|E2f5|Ube2d3|Usp9x|Hdac1|Ccnk
REACTOME_TRANSCRIPTIONAL_AND_POST_TRANSLATIONAL_REGULATION_OF_MITF_M_EXPRESSION_AND_ACTIVITY	0.555224	0.715625	0.0593488	0.471059	0.949732	17	Eef1e1|Aimp2|Kitl|Sirt1|Gsk3b|Mapk1|Tbx3|Xpo1|Hint1
REACTOME_TRANSCRIPTIONAL_REGULATION_BY_E2F6	0.224234	0.387935	0.104344	0.582631	1.23854	23	Tfdp1|Rybp|Eed|Rbbp7|Yaf2|Pcgf6|L3mbtl2|Suz12|Rnf2
REACTOME_TRANSCRIPTIONAL_REGULATION_BY_RUNX1	0.0371585	0.109272	0.245042	0.526225	1.36414	125	Psme3|Psmd11|Cdk6|Psmd12|Psmd7|Ccnd1|Prmt1|Hipk2|Psmc2|Psmc4|Smarca4|Rybp|Psmd1|Psma3|Ptpn11|Prmt6|Psmd3|Elf1|Phc2|Psmc5|Smarcc1|Psmd6|Psmd2|Psmb2|Psmb5|Actl6a|Yaf2|Setd1a|Psmb6|Zfpm1|Wdr5|Psmd14|Pcgf5|H3f3b|Psmc6|Serpinb13|Pbrm1|Cbfb|Psma2|Csnk2b|Kmt2b|Psme2|Psmd4|Psma1|Psmd13|Psma5|Psmb3|Psma4|Psmb7|Hdac1|Psme4|Psma6|Psma7|Psmc3|Rnf2|Yap1|Csnk2a2|Psmc1|Smarce1
REACTOME_TRANSCRIPTIONAL_REGULATION_BY_RUNX2	0.000368303	0.00444982	0.498493	0.713367	1.73227	61	Psme3|Psmd11|Psmd12|Psmd7|Ccnd1|Psmc2|Psmc4|Psmd1|Psma3|Smad1|Cdk1|Psmd3|Psmc5|Psmd6|Psmd2|Psmb2|Psmb5|Ccnb1|Psmb6|Psmd14|Psmc6|Cbfb|Psma2|Psme2|Psmd4|Psma1|Psmd13|Psma5|Psmb3|Psma4|Psmb7|Psma6|Psma7|Psmc3|Cdk4|Psmc1
REACTOME_TRANSCRIPTIONAL_REGULATION_BY_RUNX3	0.000745239	0.00721033	0.477271	0.680334	1.68397	77	Psme3|Psmd11|Smad3|Smurf1|Mdm2|Psmd12|Tcf7|Psmd7|Ccnd1|Psmc2|Psmc4|Trp53|Psmd1|Psma3|Psmd3|Tgfb1|Psmc5|Psmd6|Psmd2|Psmb2|Psmb5|Psmb6|Psmd14|Psmc6|Maml1|Cbfb|Psma2|Tead4|Psme2|Psmd4|Psma1|Psmd13|Psma5|Psmb3|Psma4|Psmb7|Psma6|Hdac4|Psma7|Psmc3|Yap1|Psmc1
REACTOME_TRANSCRIPTIONAL_REGULATION_BY_SMALL_RNAS	0.00696569	0.0316736	0.407018	0.760193	1.6593	31	Nup98|Nup153|Ran|Nup62|Nup54|Ranbp2|Pom121|Nup50|Nup160|Seh1l|Nup205|Nup188|Rae1|Nup93
REACTOME_TRANSCRIPTIONAL_REGULATION_BY_THE_AP_2_TFAP2_FAMILY_OF_TRANSCRIPTION_FACTORS	0.0757801	0.185548	0.197822	0.698071	1.42258	18	Myc|Tfap2c|Tfap2a|Npm1
REACTOME_TRANSCRIPTIONAL_REGULATION_BY_TP53	0.0305188	0.0965338	0.261664	0.482496	1.31046	288	Sfn|Ywhag|Ywhaz|Btg2|Taf4b|Ppp2r1b|Ywhah|Usp2|Cdkn1a|Gtf2f2|Ywhae|Sgk1|Noc2l|Mdm2|E2f7|Rraga|Txn1|Ak6|Ppp2ca|Tnks1bp1|Rbbp8|Plk3|Ctdp1|Supt16|Hipk2|Rheb|Ccnt1|Polr2d|Rabggtb|Ell|Plk2|Cdk5r1|Kmt5a|Trp63|Gatad2a|Cycs|Hipk1|Mbd3|E2f8|Pcna|Trp53|Ywhab|Cox5a|Gtf2f1|Eloa|Ercc3|Txnrd1|Cdk1|Brpf1|Zfp385a|Rbbp7|Cnot9|Eloc|Prdx1|Gtf2h1|Akt2|Ing5|Polr2l|Pdpk1|Ccnb1|Taf15|Taf7|Cdk9|Gpx2|Taf10|Dyrk2|Taf5|Ssrp…
REACTOME_TRANSFERRIN_ENDOCYTOSIS_AND_RECYCLING	0.793914	0.893689	0.0393562	0.35199	0.762138	29	Atp6v1h|Atp6v1b2|Atp6v0a2|Tfrc|Steap4|Atp6v0c|Atp6v1a|Atp6v1d|Atp6v0a1
REACTOME_TRANSLATION	0.00242949	0.0145265	0.431708	0.544119	1.46213	223	Gspt1|Etf1|Eif4a1|Eif2s1|Eif3b|Eif2s2|Eif4e|Ppa1|Eif5b|Mrpl12|Eif3a|Pabpc1|Eif5|Mrpl20|Eif3j1|Rps10|Eef1d|Eif3d|Eef1g|Eif4g1|Eif3c|Eif3g|Eif3j2|Mrpl17|Mrps18b|Ptcd3|Eif2b3|Mrps10|Rpl13a|Trmt112|Mrpl52|Mrps7|Eif1ax|Eif2b2|Gfm1|Eif2b4|Srp68|Mrps22|Mrpl35|Srp72|Mrpl19|Mrps2|Mrpl50|Mrpl47|Rps2|Mrpl21|Mrps25|Eif4h|Mrpl54|Rps16|Mrpl36|Mrpl41|Eif2b1|Mrps14|Mrps21|Srp9|Mrpl38|Mrpl57|Rpl28|Eif3l|Srp54a|Mr…
REACTOME_TRANSLESION_SYNTHESIS_BY_POLH	0.242336	0.411524	0.102449	0.583717	1.19538	19	Nploc4|Pcna|Vcp|Sprtn|Polh|Ubb
REACTOME_TRANSLESION_SYNTHESIS_BY_POLK	0.804217	0.899766	0.0756946	-0.306266	-0.736561	17	Polk|Rpa2|Mad2l2|Rev3l|Rpa1|Rfc2|Rfc1|Rfc3|Rpa3
REACTOME_TRANSLESION_SYNTHESIS_BY_Y_FAMILY_DNA_POLYMERASES_BYPASSES_LESIONS_ON_DNA_TEMPLATE	0.361647	0.534136	0.0730744	0.476607	1.08696	39	Trim25|Nploc4|Usp10|Isg15|Pcna|Vcp|Sprtn|Pclaf|Usp43
REACTOME_TRANSMISSION_ACROSS_CHEMICAL_SYNAPSES	1	1	0.0107873	0.208291	0.549291	155	Hspa8|Mdm2|Gnb1|Rps6ka3|Prkar1a|Ppfia1|Gng5|Nsf|Prkcg|Gnai1|Lin7c|Arl6ip5|Calm1|Dnajc5|Ap2m1|Gnai3|Gng13|Slc38a2|Gng12|Chrnb4
REACTOME_TRANSPORT_OF_BILE_SALTS_AND_ORGANIC_ACIDS_METAL_IONS_AND_AMINE_COMPOUNDS	0.37364	0.546374	0.0683111	0.448888	1.07405	53	Slc39a14|Slc11a1|Slc16a1|Slc16a3|Slc6a20a|Slc39a2|Slc30a1|Slc10a6|Slc41a2|Slc39a1|Slc11a2|Slc41a1
REACTOME_TRANSPORT_OF_INORGANIC_CATIONS_ANIONS_AND_AMINO_ACIDS_OLIGOPEPTIDES	0.0917327	0.21767	0.154191	0.517973	1.30614	92	Slc7a11|Slc7a1|Slc15a3|Slc20a1|Slc7a5|Slc4a7|Slc26a9|Slc6a20a|Slc9a1|Slc3a2|Slc5a8
REACTOME_TRANSPORT_OF_MATURE_MRNAS_DERIVED_FROM_INTRONLESS_TRANSCRIPTS	0.0033988	0.018729	0.431708	0.734356	1.69121	41	Nup98|Nup153|Eif4e|Nup62|Nup54|Alyref|Cpsf2|Ranbp2|Pom121|Nup50|Ncbp1|Nup160|Seh1l|Nup205|Nup188|Rae1|Nup93
REACTOME_TRANSPORT_OF_MATURE_TRANSCRIPT_TO_CYTOPLASM	0.000169748	0.00263333	0.518848	0.709152	1.75578	73	Nup98|Nup153|Eif4e|Nup62|U2af2|Nup54|Alyref|U2af1|Cpsf2|Ranbp2|Srsf2|Srsf7|Pom121|Nup50|Ncbp1|Thoc6|Srsf9|Eif4a3|Nup160|Srsf3|Seh1l|Srrm1|Rbm8a|Magoh|Nup205|Sarnp|Rnps1|Nup188|Zc3h11a|Chtop|Poldip3|Rae1|Nup93|Srsf11|Dhx38|Cpsf1|Fyttd1|Nxf1|Casc3|Nup107
REACTOME_TRANSPORT_OF_THE_SLBP_DEPENDANT_MATURE_MRNA	0.00186213	0.0119936	0.45506	0.756243	1.69334	34	Nup98|Nup153|Eif4e|Nup62|Nup54|Alyref|Ranbp2|Pom121|Nup50|Ncbp1|Nup160|Seh1l|Nup205|Nup188|Rae1|Nup93
REACTOME_TRANSPORT_OF_VITAMINS_NUCLEOSIDES_AND_RELATED_MOLECULES	0.724599	0.851908	0.0419926	0.369181	0.819188	33	Slc29a2|Slco2a1|Slc25a5|Slc27a4|Slc28a2
REACTOME_TRANSPORT_TO_THE_GOLGI_AND_SUBSEQUENT_MODIFICATION	0.000408384	0.00462226	0.498493	0.59937	1.59131	168	Tubb6|B4galt5|Tuba1c|Ankrd28|Tubb2a|Arf4|Areg|Tubb4b|Tuba4a|B4galt1|Sec24a|Tfg|Arf3|Rab1a|Preb|Uso1|Capzb|F5|Tgfa|Csnk1d|Ykt6|Mgat2|Tuba8|Sec24b|Tmed10|Nsf|Tmed9|Arf5|Arf1|Dynll1|Sec16a|Copb1|Sec23ip|Arfgap2|Dynll2|Lman2|Arcn1|Tubb2b|Tuba1a|Tmed2|Mcfd2|Ppp6c|Tuba1b|Sec24c|Trappc10|Copz1|Cog3|Cnih2|Kdelr2|Sec22b|Capza2|Sec24d
REACTOME_TRIGLYCERIDE_METABOLISM	0.149254	0.298913	0.137251	0.644319	1.29905	17	Gpd2|Gk|Fabp5
REACTOME_TRISTETRAPROLIN_TTP_ZFP36_BINDS_AND_DESTABILIZES_MRNA	0.0156257	0.0584575	0.352488	0.814157	1.63804	16	Zfp36|Dis3|Mapkapk2|Exosc1|Tnpo1|Ywhab|Exosc3|Dcp1a
REACTOME_TRP_CHANNELS	0.193593	0.358478	0.113787	0.59593	1.26681	23	Trpm2|Ripk3|Ripk1|Trpv3|Mcoln2|Trpv2
REACTOME_UB_SPECIFIC_PROCESSING_PROTEASES	0.0009709	0.00841828	0.477271	0.599374	1.58071	154	Myc|Psme3|Nfkbia|Siah2|Hif1a|Psmd11|Smad3|Usp2|Tada2b|Mdm2|Psmd12|Psmd7|Usp16|Usp10|Ripk1|Usp12|Usp14|Stam2|Ruvbl1|Psmc2|Psmc4|Il33|Smad7|Trp53|Psmd1|Psma3|Usp25|Smad1|Usp42|Tnks2|Usp37|Psmd3|Tomm70a|Psmc5|Map3k7|Usp24|Psmd6|Psmd2|Psmb2|Clspn|Psmb5|Adrm1|Snx3|Birc3|Psmb6|Usp4|Axin1|Taf10|Psmd14|Usp18|Psmc6|Adrb2|Psma2|Psme2|Psmd4|Psma1|Cdc25a|Ccna2|Usp9x|Psmd13|Psma5|Psmb3|Psma4|Psmb7|Cdc20|Tgfbr…
REACTOME_UBIQUITIN_MEDIATED_DEGRADATION_OF_PHOSPHORYLATED_CDC25A	0.00159006	0.0113112	0.45506	0.727905	1.72159	49	Psme3|Psmd11|Psmd12|Psmd7|Psmc2|Psmc4|Psmd1|Psma3|Psmd3|Psmc5|Psmd6|Psmd2|Psmb2|Psmb5|Psmb6|Psmd14|Psmc6|Psma2|Psme2|Psmd4|Psma1|Cdc25a|Psmd13|Psma5|Psmb3|Psma4|Psmb7|Psme4|Psma6|Psma7|Psmc3
REACTOME_UCH_PROTEINASES	0.00292384	0.0171021	0.431708	0.649523	1.60771	77	Psme3|Psmd11|Psmd12|Psmd7|Uchl3|Actb|Ruvbl1|Psmc2|Ino80|Psmc4|Foxk2|Psmd1|Psma3|Psmd3|Psmc5|Psmd6|Psmd2|Psmb2|Psmb5|Adrm1|Actl6a|Hcfc1|Psmb6|Psmd14|Psmc6|Ino80c|Psma2|Asxl1|Ino80e|Psme2|Psmd4|Psma1|Psmd13|Psma5|Psmb3|Psma4|Psmb7|Psme4|Psma6|Psma7|Psmc3|Uchl5|Nedd8|Psmc1
REACTOME_UNBLOCKING_OF_NMDA_RECEPTORS_GLUTAMATE_BINDING_AND_ACTIVATION	0.974763	0.999469	0.0683111	-0.234738	-0.570811	19	Grin2c|Dlg3|Calm3|Gria2|Actn2|Dlg2|Gria3|Gria4
REACTOME_VASOPRESSIN_REGULATES_RENAL_WATER_HOMEOSTASIS_VIA_AQUAPORINS	0.202216	0.366175	0.110565	0.575842	1.24394	26	Aqp3|Gnb1|Rab11a|Prkar1a|Gng5|Gng13|Gng12
REACTOME_VEGFR2_MEDIATED_VASCULAR_PERMEABILITY	0.102351	0.234264	0.161979	0.623895	1.35087	29	Hsp90aa1|Nos3|Jup|Rac1|Pak2|Vav1|Cav1|Akt2|Ctnna1|Pdpk1|Calm1|Cdh5|Akt1|Ctnnd1
REACTOME_VISUAL_PHOTOTRANSDUCTION	0.15625	0.310394	0.118288	0.528115	1.27468	59	Dhrs9|Rbp2|Metap1|Sdc1|Gnb1|Sdc4|Lrp8|Rbp1|Metap2|Rdh12|Nmt2|Calm1|Rdh1|Fntb
REACTOME_VITAMIN_B5_PANTOTHENATE_METABOLISM	0.136752	0.282315	0.204295	-0.574748	-1.32839	15	Slc25a42|Ppcdc
REACTOME_VLDLR_INTERNALISATION_AND_DEGRADATION	0.0804604	0.195707	0.287805	-0.660881	-1.53567	16	Mylip|Vldlr|Nr1h3
REACTOME_VOLTAGE_GATED_POTASSIUM_CHANNELS	0.748148	0.865597	0.0908241	-0.292625	-0.828987	31	Kcna2|Kcnq1|Kcna6|Kcns3|Kcnab1|Kcnc2|Kcnc1|Kcns1|Kcnd1|Kcng4|Kcna7|Kcnb1|Kcnab3|Kcnab2
REACTOME_VXPX_CARGO_TARGETING_TO_CILIUM	0.465082	0.63711	0.067676	0.506127	1.03142	18	Arf4|Exoc5|Rab11a|Rab8a|Exoc8|Rab3ip|Gbf1
REACTOME_WNT_LIGAND_BIOGENESIS_AND_TRAFFICKING	0.655367	0.812081	0.049094	0.416429	0.87026	21	Wnt10a|Wnt4|Tmed5|Snx3|Vps29|Wnt2|Wnt7b|Vps26a|Wnt3
REACTOME_XENOBIOTICS	0.0115578	0.0468029	0.38073	-0.708241	-1.63693	15	Cyp2w1|Ahr|Ahrr|Cyp2e1|Cyp2d22

## Sheet: 1.2 Lesion 6h
pathway	pval	padj	log2err	ES	NES	size	leadingEdge
REACTOME_A_TETRASACCHARIDE_LINKER_SEQUENCE_IS_REQUIRED_FOR_GAG_SYNTHESIS	0.402556	0.56836	0.0787114	0.488265	1.06911	20	Vcan|B3galt6|Sdc1|Sdc4|Gpc1|Cspg4
REACTOME_ABC_FAMILY_PROTEINS_MEDIATED_TRANSPORT	0.457816	0.62024	0.0597318	0.356154	1.01155	91	Psme3|Eif2s1|Psmd11|Eif2s2|Psmd12|Psmc2|Psmd7|Psmb2|Psma3|Psmc4|Psmd14|Psmd1|Psmb3|Psmd6|Vcp|Psmd2|Psma7|Psmd3|Psmc6|Psma1|Psmc5|Psmb5|Psmb6|Psma2|Psma5|Psmc3|Psmd4|Psma4|Psmd5|Eif2s3x|Derl2|Abcb7
REACTOME_ACTIVATED_TAK1_MEDIATES_P38_MAPK_ACTIVATION	0.730284	0.834448	0.0491928	0.365014	0.820936	23	Map2k3|Ube2n|Mapkapk2|Map3k7|Mapk11|Irak1
REACTOME_ACTIVATION_OF_APC_C_AND_APC_C_CDC20_MEDIATED_DEGRADATION_OF_MITOTIC_PROTEINS	2.50676e-05	0.000263243	0.57561	0.693916	1.90796	73	Psme3|Psmd11|Psmd12|Psmc2|Psmd7|Psmb2|Psma3|Psmc4|Psmd14|Psmd1|Psmb3|Psmd6|Psmd2|Psma7|Psmd3|Psmc6|Psma1|Psmc5|Ube2e1|Psmb5|Psmb6|Psma2|Psma5|Psmc3|Psmd4|Psma4|Psmd5|Psmd13|Bub3|Psmb4|Psmc1|Psmb7|Psmb10|Psma6|Psme2|Mad2l1
REACTOME_ACTIVATION_OF_ATR_IN_RESPONSE_TO_REPLICATION_STRESS	0.0187009	0.0632228	0.352488	0.632139	1.54363	36	Mcm6|Mcm2|Mcm3|Mcm5|Chek1|Orc2|Mcm4|Orc1|Mcm10|Clspn|Cdc6|Rad9a|Orc6|Mcm7|Orc4
REACTOME_ACTIVATION_OF_BH3_ONLY_PROTEINS	0.122349	0.254378	0.160801	0.624825	1.34468	18	Sfn|Ywhaz|Ywhag|Bid|Dynll1|Ywhae|Ywhah|Ywhab|Ppp3r1
REACTOME_ACTIVATION_OF_G_PROTEIN_GATED_POTASSIUM_CHANNELS	0.555851	0.70197	0.0888945	-0.372636	-0.918022	20	Gabbr1|Gng2|Gnb5|Gng7|Gng11|Kcnj16|Kcnj10|Kcnj12
REACTOME_ACTIVATION_OF_IRF3_IRF7_MEDIATED_BY_TBK1_IKK_IKBKE	0.621533	0.755891	0.0582216	0.407054	0.876015	18	Irf7|Cd14|Tlr4|Ptpn11|Traf3|Tank|Ly96|Ubb
REACTOME_ACTIVATION_OF_KAINATE_RECEPTORS_UPON_GLUTAMATE_BINDING	0.748503	0.842229	0.0791317	-0.310065	-0.818877	29	Gng2|Plcb2|Grik5|Gnb5|Grik4|Dlg4|Gng7|Gng11|Grik2|Grik3
REACTOME_ACTIVATION_OF_MATRIX_METALLOPROTEINASES	0.250789	0.40696	0.105125	0.536362	1.20631	23	Mmp8|Timp1|Col18a1|Mmp3|Mmp13|Mmp10|Mmp9
REACTOME_ACTIVATION_OF_NF_KAPPAB_IN_B_CELLS	1.4038e-05	0.00016808	0.593325	0.732093	1.95311	60	Psme3|Psmd11|Psmd12|Psmc2|Psmd7|Psmb2|Psma3|Psmc4|Psmd14|Psmd1|Psmb3|Nfkbia|Psmd6|Psmd2|Psma7|Psmd3|Psmc6|Psma1|Psmc5|Psmb5|Psmb6|Psma2|Psma5|Psmc3|Psmd4|Psma4|Psmd5|Nfkbib|Psmd13|Bcl10|Psmb4|Psmc1|Psmb7|Rela|Chuk|Psmb10|Psma6|Fbxw11|Psme2
REACTOME_ACTIVATION_OF_NMDA_RECEPTORS_AND_POSTSYNAPTIC_EVENTS	1	1	0.0324331	0.212777	0.510034	32	Rps6ka3|Prkar1a|Calm1|Camk2d|Camkk2|Creb1|Dlg1
REACTOME_ACTIVATION_OF_THE_MRNA_UPON_BINDING_OF_THE_CAP_BINDING_COMPLEX_AND_EIFS_AND_SUBSEQUENT_BINDING_TO_43S	1.45958e-05	0.00016808	0.593325	0.731626	1.95187	60	Eif2s1|Eif3b|Eif4a1|Eif2s2|Eif4e|Eif3d|Eif3g|Eif4g1|Pabpc1|Eif3c|Eif1ax|Eif3a|Rps2|Eif2s3x|Eif3i|Eif3l|Rps10|Eif3j1|Eif4ebp1
REACTOME_ACTIVATION_OF_THE_PRE_REPLICATIVE_COMPLEX	0.00526288	0.024549	0.407018	0.69988	1.67763	32	Mcm6|Mcm2|Mcm3|Mcm5|Pole4|Orc2|Mcm4|Orc1|Mcm10|Cdt1|Cdc6|Orc6|Mcm7|Pole2|Orc4|Prim2
REACTOME_ACYL_CHAIN_REMODELLING_OF_PC	0.292645	0.460853	0.095288	0.506166	1.14512	24	Plbd1|Pla2g4a|Pla2g4f|Pla2g2e|Lpcat3|Pla2g4e|Lpcat4|Pla2g2f|Pla2g4c
REACTOME_ACYL_CHAIN_REMODELLING_OF_PE	0.312303	0.476837	0.0919686	0.503703	1.13286	23	Plbd1|Pla2g4a|Mboat1|Pla2g4f|Pla2g2e|Lpcat3|Pla2g4e|Lpcat4|Pla2g2f|Pla2g4c
REACTOME_ACYL_CHAIN_REMODELLING_OF_PG	0.387205	0.556278	0.0835991	0.52629	1.09357	15	Pla2g4a|Pla2g4f|Lpgat1|Pla2g2e|Crls1|Lpcat4|Pla2g2f|Pla2g12a
REACTOME_ACYL_CHAIN_REMODELLING_OF_PS	0.263328	0.419163	0.103576	0.548072	1.19504	19	Pla2g4a|Mboat1|Pla2g4f|Pla2g2e|Lpcat3|Osbpl8|Pla2g4e|Lpcat4|Pla2g2f|Osbpl10
REACTOME_ADHERENS_JUNCTIONS_INTERACTIONS	0.215453	0.364809	0.111011	0.493141	1.19952	34	Actg1|Actb|Angptl4|Jup|Cdh5|Pvr|Cdh6|Ctnna1|Cdh3|Nectin1
REACTOME_ADP_SIGNALLING_THROUGH_P2Y_PURINOCEPTOR_1	0.780063	0.861027	0.0463228	0.347417	0.775947	22	Gnb1|Pla2g4a|Gng5|Gng12
REACTOME_ADP_SIGNALLING_THROUGH_P2Y_PURINOCEPTOR_12	0.721044	0.826453	0.0513223	0.37528	0.807636	18	Gnb1|Gng5|Gnai3|Gng12|Gnai1
REACTOME_ADRENALINE_NORADRENALINE_INHIBITS_INSULIN_SECRETION	0.154255	0.294524	0.184706	-0.528617	-1.3023	20	Adcy5|Adcy6|Gng2|Adra2a|Gnb5|Gng7|Adra2c|Gng11
REACTOME_AEROBIC_RESPIRATION_AND_RESPIRATORY_ELECTRON_TRANSPORT	0.0593505	0.144839	0.193813	0.410396	1.26026	209	Ndufaf4|Cycs|Hspa9|Pgam5|Ldha|Idh3a|Hccs|Mdh2|Pdk4|Coq10b|Cox7c|Slc25a13|Cox5a|Glo1|Sco2|Ndufa12|Got2|Dlst|Pkm|Ndufa8|Rab5if|Cyc1|Pdp1|Ucp3|Ndufb6|Cox18|Higd1a|Me2|Suclg1|Uqcrb|Ndufa11|Cox6b1|Cox7b|Uqcrq|Coa3|Ndufv2|Trap1|mt-Nd6|Cox6a1|Ndufs8|mt-Nd2|Hagh|Cox5b|Uqcr10|Cox20|Coa5|Dld|Lyrm4|Sdhaf2|Cs|Ndufb4|Tmem186|Sco1|Ndufb8|Ndufa3|Ndufb7|Slc25a22|Uqcrc1|Pdha1|Ndufs6|Ndufb10|Ndufa4|Ndufaf8|Vdac1|D…
REACTOME_AFLATOXIN_ACTIVATION_AND_DETOXIFICATION	0.243243	0.399266	0.138022	-0.502202	-1.18471	16	Dpep1|Dpep3|Mgst2|Ggt5
REACTOME_AGGREPHAGY	0.00211109	0.0119034	0.431708	0.742557	1.75747	30	Tubb6|Tubb2a|Tuba1c|Tuba4a|Tubb4b|Dynll1|Tuba8|Ube2n|Tubb2b|Tuba1b|Vim|Tubb3
REACTOME_AMINE_LIGAND_BINDING_RECEPTORS	0.699468	0.811164	0.0764767	-0.338833	-0.834745	20	Adrb3|Adra2a|Hrh1|Adrb1|Adra2c|Htr1d
REACTOME_AMINO_ACID_TRANSPORT_ACROSS_THE_PLASMA_MEMBRANE	0.0193728	0.0646052	0.352488	0.671739	1.58915	29	Slc7a11|Slc7a1|Slc7a8|Slc6a20a|Slc7a5|Slc3a2
REACTOME_AMINO_ACIDS_REGULATE_MTORC1	0.874074	0.916348	0.0822055	-0.253518	-0.764527	52	Flcn|Sesn1|Slc38a9|Castor2|Depdc5|Szt2
REACTOME_AMPLIFICATION_OF_SIGNAL_FROM_THE_KINETOCHORES	0.0111607	0.0432916	0.38073	0.543906	1.54928	92	Rangap1|Ppp2r1b|Mapre1|Dynll1|Nup98|Nudc|Nup160|Ppp2ca|Xpo1|Nup85|Rcc2|Sec13|Cenps|Ahctf1|Nup43|Zw10|Seh1l|Nup37|Bub3|Ranbp2|Mis12|Cenpt|Ercc6l|Ppp2r1a|Mad2l1|Zwint|Kif2a|Nup107|Nup133|Pafah1b1|Spdl1|Dync1i2|Dync1li1|Ppp2cb|Kif18a|Ppp2r5d
REACTOME_ANCHORING_OF_THE_BASAL_BODY_TO_THE_PLASMA_MEMBRANE	0.752158	0.844354	0.0365315	0.29272	0.83379	92	Hsp90aa1|Tuba4a|Ywhag|Tubb4b|Mapre1|Dynll1|Ywhae|Tubb5|Rab11a
REACTOME_ANTIGEN_ACTIVATES_B_CELL_RECEPTOR_BCR_LEADING_TO_GENERATION_OF_SECOND_MESSENGERS	0.558496	0.702647	0.0558265	0.369837	0.947599	48	Syk|Pik3ap1|Vav1|Cd22|Grb2|Plcg2|Ighv5-9|Blnk
REACTOME_ANTIGEN_PRESENTATION_FOLDING_ASSEMBLY_AND_PEPTIDE_LOADING_OF_CLASS_I_MHC	0.286357	0.452886	0.0940503	0.476481	1.13574	31	Hspa5|Calr|Pdia3|Canx|Sec13|Sar1b|Erap1|Sec24a|Sec24d|Bcap31|Sec31a|Sec24c|H2-M2|B2m
REACTOME_ANTIGEN_PROCESSING_CROSS_PRESENTATION	1.28146e-06	2.62342e-05	0.643552	0.725636	2.01528	78	Fcgr1|Psme3|Psmd11|Psmd12|Psmc2|Psmd7|Calr|Psmb2|Psma3|Pdia3|Psmc4|Psmd14|Psmd1|Ncf4|Cd207|Psmb3|Psmd6|Psmd2|Psma7|Vamp3|Psmd3|Psmc6|Psma1|Psmc5|Cybb|Psmb5|Psmb6|Psma2|Psma5|Psmc3|Psmd4|Psma4|Ncf2|Itgav|Psmd5
REACTOME_ANTIGEN_PROCESSING_UBIQUITINATION_PROTEASOME_DEGRADATION	0.0430108	0.115591	0.224966	0.410156	1.27851	285	Psme3|Psmd11|Psmd12|Asb5|Thop1|Psmc2|Psmd7|Rnf115|Siah2|Psmb2|Eloc|Ube2n|Psma3|Fbxl14|Psmc4|Uba1|Psmd14|Psmd1|Socs3|Ube2j2|Psmb3|Rnf213|Dtx3l|Rnf4|Mex3c|Psmd6|Psmd2|Psma7|Cdc34|Psmd3|Psmc6|Psma1|Psmc5|Rlim|Ube2j1|Ube2l3|Uba6|Rnf19b|Ube2e1|Psmb5|Psmb6|Psma2|Psma5|Psmc3|Psmd4|Psma4|Ube2m|Psmd5|Rnf126|Uba5|Ube2q2|Elob|Ube2f|Ltn1|Herc4|Ube2a|Psmd13|Cul2|Herc6|Rnf182|Ube2g2|Psmb4|Rnf7|Dcaf1|Psmc1|Lrr1…
REACTOME_ANTIMICROBIAL_PEPTIDES	0.0874811	0.200852	0.184706	0.586812	1.37246	28	S100a9|Slc11a1|S100a8|Lcn2|Pglyrp3|Tlr1|Ltf|Tlr2|Clu|Lyz2|Pglyrp1
REACTOME_ANTIVIRAL_MECHANISM_BY_IFN_STIMULATED_GENES	7.52611e-08	2.64131e-06	0.704976	0.741126	2.08933	88	Oasl1|Tubb6|Usp18|Mx2|Tubb2a|Tuba1c|Ifit1bl2|Eif4a1|Abce1|Hspa8|Tuba4a|Isg15|Tubb4b|Ppp2r1b|Eif4e|Stat3|Npm1|Tuba8|Pde12|Eif4g1|Ube2n|Ppp2ca|Ptpn2|Eif4a3|Hspa1b|Trp53|Eif2ak2|Eif4g2|Tubb2b|Tuba1b|Ube2e1|Tubb3|Cenps|Dhx9|Fanca|Flnb|Dnajc3|Trim25|Hspa1a
REACTOME_APC_C_CDC20_MEDIATED_DEGRADATION_OF_CYCLIN_B	0.813772	0.882102	0.043888	0.337069	0.762563	24	Ube2e1|Ube2s|Cdc16|Ccnb1|Anapc10|Cdc27|Ubb|Anapc15|Anapc1|Cdc20|Uba52|Ube2c
REACTOME_APC_C_CDH1_MEDIATED_DEGRADATION_OF_CDC20_AND_OTHER_APC_C_CDH1_TARGETED_PROTEINS_IN_LATE_MITOSIS_EARLY_G1	2.44093e-05	0.000260719	0.57561	0.700427	1.91877	71	Psme3|Psmd11|Psmd12|Psmc2|Psmd7|Psmb2|Psma3|Psmc4|Psmd14|Psmd1|Psmb3|Psmd6|Psmd2|Psma7|Psmd3|Psmc6|Psma1|Psmc5|Ube2e1|Psmb5|Psmb6|Psma2|Psma5|Psmc3|Psmd4|Psma4|Psmd5|Psmd13|Psmb4|Psmc1|Psmb7
REACTOME_APC_C_MEDIATED_DEGRADATION_OF_CELL_CYCLE_PROTEINS	4.9697e-05	0.000457834	0.557332	0.667685	1.8709	82	Psme3|Psmd11|Psmd12|Psmc2|Psmd7|Psmb2|Psma3|Psmc4|Psmd14|Psmd1|Psmb3|Psmd6|Psmd2|Psma7|Psmd3|Psmc6|Psma1|Psmc5|Ube2e1|Psmb5|Psmb6|Psma2|Psma5|Psmc3|Psmd4|Psma4|Psmd5|Psmd13|Bub3|Psmb4|Psmc1|Psmb7|Psmb10|Psma6|Psme2|Mad2l1
REACTOME_APC_CDC20_MEDIATED_DEGRADATION_OF_NEK2A	0.632061	0.759991	0.0543434	0.384123	0.888143	26	Ube2e1|Bub3|Mad2l1|Ube2s|Cdc16|Anapc10|Cdc27|Ubb|Anapc15|Anapc1|Cdc20|Uba52|Ube2c
REACTOME_APOPTOSIS	0.0133908	0.0495931	0.38073	0.525151	1.50078	96	Sfn|Ywhaz|Ywhag|Lmna|Tjp2|Bid|Kpnb1|Cycs|Dynll1|Ywhae|Gsdme|Lmnb1|Casp8|Cd14|Kpna1|Dnm1l|Bak1|Dsg3|Vim|Dsg2|Plec|Tlr4|Ywhah|Clspn|Aven|Nmt1|Appl1|Ywhab|Mapk1|Pkp1|Ppp3r1
REACTOME_APOPTOTIC_CLEAVAGE_OF_CELLULAR_PROTEINS	0.29635	0.464703	0.0905429	0.454032	1.11987	37	Lmna|Tjp2|Lmnb1|Casp8|Dsg3|Vim|Dsg2|Plec|Clspn|Pkp1|Ptk2|Stk24|Dsg1a|Tjp1|Bcap31|Dsp|Ctnnb1
REACTOME_APOPTOTIC_EXECUTION_PHASE	0.151261	0.29183	0.131458	0.50022	1.27457	45	Lmna|Tjp2|Kpnb1|Lmnb1|Casp8|Kpna1|Dnm1l|Dsg3|Vim|Dsg2|Plec|Clspn|Pkp1|Ptk2|Stk24|Dsg1a|Tjp1|Bcap31|Dsp|Hmgb2|Ctnnb1
REACTOME_APOPTOTIC_FACTOR_MEDIATED_RESPONSE	0.350168	0.518796	0.0891647	0.538401	1.11874	15	Cycs|Gsdme|Bak1|Aven|Mapk1
REACTOME_AQUAPORIN_MEDIATED_TRANSPORT	0.185129	0.325633	0.122679	0.520901	1.23286	30	Aqp3|Rab11a|Gnb1|Gng5|Prkar1a|Gng12
REACTOME_ARACHIDONIC_ACID_METABOLISM	0.141854	0.281474	0.13649	0.508681	1.29015	43	Cyp4f18|Ptgs2|Ptges3|Ptges|Pla2g4a|Ggt1|Alox8|Gpx2|Alox12b|Mapkapk2|Ptgis|Alox5ap|Ptges2|Awat1|Cyp8b1|Gpx1
REACTOME_ASPARAGINE_N_LINKED_GLYCOSYLATION	0.00248359	0.0135877	0.431708	0.479281	1.48853	249	Tubb6|B4galt5|Tubb2a|Tuba1c|Tuba4a|Mgat2|Ankrd28|Tubb4b|Arf4|Rad23b|Nus1|Mcfd2|Gmppb|Dynll1|Tuba8|Tfg|Calr|Pdia3|Alg3|St6galnac4|Capzb|Areg|Tmed9|Sec23ip|Vcp|Pgm3|St8sia6|Capza2|Tubb2b|Tuba1b|Arf1|B4galt6|Nsf|Kdelr2|Canx|Sec13|Tubb3|Rab1a|Ctsc|Ppp6c|Npl|Uso1|St3gal1|Napa|Lman2|F5|Copb1|Dpagt1|Cnih1|Tmed7|Copb2|Copz1|Tmed2|Arcn1|Sar1b|Ykt6|Gnpnat1|Psmc1|Ctsz|Preb|Tuba1a|Bet1
REACTOME_ASPIRIN_ADME	0.00414258	0.0201778	0.407018	-0.738366	-1.74183	16	Slco2b1|Cyp2d22
REACTOME_ASSEMBLY_OF_COLLAGEN_FIBRILS_AND_OTHER_MULTIMERIC_STRUCTURES	0.655462	0.777406	0.0487011	0.349257	0.890977	47	Col18a1|Mmp3|Mmp13|Mmp9
REACTOME_ASSEMBLY_OF_THE_PRE_REPLICATIVE_COMPLEX	4.28303e-07	1.0522e-05	0.674963	0.729718	2.04472	82	Psme3|Psmd11|Kpnb1|Mcm6|Mcm2|Mcm3|Psmd12|Mcm5|Psmc2|Psmd7|Psmb2|Psma3|Psmc4|Orc2|Psmd14|Mcm4|Psmd1|Psmb3|Kpna1|Psmd6|Psmd2|Psma7|Psmd3|Psmc6|Psma1|Psmc5|Ube2e1|Psmb5|Psmb6|Psma2|Psma5|Psmc3|Orc1|Psmd4|Psma4|Psmd5|Psmd13|Cdt1|Cdc6|Psmb4|Psmc1|Kpna6|Psmb7|Psmb10|Psma6|Orc6|Mcm7|Psme2|Orc4
REACTOME_ASYMMETRIC_LOCALIZATION_OF_PCP_PROTEINS	0.000154049	0.00130499	0.518848	0.682325	1.81404	59	Psme3|Psmd11|Psmd12|Psmc2|Psmd7|Psmb2|Psma3|Psmc4|Psmd14|Psmd1|Psmb3|Psmd6|Psmd2|Psma7|Psmd3|Psmc6|Psma1|Psmc5|Psmb5|Psmb6|Psma2|Psma5|Psmc3|Psmd4|Psma4|Psmd5|Psmd13|Psmb4|Psmc1|Psmb7
REACTOME_AUF1_HNRNP_D0_BINDS_AND_DESTABILIZES_MRNA	2.11173e-06	3.99062e-05	0.627257	0.780134	2.03027	53	Psme3|Hspa8|Psmd11|Psmd12|Psmc2|Psmd7|Eif4g1|Psmb2|Pabpc1|Psma3|Psmc4|Psmd14|Psmd1|Psmb3|Psmd6|Psmd2|Psma7|Hspa1b|Psmd3|Psmc6|Psma1|Psmc5|Psmb5|Psmb6|Psma2|Psma5|Psmc3|Psmd4|Psma4|Psmd5|Hspb1|Hspa1a|Psmd13|Psmb4|Psmc1|Psmb7|Psmb10|Psma6|Psme2|Hnrnpd
REACTOME_AURKA_ACTIVATION_BY_TPX2	0.304348	0.47222	0.0833634	0.406594	1.10201	68	Hsp90aa1|Tuba4a|Ywhag|Tubb4b|Mapre1|Dynll1|Ywhae|Tubb5
REACTOME_AZATHIOPRINE_ADME	0.129338	0.262594	0.153159	0.58597	1.31788	23	Nme1|Impdh2|Gmps|Slc29a2|Vav1|Rac1|Impdh1|Slc28a2
REACTOME_BASE_EXCISION_REPAIR	0.320225	0.483903	0.0840746	0.437076	1.10854	43	Apex1|Pcna|Ung|Pole4|Pold2|Fen1|Tdg|Pole2|Rfc1|Pole3|Parp1|Rpa2|Rfc4|Pnkp|Parg|Smug1|Pole|Rfc3|Rfc5|Pold1|Lig3
REACTOME_BASE_EXCISION_REPAIR_AP_SITE_FORMATION	0.46683	0.628152	0.0943564	-0.414919	-0.97881	16	Neil3|Mbd4|Acd|Neil1|Mpg|Pot1a|Neil2|Terf2
REACTOME_BASIGIN_INTERACTIONS	0.00961417	0.0386925	0.38073	0.753689	1.66884	21	Slc7a11|Cav1|Slc7a8|Itga6|Slc16a1|Slc7a5|Slc3a2|Itgb1|Itga3|Ppia
REACTOME_BETA_CATENIN_INDEPENDENT_WNT_SIGNALING	0.000230871	0.00179108	0.518848	0.613729	1.78395	115	Psme3|Pfn1|Psmd11|Psmd12|Wnt4|Psmc2|Psmd7|Psmb2|Psma3|Psmc4|Psmd14|Psmd1|Psmb3|Rhoa|Gnb1|Kras|Rac2|Cltc|Psmd6|Gng5|Psmd2|Psma7|Psmd3|Psmc6|Cltb|Psma1|Rac1|Psmc5|Psmb5|Psmb6|Psma2|Psma5|Psmc3|Calm1|Psmd4|Psma4|Ap2m1|Psmd5|Ppp3ca|Gng12|Map3k7|Psmd13|Fzd6|Ppp3r1|Psmb4|Ap2s1|Psmc1|Psmb7
REACTOME_BETA_CATENIN_PHOSPHORYLATION_CASCADE	0.168053	0.309638	0.13649	0.607981	1.29209	17	Ppp2r1b|Ppp2ca|Csnk1a1|Ppp2r1a|Ppp2cb|Ctnnb1|Ppp2r5d
REACTOME_BILE_ACID_AND_BILE_SALT_METABOLISM	0.311377	0.476837	0.134273	-0.417774	-1.10333	29	Cyp27a1|Cyp39a1|Cyp46a1
REACTOME_BINDING_AND_UPTAKE_OF_LIGANDS_BY_SCAVENGER_RECEPTORS	0.0716253	0.169192	0.195789	0.521737	1.3578	53	Msr1|Calr|Hsp90b1|Hp|Apol9a
REACTOME_BIOLOGICAL_OXIDATIONS	0.0310547	0.0922875	0.352488	-0.349693	-1.27407	147	Cyp27a1|Fmo1|Ephx1|Sult1a1|Dpep1|Cyp2d22|Acss1|Aldh1a1|Abhd14b|Gstt2|Gstt1|Ahrr|Cyp39a1|Cyp2w1|Dpep3|Cyp46a1|Podxl2|Mgst2|Cyp26a1|Ggt5|Mtr|Gsta3|Cyp2e1|Maob
REACTOME_BIOSYNTHESIS_OF_SPECIALIZED_PRORESOLVING_MEDIATORS_SPMS	0.848739	0.902321	0.0452247	0.337095	0.710146	16	Ptgs2|Alox5ap
REACTOME_BIOSYNTHESIS_OF_THE_N_GLYCAN_PRECURSOR_DOLICHOL_LIPID_LINKED_OLIGOSACCHARIDE_LLO_AND_TRANSFER_TO_A_NASCENT_PROTEIN	0.84375	0.902321	0.033677	0.285595	0.777499	69	Nus1|Gmppb|Alg3|St6galnac4|Pgm3|St8sia6|Npl|St3gal1|Dpagt1|Gnpnat1|Uap1|Slc35c1|Cmas
REACTOME_BLOOD_GROUP_SYSTEMS_BIOSYNTHESIS	0.313725	0.477718	0.119348	-0.48045	-1.11191	15	St6galnac6|Fut10|B3galt2|St3gal6|St3gal3|St3gal4|Fut2|B3galt4|B3galt1|Fut11
REACTOME_BRANCHED_CHAIN_AMINO_ACID_CATABOLISM	0.0797872	0.186086	0.261664	-0.585313	-1.44197	20	Acad8|Aldh6a1|Bckdha|Auh|Ivd|Mccc1|Ppm1k
REACTOME_BUTYRATE_RESPONSE_FACTOR_1_BRF1_BINDS_AND_DESTABILIZES_MRNA	0.0129493	0.0482003	0.38073	0.759516	1.60005	16	Dis3|Exosc1|Exosc3|Exosc2|Exosc9|Exosc4|Exosc7|Mapkapk2|Exosc8|Ywhab|Akt1|Dcp2|Exosc5
REACTOME_C_TYPE_LECTIN_RECEPTORS_CLRS	8.03963e-08	2.69328e-06	0.704976	0.711045	2.04939	108	Il1b|Clec4d|Clec4e|Psme3|Lyn|Psmd11|Psmd12|Syk|Psmc2|Psmd7|Psmb2|Ube2n|Psma3|Psmc4|Psmd14|Psmd1|Casp8|Psmb3|Kras|Nfkbia|Hras|Psmd6|Psmd2|Psma7|Cdc34|Psmd3|Pak2|Psmc6|Psma1|Psmc5|Fcer1g|Psmb5|Psmb6|Psma2|Psma5|Psmc3|Calm1|Psmd4|Psma4|Ube2m|Psmd5|Ppp3ca|Map3k7|Psmd13|Bcl10|Ppp3r1|Psmb4|Psmc1|Psmb7|Plcg2|Rela|Pycard|Chuk|Psmb10|Psma6|Relb|Nfkb2|Fbxw11|Psme2
REACTOME_CA_DEPENDENT_EVENTS	0.397695	0.564103	0.114267	-0.40547	-1.04439	26	Adcy5|Adcy6|Adcy2|Adcy7|Pde1c|Adcy9|Adcy1|Prkcg
REACTOME_CA2_PATHWAY	0.849493	0.902321	0.0383206	0.294655	0.733034	39	Gnb1|Kras|Gng5|Calm1|Ppp3ca|Gng12|Map3k7|Fzd6|Ppp3r1|Lef1
REACTOME_CARBOXYTERMINAL_POST_TRANSLATIONAL_MODIFICATIONS_OF_TUBULIN	0.00423006	0.0203762	0.407018	0.78079	1.70963	20	Tubb6|Tubb2a|Tuba1c|Tuba4a|Tubb4b|Tuba8|Ttll12|Tubb2b|Tuba1b|Tubb3
REACTOME_CARDIAC_CONDUCTION	0.39801	0.564103	0.155242	-0.302221	-1.01084	89	Abcc9|Itpr1|Atp1a4|Itpr2|Npr2|Fxyd7|Atp2a3|Atp1a2|Cacnb1|Kcnip3|Kcnd1|Slc8a1|Fkbp1b|Slc8a3|Fxyd6|Fxyd2|Npr1|Kcne3|Mme|Fxyd1|Akap9|Casq2
REACTOME_CARGO_CONCENTRATION_IN_THE_ER	0.37931	0.550299	0.0785029	0.448977	1.07018	31	Mcfd2|Areg|Ctsc|Lman2|F5|Cnih1|Tmed2|Sar1b|Ctsz|Preb|Tmed10|Lman1|Sec24a|Sec24d
REACTOME_CARGO_RECOGNITION_FOR_CLATHRIN_MEDIATED_ENDOCYTOSIS	0.18619	0.326719	0.108394	0.418979	1.19343	92	Hbegf|Ldlr|Epgn|Cops6|Ston2|Areg|Ubqln1|Ereg|Cltc|M6pr|Vamp3|Cltb|Cops8|Cops5|Ap2m1|Grb2|Gps1|Stam2|Egfr|Ap2s1|Cops2|Nedd8|Cops7a|Il7r|Ubqln2|Cops4
REACTOME_CARGO_TRAFFICKING_TO_THE_PERICILIARY_MEMBRANE	0.0884146	0.202365	0.266351	-0.48335	-1.36733	35	Bbs9|Pkd2|Bbs2|Nphp3|Pkd1|Inpp5e|Exoc4|Bbs1|Rab11fip3|Arl13b
REACTOME_CASPASE_ACTIVATION_VIA_DEATH_RECEPTORS_IN_THE_PRESENCE_OF_LIGAND	0.397306	0.564103	0.0822055	0.520913	1.0824	15	Casp8|Cd14|Tlr4|Fasl|Ripk1|Ly96|Fadd
REACTOME_CASPASE_ACTIVATION_VIA_EXTRINSIC_APOPTOTIC_SIGNALLING_PATHWAY	0.378467	0.550158	0.0831291	0.509339	1.09614	18	Casp8|Cd14|Tlr4|Appl1|Fasl|Ripk1|Ly96|Fadd
REACTOME_CD209_DC_SIGN_SIGNALING	0.512479	0.676877	0.0684715	0.455837	0.968756	17	Lyn|Kras|Hras|Pak2|Rela|Relb
REACTOME_CD22_MEDIATED_BCR_REGULATION	0.000180807	0.00146434	0.518848	0.796595	1.88537	30	Lyn|Cd22|Ighv5-9
REACTOME_CD28_CO_STIMULATION	0.324365	0.488552	0.086795	0.459794	1.11077	33	Lyn|Vav1|Pak2|Rac1|Grb2|Cdc42|Cd28|Akt1|Cd80
REACTOME_CD28_DEPENDENT_PI3K_AKT_SIGNALING	0.632432	0.759991	0.0826646	-0.350961	-0.87156	22	Pik3r2|Akt3|Pik3ca|Trib3|Fyn|Rictor
REACTOME_CDC42_GTPASE_CYCLE	0.00081823	0.00532139	0.477271	-0.505307	-1.70237	93	Stard8|Ophn1|Dock11|Arhgef6|Arhgef25|Arap1|Prex2|Srgap3|Arhgap20|Itsn1|Arhgef9|Dock9|Dlc1|Pik3r2|Dock6|Arhgef19|Plekhg3|Rasgrf2|Fgd2|Arhgef10|Srgap2|Arhgap24|Fgd1|Arhgef11|Stard13|Mcf2l
REACTOME_CDK_MEDIATED_PHOSPHORYLATION_AND_REMOVAL_OF_CDC6	6.10835e-05	0.000555784	0.538434	0.692893	1.88632	69	Psme3|Psmd11|Psmd12|Psmc2|Psmd7|Psmb2|Psma3|Psmc4|Psmd14|Psmd1|Psmb3|Psmd6|Psmd2|Psma7|Psmd3|Psmc6|Psma1|Psmc5|Ube2e1|Psmb5|Psmb6|Psma2|Psma5|Psmc3|Psmd4|Psma4|Psmd5|Psmd13|Cdc6|Psmb4|Psmc1|Psmb7
REACTOME_CELL_CELL_COMMUNICATION	0.0250892	0.0797015	0.352488	0.535705	1.50109	82	Sirpb1a|Gm5150|Flnc|Itga6|Actg1|Actb|Sirpb1c|Actn1|Angptl4|Jup|Cdh5|Ptk2b|Itgb1|Sirpb1b|Krt14|Pvr|Cdh6|Ctnna1|Krt5|Flna|Plec|Iqgap1|Grb2|Tyrobp|Skap2|Lims1|Cdh3|Pard6g|Nectin1|Prkci|Fermt2|Parvb
REACTOME_CELL_CELL_JUNCTION_ORGANIZATION	0.256776	0.412296	0.0975449	0.458875	1.15628	42	Actg1|Actb|Angptl4|Jup|Cdh5|Pvr|Cdh6|Ctnna1|Cdh3|Pard6g|Nectin1|Prkci
REACTOME_CELL_CYCLE_CHECKPOINTS	4.06282e-08	1.76135e-06	0.719513	0.600968	1.86609	248	Psme3|Sfn|Ywhaz|Rangap1|Ywhag|Psmd11|Ppp2r1b|Mcm6|Mcm2|Mcm3|Psmd12|Mcm5|Mapre1|Dynll1|Psmc2|Psmd7|Ywhae|Psmb2|Ube2n|Nup98|Psma3|Nudc|Chek1|Psmc4|Orc2|Psmd14|Mcm4|Nup160|Ppp2ca|Psmd1|Xpo1|Psmb3|Nup85|Psmd6|Psmd2|Nsd2|Psma7|Psmd3|Psmc6|Psma1|Trp53|Psmc5|Rbbp8|Rcc2|Ube2e1|Psmb5|Psmb6|Psma2|Psma5|Exo1|Psmc3|Orc1|Sec13|Cenps|Psmd4|Ahctf1|Psma4|Psmd5|Mcm10|Ywhah|Nup43|Zw10|Seh1l|Clspn|Psmd13|Nup37|Ywha…
REACTOME_CELL_DEATH_SIGNALLING_VIA_NRAGE_NRIF_AND_NADE	0.0748641	0.176277	0.287805	-0.417701	-1.32282	68	Arhgef6|Arhgef25|Itsn1|Arhgef9|Plekhg5|Arhgef39|Arhgef19|Kalrn|Rasgrf2|Fgd2|Arhgef10|Fgd1|Arhgef11|Mcf2l|Arhgef2|Plekhg2|Arhgef18|Aph1b|Arhgef33|Arhgef3|Arhgef37|Arhgef26|Vav2|Prex1|Fgd4|Arhgef5
REACTOME_CELL_EXTRACELLULAR_MATRIX_INTERACTIONS	0.360522	0.527192	0.0857844	0.514146	1.10649	18	Flnc|Actg1|Actb|Actn1|Itgb1|Flna|Lims1|Fermt2|Parvb
REACTOME_CELL_JUNCTION_ORGANIZATION	0.179554	0.321483	0.114751	0.447068	1.21284	67	Flnc|Itga6|Actg1|Actb|Actn1|Angptl4|Jup|Cdh5|Itgb1|Krt14|Pvr|Cdh6|Ctnna1|Krt5|Flna|Plec|Lims1|Cdh3|Pard6g|Nectin1|Prkci|Fermt2|Parvb
REACTOME_CELL_SURFACE_INTERACTIONS_AT_THE_VASCULAR_WALL	9.29085e-09	4.56491e-07	0.74774	0.702525	2.06032	127	Sell|Cd44|Slc7a11|Trem1|Cav1|Cd177|Sirpb1a|Gm5150|Itgal|Slc7a8|Lyn|Itgb2|Itga6|Procr|Slc16a1|Sirpb1c|Olr1|Dok2|Slc7a5|Slc3a2|Ceacam1|Epcam|Itgam|Sdc1|Itga5|Sdc4|Kras|Sele|Mif|Hras|Itgb1|Sirpb1b|Selp|Cxadr|Fcer1g|Itga3|Ppia|Thbd|Grb2|Itgav
REACTOME_CELLULAR_RESPONSE_TO_CHEMICAL_STRESS	4.55233e-07	1.08228e-05	0.674963	0.649443	1.9354	148	Hmox1|Srxn1|Psme3|Psmd11|Cycs|Psmd12|Txn1|Txn2|Psmc2|Psmd7|Psmb2|Psma3|Helz2|Psmc4|Psmd14|Psmd1|Ncf4|Psmb3|Prdx1|Psmd6|Tgs1|Vcp|Psmd2|Psma7|Cox7c|Psmd3|Psmc6|Psma1|Cox5a|Med1|Psmc5|Cybb|Psmb5|Psmb6|Gpx2|Psma2|Psma5|Gsr|Psmc3|Nploc4|Psmd4|Psma4|Ncf2|Psmd5|Psmd13|Mafk|Cox6b1|Cox7b|Psmb4|Psmc1|Prkci|Txnrd1|Psmb7|Cox6a1|Cox5b|Sod2|Bach1|Psmb10|Akt1|Trim21|Psma6|Gpx1
REACTOME_CELLULAR_RESPONSE_TO_HEAT_STRESS	2.28982e-07	6.25036e-06	0.690132	0.735176	2.06002	82	Hsp90aa1|Hspa8|Hspa4|Bag3|Hspa5|Ptges3|Hspa9|Dnajc2|Hsph1|Ywhae|Cryab|Nup98|Nup160|Nup62|Fkbp4|Nup205|Nup153|Nup85|Rps19bp1|Bag2|Vcp|Hikeshi|Nup54|Hspa1b|Nup93|Nup50|St13|Hspa13|Sec13|Hsp90ab1|Hspa14|Nup188|Rae1|Nup43|Seh1l|Camk2d|Hspa1a|Mapkapk2|Nup210|Nup37|Mapk1|Ranbp2
REACTOME_CELLULAR_RESPONSE_TO_HYPOXIA	3.24226e-05	0.000327335	0.557332	0.713136	1.93465	67	Psme3|Psmd11|Hif1a|Psmd12|Psmc2|Psmd7|Psmb2|Eloc|Psma3|Psmc4|Psmd14|Psmd1|Psmb3|Psmd6|Psmd2|Psma7|Psmd3|Psmc6|Psma1|Psmc5|Psmb5|Psmb6|Psma2|Psma5|Psmc3|Psmd4|Psma4|Psmd5|Elob|Psmd13|Cul2|Psmb4|Psmc1|Psmb7|Psmb10|Ube2d3|Psma6
REACTOME_CELLULAR_RESPONSES_TO_STIMULI	2.45318e-15	3.01333e-13	1.00732	0.616235	1.95268	436	Hmox1|Tubb6|Srxn1|Tubb2a|Psme3|Eif2s1|Mt2|Tuba1c|Hsp90aa1|Hspa8|Tuba4a|Hspa4|Bag3|Psmd11|Hif1a|Eif2s2|Stip1|Cdk6|Tubb4b|Hmga2|Hspa5|Ptges3|Atf6b|Cebpb|Cycs|Hspa9|Psmd12|Txn1|Map2k3|Phb2|Rraga|Dnajc2|Txn2|Hsph1|Dynll1|Psmc2|Psmd7|Ywhae|Atf6|Tuba8|Cdk4|Cryab|Psmb2|Eloc|Atp6v1b2|Stoml2|Nup98|Psma3|Helz2|Psmc4|Lmnb1|Dnaja1|Psmd14|Nup160|Psmd1|Rps6ka3|Capzb|Nup62|Hmga1|Fkbp4|Nup205|Xpo1|Ncf4|Hmga1b|Ps…
REACTOME_CELLULAR_SENESCENCE	0.0529557	0.13458	0.216543	0.476731	1.36045	93	Cdk6|Hmga2|Cebpb|Txn1|Map2k3|Cdk4|Lmnb1|Rps6ka3|Hmga1|Hmga1b|Map2k4|Trp53|Rbbp7|Ube2e1|Ets2|Mapkapk2|Mapk1|Eed|Map3k5|Mdm2|Fos|Ets1|Cdkn1a|Mapk11
REACTOME_CHAPERONIN_MEDIATED_PROTEIN_FOLDING	0.0202501	0.0666264	0.352488	0.630303	1.53914	36	Cct3|Cct6a|Cct5|Cct7|Cct8|Tcp1|Cct2|Gnb1|Cct4|Gng5|Gng12
REACTOME_CHEMOKINE_RECEPTORS_BIND_CHEMOKINES	4.61612e-05	0.000436164	0.557332	0.770936	1.9553	43	Cxcl1|Cxcr2|Ccr5|Cxcl2|Cxcl10|Cxcl5|Ccl4|Cxcl3|Ccl3|Ccrl2|Ccl22|Ccl17
REACTOME_CHOLESTEROL_BIOSYNTHESIS	0.0109665	0.0429911	0.38073	0.694426	1.6152	27	Sc5d|Ebp|Idi1|Sqle|Lbr|Hmgcr|Nsdhl|Hsd17b7|Cyp51|Hmgcs1|Fdft1|Srebf2|Arv1|Mvk|Plpp6|Msmo1|Dhcr24
REACTOME_CHONDROITIN_SULFATE_BIOSYNTHESIS	0.947899	0.971863	0.0401661	0.282774	0.595711	16	Vcan|Chsy1|Cspg4|Chst7
REACTOME_CHONDROITIN_SULFATE_DERMATAN_SULFATE_METABOLISM	0.757489	0.845511	0.0429311	0.322977	0.81384	42	Vcan|B3galt6|Sdc1|Sdc4|Dse|Chsy1
REACTOME_CHROMATIN_MODIFYING_ENZYMES	0.38975	0.558843	0.0655321	0.350548	1.04106	142	Ccnd1|Prmt1|Padi1|Prmt3|Suv39h2|Prmt5|Actl6a|Cdk4|Aebp2|Padi3|Wdr77|Smyd2|Gatad2a|Riox2|Wdr5|Nsd2|Rbbp7|Prmt6|Sap30|Smarca4|Kmt5a|Rps2|Hat1
REACTOME_CHROMOSOME_MAINTENANCE	0.00785291	0.033072	0.38073	0.571359	1.58681	78	Dkc1|Nhp2|Ankrd28|Smarca5|Pcna|Ruvbl1|Npm1|Gar1|Pold2|Nop10|Rbbp7|Cenps|Ppp6c|Cenpw|Fen1|H3f3b|H3f3a
REACTOME_CITRIC_ACID_CYCLE_TCA_CYCLE	0.415546	0.580032	0.0736213	0.433052	1.04617	33	Idh3a|Mdh2|Dlst|Suclg1|Trap1|Dld|Lyrm4|Sdhaf2|Cs|Sdhaf3|Fh1|Ogdh|Isca1|Suclg2|Mrps36|Sdhaf1|Sdhd
REACTOME_CLASS_A_1_RHODOPSIN_LIKE_RECEPTORS	0.000255777	0.00194338	0.498493	0.539505	1.64126	187	Ccl9|Cxcl1|Cxcr2|Fpr2|Ccr5|P2ry2|Cxcl2|F2r|Cxcl10|Cxcl5|Ccl4|Cxcl3|C5ar1|Ccl6|C3ar1|Fpr1|Gpr35|Apln|Ccl3|Anxa1|Ccrl2|S1pr1|Adra1d|Mc5r|Gpr65|C5ar2|Xk|Ccl22|Ccl17|Htr2a|Ptgir|Nln|S1pr3|Gpr39|F2rl1|Hrh2|Ccl12|Gpr4|Gpr68|Ptafr
REACTOME_CLASS_B_2_SECRETIN_FAMILY_RECEPTORS	0.021833	0.0708853	0.352488	-0.548687	-1.53658	34	Adcyap1r1|Pth1r|Vipr2|Vipr1|Adgre1|Cd55|Gng2|Ramp1|Gnb5|Ramp3|Ramp2
REACTOME_CLASS_I_MHC_MEDIATED_ANTIGEN_PROCESSING_PRESENTATION	0.00680626	0.029164	0.407018	0.441606	1.3864	332	Fcgr1|Psme3|Psmd11|Hspa5|Psmd12|Asb5|Thop1|Psmc2|Psmd7|Rnf115|Calr|Siah2|Psmb2|Eloc|Ube2n|Psma3|Pdia3|Fbxl14|Psmc4|Uba1|Psmd14|Psmd1|Socs3|Ncf4|Ube2j2|Cd207|Psmb3|Rnf213|Dtx3l|Rnf4|Mex3c|Psmd6|Psmd2|Psma7|Cdc34|Vamp3|Psmd3|Psmc6|Psma1|Psmc5|Rlim|Ube2j1|Ube2l3|Cybb|Uba6|Rnf19b|Ube2e1|Psmb5|Psmb6|Psma2|Psma5|Psmc3|Canx|Sec13|Psmd4|Psma4|Ube2m|Ncf2|Itgav|Psmd5|Rnf126|Uba5|Ube2q2|Elob|Ube2f|Ltn1|Herc…
REACTOME_CLASS_I_PEROXISOMAL_MEMBRANE_PROTEIN_IMPORT	0.917609	0.951298	0.0398407	0.287689	0.627291	19	Atad1|Pex14|Abcd3|Gdap1|Pex2|Slc25a17
REACTOME_CLASSICAL_ANTIBODY_MEDIATED_COMPLEMENT_ACTIVATION	0.00401886	0.0199501	0.407018	-0.641343	-1.76677	32	C1qa|C1qc|C1qb|C1ra|C1s2
REACTOME_CLATHRIN_MEDIATED_ENDOCYTOSIS	0.0329107	0.0966341	0.321776	0.477358	1.40805	131	Hbegf|Hspa8|Actr3|Ldlr|Epgn|Actg1|Actb|Actr2|Cops6|Ston2|Arpc2|Arpc5|Areg|Arf6|Ubqln1|Rab5c|Ereg|Agfg1|Cltc|M6pr|Arpc4|Vamp3|Cltb|Cops8|Cops5|Arpc3|Ap2m1|Grb2|Gps1
REACTOME_CLEC7A_DECTIN_1_SIGNALING	1.77794e-07	5.24136e-06	0.690132	0.729101	2.05912	89	Il1b|Psme3|Psmd11|Psmd12|Psmc2|Psmd7|Psmb2|Ube2n|Psma3|Psmc4|Psmd14|Psmd1|Casp8|Psmb3|Nfkbia|Psmd6|Psmd2|Psma7|Cdc34|Psmd3|Psmc6|Psma1|Psmc5|Psmb5|Psmb6|Psma2|Psma5|Psmc3|Calm1|Psmd4|Psma4|Ube2m|Psmd5|Ppp3ca|Map3k7|Psmd13|Bcl10|Ppp3r1|Psmb4|Psmc1|Psmb7|Plcg2|Rela|Pycard|Chuk|Psmb10|Psma6|Relb|Nfkb2|Fbxw11|Psme2
REACTOME_COLLAGEN_BIOSYNTHESIS_AND_MODIFYING_ENZYMES	0.0674176	0.162375	0.287805	-0.421782	-1.30616	61	Col20a1|Col4a3|Colgalt2|Col4a4|Col13a1|Adamts14|Col25a1|Col4a6|Adamts2|Pcolce2|Col7a1|P3h3|Bmp1|Plod1|Col8a2|P4ha2|Col5a2|Tll1|Col9a2|Col11a2|Col22a1|Col16a1|Col23a1|Col14a1|Col9a3|Col9a1|Col6a1
REACTOME_COLLAGEN_CHAIN_TRIMERIZATION	0.142384	0.281474	0.216543	-0.433202	-1.25586	41	Col20a1|Col4a3|Col4a4|Col13a1|Col25a1|Col4a6|Col7a1|Col8a2|Col5a2|Col9a2|Col11a2|Col22a1|Col16a1|Col23a1|Col14a1|Col9a3|Col9a1|Col6a1|Col4a5|Col5a1|Col28a1|Col6a6
REACTOME_COLLAGEN_DEGRADATION	0.545076	0.701084	0.0567672	0.370522	0.948985	46	Mmp8|Col18a1|Mmp3|Mmp13|Mmp10|Mmp9
REACTOME_COLLAGEN_FORMATION	0.581498	0.71798	0.11725	-0.295022	-0.943263	73	Col20a1|Col4a3|Colgalt2|Col4a4|Col13a1|Adamts14|Col25a1|Col4a6|Adamts2|Pcolce2|Col7a1|P3h3|Pxdn|Bmp1|Plod1|Col8a2|P4ha2|Col5a2|Tll1|Col9a2|Col11a2|Col22a1|Col16a1|Col23a1|Col14a1|Col9a3|Col9a1|Col6a1
REACTOME_COMPLEMENT_CASCADE	0.309524	0.476789	0.157403	-0.348279	-1.07853	61	Cfh|C1qa|C1qc|Cd55|Colec11|Fcna|C1qb|Cd46|C2|C1ra|C4b|Gzmm|Vtn|Serping1|C1s2
REACTOME_COMPLEX_I_BIOGENESIS	0.0154594	0.0545149	0.38073	0.569232	1.52794	61	Ndufaf4|Hspa9|Ndufa12|Ndufa8|Ndufb6|Ndufa11|Ndufv2|mt-Nd6|Ndufs8|mt-Nd2|Ndufb4|Tmem186|Ndufb8|Ndufa3|Ndufb7|Ndufs6|Ndufb10|Ndufaf8|Dmac1|Ndufa9|Ndufaf5|mt-Nd5|Ndufab1|Pyurf|Ndufa10|Ndufs5|mt-Nd1|Ndufc2|Ndufaf2|Ndufb9|Ecsit|Ndufa1|Ndufs1|Ndufaf6|mt-Nd4|Acad9|Ndufs3|Ndufa2|Ndufs7|Ndufv1|Ndufa5|Timmdc1|Ndufa13
REACTOME_COMPLEX_III_ASSEMBLY	0.113145	0.242406	0.169571	0.640702	1.36164	17	Hspa9|Cyc1|Uqcrb|Uqcrq|Uqcr10|Lyrm4|Uqcrc1|Uqcrfs1|Uqcrc2
REACTOME_COMPLEX_IV_ASSEMBLY	0.424855	0.589677	0.0707899	0.409923	1.02537	40	Coq10b|Cox7c|Cox5a|Sco2|Rab5if|Cox18|Higd1a|Cox6b1|Cox7b|Coa3|Cox6a1|Cox5b|Cox20|Coa5|Sco1|Ndufa4|Cox7a2
REACTOME_CONVERSION_FROM_APC_C_CDC20_TO_APC_C_CDH1_IN_LATE_ANAPHASE	0.971246	0.985962	0.036685	0.253589	0.555262	20	Ube2e1|Ube2s|Cdc16|Anapc10|Cdc27|Anapc15|Anapc1|Cdc20|Ube2c
REACTOME_COPI_DEPENDENT_GOLGI_TO_ER_RETROGRADE_TRAFFIC	0.0378663	0.106112	0.321776	0.516358	1.46656	91	Tubb6|Tubb2a|Tuba1c|Tuba4a|Tubb4b|Arf4|Tuba8|Kif5b|Tmed9|Tubb2b|Tuba1b|Arf1|Nsf|Kdelr2|Tubb3|Rab1a|Surf4|Napa|Zw10|Copb1|Tmed7|Copb2|Copz1|Tmed2|Arcn1
REACTOME_COPI_INDEPENDENT_GOLGI_TO_ER_RETROGRADE_TRAFFIC	0.000447774	0.00323539	0.498493	0.720194	1.82669	44	Tubb6|Tubb2a|Tuba1c|Tuba4a|Tubb4b|Dynll1|Tuba8|Capzb|Pla2g4a|Capza2|Galnt1|Rab6a|Tubb2b|Tuba1b|Tubb3|Galnt2|Pafah1b2
REACTOME_COPI_MEDIATED_ANTEROGRADE_TRANSPORT	0.00598647	0.0275752	0.407018	0.566056	1.60424	90	Tubb6|Tubb2a|Tuba1c|Tuba4a|Tubb4b|Arf4|Dynll1|Tuba8|Capzb|Tmed9|Capza2|Tubb2b|Tuba1b|Arf1|Nsf|Kdelr2|Tubb3|Rab1a|Uso1|Napa|Copb1|Tmed7|Copb2|Copz1|Tmed2|Arcn1|Ykt6|Tuba1a|Bet1
REACTOME_COPII_MEDIATED_VESICLE_TRANSPORT	0.166448	0.307449	0.119888	0.452192	1.22674	67	Ankrd28|Mcfd2|Tfg|Areg|Sec23ip|Nsf|Sec13|Rab1a|Ctsc|Ppp6c|Uso1|Napa|Lman2|F5|Cnih1|Tmed2|Sar1b|Ykt6|Ctsz|Preb|Bet1|Tmed10|Lman1|Sec24a|Trappc4|Csnk1d|Sec24d|Napg|Sec31a|Cd59b|Trappc6b|Sec16a|Trappc10|Tgfa|Trappc1|Sec24c
REACTOME_COSTIMULATION_BY_THE_CD28_FAMILY	0.556	0.70197	0.0540088	0.352925	0.947329	61	Lyn|Ppp2r1b|Vav1|Ppp2ca|Pak2|Rac1|Grb2|Cdc42|Cd274|Cd28|Ptpn11|Akt1|Cd80|Ppp2r1a
REACTOME_CRMPS_IN_SEMA3A_SIGNALING	0.151961	0.292415	0.17822	-0.577533	-1.33659	15	Plxna4|Nrp1|Dpysl5|Dpysl2|Cdk5
REACTOME_CROSS_PRESENTATION_OF_SOLUBLE_EXOGENOUS_ANTIGENS_ENDOSOMES	1.5914e-05	0.000177706	0.57561	0.772743	1.97916	46	Fcgr1|Psme3|Psmd11|Psmd12|Psmc2|Psmd7|Psmb2|Psma3|Psmc4|Psmd14|Psmd1|Cd207|Psmb3|Psmd6|Psmd2|Psma7|Psmd3|Psmc6|Psma1|Psmc5|Psmb5|Psmb6|Psma2|Psma5|Psmc3|Psmd4|Psma4|Psmd5|Psmd13|Psmb4|Psmc1|Psmb7
REACTOME_CROSSLINKING_OF_COLLAGEN_FIBRILS	0.105398	0.228467	0.222056	-0.565604	-1.36948	18	Col4a3|Col4a4|Col4a6|Pxdn|Bmp1|Tll1
REACTOME_CTLA4_INHIBITORY_SIGNALING	0.14897	0.290452	0.142057	0.585095	1.29554	21	Lyn|Ppp2r1b|Ppp2ca|Ptpn11|Akt1|Cd80|Ppp2r1a|Ppp2cb|Ppp2r5d
REACTOME_CYCLIN_A_B1_B2_ASSOCIATED_EVENTS_DURING_G2_M_TRANSITION	0.547731	0.701261	0.062249	0.416546	0.942366	24	Ppp2r1b|Ppp2ca|Xpo1|Wee1|Ppp2r2a|Ppme1|Ppp2r1a|Ppp2cb|Ccnb1|Cdc25a|Cdk7|Ccnh
REACTOME_CYCLIN_A_CDK2_ASSOCIATED_EVENTS_AT_S_PHASE_ENTRY	0.000178786	0.00146406	0.518848	0.676366	1.84133	69	Psme3|Ccnd1|Psmd11|Psmd12|Psmc2|Psmd7|Cdk4|Psmb2|Psma3|Psmc4|Psmd14|Psmd1|Psmb3|Psmd6|Psmd2|Psma7|Psmd3|Psmc6|Psma1|Psmc5|Psmb5|Psmb6|Psma2|Psma5|Psmc3|Psmd4|Psma4|Psmd5|Psmd13|Psmb4|Psmc1|Psmb7|Wee1|Cks1b|Psmb10|Akt1|Cdkn1a|Psma6
REACTOME_CYCLIN_D_ASSOCIATED_EVENTS_IN_G1	0.104137	0.226398	0.16318	0.530293	1.33624	42	Ccnd1|Tfdp1|Lyn|Cdk6|Ppp2r1b|Cdk4|Ppp2ca|E2f3|E2f4|Jak2|Cks1b|Ppp2r2a|Cdkn1a|Ppp2r1a
REACTOME_CYTOCHROME_P450_ARRANGED_BY_SUBSTRATE_TYPE	0.0967742	0.216129	0.261664	-0.457592	-1.32588	40	Cyp27a1|Cyp2d22|Ahrr|Cyp39a1|Cyp2w1|Cyp46a1|Cyp26a1|Cyp2e1|Cyp4v3
REACTOME_CYTOKINE_SIGNALING_IN_IMMUNE_SYSTEM	6.97652e-17	1.02834e-14	1.05746	0.626797	1.98195	418	Tnfrsf12a|Il1b|Oasl1|Tubb6|Usp18|Il1rl1|Mx2|Tubb2a|Psme3|Tuba1c|Ifit1bl2|Osmr|Eif4a1|Abce1|Hspa8|Ywhaz|Tuba4a|Osm|Abl2|Socs5|Isg15|Il6|Il1rn|Lyn|Psmd11|Hck|Tubb4b|Tnfrsf1b|Il18rap|Ppp2r1b|Eif4e|Irak3|Csf1|Kpnb1|Il13ra1|Stat3|Psmd12|Cd40|Csf2rb|Ptpn1|Map2k3|Npm1|Syk|Usp14|Csf2rb2|Psmc2|Il4ra|Tnfrsf9|Psmd7|Tuba8|Clcf1|Pde12|Csf3|Dusp7|Eif4g1|Psmb2|Eloc|Ube2n|Dusp6|Myd88|Psma3|Psmc4|Irf9|Vav1|Psmd14…
REACTOME_CYTOPROTECTION_BY_HMOX1	0.00641154	0.0283848	0.407018	0.65158	1.66024	45	Hmox1|Cycs|Helz2|Tgs1|Cox7c|Cox5a|Med1
REACTOME_CYTOSOLIC_SENSORS_OF_PATHOGEN_ASSOCIATED_DNA	0.119879	0.253508	0.156312	0.554417	1.31218	30	Irf7|Myd88|Nfkbia|Dhx9|Nfkbib|Rela|Chuk|Trim21|Nfkb2|Nfkb1|Ctnnb1|Ubb|Dhx36
REACTOME_DAP12_INTERACTIONS	0.0462185	0.121221	0.248911	0.558097	1.42204	45	Trem1|Gm5150|Cd300lb|Syk|Kras|Hras|Lcp2|Rac1|Grb2|Tyrobp
REACTOME_DAP12_SIGNALING	0.456489	0.61958	0.0699459	0.434821	1.01137	27	Syk|Kras|Hras|Lcp2|Rac1|Grb2|Tyrobp|Klrk1|Plcg2
REACTOME_DARPP_32_EVENTS	0.593277	0.726321	0.0618406	0.43051	0.906941	16	Ppp2r1b|Ppp2ca|Prkar1a|Pde4b|Ppp1ca|Ppp2r1a|Ppp2cb|Ppp2r5d
REACTOME_DDX58_IFIH1_MEDIATED_INDUCTION_OF_INTERFERON_ALPHA_BETA	0.0992481	0.218394	0.172324	0.562037	1.34722	32	Hsp90aa1|Irf7|Tomm70a|Nfkbia|Hsp90ab1|Pin1|Nfkbib|Rela|Chuk|Nfkb2
REACTOME_DEACTIVATION_OF_THE_BETA_CATENIN_TRANSACTIVATING_COMPLEX	0.845481	0.902321	0.0714786	-0.283731	-0.765512	30	Sox6|Tle2
REACTOME_DEADENYLATION_DEPENDENT_MRNA_DECAY	0.0144815	0.0525758	0.38073	0.615738	1.58083	49	Eif4a1|Eif4e|Dis3|Eif4g1|Pabpc1|Exosc1|Eif4a3|Exosc3|Exosc2|Lsm2|Exosc9|Lsm4|Exosc4|Cnot9|Exosc7|Exosc8|Dcps|Paip1|Cnot6|Lsm6|Lsm7|Tnks1bp1|Dcp2|Cnot2|Exosc5|Hbs1l|Lsm1|Cnot7|Patl1|Lsm5|Ddx6
REACTOME_DEADENYLATION_OF_MRNA	0.0930599	0.210384	0.183024	0.609426	1.37063	23	Eif4a1|Eif4e|Eif4g1|Pabpc1|Eif4a3|Cnot9|Paip1|Cnot6|Tnks1bp1|Cnot2
REACTOME_DEATH_RECEPTOR_SIGNALING	0.283133	0.44875	0.206588	-0.299076	-1.07088	135	Arhgef6|Arhgef25|Optn|Mib2|Smpd2|Itsn1|Arhgef9|Plekhg5|Arhgef39|Arhgef19|Nsmaf|Kalrn|Rasgrf2|Clip3|Fgd2|Cyld|Birc2|Arhgef10|Madd|Ulk1|Fgd1|Arhgef11|Mcf2l|Arhgef2|Ikbke|Plekhg2|Arhgef18|Aph1b
REACTOME_DECTIN_1_MEDIATED_NONCANONICAL_NF_KB_SIGNALING	1.98283e-06	3.84565e-05	0.627257	0.760479	1.99104	54	Psme3|Psmd11|Psmd12|Psmc2|Psmd7|Psmb2|Psma3|Psmc4|Psmd14|Psmd1|Psmb3|Psmd6|Psmd2|Psma7|Psmd3|Psmc6|Psma1|Psmc5|Psmb5|Psmb6|Psma2|Psma5|Psmc3|Psmd4|Psma4|Ube2m|Psmd5|Psmd13|Psmb4|Psmc1|Psmb7|Chuk|Psmb10|Psma6|Relb|Nfkb2|Fbxw11|Psme2
REACTOME_DEGRADATION_OF_AXIN	1.92847e-05	0.000212132	0.57561	0.753347	1.9569	52	Psme3|Psmd11|Psmd12|Psmc2|Psmd7|Psmb2|Psma3|Psmc4|Psmd14|Psmd1|Psmb3|Psmd6|Psmd2|Psma7|Psmd3|Psmc6|Psma1|Psmc5|Psmb5|Psmb6|Psma2|Psma5|Psmc3|Psmd4|Psma4|Psmd5|Psmd13|Psmb4|Psmc1|Psmb7|Psmb10|Psma6|Psme2
REACTOME_DEGRADATION_OF_BETA_CATENIN_BY_THE_DESTRUCTION_COMPLEX	8.91472e-05	0.000780427	0.538434	0.665196	1.83925	76	Psme3|Psmd11|Ppp2r1b|Psmd12|Psmc2|Psmd7|Psmb2|Psma3|Psmc4|Psmd14|Ppp2ca|Psmd1|Psmb3|Csnk1a1|Psmd6|Psmd2|Psma7|Psmd3|Psmc6|Psma1|Psmc5|Psmb5|Psmb6|Psma2|Psma5|Psmc3|Psmd4|Psma4|Psmd5|Tle4|Psmd13|Psmb4|Psmc1|Tle3|Psmb7|Psmb10|Lef1|Psma6|Psme2|Ppp2r1a|Tcf7
REACTOME_DEGRADATION_OF_DVL	0.00128175	0.00807395	0.45506	0.676925	1.76168	53	Psme3|Psmd11|Psmd12|Psmc2|Psmd7|Psmb2|Psma3|Psmc4|Psmd14|Psmd1|Psmb3|Psmd6|Psmd2|Psma7|Psmd3|Psmc6|Psma1|Psmc5|Psmb5|Psmb6|Psma2|Psma5|Psmc3|Psmd4|Psma4|Psmd5|Psmd13|Psmb4|Psmc1|Psmb7
REACTOME_DEGRADATION_OF_THE_EXTRACELLULAR_MATRIX	0.00454376	0.0217452	0.407018	0.569639	1.62257	92	Cd44|Mmp8|Capn2|Timp1|Mmp19|Adam8|Col18a1|Adamts4|Mmp3|Capn8|Capn12|Mmp13|Mmp10|Cast|Mmp9
REACTOME_DEPOSITION_OF_NEW_CENPA_CONTAINING_NUCLEOSOMES_AT_THE_CENTROMERE	0.116031	0.247152	0.159647	0.570461	1.32687	27	Smarca5|Ruvbl1|Npm1|Rbbp7|Cenps|Cenpw|Cenpt
REACTOME_DETOXIFICATION_OF_REACTIVE_OXYGEN_SPECIES	0.0404798	0.111736	0.276501	0.619398	1.47639	31	Cycs|Txn1|Txn2|Ncf4|Prdx1|Cybb|Gpx2|Gsr|Ncf2|Txnrd1|Sod2|Gpx1|Nudt2|Prdx6
REACTOME_DEUBIQUITINATION	2.75811e-06	4.51717e-05	0.627257	0.57191	1.75828	224	Usp18|Psme3|Tnip3|Myc|Uchl3|Psmd11|Hif1a|Ruvbl1|Nlrp3|Rad23b|Actb|Psmd12|Tomm70a|Usp14|Psmc2|Actl6a|Psmd7|Siah2|Psmb2|Psma3|Psmc4|Psmd14|Psmd1|Psmb3|Rhoa|Nfkbia|Psmd6|Foxk2|Vcp|Psmd2|Psma7|Taf10|Psmd3|Psmc6|Kat2a|Psma1|Trp53|Uchl5|Psmc5|Ino80c|Psmb5|Psmb6|Usp25|Psma2|Psma5|Psmc3|Snx3|Ifih1|Vdac2|Ptrh2|Psmd4|Psma4|Psmd5|Otub1|Tada2b|Map3k7|Stam2|Clspn|Psmd13|Rad23a|Psmb4|Il33|Psmc1|Usp37|Vcpip1|Ps…
REACTOME_DEVELOPMENTAL_BIOLOGY	5.82823e-24	1.4318e-21	1.27091	0.663594	2.11966	486	Tubb6|Tubb2a|Gm45337|Krtap4-9|Krtap13-1|Gm11565|Krt16|Tuba1c|Hsp90aa1|Gm49425|Krtap24-1|Stfa2l1|Gm9507|Pfn1|Krtap2-4|Gm9736|Krtap16-1|Dsg4|Tuba4a|Krt32|Krtap4-13|Abl2|Actr3|Gm10100|Krt40|Gm3285|Krtap5-5|Msn|Krtap6-5|Krtap19-3|Eef1e1|Krt35|Krtap31-1|Krtap5-4|Krt82|Gm11555|Gm11938|Krtap10-4|Krt39|Lyn|Krtap5-1|Krtap11-1|Krtap4-7|Tubb4b|Gm4559|1110025L11Rik|Gm19668|Gm45618|Krtap4-8|Gm4553|Gm19402|Gm1…
REACTOME_DISASSEMBLY_OF_THE_DESTRUCTION_COMPLEX_AND_RECRUITMENT_OF_AXIN_TO_THE_MEMBRANE	0.134351	0.272024	0.147331	0.562627	1.30864	27	Cav1|Ppp2r1b|Ppp2ca|Csnk1a1
REACTOME_DNA_DAMAGE_BYPASS	0.189415	0.329243	0.11524	0.476499	1.22089	48	Isg15|Pcna|Pole4|Pold2|Vcp|Nploc4|Dtl|Trim25|Usp1|Usp10|Rad18|Pole2|Rfc1|Rbx1|Sprtn|Pole3|Rpa2|Rfc4|Ubb|Uba7|Pclaf|Polh|Cul4b|Uba52|Pole|Rfc3|Rfc5|Pold1|Ddb1
REACTOME_DNA_DAMAGE_RECOGNITION_IN_GG_NER	0.153623	0.294079	0.132846	0.512962	1.27289	38	Ruvbl1|Rad23b|Actb|Actl6a|Cops6|Cops8|Cops5|Ino80c|Gps1|Rad23a|Cops2|Cops7a|Cops4|Ino80e|Rbx1|Cetn2
REACTOME_DNA_DAMAGE_TELOMERE_STRESS_INDUCED_SENESCENCE	0.239819	0.394524	0.105125	0.508219	1.18864	28	Hmga2|Lmnb1|Hmga1|Hmga1b|Trp53
REACTOME_DNA_DOUBLE_STRAND_BREAK_REPAIR	0.177885	0.32054	0.109684	0.394146	1.16009	130	Smarca5|Pcna|Pole4|Ercc1|Kpna2|Ube2n|Pold2|Chek1|Ppp4c|Rnf4|Nsd2|Trp53|Rbbp8|Exo1|Rad51|Clspn|Fen1|Tipin|Ppp4r2|Rnf168|Brcc3|Dna2|Lig4|Xrcc5|Rad9a|Fignl1|Pole2|Rfc1|Ube2v2|Blm|Rad51c|Brca2|Sumo2|Sumo1|Xrcc6|Timeless|Ppp5c|Nbn|Hus1|Pole3|Topbp1|Parp1|Rpa2|Rfc4|Rad17|Ubb
REACTOME_DNA_DOUBLE_STRAND_BREAK_RESPONSE	0.675141	0.795325	0.0477342	0.341927	0.86726	44	Smarca5|Kpna2|Ube2n|Nsd2|Trp53|Rnf168|Brcc3|Ube2v2|Sumo1|Ppp5c|Nbn
REACTOME_DNA_REPAIR	0.123126	0.254439	0.126876	0.380468	1.18652	270	Isg15|Apex1|Smarca5|Pcna|Ruvbl1|Rad23b|Actb|Polr2d|Ung|Actl6a|Pole4|Aqr|Ercc1|Kpna2|Cops6|Ube2n|Pold2|Chek1|Polr2l|Ppp4c|Rnf4|Vcp|Nsd2|Trp53|Cops8|Cops5|Rbbp8|Ino80c|Polr2g|Ercc8|Exo1|Tcea1|Nploc4|Cenps|Prpf19|Gps1|Rad51|Fanca|Dtl|Trim25|Polr2b|Usp1|Clspn|Fen1|Tipin|Rad23a|Ppp4r2|Tdg|Rnf168|Polr2k|Gtf2h4|Cops2|Gtf2h1|Brcc3|Polr2f|Dna2|Lig4|Usp10|Polr2e|Gtf2h3|Gtf2h5|Xrcc5|Rad9a|Cops7a|Fignl1|Rad1…
REACTOME_DNA_REPLICATION	9.17546e-08	2.94014e-06	0.704976	0.688844	2.00927	122	Psme3|Psmd11|Pcna|Kpnb1|Mcm6|Mcm2|Mcm3|Psmd12|Mcm5|Psmc2|Psmd7|Pole4|Psmb2|Psma3|Pold2|Psmc4|Orc2|Psmd14|Mcm4|Psmd1|Psmb3|Kpna1|Psmd6|Psmd2|Psma7|Psmd3|Psmc6|Psma1|Psmc5|Ube2e1|Psmb5|Psmb6|Psma2|Psma5|Psmc3|Orc1|Psmd4|Psma4|Psmd5|Mcm10|Gins2|Fen1|Psmd13|Gins1|Cdt1|Cdc6|Psmb4|Psmc1|Kpna6|Psmb7|Dna2|Psmb10|Psma6|Orc6|Mcm7|Psme2|Pole2|Orc4|Rfc1|Prim2
REACTOME_DNA_REPLICATION_PRE_INITIATION	3.45892e-07	9.10437e-06	0.674963	0.706025	2.02087	98	Psme3|Psmd11|Kpnb1|Mcm6|Mcm2|Mcm3|Psmd12|Mcm5|Psmc2|Psmd7|Pole4|Psmb2|Psma3|Psmc4|Orc2|Psmd14|Mcm4|Psmd1|Psmb3|Kpna1|Psmd6|Psmd2|Psma7|Psmd3|Psmc6|Psma1|Psmc5|Ube2e1|Psmb5|Psmb6|Psma2|Psma5|Psmc3|Orc1|Psmd4|Psma4|Psmd5|Mcm10|Psmd13|Cdt1|Cdc6|Psmb4|Psmc1|Kpna6|Psmb7|Psmb10|Psma6|Orc6|Mcm7|Psme2|Pole2|Orc4|Prim2
REACTOME_DNA_STRAND_ELONGATION	0.0453834	0.119884	0.266351	0.655548	1.48307	24	Pcna|Pold2|Gins2|Fen1|Gins1|Dna2|Rfc1|Prim2|Gins3|Rpa2|Rfc4|Rfc3|Rfc5|Pold1
REACTOME_DOPAMINE_NEUROTRANSMITTER_RELEASE_CYCLE	0.253369	0.408123	0.142057	-0.469005	-1.16337	21	Ppfia4|Lin7b|Slc18a2|Tspoap1|Apba1|Stx1a
REACTOME_DOWNREGULATION_OF_ERBB2_SIGNALING	0.0534351	0.135047	0.24134	0.637904	1.46208	25	Hbegf|Hsp90aa1|Ptpn12|Nrg1|Ereg|Cdc37|Egfr
REACTOME_DOWNREGULATION_OF_SMAD2_3_SMAD4_TRANSCRIPTIONAL_ACTIVITY	0.878549	0.919731	0.0407404	0.302808	0.681032	23	Mapk1|Smad3|Ube2d3|Parp1|Ubb|Hdac1|Uba52|Smad2|Skil|Tgif1
REACTOME_DOWNREGULATION_OF_TGF_BETA_RECEPTOR_SIGNALING	0.0537815	0.135047	0.252961	0.699099	1.47277	16	Pmepa1|Strap|Smad3|Stub1|Ubb|Smad7|Tgfb1
REACTOME_DOWNSTREAM_SIGNAL_TRANSDUCTION	0.70229	0.811266	0.0494905	0.360359	0.838179	27	Stat3|Kras|Hras|Crk|Grb2|Ptpn11|Bcar1|Pdgfa
REACTOME_DOWNSTREAM_SIGNALING_EVENTS_OF_B_CELL_RECEPTOR_BCR	7.82271e-06	0.000103462	0.593325	0.713521	1.96471	74	Psme3|Psmd11|Psmd12|Psmc2|Psmd7|Psmb2|Psma3|Psmc4|Psmd14|Psmd1|Psmb3|Fkbp1a|Kras|Nfkbia|Hras|Psmd6|Psmd2|Psma7|Psmd3|Psmc6|Psma1|Psmc5|Psmb5|Psmb6|Psma2|Psma5|Psmc3|Calm1|Psmd4|Psma4|Psmd5|Ppp3ca|Nfkbib|Psmd13|Bcl10|Ppp3r1|Psmb4|Psmc1|Psmb7|Rela|Chuk|Psmb10|Psma6|Fbxw11|Psme2
REACTOME_DOWNSTREAM_SIGNALING_OF_ACTIVATED_FGFR1	0.43036	0.596194	0.0741759	0.453788	1.02662	24	Fgf5|Flrt2|Kras|Hras|Grb2|Flrt3|Ptpn11|Fgf23
REACTOME_DOWNSTREAM_SIGNALING_OF_ACTIVATED_FGFR2	0.81388	0.882102	0.0442407	0.32963	0.741357	23	Fgf5|Kras|Hras|Grb2|Ptpn11|Fgf16|Fgf23
REACTOME_DOWNSTREAM_SIGNALING_OF_ACTIVATED_FGFR3	0.742812	0.842167	0.0489954	0.36075	0.789903	20	Fgf5|Kras|Hras|Grb2|Ptpn11|Fgf16|Fgf23
REACTOME_DOWNSTREAM_SIGNALING_OF_ACTIVATED_FGFR4	0.743935	0.842167	0.0739901	-0.325519	-0.807449	21	Plcg1|Fgfr4|Klb|Pik3ca|Fgf9|Frs3|Fgf18
REACTOME_DOWNSTREAM_TCR_SIGNALING	0.000797981	0.00525422	0.477271	0.619313	1.73356	85	Psme3|Psmd11|Psmd12|Psmc2|Psmd7|Psmb2|Ube2n|Psma3|Psmc4|Psmd14|Psmd1|Psmb3|Nfkbia|Psmd6|Psmd2|Psma7|Cdc34|Psmd3|Psmc6|Psma1|Psmc5|Psmb5|Psmb6|Psma2|Psma5|Psmc3|Psmd4|Psma4|Psmd5|Map3k7|Psmd13|Bcl10|Psmb4|Psmc1|Psmb7|Rela|Chuk|Psmb10|Psma6|Fbxw11|Psme2
REACTOME_DRUG_ADME	0.0276084	0.0847943	0.352488	-0.442639	-1.37863	63	Slco2b1|Sult1a1|Abcb1a|Cyp2d22|Gstt1|Abcc5|Nt5c2|Ggt5|Gsta3|Cyp2e1
REACTOME_DUAL_INCISION_IN_GG_NER	0.395714	0.564103	0.0738053	0.41763	1.04951	41	Pcna|Pole4|Ercc1|Pold2|Gtf2h4|Gtf2h1|Gtf2h3|Gtf2h5|Ercc3|Pole2|Rfc1|Rbx1|Pole3|Parp1|Rpa2|Rfc4|Ubb|Cul4b|Uba52|Pole|Rfc3|Rfc5|Pold1|Ddb1
REACTOME_DUAL_INCISION_IN_TC_NER	0.0466667	0.121531	0.24134	0.519455	1.39433	61	Pcna|Polr2d|Pole4|Aqr|Ercc1|Pold2|Polr2l|Polr2g|Ercc8|Tcea1|Prpf19|Polr2b|Polr2k|Gtf2h4|Gtf2h1|Polr2f|Polr2e|Gtf2h3|Gtf2h5|Ercc3|Pole2|Rfc1|Polr2h|Rbx1|Isy1|Zfp830|Pole3|Rpa2|Polr2c|Rfc4|Ubb|Cdk7
REACTOME_E3_UBIQUITIN_LIGASES_UBIQUITINATE_TARGET_PROTEINS	0.451183	0.616786	0.0689567	0.414322	1.01174	36	Pcna|Rraga|Ube2n|Ube2l3|Ube2e1|Pex14|Ube2a|Bcl10|Ube2d3|Rad18|Ube2v2
REACTOME_ECM_PROTEOGLYCANS	0.198034	0.341387	0.112843	0.48116	1.22035	43	Serpine1|Vcan|Itgb6|Itgb1|Itgav|Itgax|Itgb3
REACTOME_EFFECTS_OF_PIP2_HYDROLYSIS	0.0679348	0.163088	0.287857	-0.596587	-1.50223	23	Trpc3|Itpr1|Itpr2|Prkcq|Dgkq|Daglb
REACTOME_EGFR_DOWNREGULATION	0.00672075	0.0289813	0.407018	0.704111	1.66648	30	Hbegf|Epgn|Ptpn12|Areg|Ereg|Grb2|Stam2|Cdc42|Egfr
REACTOME_ELASTIC_FIBRE_FORMATION	0.445513	0.61258	0.113787	-0.346296	-0.988602	38	Tgfb3|Gdf5|Fbln5|Itga8|Emilin3|Ltbp2|Mfap2|Tgfb2|Ltbp4
REACTOME_ENDOGENOUS_STEROLS	0.0298824	0.0891634	0.352488	-0.626034	-1.52959	19	Cyp27a1|Ahrr|Cyp39a1|Cyp46a1|Cyp4v3|Cyp11a1|Cyp1b1|Arnt2
REACTOME_ENDOSOMAL_SORTING_COMPLEX_REQUIRED_FOR_TRANSPORT_ESCRT	0.453593	0.616786	0.0692836	0.431415	1.02061	29	Snf8|Stam2|Chmp4b|Tsg101|Vps37a|Chmp6|Vps4b|Chmp2b|Chmp2a|Vps36|Vta1|Vps28|Ubb|Vps37b|Ubap1
REACTOME_ENDOSOMAL_VACUOLAR_PATHWAY	0.352941	0.520235	0.111463	-0.468644	-1.08459	15	H2-T10|H2-M5|H2-T23|H2-T22
REACTOME_ENERGY_DEPENDENT_REGULATION_OF_MTOR_BY_LKB1_AMPK	0.467066	0.628152	0.106323	-0.365645	-0.965664	29	Prkag2|Slc38a9|Tsc1|Stradb|Tsc2|Rragb
REACTOME_EPH_EPHRIN_MEDIATED_REPULSION_OF_CELLS	0.87218	0.915758	0.0388759	0.300406	0.720082	32	Lyn|Mmp9|Rac1|Efnb2|Efnb1|Ephb1|Epha2|Epha4|Efna5
REACTOME_EPH_EPHRIN_SIGNALING	0.0166563	0.0576323	0.352488	0.5669	1.52169	61	Actr3|Lyn|Rock2|Actg1|Actb|Ngef|Actr2|Arpc2|Mmp9|Arpc5|Sdcbp|Rhoa|Arpc1b|Hras|Arpc4|Pak2|Rac1|Arpc3
REACTOME_EPHA_MEDIATED_GROWTH_CONE_COLLAPSE	0.142857	0.281474	0.15017	0.628766	1.3246	16	Lyn|Ngef|Rhoa|Epha2|Epha4|Efna5
REACTOME_EPHB_MEDIATED_FORWARD_SIGNALING	0.0296678	0.0888828	0.352488	0.613966	1.49719	35	Actr3|Lyn|Rock2|Actg1|Actb|Actr2|Arpc2|Arpc5|Rhoa|Arpc1b|Hras|Arpc4|Rac1|Arpc3|Cdc42|Efnb2|Ptk2|Efnb1|Ephb1
REACTOME_EPHRIN_SIGNALING	0.8646	0.911603	0.0430173	0.324281	0.69788	18	Sdcbp|Pak2|Rac1|Efnb2|Efnb1|Ephb1
REACTOME_EPIGENETIC_REGULATION_OF_GENE_EXPRESSION	0.0199099	0.0658008	0.352488	0.507444	1.46913	110	Ddx21|Mybbp1a|Smarca5|Polr1a|Polr1e|Actb|Polr1b|Aebp2|Polr2l|Taf1d|Wdr82|Dnmt1|Wdr5|Kat2a|Rbbp7|Sgf29|Trim28|Myo1c|Dr1|H3f3b|H3f3a|Eed|Tdg|Polr2k|Polr2f|Kansl2|Polr2e
REACTOME_ER_PHAGOSOME_PATHWAY	0.558685	0.702647	0.0613026	0.413723	0.93598	24	Calr|Pdia3|Vamp3
REACTOME_ER_TO_GOLGI_ANTEROGRADE_TRANSPORT	0.00302374	0.0161485	0.431708	0.531599	1.57874	142	Tubb6|Tubb2a|Tuba1c|Tuba4a|Ankrd28|Tubb4b|Arf4|Mcfd2|Dynll1|Tuba8|Tfg|Capzb|Areg|Tmed9|Sec23ip|Capza2|Tubb2b|Tuba1b|Arf1|Nsf|Kdelr2|Sec13|Tubb3|Rab1a|Ctsc|Ppp6c|Uso1|Napa|Lman2|F5|Copb1|Cnih1|Tmed7|Copb2|Copz1|Tmed2|Arcn1|Sar1b|Ykt6|Ctsz|Preb|Tuba1a|Bet1
REACTOME_ERK_MAPK_TARGETS	0.189015	0.329243	0.12564	0.579626	1.26385	19	Ppp2r1b|Dusp7|Dusp6|Ppp2ca|Rps6ka3|Mapk1|Mapk11|Ppp2r1a
REACTOME_ESR_MEDIATED_SIGNALING	0.000331489	0.00246775	0.498493	0.60353	1.74014	107	Hbegf|Cav1|Hsp90aa1|Nos3|Ptges3|Prmt1|Epgn|Mmp3|Zdhhc21|Polr2d|Cav2|Mmp9|Polr2l|Gtf2f2|Gtf2f1|Areg|Fkbp4|Xpo1|Ereg|Gnb1|Kras|Hras|Gng5|Med1|Polr2g|Calm1|Hsp90ab1|S1pr3|Gnai3|Gng12|Hspb1|Polr2b|Gnai1|Uhmk1|H3f3b|H3f3a|Mapk1|Egfr|Polr2k|Tle3|Polr2f|Polr2e|Ptk2|Akt1|Gtf2a1
REACTOME_ESTROGEN_DEPENDENT_GENE_EXPRESSION	0.00235537	0.013052	0.431708	0.676401	1.71561	44	Hsp90aa1|Ptges3|Prmt1|Polr2d|Polr2l|Gtf2f2|Gtf2f1|Fkbp4|Med1|Polr2g|Hsp90ab1|Polr2b|H3f3b|H3f3a|Polr2k|Tle3|Polr2f|Polr2e|Gtf2a1|Gtf2a2|Cbfb
REACTOME_EUKARYOTIC_TRANSLATION_INITIATION	6.45511e-07	1.40958e-05	0.659444	0.673489	1.9615	116	Eif2s1|Eif3b|Eif4a1|Eif2s2|Eif4e|Eif2b3|Eif3d|Eif3g|Eif2b1|Eif4g1|Pabpc1|Eif2b2|Eif3c|Eif5|Eif1ax|Eif2b5|Eif3a|Eif2b4|Rps2|Eif2s3x|Eif3i|Rpl13a|Eif3l|Rps10|Eif3j1|Rpl7a|Eif4ebp1|Eif5b|Rpl15|Eif3j2|Eif4h|Rps27l|Rps16
REACTOME_EXTENSION_OF_TELOMERES	0.0259001	0.0813882	0.352488	0.59691	1.52275	47	Dkc1|Nhp2|Ankrd28|Pcna|Gar1|Pold2|Nop10|Ppp6c|Fen1
REACTOME_EXTRA_NUCLEAR_ESTROGEN_SIGNALING	0.00159018	0.00960625	0.45506	0.627484	1.69715	64	Hbegf|Cav1|Hsp90aa1|Nos3|Prmt1|Epgn|Mmp3|Zdhhc21|Cav2|Mmp9|Areg|Xpo1|Ereg|Gnb1|Kras|Hras|Gng5|Calm1|S1pr3|Gnai3|Gng12|Hspb1|Gnai1|Uhmk1|Mapk1|Egfr
REACTOME_EXTRACELLULAR_MATRIX_ORGANIZATION	0.0125504	0.0471921	0.38073	0.458585	1.40963	215	Cd44|Serpine1|Mmp8|Capn2|Timp1|Mmp19|Itgal|Emilin2|Adam8|Thbs1|Vcam1|Col18a1|Adamts4|Itgb2|Itga6|Mmp3|Capn8|Adam12|Capn12|Vcan|Mmp13|Ceacam1|Mmp10|Cast|Itgam|Mmp9|Sdc1|Itga5|Sdc4|Itgb6|Plod3|Itgb1
REACTOME_FACTORS_INVOLVED_IN_MEGAKARYOCYTE_DEVELOPMENT_AND_PLATELET_PRODUCTION	0.0484472	0.12441	0.227987	0.465621	1.34251	107	Tubb6|Tubb2a|Tuba1c|Tuba4a|Ehd1|Tubb4b|Tuba8|Ehd2|Kif5b|Capzb|Capza2|Maff|Rac1|Akap1|Tubb2b|Tuba1b|Prkar1a|Tubb3|Cdc42|H3f3b|H3f3a|Mafk|Dock5|Jak2|Tuba1a
REACTOME_FANCONI_ANEMIA_PATHWAY	1	1	0.0309901	0.191856	0.473214	37	Ercc1|Cenps|Fanca|Usp1|Dclre1b|Faap24|Rpa2|Ubb|Fancf|Faap100|Eme2
REACTOME_FATTY_ACID_METABOLISM	0.823322	0.891025	0.0299907	0.278505	0.830423	145	Cyp4f18|Ptgs2|Ptges3|Ptges|Pla2g4a|Ggt1|Alox8|Gpx2|Hacd3|Alox12b|Mapkapk2|Hsd17b12|Acsl4|Ptgis|Alox5ap|Ptges2|Acoxl|Acot5|Acot4|Scp2|Hacd1|Elovl3|Acot9|Awat1|Hacd2|Acbd6|Nudt19|Cyp8b1|Gpx1
REACTOME_FATTY_ACYL_COA_BIOSYNTHESIS	0.948127	0.971863	0.0652353	-0.252359	-0.661687	27	Scd2|Slc27a2|Acsbg1|Acsf3|Acsl6|Hacd4
REACTOME_FC_EPSILON_RECEPTOR_FCERI_SIGNALING	8.32854e-06	0.000107687	0.593325	0.631972	1.87361	141	Psme3|Lyn|Psmd11|Psmd12|Syk|Psmc2|Psmd7|Psmb2|Ube2n|Psma3|Psmc4|Vav1|Psmd14|Psmd1|Psmb3|Kras|Nfkbia|Hras|Map2k4|Psmd6|Lcp2|Psmd2|Psma7|Cdc34|Psmd3|Pak2|Psmc6|Psma1|Rac1|Psmc5|Fcer1g|Psmb5|Psmb6|Psma2|Psma5|Psmc3|Calm1|Psmd4|Psma4|Grb2|Psmd5|Ppp3ca|Map3k7|Psmd13|Bcl10|Mapk1|Ppp3r1|Psmb4|Psmc1|Psmb7|Plcg2|Rela|Chuk|Psmb10|Fos|Psma6|Fbxw11|Psme2
REACTOME_FCERI_MEDIATED_CA_2_MOBILIZATION	0.0826446	0.191538	0.181383	0.514978	1.34021	53	Lyn|Syk|Vav1|Lcp2|Fcer1g|Calm1|Grb2|Ppp3ca|Ppp3r1|Plcg2|Ighv5-9|Ppp3cb|Txk
REACTOME_FCERI_MEDIATED_MAPK_ACTIVATION	0.0311845	0.092301	0.352488	0.567178	1.48638	55	Lyn|Syk|Vav1|Kras|Hras|Map2k4|Lcp2|Pak2|Rac1|Fcer1g|Grb2|Mapk1|Plcg2|Fos
REACTOME_FCERI_MEDIATED_NF_KB_ACTIVATION	4.88471e-07	1.12501e-05	0.659444	0.702184	2.00988	98	Psme3|Lyn|Psmd11|Psmd12|Psmc2|Psmd7|Psmb2|Ube2n|Psma3|Psmc4|Psmd14|Psmd1|Psmb3|Nfkbia|Psmd6|Psmd2|Psma7|Cdc34|Psmd3|Psmc6|Psma1|Psmc5|Fcer1g|Psmb5|Psmb6|Psma2|Psma5|Psmc3|Psmd4|Psma4|Psmd5|Map3k7|Psmd13|Bcl10|Psmb4|Psmc1|Psmb7|Rela|Chuk|Psmb10|Psma6|Fbxw11|Psme2
REACTOME_FCGAMMA_RECEPTOR_FCGR_DEPENDENT_PHAGOCYTOSIS	0.000303157	0.00227987	0.498493	0.61559	1.76826	104	Fcgr1|Fgr|Hsp90aa1|Actr3|Lyn|Hck|Actg1|Actb|Syk|Fcgr4|Actr2|Myh9|Arpc2|Vav1|Arpc5|Arpc1b|Arpc4|Limk1|Rac1|Arpc3|Crk|Myo1c|Hsp90ab1|Nckap1|Grb2|Baiap2|Cdc42
REACTOME_FCGR_ACTIVATION	6.08447e-08	2.24213e-06	0.704976	0.85437	2.12548	39	Fcgr1|Fgr|Lyn|Hck|Syk|Fcgr4
REACTOME_FGFR2_ALTERNATIVE_SPLICING	0.0082363	0.0342947	0.38073	0.788695	1.67615	17	Polr2d|Ncbp1|Ptbp1|Polr2l|Gtf2f2|Gtf2f1|Hnrnpa1|Polr2g|Polr2b|Polr2k|Ncbp2|Polr2f|Polr2e
REACTOME_FLT3_SIGNALING	0.30988	0.476789	0.0894367	0.473827	1.12094	29	Abl2|Syk|Socs6|Ptprj|Kras|Hras|Grb2|Sla
REACTOME_FORMATION_OF_FIBRIN_CLOT_CLOTTING_CASCADE	0.0248998	0.0794423	0.352488	0.689261	1.55019	23	F10|C1qbp|Cd177|F2r|Procr|Thbd|F5
REACTOME_FORMATION_OF_INCISION_COMPLEX_IN_GG_NER	0.755618	0.845054	0.0423318	0.319287	0.809799	43	Rad23b|Ercc1|Ube2n|Rad23a|Gtf2h4|Gtf2h1|Gtf2h3|Gtf2h5|Ercc3|Ube2v2|Sumo2|Sumo1|Rbx1|Cetn2|Parp1|Rpa2|Ubb|Cdk7|Ccnh|Rnf111|Cul4b|Uba52
REACTOME_FORMATION_OF_RNA_POL_II_ELONGATION_COMPLEX	0.00113658	0.00722122	0.45506	0.660526	1.72935	54	Eaf1|Polr2d|Supt16|Eloc|Ncbp1|Polr2l|Gtf2f2|Gtf2f1|Ssrp1|Polr2g|Tcea1|Eloa|Polr2b|Elob|Polr2k|Gtf2h4|Ncbp2|Gtf2h1|Polr2f|Polr2e|Gtf2h3|Gtf2h5|Ercc3|Ctdp1
REACTOME_FORMATION_OF_TC_NER_PRE_INCISION_COMPLEX	0.0417827	0.114039	0.261664	0.561507	1.4416	49	Polr2d|Aqr|Cops6|Polr2l|Cops8|Cops5|Polr2g|Ercc8|Tcea1|Prpf19|Gps1|Polr2b|Polr2k|Gtf2h4|Cops2|Gtf2h1|Polr2f|Polr2e|Gtf2h3|Gtf2h5|Cops7a|Ercc3|Cops4|Polr2h|Rbx1|Isy1|Zfp830|Polr2c|Cops3|Ubb|Cdk7
REACTOME_FORMATION_OF_THE_BETA_CATENIN_TCF_TRANSACTIVATING_COMPLEX	0.992366	0.997337	0.0335297	0.218329	0.504805	26	Ruvbl1|Smarca4|Tle4|Tle3|Lef1|Tcf7|Ctnnb1|Pygo2|Ash2l|Leo1|Hdac1|Cdc73
REACTOME_FORMATION_OF_THE_CORNIFIED_ENVELOPE	2.05484e-10	1.51442e-08	0.826657	0.789807	2.2131	82	Krt16|Gm49425|Stfa2l1|Dsg4|Krt32|Krt40|Krt35|Krt82|Krt39|Krt6a|Krt83|Krt28|Krt81|Krt73|Krt33a|Krt86|Krt31|Krt84|Krt75|Dsc2|Krt34|Tchh|Krt25|Evpl|Krt27|Pkp3|Krt87|Krt6b|Krt33b|Krt71|Krt72|Jup|Krt74|Stfa2|Krt18|Krt14|Krt26|Gm5478|Dsg3|Krt5|Dsg2|Krt36|Krt12
REACTOME_FORMATION_OF_THE_EARLY_ELONGATION_COMPLEX	0.00710784	0.0302802	0.407018	0.691186	1.65679	32	Polr2d|Ncbp1|Polr2l|Gtf2f2|Gtf2f1|Polr2g|Polr2b|Polr2k|Gtf2h4|Ncbp2|Gtf2h1|Polr2f|Polr2e|Gtf2h3|Gtf2h5|Ercc3|Ctdp1|Polr2h|Nelfe|Polr2c|Cdk7|Ccnh
REACTOME_FORMATION_OF_WDR5_CONTAINING_HISTONE_MODIFYING_COMPLEXES	0.747634	0.842229	0.0819779	-0.289719	-0.825167	37	Akap8l|Ogt|Kmt2a|Kat2b|Phf20|Kat8|Kansl3
REACTOME_FOXO_MEDIATED_TRANSCRIPTION	0.174121	0.316078	0.130777	0.580849	1.27183	20	Sfn|Ywhaz|Ywhag|Ywhab|Smad3|Akt1|Ywhaq|Atxn3
REACTOME_FRS_MEDIATED_FGFR1_SIGNALING	0.216807	0.364809	0.118815	0.579497	1.22081	16	Fgf5|Kras|Hras|Grb2|Ptpn11|Fgf23|Fgf1
REACTOME_FRS_MEDIATED_FGFR2_SIGNALING	0.512235	0.676877	0.0675189	0.45527	0.97978	18	Fgf5|Kras|Hras|Grb2|Ptpn11|Fgf16|Fgf23
REACTOME_FRS_MEDIATED_FGFR3_SIGNALING	0.434343	0.600584	0.0774768	0.504159	1.04759	15	Fgf5|Kras|Hras|Grb2|Ptpn11|Fgf16|Fgf23|Fgf1
REACTOME_FRS_MEDIATED_FGFR4_SIGNALING	0.872269	0.915758	0.0439759	0.325958	0.686686	16	Kras|Hras|Grb2|Ptpn11|Fgf16|Fgf23|Fgf1
REACTOME_G_ALPHA_12_13_SIGNALLING_EVENTS	0.0888716	0.20262	0.287805	-0.387404	-1.23041	72	Arhgef6|Arhgef25|Gng2|Itsn1|Arhgef9|Plekhg5|Arhgef39|Tbxa2r|Arhgef19|Kalrn|Rasgrf2|Fgd2|Arhgef10|Gnb5|Fgd1|Arhgef11|Mcf2l|Arhgef2|Plekhg2|Arhgef18|Arhgef33|Gng7|Arhgef3|Gng11|Arhgef37|Arhgef26|Vav2|Plxnb1|Prex1|Fgd4|Arhgef5
REACTOME_G_ALPHA_I_SIGNALLING_EVENTS	0.0155734	0.0546554	0.38073	0.470965	1.43804	192	Ccl9|Cxcl1|Ccr1|Cxcr2|Fpr2|Ccr5|Cxcl2|Cxcl10|Cxcl5|Ccl4|Cxcl3|C5ar1|Ccl6|Ppp2r1b|C3ar1|Fpr1|Apln|Anxa1|Ppp2ca|Rgs1|Gnb1|Pla2g4a|Gng5|Rgs20|Prkar1a|Calm1|Adcy8|S1pr3|Gnai3|Gng12
REACTOME_G_ALPHA_Q_SIGNALLING_EVENTS	0.213948	0.363317	0.0972151	0.381342	1.13688	146	Ccl9|Hbegf|Fpr2|P2ry2|F2r|Ccl6|Mmp3|Anxa1|Adra1d|Gpr65|Rgs1|Rps6ka3|Gnb1|Kras|Hras|Gng5|Htr2a|Grb2|Gpr39|F2rl1|Gng12|Rgs2|Rgs19|Abhd6|Gpr4|Gpr68|Ptafr|Mapk1|Egfr|Ltb4r1
REACTOME_G_ALPHA_S_SIGNALLING_EVENTS	0.10376	0.226246	0.287805	-0.377752	-1.22714	79	Adcyap1r1|Pth1r|Vipr2|Vipr1|Adrb3|Gng2|Pde4d|Grk3|Mc1r|Ramp1|Gnb5|Pde7b|Pde3a|Ramp3|Ramp2|Arrb1|Pde8b|Adrb1
REACTOME_G_ALPHA_Z_SIGNALLING_EVENTS	0.155689	0.296492	0.195789	-0.478525	-1.26378	29	Adcy5|Adcy6|Gng2|Adcy2|Adra2a|Gnb5|Adcy7|Adcy9|Gng7|Adcy1|Adra2c|Gng11
REACTOME_G_BETA_GAMMA_SIGNALLING_THROUGH_CDC42	0.583541	0.71798	0.0826646	-0.379024	-0.900065	17	Arhgef6|Gng2|Gnb5|Gng7|Gng11
REACTOME_G_BETA_GAMMA_SIGNALLING_THROUGH_PI3KGAMMA	0.492089	0.658202	0.0679923	0.450796	1.00684	22	Pik3r5|Rhoa|Gnb1|Gng5|Gng12
REACTOME_G_PROTEIN_ACTIVATION	0.95106	0.972166	0.0386372	0.280483	0.603625	18	Gnb1|Gng5|Gng12
REACTOME_G_PROTEIN_BETA_GAMMA_SIGNALLING	0.778443	0.861027	0.043888	0.332825	0.787371	29	Pik3r5|Rhoa|Gnb1|Gng5|Gng12|Cdc42
REACTOME_G_PROTEIN_MEDIATED_EVENTS	0.198718	0.341387	0.17822	-0.412698	-1.17817	38	Adcy5|Plcb4|Adcy6|Adcy2|Plcb2|Adcy7|Pde1c|Adcy9|Gna14|Adcy1|Prkcg|Prkcd|Gnal
REACTOME_G0_AND_EARLY_G1	0.862185	0.910359	0.0445071	0.334393	0.704455	16	Tfdp1|E2f4|Ccne2|Rbl1|Rbbp4|E2f5
REACTOME_G1_S_DNA_DAMAGE_CHECKPOINTS	7.68216e-05	0.000682139	0.538434	0.705709	1.90533	62	Psme3|Psmd11|Psmd12|Psmc2|Psmd7|Psmb2|Psma3|Chek1|Psmc4|Psmd14|Psmd1|Psmb3|Psmd6|Psmd2|Psma7|Psmd3|Psmc6|Psma1|Trp53|Psmc5|Psmb5|Psmb6|Psma2|Psma5|Psmc3|Psmd4|Psma4|Psmd5|Psmd13|Psmb4|Psmc1|Psmb7|Psmb10|Mdm2|Cdkn1a|Psma6
REACTOME_G1_S_TRANSITION	1.95987e-07	5.55547e-06	0.690132	0.703802	2.014	103	Psme3|Ccnd1|Psmd11|Ppp2r1b|Mcm6|Mcm2|Mcm3|Psmd12|Mcm5|Psmc2|Psmd7|Cdk4|Pole4|Psmb2|Psma3|Psmc4|Orc2|Psmd14|Mcm4|Ppp2ca|Psmd1|Psmb3|Psmd6|Psmd2|Psma7|Psmd3|Psmc6|Psma1|Psmc5|Psmb5|Psmb6|Psma2|Psma5|Psmc3|Orc1|Psmd4|Psma4|Psmd5|Mcm10|Psmd13|Cdt1|Cdc6|Psmb4|Psmc1|Psmb7|Wee1|Cks1b|Psmb10|Akt1|Cdkn1a|Psma6|Orc6|Mcm7|Psme2|Ppp2r1a|Pole2|Orc4
REACTOME_G2_M_CHECKPOINTS	1.02458e-07	3.14631e-06	0.704976	0.684048	2.01503	129	Psme3|Sfn|Ywhaz|Ywhag|Psmd11|Mcm6|Mcm2|Mcm3|Psmd12|Mcm5|Psmc2|Psmd7|Ywhae|Psmb2|Ube2n|Psma3|Chek1|Psmc4|Orc2|Psmd14|Mcm4|Psmd1|Psmb3|Psmd6|Psmd2|Nsd2|Psma7|Psmd3|Psmc6|Psma1|Trp53|Psmc5|Rbbp8|Psmb5|Psmb6|Psma2|Psma5|Exo1|Psmc3|Orc1|Psmd4|Psma4|Psmd5|Mcm10|Ywhah|Clspn|Psmd13|Ywhab|Cdc6|Psmb4|Rnf168|Psmc1|Psmb7|Wee1|Brcc3|Dna2|Psmb10|Rad9a|Psma6|Orc6|Mcm7|Psme2|Orc4|Ywhaq|Ube2v2|Blm
REACTOME_G2_M_DNA_DAMAGE_CHECKPOINT	0.0272806	0.0844783	0.352488	0.564525	1.50086	59	Sfn|Ywhaz|Ywhag|Ywhae|Ube2n|Chek1|Nsd2|Trp53|Rbbp8|Exo1|Ywhah|Ywhab|Rnf168|Wee1|Brcc3|Dna2|Rad9a|Ywhaq|Ube2v2|Blm
REACTOME_GAB1_SIGNALOSOME	0.0549085	0.136715	0.248911	0.688942	1.46416	17	Hbegf|Epgn|Areg|Ereg|Grb2|Egfr|Ptpn11
REACTOME_GABA_B_RECEPTOR_ACTIVATION	0.0990991	0.218394	0.248911	-0.473915	-1.32309	33	Adcy5|Adcy6|Gabbr1|Gng2|Adcy2|Gnb5|Adcy7|Adcy9|Gng7|Adcy1|Gng11|Kcnj16|Kcnj10|Kcnj12|Gnal
REACTOME_GABA_RECEPTOR_ACTIVATION	0.0708363	0.167866	0.287805	-0.48792	-1.39291	38	Adcy5|Adcy6|Gabbr1|Gng2|Arhgef9|Adcy2|Gnb5|Adcy7|Adcy9|Gabra4|Gng7|Adcy1|Gng11|Kcnj16|Kcnj10|Kcnj12|Gnal
REACTOME_GAMMA_CARBOXYLATION_HYPUSINYLATION_HYDROXYLATION_AND_ARYLSULFATASE_ACTIVATION	0.0366442	0.105085	0.321776	0.581532	1.49001	48	F10|Arsi|Eif5a|U2af2|Arsj|Etf1|Dph2|Riox2|Dph5|Riox1|Rwdd1|Drg2|Tpst2|Ogfod1|Dhps|Dph1|Zc3h15|Drg1|Dph6
REACTOME_GAP_FILLING_DNA_REPAIR_SYNTHESIS_AND_LIGATION_IN_GG_NER	0.115506	0.246748	0.16318	0.601102	1.34255	22	Pcna|Pole4|Pold2|Pole2|Rfc1|Pole3|Rpa2|Rfc4|Ubb|Uba52|Pole|Rfc3|Rfc5|Pold1
REACTOME_GAP_JUNCTION_ASSEMBLY	0.00144882	0.00889818	0.45506	0.789829	1.8103	25	Tubb6|Gjb2|Tubb2a|Tuba1c|Tuba4a|Gjb6|Gja1|Tubb4b|Tuba8|Tubb2b|Tuba1b|Tubb3|Gjb4|Gjb3|Gja3
REACTOME_GAP_JUNCTION_TRAFFICKING_AND_REGULATION	0.000226954	0.00177942	0.518848	0.75657	1.86608	37	Tubb6|Gjb2|Tubb2a|Tuba1c|Tuba4a|Gjb6|Gja1|Tubb4b|Actg1|Actb|Tuba8|Cltc|Cltb|Tubb2b|Tuba1b|Tubb3|Ap2m1|Gjb4|Gjb3|Gja3
REACTOME_GENE_SILENCING_BY_RNA	0.0140534	0.0515292	0.38073	0.642821	1.56971	36	Ran|Nup98|Nup160|Nup62|Nup205|Nup153|Nup85|Nup54|Nup93|Nup50|Sec13|Nup188|Rae1|Nup43|Seh1l|Nup210|Nup37|Ranbp2|Ipo8|Nup155|Pom121|Tpr|Nup107|Nup133|Tsnax
REACTOME_GENERATION_OF_SECOND_MESSENGER_MOLECULES	0.413514	0.579391	0.107554	-0.409823	-1.01773	22	Cd4|Plcg1|Cd3e
REACTOME_GLI3_IS_PROCESSED_TO_GLI3R_BY_THE_PROTEASOME	2.33481e-06	4.09703e-05	0.627257	0.757834	1.98412	54	Psme3|Psmd11|Psmd12|Psmc2|Psmd7|Psmb2|Psma3|Psmc4|Psmd14|Psmd1|Psmb3|Csnk1a1|Psmd6|Psmd2|Psma7|Psmd3|Psmc6|Psma1|Psmc5|Psmb5|Psmb6|Psma2|Psma5|Psmc3|Psmd4|Psma4|Psmd5|Psmd13|Psmb4|Psmc1|Psmb7
REACTOME_GLOBAL_GENOME_NUCLEOTIDE_EXCISION_REPAIR_GG_NER	0.056391	0.138997	0.2114	0.481833	1.34851	81	Pcna|Ruvbl1|Rad23b|Actb|Actl6a|Pole4|Ercc1|Cops6|Ube2n|Pold2|Cops8|Cops5|Ino80c|Gps1|Rad23a|Gtf2h4|Cops2|Gtf2h1|Gtf2h3|Gtf2h5|Cops7a|Ercc3|Pole2|Rfc1|Ube2v2|Cops4|Sumo2|Ino80e|Sumo1|Rbx1|Cetn2
REACTOME_GLUCAGON_LIKE_PEPTIDE_1_GLP1_REGULATES_INSULIN_SECRETION	0.319885	0.483903	0.129443	-0.426501	-1.11829	27	Itpr1|Itpr2|Kcnc2|Gng2|Gnb5
REACTOME_GLUCAGON_TYPE_LIGAND_RECEPTORS	0.118598	0.251893	0.213928	-0.559096	-1.38684	21	Adcyap1r1|Vipr2|Vipr1|Gng2
REACTOME_GLUCONEOGENESIS	0.534733	0.695059	0.0649408	0.440749	0.96103	19	Fbp1|Pgam1|Pgk1|Gapdh
REACTOME_GLUCOSE_METABOLISM	0.00966	0.0386925	0.38073	0.575965	1.5578	64	Hk3|Hk2|Fbp1|Pgam1|Nup98|Nup160|Pgk1|Nup62|Nup205|Nup153|Nup85|Nup54|Adpgk|Nup93|Nup50|Pkm|Bpgm|Sec13|Nup188|Rae1|Nup43|Seh1l|Nup210|Nup37|Ranbp2|Pfkp
REACTOME_GLUTAMATE_NEUROTRANSMITTER_RELEASE_CYCLE	0.800532	0.873161	0.0696133	-0.307375	-0.757246	20	Ppfia4|Tspoap1|Stx1a|Slc1a2|Vamp2|Rab3a|Ppfia3|Ppfia2|Unc13b|Slc1a3
REACTOME_GLUTATHIONE_CONJUGATION	0.568249	0.70983	0.0579755	0.378832	0.923802	35	Chac1|Esd|Gclm|Gsto1|Ggt1|Cndp2
REACTOME_GLYCEROPHOSPHOLIPID_BIOSYNTHESIS	0.732587	0.834493	0.0381629	0.299166	0.860019	105	Gpd2|Plbd1|Pla2g4a|Pitpnb|Mboat1|Pla2g4f|Slc44a1|Lpgat1|Agpat1|Pla2g2e|Selenoi|Cdipt|Crls1|Mfsd2a|Lpcat3|Osbpl8|Csnk2b|Pla2g4e|Cpne3|Pitpnm2|Mgll|Agpat5|Cept1|Lpcat4|Pla2g2f|Pla2g4c|Osbpl10|Lclat1
REACTOME_GLYCOGEN_METABOLISM	0.159601	0.299303	0.175204	-0.552275	-1.31148	17	Phka2|Phka1|Gys1|Phkg2|Gaa|Pygl
REACTOME_GLYCOSAMINOGLYCAN_METABOLISM	0.251244	0.40696	0.0908241	0.392086	1.1321	109	Cd44|B4galt5|Has1|Vcan|Has3|Hyal2|B3galt6|Sdc1|Sdc4|Dse|Chsy1|B4galt6|Lyve1|St3gal1|Ext1
REACTOME_GLYCOSPHINGOLIPID_BIOSYNTHESIS	0.436187	0.602004	0.0751182	0.483422	1.05408	19	B4galt5|B4galt6|B4galnt1|B3gnt5|Ugcg
REACTOME_GLYCOSPHINGOLIPID_CATABOLISM	0.565868	0.708056	0.0585938	0.390483	0.923775	29	Arsi|Arsj|M6pr|Gla
REACTOME_GLYCOSPHINGOLIPID_METABOLISM	0.385794	0.555956	0.0738053	0.414072	1.06094	48	B4galt5|Arsi|Arsj|M6pr|B4galt6|B4galnt1|B3gnt5|Gla|Ugcg
REACTOME_GOLGI_ASSOCIATED_VESICLE_BIOGENESIS	0.0821918	0.191089	0.181383	0.514544	1.34715	54	Hspa8|Tpd52|Rab5c|Snx5|Cltc|Clint1|Arf1|Fth1|Txndc5|Ap1s3|Ap1g1|Ap1s1|Napa|Acbd3|Bloc1s4|Tpd52l1|Dtnbp1|Tgoln1|Dnajc6|Ap1b1|Necap1|Pum1|Sh3gl2
REACTOME_GOLGI_TO_ER_RETROGRADE_TRANSPORT	0.00954369	0.0386467	0.38073	0.513834	1.50289	123	Tubb6|Tubb2a|Tuba1c|Tuba4a|Tubb4b|Arf4|Dynll1|Tuba8|Kif5b|Capzb|Tmed9|Pla2g4a|Capza2|Galnt1|Rab6a|Tubb2b|Tuba1b|Arf1|Nsf|Kdelr2|Tubb3|Rab1a|Galnt2|Surf4|Pafah1b2|Napa|Zw10|Copb1|Tmed7|Copb2|Copz1|Rab18|Tmed2|Arcn1
REACTOME_GPCR_LIGAND_BINDING	0.0112617	0.0434548	0.38073	0.454519	1.40059	228	Ccl9|Cxcl1|Cxcr2|Fpr2|Ccr5|P2ry2|Cxcl2|F2r|Cxcl10|Cxcl5|Ccl4|Cxcl3|C5ar1|Ccl6|C3ar1|Fpr1|Gpr35|Apln|Ccl3|Anxa1|Ccrl2|S1pr1|Adra1d|Mc5r|Gpr65|C5ar2|Xk|Gnb1|Ccl22|Gng5|Adm|Ccl17|Htr2a|Sct|Ptgir|Nln|S1pr3|Gpr39|F2rl1|Adgre5|Gng12|Hrh2|Grm6|Ccl12|Gpr4|Gpr68|Ptafr
REACTOME_GPER1_SIGNALING	0.374022	0.544771	0.0815265	0.472409	1.06875	24	Itga5|Gnb1|Gng5|Itgb1|Prkar1a|Gng12
REACTOME_GPVI_MEDIATED_ACTIVATION_CASCADE	0.0124115	0.046909	0.38073	0.665328	1.6073	33	Pdpn|Pik3r5|Lyn|Syk|Vav1|Rhoa|Rac2|Lcp2|Rhog|Rac1|Fcer1g|Cdc42|Ptpn11|Plcg2
REACTOME_HATS_ACETYLATE_HISTONES	0.886297	0.925214	0.0691198	-0.270626	-0.730153	30	Ogt|Phf20|Kat8|Kansl3|Brpf3|Kat6b|Meaf6|Ncoa1|Ing4|Pax3|Ncoa2|Msl1|Kansl1
REACTOME_HDACS_DEACETYLATE_HISTONES	0.731563	0.834493	0.0795565	-0.311559	-0.822879	28	Chd3|Hdac8|Phf21a|Hdac10|Arid4a|Arid4b|Mta3|Chd4
REACTOME_HDMS_DEMETHYLATE_HISTONES	0.633423	0.759991	0.0824344	-0.354934	-0.880415	21	Kdm3a|Kdm4b|Kdm3b|Kdm5b|Kdm4a|Kdm4c|Kdm6a
REACTOME_HDR_THROUGH_HOMOLOGOUS_RECOMBINATION_HRR	0.180082	0.321483	0.11725	0.461719	1.21766	57	Pcna|Pole4|Pold2|Chek1|Rbbp8|Exo1|Rad51|Dna2|Fignl1|Pole2|Rfc1|Blm|Rad51c|Brca2|Nbn|Pole3|Rpa2|Rfc4|Ubb|Eme2|Polh|Uba52|Brca1|Pole|Rfc3|Rfc5|Pold1
REACTOME_HDR_THROUGH_SINGLE_STRAND_ANNEALING_SSA	0.748521	0.842229	0.0451344	0.329832	0.805421	36	Ercc1|Rbbp8|Exo1|Rad51|Dna2|Rad9a|Blm|Nbn|Hus1|Topbp1|Rpa2|Rfc4|Rad17|Brca1|Rfc3|Rfc5|Rhno1|Mre11a|Atrip
REACTOME_HEDGEHOG_LIGAND_BIOGENESIS	5.47038e-06	7.90523e-05	0.610527	0.738318	1.95234	58	Psme3|Psmd11|Psmd12|Psmc2|Psmd7|Psmb2|Psma3|Psmc4|Psmd14|Psmd1|Psmb3|Psmd6|Vcp|Psmd2|Psma7|Psmd3|Psmc6|Psma1|Psmc5|Shh|Psmb5|Psmb6|Psma2|Psma5|Psmc3|Psmd4|Psma4|Psmd5|Derl2|Psmd13|Psmb4|Psmc1|Psmb7
REACTOME_HEDGEHOG_OFF_STATE	0.00460049	0.0218746	0.407018	0.553763	1.58674	99	Tubb6|Tubb2a|Psme3|Tuba1c|Tuba4a|Psmd11|Tubb4b|Psmd12|Psmc2|Psmd7|Psmb2|Psma3|Psmc4|Psmd14|Psmd1|Psmb3|Csnk1a1|Psmd6|Psmd2|Psma7|Psmd3|Psmc6|Psma1|Psmc5|Tubb2b|Tuba1b|Psmb5|Psmb6|Psma2|Psma5|Prkar1a|Psmc3|Tubb3|Adcy8|Psmd4|Psma4|Psmd5
REACTOME_HEDGEHOG_ON_STATE	0.0144442	0.0525758	0.38073	0.549557	1.52626	78	Psme3|Psmd11|Psmd12|Psmc2|Psmd7|Psmb2|Psma3|Psmc4|Psmd14|Psmd1|Psmb3|Csnk1a1|Psmd6|Psmd2|Psma7|Psmd3|Psmc6|Psma1|Psmc5|Shh|Psmb5|Psmb6|Psma2|Psma5|Psmc3|Psmd4|Psma4|Psmd5
REACTOME_HEMOSTASIS	7.24887e-11	5.93602e-09	0.839089	0.55517	1.77283	491	Sell|Cd44|Tubb6|Serpine1|Plaur|S100a10|Slc7a11|Trem1|Srgn|Pdpn|Serpinb2|Timp1|F10|Tubb2a|Cav1|Fgr|Tagln2|Tuba1c|C1qbp|Cd177|Sirpb1a|Pik3r5|Gm5150|Itgal|Plek|Wdr1|Ywhaz|Tuba4a|Thbs1|Slc7a8|Ehd1|Manf|Lyn|F2r|Nos3|Tubb4b|Actn4|Itgb2|Ppp2r1b|Lrp8|Vcl|Itga6|Procr|Slc16a1|Actg1|Sirpb1c|Ptpn1|Plau|Syk|Olr1|Anxa2|Plat|Dok2|Slc7a5|Tuba8|Slc3a2|Ceacam1|Actn1|Ehd2|Ola1|Epcam|Itgam|Pcdh7|Vav1|Kif5b|Ppp2ca|Sd…
REACTOME_HEPARAN_SULFATE_HEPARIN_HS_GAG_METABOLISM	0.715278	0.822402	0.0897105	-0.286061	-0.845316	45	Ndst3|Hpse2|Glb1l|Gpc6|Naglu|Hpse|Hs3st3b1|Xylt2|Sgsh|Idua|Agrn|Sdc2|Glb1|Hs6st2|Hs3st3a1|Hgsnat|Gpc2
REACTOME_HOMOLOGOUS_DNA_PAIRING_AND_STRAND_EXCHANGE	0.535878	0.69532	0.0621124	0.409205	0.946137	26	Chek1|Rbbp8|Exo1|Rad51|Dna2|Blm|Rad51c|Brca2|Nbn
REACTOME_HOMOLOGY_DIRECTED_REPAIR	0.11194	0.240608	0.145516	0.434094	1.24395	100	Pcna|Pole4|Ercc1|Ube2n|Pold2|Chek1|Ppp4c|Rnf4|Nsd2|Rbbp8|Exo1|Rad51|Clspn|Fen1|Tipin|Ppp4r2|Rnf168|Brcc3|Dna2|Rad9a|Fignl1|Pole2|Rfc1|Ube2v2|Blm|Rad51c|Brca2|Sumo2|Timeless|Nbn|Hus1|Pole3|Topbp1|Parp1|Rpa2|Rfc4|Rad17|Ubb
REACTOME_HS_GAG_BIOSYNTHESIS	0.936639	0.966811	0.0636424	-0.247465	-0.629905	24	Ndst3|Gpc6|Hs3st3b1|Agrn|Sdc2|Hs6st2|Hs3st3a1|Gpc2
REACTOME_HS_GAG_DEGRADATION	0.393531	0.562078	0.110565	-0.412539	-1.0233	21	Hpse2|Glb1l|Gpc6|Naglu|Hpse|Sgsh|Idua|Agrn|Sdc2|Glb1|Hgsnat|Gpc2
REACTOME_HSF1_DEPENDENT_TRANSACTIVATION	0.00470242	0.0222159	0.407018	0.751563	1.69031	23	Hsp90aa1|Hspa8|Ptges3|Cryab|Fkbp4|Hspa1b|Hsp90ab1|Camk2d|Hspa1a|Hsbp1|Hspb8|Hsf1|Rptor
REACTOME_HSP90_CHAPERONE_CYCLE_FOR_STEROID_HORMONE_RECEPTORS_SHR_IN_THE_PRESENCE_OF_LIGAND	4.76056e-05	0.000444118	0.557332	0.766653	1.95578	47	Tubb6|Tubb2a|Tuba1c|Hsp90aa1|Hspa8|Tuba4a|Stip1|Tubb4b|Ptges3|Dynll1|Tuba8|Dnaja1|Capzb|Fkbp4|Capza2|Hspa1b|Tubb2b|Tuba1b|Tubb3|Hsp90ab1|Dnaja2
REACTOME_HYALURONAN_METABOLISM	0.0682196	0.16324	0.222056	0.666772	1.41704	17	Cd44|Has1|Has3|Hyal2|Lyve1|Slc9a1|Cemip
REACTOME_IKK_COMPLEX_RECRUITMENT_MEDIATED_BY_RIP1	0.312303	0.476837	0.0919686	0.503486	1.13237	23	Ripk3|Ube2n|Cd14|Tlr4|Chuk|Ube2d3|Ripk1|Ly96|Ubb
REACTOME_IMMUNOREGULATORY_INTERACTIONS_BETWEEN_A_LYMPHOID_AND_A_NON_LYMPHOID_CELL	0.000512813	0.00363407	0.477271	0.596222	1.71907	107	Sell|Trem1|Itgal|Cd300lb|Vcam1|Treml2|Itgb2|Ifitm3|Siglece|Cd40|Ifitm6|Fcgr4|Cd300a|Treml4|Cd22|Itgb1|Pvr|Cxadr
REACTOME_INACTIVATION_OF_CSF3_G_CSF_SIGNALING	0.021111	0.0688442	0.352488	0.713788	1.53613	18	Lyn|Hck|Syk|Csf3|Eloc|Socs3|Elob|Rnf7|Jak2|Ube2d3
REACTOME_INHIBITION_OF_THE_PROTEOLYTIC_ACTIVITY_OF_APC_C_REQUIRED_FOR_THE_ONSET_OF_ANAPHASE_BY_MITOTIC_SPINDLE_CHECKPOINT_COMPONENTS	0.656101	0.777406	0.0543434	0.39105	0.865876	21	Ube2e1|Bub3|Mad2l1|Ube2s|Cdc16|Anapc10|Cdc27|Anapc15|Anapc1|Cdc20
REACTOME_INITIAL_TRIGGERING_OF_COMPLEMENT	0.000489126	0.00349986	0.477271	-0.634031	-1.83932	43	C1qa|C1qc|Colec11|Fcna|C1qb|C2|C1ra|C4b|Gzmm|C1s2
REACTOME_INITIATION_OF_NUCLEAR_ENVELOPE_NE_REFORMATION	0.0449251	0.1191	0.276501	0.704021	1.4962	17	Lmna|Kpnb1|Banf1|Lmnb1|Ppp2ca|Emd|Lbr|Ppp2r2a|Ppp2r1a
REACTOME_INOSITOL_PHOSPHATE_METABOLISM	0.121528	0.254378	0.24134	-0.429622	-1.26954	45	Plcb4|Ip6k1|Plcg1|Plcd3|Plch2|Inpp4b|Plcb2|Inpp1|Inppl1|Itpka|Inpp4a|Ip6k2
REACTOME_INSERTION_OF_TAIL_ANCHORED_PROTEINS_INTO_THE_ENDOPLASMIC_RETICULUM_MEMBRANE	0.0103383	0.0409643	0.38073	0.792301	1.64631	15	Hmox1|Serp1|Vapa|Ube2j2|Emd
REACTOME_INSULIN_RECEPTOR_RECYCLING	0.354198	0.521046	0.0831291	0.468471	1.08964	27	Ptpn1|Atp6v1b2|Atp6v1h|Atp6v1g1|Atp6v1a|Atp6v0a2|Atp6v0e|Atp6v1e1|Atp6v1d|Atp6ap1|Atp6v1f|Atp6v0b|Atp6v0d2|Atp6v1c1|Ctsd|Atp6v0c
REACTOME_INSULIN_RECEPTOR_SIGNALLING_CASCADE	0.157051	0.297486	0.202072	-0.431276	-1.2312	38	Flt3l|Fgf7|Fgfr4|Fgfr3|Pik3r2|Klb|Irs2|Insr|Pik3ca|Fgf9|Grb10|Fgf18|Trib3|Pik3cb|Fgf10
REACTOME_INTEGRATION_OF_ENERGY_METABOLISM	0.00273532	0.0147148	0.431708	-0.52738	-1.64643	64	Adcy5|Adcy6|Prkag2|Itpr1|Itpr2|Cacnb3|Cacna1e|Kcnc2|Gng2|Adra2a|Plcb2|Cacna1d|Gnb5
REACTOME_INTEGRIN_CELL_SURFACE_INTERACTIONS	0.068564	0.163533	0.193813	0.49353	1.35199	71	Cd44|Itgal|Thbs1|Vcam1|Col18a1|Itgb2|Itga6|Itgam|Itga5|Itgb6|Itgb1|Itga3|Itgav
REACTOME_INTEGRIN_SIGNALING	0.151145	0.29183	0.138022	0.567887	1.3016	25	Ptpn1|Syk|Rap1b|Crk|Grb2|Apbb1ip|Rap1a|Itgb3|Ptk2|Akt1|Bcar1
REACTOME_INTERCONVERSION_OF_NUCLEOTIDE_DI_AND_TRIPHOSPHATES	0.0190814	0.0640745	0.352488	0.684387	1.54831	24	Nme1|Dctd|Ak2|Txn1|Ak6|Glrx|Cmpk1|Gsr|Rrm2|Dtymk|Txnrd1|Tyms|Nme2
REACTOME_INTERFERON_ALPHA_BETA_SIGNALING	0.00192006	0.0112309	0.45506	0.809921	1.76599	19	Usp18|Abce1|Kpnb1|Ptpn1|Irf9|Stat2|Socs3|Kpna1
REACTOME_INTERFERON_GAMMA_SIGNALING	0.258481	0.414132	0.104733	0.549836	1.19889	19	Socs3|Ptpn2|Ybx1|Ifngr2|Camk2d|Mapk1|Jak2|Sumo1
REACTOME_INTERFERON_SIGNALING	4.15403e-09	2.1868e-07	0.761461	0.715693	2.08361	118	Oasl1|Tubb6|Usp18|Mx2|Tubb2a|Tuba1c|Ifit1bl2|Eif4a1|Abce1|Hspa8|Tuba4a|Isg15|Tubb4b|Ppp2r1b|Eif4e|Kpnb1|Stat3|Ptpn1|Npm1|Tuba8|Pde12|Eif4g1|Ube2n|Irf9|Ppp2ca|Stat2|Socs3|Kpna1|Ptpn2|Eif4a3|Hspa1b|Trp53|Eif2ak2|Eif4g2|Tubb2b|Tuba1b|Ube2e1|Ybx1|Tubb3|Cenps|Dhx9|Fanca|Flnb|Dnajc3|Ifngr2|Trim25|Camk2d|Hspa1a
REACTOME_INTERLEUKIN_1_FAMILY_SIGNALING	2.44102e-06	4.18379e-05	0.627257	0.67334	1.95722	115	Il1b|Usp18|Il1rl1|Psme3|Il1rn|Psmd11|Il18rap|Irak3|Stat3|Psmd12|Usp14|Psmc2|Psmd7|Psmb2|Ube2n|Myd88|Psma3|Psmc4|Psmd14|Psmd1|Casp8|Psmb3|Nfkbia|Psmd6|Psmd2|Psma7|Psmd3|Psmc6|Psma1|Psmc5|Psmb5|Psmb6|Psma2|Psma5|Psmc3|Psmd4|Psma4|Il1r1|Psmd5|Nfkbib|Map3k7|Il1rl2|Psmd13|Psmb4|Il33|Psmc1|Psmb7|Rela|Chuk|Psmb10|Psma6|Nfkb2|Fbxw11|Psme2|Irak4|N4bp1
REACTOME_INTERLEUKIN_1_SIGNALING	4.86279e-06	7.16776e-05	0.610527	0.674434	1.93267	100	Il1b|Usp18|Psme3|Il1rn|Psmd11|Irak3|Psmd12|Usp14|Psmc2|Psmd7|Psmb2|Ube2n|Myd88|Psma3|Psmc4|Psmd14|Psmd1|Casp8|Psmb3|Nfkbia|Psmd6|Psmd2|Psma7|Psmd3|Psmc6|Psma1|Psmc5|Psmb5|Psmb6|Psma2|Psma5|Psmc3|Psmd4|Psma4|Il1r1|Psmd5|Nfkbib|Map3k7|Psmd13|Psmb4|Psmc1|Psmb7|Rela|Chuk|Psmb10|Psma6|Nfkb2|Fbxw11|Psme2|Irak4|N4bp1
REACTOME_INTERLEUKIN_12_FAMILY_SIGNALING	0.513468	0.676969	0.0689567	0.466876	0.970116	15	Stat3|Canx|Jak2|Crlf1|P4hb|Il6st|Il27
REACTOME_INTERLEUKIN_17_SIGNALING	0.175989	0.317902	0.118815	0.463118	1.22135	57	Ppp2r1b|Map2k3|Dusp7|Ube2n|Dusp6|Ppp2ca|Rps6ka3|Atf1|Map2k4|Mapkapk2|Map3k7|Mapk1|Chuk|Fos|Mapk11|Fbxw11|Ppp2r1a|Irak1|Creb1|Ppp2cb|Nfkb1|Ppp2r5d
REACTOME_INTERLEUKIN_2_FAMILY_SIGNALING	0.364318	0.531688	0.0806388	0.454133	1.08247	31	Stat3|Csf2rb|Syk|Csf2rb2|Ptk2b|Grb2|Jak2
REACTOME_INTERLEUKIN_20_FAMILY_SIGNALING	0.786555	0.866168	0.0487011	0.359352	0.757034	16	Stat3|Stat2|Il24|Ptpn11|Jak2
REACTOME_INTERLEUKIN_3_INTERLEUKIN_5_AND_GM_CSF_SIGNALING	0.057971	0.141942	0.224966	0.58065	1.44085	38	Ywhaz|Lyn|Hck|Csf2rb|Syk|Csf2rb2|Vav1|Crk|Grb2|Ptpn11|Jak2
REACTOME_INTERLEUKIN_6_FAMILY_SIGNALING	0.174121	0.316078	0.130777	0.580278	1.27058	20	Osmr|Osm|Il6|Stat3|Clcf1|Socs3|Il11|Cntfr|Ptpn11|Jak2
REACTOME_INTERLEUKIN_RECEPTOR_SHC_SIGNALING	0.688207	0.805093	0.0530213	0.378472	0.825239	19	Csf2rb|Csf2rb2|Grb2|Jak2
REACTOME_INTRA_GOLGI_AND_RETROGRADE_GOLGI_TO_ER_TRAFFIC	0.0348404	0.100696	0.321776	0.445492	1.35537	177	Tubb6|Tubb2a|Tuba1c|Tuba4a|Tubb4b|Arf4|Dynll1|Tuba8|Kif5b|Capzb|Tmed9|Cyth3|Pla2g4a|M6pr|Capza2|Galnt1|Vamp3|Rab6a|Tubb2b|Tuba1b|Arf1|Nsf|Kdelr2|Tubb3|Rab1a|Cyth4|Arl1|Galnt2|Surf4|Pafah1b2|Napa|Zw10|Copb1|Tmed7|Copb2|Copz1|Rab18|Tmed2|Arcn1|Ykt6
REACTOME_INTRA_GOLGI_TRAFFIC	0.976226	0.989654	0.0330163	0.245506	0.59717	34	Cyth3|Arf1|Nsf|Cyth4|Napa|Ykt6|Snap29|Cog8|Napg
REACTOME_INTRACELLULAR_SIGNALING_BY_SECOND_MESSENGERS	0.0446137	0.118701	0.222056	0.415858	1.2865	236	Hbegf|Il1rl1|Psme3|Psmd11|Fgf5|Ppp2r1b|Met|Epgn|Psmd12|Rraga|Psmc2|Psmd7|Kitl|Psmb2|Nrg1|Myd88|Psma3|Sgk1|Psmc4|Pik3ap1|Vav1|Psmd14|Ppp2ca|Psmd1|Areg|Psmb3|Ereg|Gatad2a|Rac2|Psmd6|Psmd2|Psma7|Rhog|Psmd3|Psmc6|Psma1|Rbbp7|Rac1|Psmc5|Psmb5|Psmb6|Psma2|Psma5|Prkar1a|Psmc3|Calm1|Adcy8|Psmd4|Psma4|Grb2|Psmd5|Mbd3|Psmd13|Pml|Mapk1|Egfr|Pip4k2b|Rheb|Psmb4|Cd28|Il33|Psmc1|Ptpn11|Psmb7|Camkk2|Chuk|Psmb10|…
REACTOME_INTRAFLAGELLAR_TRANSPORT	0.199422	0.3418	0.114267	0.487482	1.21938	40	Tubb6|Tubb2a|Tuba1c|Tuba4a|Tubb4b|Dynll1|Tubb2b|Tuba1b|Tnpo1|Tubb3
REACTOME_INTRINSIC_PATHWAY_FOR_APOPTOSIS	0.0569343	0.139869	0.227987	0.58402	1.44049	37	Sfn|Ywhaz|Ywhag|Bid|Cycs|Dynll1|Ywhae|Gsdme|Casp8|Bak1|Ywhah|Aven|Nmt1|Ywhab|Mapk1|Ppp3r1|Gzmb|Pmaip1|Bcl2l1|Ywhaq
REACTOME_INWARDLY_RECTIFYING_K_CHANNELS	0.158501	0.29852	0.190023	-0.506191	-1.28792	25	Kcnj8|Abcc9|Gabbr1|Gng2|Gnb5|Gng7|Gng11|Kcnj16|Kcnj10|Kcnj12
REACTOME_ION_CHANNEL_TRANSPORT	0.701546	0.811266	0.0380842	0.300714	0.897688	150	Trpm2|Ripk3|Atp1a3|Stom|Trpm6|Atp6v1b2|Atp1a1|Sgk1|Ano6|Atp6v1h|Ttyh2|Atp8b1|Atp2a2|Atp10d|Atp10b|Calm1|Fxyd4|Atp2b1|Mlkl|Camk2d|Mcoln2
REACTOME_ION_HOMEOSTASIS	0.251852	0.40705	0.169571	-0.371165	-1.11931	52	Abcc9|Itpr1|Atp1a4|Itpr2|Fxyd7|Atp2a3|Atp1a2|Slc8a1|Fkbp1b|Slc8a3|Fxyd6|Fxyd2|Fxyd1|Casq2
REACTOME_ION_TRANSPORT_BY_P_TYPE_ATPASES	0.719945	0.826453	0.0432769	0.321405	0.834884	52	Atp1a3|Atp1a1|Atp8b1|Atp2a2|Atp10d|Atp10b|Calm1|Fxyd4|Atp2b1|Camk2d|Atp10a|Atp1b3|Atp8b4|Atp12a
REACTOME_IRON_UPTAKE_AND_TRANSPORT	0.0227926	0.0733543	0.352488	0.581359	1.49737	51	Hmox1|Lcn2|Atp6v1b2|Flvcr1|Atp6v1h|Cand1|Fth1
REACTOME_IRS_MEDIATED_SIGNALLING	0.156156	0.296616	0.195789	-0.445494	-1.24374	33	Flt3l|Fgf7|Fgfr4|Fgfr3|Pik3r2|Klb|Irs2|Pik3ca|Fgf9|Fgf18|Trib3|Pik3cb|Fgf10
REACTOME_ISG15_ANTIVIRAL_MECHANISM	0.00156135	0.00951003	0.45506	0.767419	1.78498	27	Usp18|Mx2|Ifit1bl2|Eif4a1|Isg15|Eif4e|Eif4g1|Ube2n|Eif4a3|Eif2ak2|Eif4g2|Ube2e1|Flnb|Trim25
REACTOME_JNK_C_JUN_KINASES_PHOSPHORYLATION_AND_ACTIVATION_MEDIATED_BY_ACTIVATED_HUMAN_TAK1	0.830696	0.893756	0.0434507	0.32158	0.718242	22	Ube2n|Map2k4|Map3k7|Irak1|Ubb|Irak2|Uba52
REACTOME_KEAP1_NFE2L2_PATHWAY	2.11274e-05	0.000228984	0.57561	0.700958	1.93012	74	Srxn1|Psme3|Psmd11|Psmd12|Psmc2|Psmd7|Psmb2|Psma3|Psmc4|Psmd14|Psmd1|Psmb3|Prdx1|Psmd6|Vcp|Psmd2|Psma7|Psmd3|Psmc6|Psma1|Psmc5|Psmb5|Psmb6|Psma2|Psma5|Psmc3|Nploc4|Psmd4|Psma4|Psmd5|Psmd13|Mafk|Psmb4|Psmc1|Prkci|Psmb7|Bach1|Psmb10|Akt1|Trim21|Psma6
REACTOME_KERATAN_SULFATE_BIOSYNTHESIS	0.410687	0.576526	0.0753094	0.454795	1.04239	25	B4galt5|B4galt6|St3gal1
REACTOME_KERATAN_SULFATE_KERATIN_METABOLISM	0.733835	0.834624	0.0467883	0.342111	0.820051	32	B4galt5|B4galt6|St3gal1
REACTOME_KERATINIZATION	7.17478e-34	5.28781e-31	1.51611	0.864114	2.59511	160	Gm45337|Krtap4-9|Krtap13-1|Gm11565|Krt16|Gm49425|Krtap24-1|Stfa2l1|Gm9507|Krtap2-4|Gm9736|Krtap16-1|Dsg4|Krt32|Krtap4-13|Gm10100|Krt40|Gm3285|Krtap5-5|Krtap6-5|Krtap19-3|Krt35|Krtap31-1|Krtap5-4|Krt82|Gm11555|Gm11938|Krtap10-4|Krt39|Krtap5-1|Krtap11-1|Krtap4-7|Gm4559|1110025L11Rik|Gm19668|Gm45618|Krtap4-8|Gm4553|Gm19402|Gm10228|Gm40460|Gm11569|Gm3238|Krtap4-16|Krtap4-6|Krtap9-3|Krtap3-3|Krtap4-1|…
REACTOME_KINESINS	0.0277279	0.0847943	0.352488	0.567339	1.47372	52	Tubb6|Tubb2a|Tuba1c|Tuba4a|Tubb4b|Tuba8|Kif5b|Tubb2b|Tuba1b|Tubb3
REACTOME_L1CAM_INTERACTIONS	0.000682473	0.00461452	0.477271	0.647908	1.75239	64	Tubb6|Tubb2a|Tuba1c|Tuba4a|Msn|Tubb4b|Lypla2|Actg1|Actb|Tuba8|Itga5|Sdcbp|Cltc|Itgb1|Rac1|Tubb2b|Ezr|Tuba1b|Tubb3|Map2k1|Ap2m1|Itgav
REACTOME_LAGGING_STRAND_SYNTHESIS	0.0766773	0.179972	0.204295	0.64343	1.40886	20	Pcna|Pold2|Fen1|Dna2|Rfc1|Prim2|Rpa2|Rfc4|Rfc3|Rfc5|Pold1
REACTOME_LAMININ_INTERACTIONS	0.583333	0.71798	0.0817516	-0.390182	-0.903001	15	Megf6|Col4a3|Col4a4|Lama4|Col4a6
REACTOME_LDL_CLEARANCE	0.2	0.341995	0.124434	0.590078	1.2431	16	Ldlr|Cltc|Ap2m1|Ap2s1|Clta|Ap2b1
REACTOME_LYSOSOME_VESICLE_BIOGENESIS	0.17594	0.317902	0.12564	0.510899	1.22464	32	Hspa8|Cltc|M6pr|Cltb|Arf1|Txndc5|Ap1s3|Ap1g1|Ap1s1|Ctsz|Dnajc6|Ap1b1|Chmp2a|Sh3gl2
REACTOME_M_PHASE	4.20894e-07	1.0522e-05	0.674963	0.555457	1.74139	327	Tubb6|Ran|Tubb2a|Psme3|Tuba1c|Hsp90aa1|Tuba4a|Rangap1|Ywhag|Lmna|Psmd11|Set|Rcc1|Tubb4b|Ppp2r1b|Kpnb1|Psmd12|Mapre1|Banf1|Dynll1|Psmc2|Psmd7|Ywhae|Tuba8|Psmb2|Nup98|Tubb5|Psma3|Nudc|Psmc4|Lmnb1|Psmd14|Nup160|Ppp2ca|Psmd1|Nup62|Nup205|Xpo1|Psmb3|Nup153|Nup85|Gorasp2|Psmd6|Psmd2|Nup54|Psma7|Psmd3|Psmc6|Psma1|Arpp19|Psmc5|Tubb2b|Nup93|Emd|Rcc2|Tuba1b|Nup50|Ube2e1|Psmb5|Psmb6|Psma2|Psma5|Psmc3|Sec13|…
REACTOME_MACROAUTOPHAGY	0.0295552	0.0888828	0.352488	0.485264	1.41428	121	Tubb6|Tubb2a|Tuba1c|Tuba4a|Tubb4b|Tomm40|Tomm5|Pgam5|Tomm70a|Rraga|Dynll1|Tuba8|Ube2n|Tomm22|Atg3|Tubb2b|Ube2l3|Tuba1b|Vim|Tubb3|Vdac2
REACTOME_MAJOR_PATHWAY_OF_RRNA_PROCESSING_IN_THE_NUCLEOLUS_AND_CYTOSOL	1.7411e-20	3.20798e-18	1.16907	0.781429	2.37556	174	Ddx21|Nop58|Wdr43|Pno1|Heatr1|Utp20|Bysl|Nop56|Bop1|Wdr75|Fbl|Gnl3|Wdr46|Wdr36|Ftsj3|Rrp9|Mphosph10|Utp4|Tbl3|Ebna1bp2|Wdr12|Utp18|Pwp2|Snu13|Imp4|Utp15|Ncl|Noc4l|Tsr1|Ltv1|Nol6|Nol11|Pes1|Utp14a|Nip7|Nol9|Bud23|Dis3|Nop14|Isg20l2|Krr1|Exosc1|Rcl1|Riok2|Bms1|Dcaf13|Dhx37|Wdr3|Utp6|Pdcd11|Exosc3|Wdr18|Emg1|Fcf1|Rrp7a|Exosc2|Rpp40|Exosc9|Rpp38|Pelp1|Exosc4|Rps2|C1d|Senp3|Rpl13a|Rrp36|Rps10|Exosc7|R…
REACTOME_MAP2K_AND_MAPK_ACTIVATION	0.191241	0.331634	0.117766	0.500312	1.23402	37	Vcl|Actg1|Actb|Kras|Hras|Rap1b|Pebp1|Map2k1|Iqgap1|Apbb1ip|Ksr2|Rap1a|Ywhab|Mapk1
REACTOME_MAPK_FAMILY_SIGNALING_CASCADES	0.00644313	0.0283848	0.407018	0.457658	1.42622	274	Hbegf|Psme3|Il6|Psmd11|Fgf5|Ppp2r1b|Vcl|Met|Dusp2|Epgn|Actg1|Dusp9|Abhd17c|Actb|Psmd12|Csf2rb|Csf2rb2|Psmc2|Psmd7|Kitl|Dusp7|Psmb2|Nrg1|Dusp6|Psma3|Psmc4|Mapk6|Psmd14|Ppp2ca|Psmd1|Areg|Xpo1|Psmb3|Ereg|Kras|Hras|Ret|Psmd6|Psmd2|Psma7|Psmd3|Pak2|Psmc6|Rap1b|Psma1|Rac1|Psmc5|Pebp1|Psmb5|Psmb6|Psma2|Psma5|Psmc3|Calm1|Map2k1|Iqgap1|Psmd4|Psma4|Grb2|Dusp1|Psmd5|Apbb1ip|Etv4|Dusp5|Ksr2|Hspb1|Abhd17b|Ppp…
REACTOME_MAPK_TARGETS_NUCLEAR_EVENTS_MEDIATED_BY_MAP_KINASES	0.125189	0.257003	0.152145	0.559794	1.30927	28	Ppp2r1b|Dusp7|Dusp6|Ppp2ca|Rps6ka3|Atf1|Mapkapk2|Mapk1|Fos|Mapk11|Ppp2r1a|Creb1|Ppp2cb|Ppp2r5d
REACTOME_MAPK6_MAPK4_SIGNALING	0.000197925	0.00158555	0.518848	0.672411	1.83915	70	Psme3|Psmd11|Psmd12|Psmc2|Psmd7|Psmb2|Psma3|Psmc4|Mapk6|Psmd14|Psmd1|Xpo1|Psmb3|Psmd6|Psmd2|Psma7|Psmd3|Pak2|Psmc6|Psma1|Rac1|Psmc5|Psmb5|Psmb6|Psma2|Psma5|Psmc3|Psmd4|Psma4|Psmd5|Etv4|Hspb1|Cdc42|Psmd13|Psmb4|Psmc1|Psmb7
REACTOME_MATURATION_OF_TCA_ENZYMES_AND_REGULATION_OF_TCA_CYCLE	0.917738	0.951298	0.0613026	-0.283737	-0.687004	18	Idh2|Sirt3
REACTOME_MET_ACTIVATES_PTK2_SIGNALING	0.582245	0.71798	0.0852885	-0.36932	-0.902357	19	Hgf|Megf6|Lama4
REACTOME_MET_PROMOTES_CELL_MOTILITY	0.641882	0.764244	0.0533478	0.36911	0.873604	30	Met|Itgb1|Rap1b|Rac1|Crk|Itga3|Grb2|Rap1a
REACTOME_METABOLISM_OF_AMINO_ACIDS_AND_DERIVATIVES	0.00054988	0.00382323	0.477271	0.52846	1.62193	202	Odc1|Srm|Amd1|Shmt1|Psme3|Asns|Psmd11|Azin1|Crym|Sephs2|Serinc2|Psmd12|Txn2|Smox|Aldh18a1|Slc7a5|Psmc2|Psmd7|Hdc|Slc3a2|Nat8l|Enoph1|Psmb2|Psma3|Arg2|Psmc4|Psmd14|Psmd1|Psmb3|Cps1|Psmd6|Ado|Psmd2|Psma7|Psmd3|Slc25a13|Psmc6|Psma1|Psmc5|Psmb5|Psmb6|Slc44a1|Psma2|Psma5|Got2|Sms|Dlst|Psmc3|Gcsh|Mtap|Gnmt|Psmd4|Psma4|Psmd5|Dio3|Mtrr|Ahcy|Tph1|Psmd13|Psat1|Carnmt1|Pycr2|Slc25a15|Psmb4|Psmc1|Txnrd1|Psmb…
REACTOME_METABOLISM_OF_CARBOHYDRATES	0.222344	0.369904	0.0905429	0.364671	1.125	233	Cd44|B4galt5|Hk3|Hk2|Has1|Pgm2|Fbp1|Vcan|Pgam1|Has3|Hyal2|Nup98|B3galt6|Nup160|Sdc1|Pgk1|Nup62|Nup205|Nup153|Nup85|Sdc4|G6pdx|Nup54|Adpgk|Dse|Pgd|Chsy1|Nup93|Nup50|Rpe|Prps1|B4galt6|Pkm|Bpgm|Calm1|Sec13|Lyve1|Taldo1|Nup188|Rae1|St3gal1|Nup43|Ext1|Seh1l
REACTOME_METABOLISM_OF_COFACTORS	0.180153	0.321483	0.125033	0.549157	1.25867	25	Hsp90aa1|Nos3|Gch1|Calm1|Akt1|Aco1|Hpdl
REACTOME_METABOLISM_OF_FAT_SOLUBLE_VITAMINS	0.582701	0.71798	0.057853	0.387486	0.917096	30	Lrp8|Rbp2|Sdc1|Sdc4|Rbp1|Lrat|Ubiad1|Vkorc1l1|Gpc1
REACTOME_METABOLISM_OF_FOLATE_AND_PTERINES	0.0981697	0.218394	0.183024	0.650175	1.38177	17	Mthfd2|Shmt1|Slc19a1|Mthfd1l|Shmt2|Fpgs|Slc25a32|Mthfd1
REACTOME_METABOLISM_OF_NITRIC_OXIDE_NOS3_ACTIVATION_AND_REGULATION	0.0420875	0.114039	0.287857	0.721655	1.49952	15	Cav1|Ddah1|Hsp90aa1|Nos3|Zdhhc21|Calm1
REACTOME_METABOLISM_OF_NUCLEOTIDES	0.00079847	0.00525422	0.477271	0.625541	1.7507	81	Nme1|Cad|Upp1|Pfas|Ppat|Impdh2|Uck2|Gda|Atic|Dctd|Gart|Ak2|Txn1|Ak6|Gmps|Samhd1|Umps|Adsl|Aprt|Glrx|Nudt5|Dnph1|Cmpk1|Gsr|Dck|Rrm2|Impdh1
REACTOME_METABOLISM_OF_POLYAMINES	1.32774e-05	0.000163091	0.593325	0.763391	2.00059	55	Odc1|Srm|Amd1|Psme3|Psmd11|Azin1|Psmd12|Smox|Psmc2|Psmd7|Psmb2|Psma3|Psmc4|Psmd14|Psmd1|Psmb3|Psmd6|Psmd2|Psma7|Psmd3|Psmc6|Psma1|Psmc5|Psmb5|Psmb6|Psma2|Psma5|Sms|Psmc3|Psmd4|Psma4|Psmd5
REACTOME_METABOLISM_OF_PORPHYRINS	0.303817	0.47222	0.0916795	0.494847	1.13419	25	Hmox1|Flvcr1|Cox10
REACTOME_METABOLISM_OF_STEROID_HORMONES	0.382749	0.554197	0.112379	-0.41806	-1.037	21	Hsd17b11|Akr1b10|Tspoap1|Hsd11b1|Cyp11a1
REACTOME_METABOLISM_OF_STEROIDS	0.408978	0.575222	0.0653834	0.367432	1.03584	88	Ran|Ch25h|Kpnb1|Akr1b8|Vdr|Sc5d|Ebp|Idi1|Sqle|Lbr|Hmgcr|Nsdhl|Hsd17b7|Hsd17b12|Tspo|Cyp51|Hmgcs1|Fdft1|Mbtps2|Srebf2|Scp2|Arv1|Mvk|Cyp8b1|Plpp6|Cyp27b1|Msmo1|Sumo2|Dhcr24|Acox2|Cyp2r1
REACTOME_METABOLISM_OF_VITAMINS_AND_COFACTORS	0.120047	0.253508	0.135002	0.398116	1.20025	165	Mthfd2|Shmt1|Hsp90aa1|Ptgs2|Nos3|Lrp8|Rbp2|Gch1|Slc19a1|Slc5a8|Parp14|Gsto1|Sdc1|Aasdhppt|Sdc4|Pank3|Parp9|Nmrk2|Rbp1|Mthfd1l|Shmt2|Calm1|Fpgs|Mtrr|Rfk|Ptgis|Slc19a3|Slc25a32|Mocs3|Mthfd1|Slc52a2|Slc2a3|Slc23a2|Lrat|Dcakd|Ubiad1|Akt1|Nadk|Cyp8b1|Cd320
REACTOME_METABOLISM_OF_WATER_SOLUBLE_VITAMINS_AND_COFACTORS	0.259901	0.415503	0.0886261	0.38797	1.12324	110	Mthfd2|Shmt1|Ptgs2|Slc19a1|Slc5a8|Parp14|Gsto1|Aasdhppt|Pank3|Parp9|Nmrk2|Mthfd1l|Shmt2|Fpgs|Mtrr|Rfk|Ptgis|Slc19a3|Slc25a32|Mocs3|Mthfd1|Slc52a2|Slc2a3|Slc23a2|Dcakd|Nadk|Cyp8b1|Cd320
REACTOME_METAL_ION_SLC_TRANSPORTERS	0.0169621	0.058416	0.352488	0.725879	1.56216	18	Slc39a14|Slc11a1|Slc30a1|Slc39a2|Slc39a6|Slc41a2|Slc39a1|Slc39a7|Slc39a8
REACTOME_METALLOPROTEASE_DUBS	0.391374	0.560083	0.0802023	0.493652	1.08091	20	Nlrp3|Psmd14|Brcc3|Stambpl1|Ubb|Uba52|Brca1
REACTOME_MHC_CLASS_II_ANTIGEN_PRESENTATION	0.00605662	0.027725	0.407018	0.536958	1.5482	107	Tubb6|Ctse|Tubb2a|Tuba1c|Tuba4a|Tubb4b|Dynll1|Tuba8|Kif5b|Capzb|Cltc|Capza2|Tubb2b|Tuba1b|Arf1|Canx|Sec13|Tubb3|Ctsc|Ap2m1|Ap1s3|Rab7|Ap1g1|Ap1s1
REACTOME_MISCELLANEOUS_TRANSPORT_AND_BINDING_EVENTS	0.651757	0.77475	0.0550211	0.391102	0.856361	20	Lrrc8d|Lrrc8b|Nipa2|Lrrc8c|Magt1|Lrrc8e
REACTOME_MISMATCH_REPAIR	0.164983	0.306279	0.138805	0.619501	1.28725	15	Pcna|Pold2|Exo1
REACTOME_MITF_M_DEPENDENT_GENE_EXPRESSION	0.574939	0.71335	0.0826646	-0.374275	-0.882929	16	Myrip|Tcf7l2|Rab27a|Mlph|Mitf|Sin3a|Tcf7l1
REACTOME_MITF_M_REGULATED_MELANOCYTE_DEVELOPMENT	0.550225	0.701584	0.0599892	0.396574	0.945272	31	Eef1e1|Aimp2|Kitl|Xpo1|Mapk1|Sytl2|Lef1|Hint1|Tcf7|Aimp1
REACTOME_MITOCHONDRIAL_CALCIUM_ION_TRANSPORT	0.216807	0.364809	0.118815	0.579852	1.22155	16	Phb2|Stoml2|Pmpca|Yme1l1|Afg3l2
REACTOME_MITOCHONDRIAL_FATTY_ACID_BETA_OXIDATION	0.631098	0.759991	0.0894367	-0.311961	-0.882491	35	Acad10|Acsf2|Acot11|Acadm|Mcee|Mmut|Acad11|Acads|Mmaa|Echs1
REACTOME_MITOCHONDRIAL_PROTEIN_DEGRADATION	0.0408351	0.112297	0.321776	0.527635	1.44985	72	Mrpl12|Hspd1|Hspa9|Mrps2|Aldh18a1|Slc25a5|Arg2|Idh3a|Mdh2|Clpp|Cox5a|Mrps10|Shmt2|Pmpca|Tfam|Me2|Mrpl32|Uqcrq|Acot5|Afg3l2|Cox5b|Dld|Cs|Hsd17b10|Pdha1|Bdh1
REACTOME_MITOCHONDRIAL_TRANSLATION	1.58674e-05	0.000177706	0.57561	0.684298	1.92913	88	Mrpl12|Mrpl17|Mrpl20|Mrps2|Mrps7|Mrpl22|Mrpl57|Mrpl35|Gfm1|Mrpl52|Mrpl47|Mrpl15|Mrpl50|Mrpl51|Mrpl21|Mrpl38|Mrpl36|Mrps18b|Mrps22|Ptcd3|Mrps10|Mrpl16|Mrps27|Mrpl41|Mrpl19|Mrps14|Mrps30|Mrpl18|Mrps35|Mrpl3|Mrpl30|Mrpl13|Mrpl46|Mrpl4|Mrps5|Mrpl32|Mrpl2|Mrps18a|Gadd45gip1|Mrps26|Chchd1|Mrps34|Mrps24|Mrps16|Mrpl43|Mrps15|Mrpl54|Mrps17|Mrpl42|Mrpl45|Mrps25|Mrps21|Mrpl10|Mrpl44
REACTOME_MITOPHAGY	0.26087	0.416149	0.0975449	0.464349	1.15226	38	Tomm40|Tomm5|Pgam5|Tomm70a|Ube2n|Tomm22|Ube2l3|Vdac2|Atg5|Ube2d3|Csnk2b
REACTOME_MITOTIC_G1_PHASE_AND_G1_S_TRANSITION	1.4292e-06	2.84681e-05	0.643552	0.658266	1.9369	128	Psme3|Ccnd1|Tfdp1|Lyn|Psmd11|Cdk6|Ppp2r1b|Mcm6|Mcm2|Mcm3|Psmd12|Mcm5|Psmc2|Psmd7|Cdk4|Pole4|Psmb2|Psma3|Psmc4|Orc2|Psmd14|Mcm4|Ppp2ca|Psmd1|Psmb3|Psmd6|Psmd2|Psma7|Psmd3|Psmc6|Psma1|Psmc5|E2f3|Psmb5|Psmb6|Psma2|Psma5|Psmc3|Orc1|Psmd4|Psma4|E2f4|Psmd5|Mcm10|Psmd13|Cdt1|Cdc6|Psmb4|Psmc1|Jak2|Psmb7|Wee1|Cks1b|Ppp2r2a|Psmb10|Akt1|Cdkn1a|Psma6|Orc6|Mcm7|Psme2|Ppp2r1a|Pole2|Orc4
REACTOME_MITOTIC_G2_G2_M_PHASES	0.000173277	0.00143489	0.518848	0.557239	1.68965	173	Tubb6|Tubb2a|Psme3|Tuba1c|Hsp90aa1|Tuba4a|Ywhag|Psmd11|Tubb4b|Ppp2r1b|Psmd12|Mapre1|Dynll1|Psmc2|Psmd7|Ywhae|Tuba8|Psmb2|Tubb5|Psma3|Psmc4|Psmd14|Ppp2ca|Psmd1|Xpo1|Psmb3|Psmd6|Psmd2|Psma7|Psmd3|Psmc6|Psma1|Trp53|Psmc5|Tubb2b|Tuba1b|E2f3|Psmb5|Psmb6|Rab8a|Psma2|Psma5|Psmc3|Tubb3|Hsp90ab1|Psmd4|Psma4|Psmd5
REACTOME_MITOTIC_METAPHASE_AND_ANAPHASE	4.45067e-10	2.98195e-08	0.814036	0.646673	1.98748	217	Tubb6|Ran|Tubb2a|Psme3|Tuba1c|Tuba4a|Rangap1|Lmna|Psmd11|Rcc1|Tubb4b|Ppp2r1b|Kpnb1|Psmd12|Mapre1|Banf1|Dynll1|Psmc2|Psmd7|Tuba8|Psmb2|Nup98|Psma3|Nudc|Psmc4|Lmnb1|Psmd14|Nup160|Ppp2ca|Psmd1|Nup205|Xpo1|Psmb3|Nup85|Psmd6|Psmd2|Psma7|Psmd3|Psmc6|Psma1|Psmc5|Tubb2b|Nup93|Emd|Rcc2|Tuba1b|Ube2e1|Psmb5|Psmb6|Psma2|Psma5|Psmc3|Sec13|Tubb3|Lbr|Cenps|Psmd4|Ahctf1|Psma4|Nup188|Psmd5|Nup43|Zw10|Seh1l|Chmp4b…
REACTOME_MITOTIC_PROMETAPHASE	0.0146523	0.0529349	0.38073	0.46948	1.42816	186	Tubb6|Tubb2a|Tuba1c|Hsp90aa1|Tuba4a|Rangap1|Ywhag|Tubb4b|Ppp2r1b|Mapre1|Dynll1|Ywhae|Tuba8|Nup98|Tubb5|Nudc|Nup160|Ppp2ca|Xpo1|Nup85|Tubb2b|Rcc2|Tuba1b|Sec13|Tubb3|Cenps|Ahctf1|Nup43|Zw10|Seh1l|Nup37|Bub3|Ranbp2|Mzt1|Mis12|Haus2|Tuba1a|Smc2|Cenpt|Csnk2b|Ercc6l|Cep76
REACTOME_MITOTIC_PROPHASE	0.00195434	0.0113413	0.431708	0.618261	1.6757	68	Lmna|Set|Banf1|Nup98|Lmnb1|Nup160|Nup62|Nup205|Nup153|Nup85|Gorasp2|Nup54|Arpp19|Nup93|Emd|Nup50|Sec13|Rab1a|Nup188|Rae1|Nup43|Seh1l|H3f3b|Nup210|H3f3a|Nup37|Mapk1|Ranbp2|Rab2a|Ncapg2|Smc2
REACTOME_MITOTIC_SPINDLE_CHECKPOINT	0.0196349	0.0651844	0.352488	0.515855	1.48947	109	Rangap1|Ppp2r1b|Mapre1|Dynll1|Nup98|Nudc|Nup160|Ppp2ca|Xpo1|Nup85|Rcc2|Ube2e1|Sec13|Cenps|Ahctf1|Nup43|Zw10|Seh1l|Nup37|Bub3|Ranbp2|Mis12|Cenpt|Ercc6l|Ppp2r1a|Mad2l1|Zwint|Kif2a|Ube2s|Nup107|Nup133|Pafah1b1|Spdl1|Dync1i2|Dync1li1|Cdc16|Ppp2cb|Kif18a|Anapc10|Ppp2r5d|Cdc27
REACTOME_MOLECULES_ASSOCIATED_WITH_ELASTIC_FIBRES	0.355224	0.521514	0.124434	-0.390516	-1.05857	31	Tgfb3|Gdf5|Fbln5|Itga8|Emilin3|Ltbp2|Mfap2|Tgfb2|Ltbp4
REACTOME_MRNA_CAPPING	0.00561392	0.0260217	0.407018	0.726971	1.70027	28	Polr2d|Ncbp1|Polr2l|Gtf2f2|Gtf2f1|Polr2g|Polr2b|Rngtt|Polr2k|Gtf2h4|Ncbp2|Gtf2h1|Polr2f|Polr2e|Gtf2h3|Gtf2h5|Ercc3
REACTOME_MRNA_SPLICING	2.05727e-09	1.2635e-07	0.774939	0.663457	2.02579	192	Hspa8|U2af2|Hnrnpc|Snrpd1|Snrpa1|Snu13|Hnrnpf|Alyref|Pcbp1|Prpf31|Polr2d|Srsf2|Eftud2|Sf3b3|Snrpa|Rbm8a|Ppil1|Aqr|Usp39|Ncbp1|Prpf40a|Ptbp1|Polr2l|Gtf2f2|Snrpf|Gtf2f1|Srsf3|Srsf1|Sf3a1|Snrpd3|Srsf7|Magoh|Hnrnpa1|Eif4a3|Hnrnpk|Hnrnph2|Sf3b4|Snrpd2|Snrpb|Polr2g|Srsf9|Sf3a2|Ybx1|Bud31|Snrpe|Hnrnpa3|U2af1|Lsm2|Tra2b|Snrnp40|Tcerg1|Lsm4|Txnl4a|Rbm17|Prpf19|Dhx9|Srsf10|Polr2b|Sf3b5|Zmat2|Fam50a|Hnrnph1…
REACTOME_MRNA_SPLICING_MINOR_PATHWAY	4.05239e-05	0.000392975	0.557332	0.768146	1.95959	47	Snrpd1|Polr2d|Srsf2|Eftud2|Sf3b3|Ncbp1|Polr2l|Gtf2f2|Snrpf|Gtf2f1|Srsf1|Snrpd3|Srsf7|Sf3b4|Snrpd2|Snrpb|Polr2g|Ybx1|Snrpe|Snrnp40|Txnl4a|Polr2b|Sf3b5|Prpf8|Snrnp35|Polr2k|Snrpg|Ncbp2|Polr2f|Polr2e
REACTOME_MTOR_SIGNALLING	0.695714	0.80948	0.046882	0.340934	0.856772	41	Eif4e|Rraga|Eif4g1|Fkbp1a|Cab39|Eif4ebp1|Ywhab|Rheb|Akt1|Rptor|Lamtor5
REACTOME_MTORC1_MEDIATED_SIGNALLING	0.292645	0.460853	0.095288	0.50629	1.1454	24	Eif4e|Rraga|Eif4g1|Fkbp1a|Eif4ebp1|Ywhab|Rheb|Rptor|Lamtor5
REACTOME_MUSCLE_CONTRACTION	0.0423677	0.114377	0.321776	-0.356828	-1.30589	148	Tmod2|Gucy1a1|Mylk|Gucy1b1|Abcc9|Myh11|Itpr1|Atp1a4|Itpr2|Gucy1a2|Npr2|Fxyd7|Atp2a3|Atp1a2|Sorbs1|Tnnt2|Cacnb1|Dmd|Myl9|Itga1|Kcnip3|Sorbs3|Kcnd1|Slc8a1|Fkbp1b|Slc8a3
REACTOME_MYD88_MAL_TIRAP_CASCADE_INITIATED_ON_PLASMA_MEMBRANE	0.055207	0.136781	0.213928	0.492521	1.38008	82	Usp18|Ppp2r1b|Map2k3|Usp14|Dusp7|Ube2n|Dusp6|Ppp2ca|Rps6ka3|Casp8|Atf1|Nfkbia|Map2k4|Nfkbib|Mapkapk2|Map3k7|Tirap|Mapk1|Rela|Chuk|Fos|Mapk11|Nfkb2|Fbxw11|Ppp2r1a|N4bp1
REACTOME_MYOGENESIS	0.548913	0.701261	0.0908241	-0.363856	-0.916206	23	Tcf4|Cdon
REACTOME_N_GLYCAN_ANTENNAE_ELONGATION_IN_THE_MEDIAL_TRANS_GOLGI	0.164818	0.306279	0.134273	0.578364	1.28063	21	B4galt5|Mgat2|St8sia6|B4galt6
REACTOME_N_GLYCAN_TRIMMING_IN_THE_ER_AND_CALNEXIN_CALRETICULIN_CYCLE	0.0538721	0.135047	0.252961	0.70127	1.45716	15	Rad23b|Calr|Pdia3|Vcp|Canx|Psmc1|Amfr
REACTOME_NCAM_SIGNALING_FOR_NEURITE_OUT_GROWTH	0.541667	0.701084	0.101351	-0.326881	-0.933179	38	Rps6ka5|Col4a3|Sptbn1|Col4a4|Sptbn5|Col5a2|Sptb|Fyn|Col9a2|Col9a3|Col9a1|Col6a1|Mapk3|St8sia2|Col4a5|Col5a1|Col6a6
REACTOME_NCAM1_INTERACTIONS	0.0459838	0.121036	0.321776	-0.607508	-1.49665	20	Col4a3|Col4a4|Col5a2|Col9a2|Col9a3|Col9a1|Col6a1|St8sia2|Col4a5|Col5a1|Col6a6|Col3a1
REACTOME_NEDDYLATION	0.0030589	0.0162187	0.431708	0.49253	1.51453	216	Psme3|Socs5|Uchl3|Psmd11|Hif1a|Psmd12|Wsb2|Asb5|Psmc2|Psmd7|Psmb2|Eloc|Cops6|Psma3|Fem1b|Fbxl14|Psmc4|Psmd14|Psmd1|Socs3|Socs6|Psmb3|Dcaf13|Psmd6|Vcp|Psmd2|Wdr5|Psma7|Psmd3|Psmc6|Psma1|Cops8|Commd2|Rbbp7|Cops5|Dcun1d5|Psmc5|Cand1|Ercc8|Psmb5|Psmb6|Psma2|Psma5|Psmc3|Nploc4|Psmd4|Psma4|Ube2m|Psmd5|Gps1|Dda1|Dtl|Elob|Ube2f|Dcun1d3|Psmd13|Cul2|Dcaf10|Psmb4|Rnf7|Psmc1|Lrr1|Psmb7|Asb6|Cops2|Klhl2|Fbxl5…
REACTOME_NEGATIVE_REGULATION_OF_FGFR2_SIGNALING	0.523379	0.684001	0.0626618	0.41188	0.963323	28	Fgf5|Ppp2ca|Grb2|Mapk1|Ptpn11|Fgf16|Fgf23|Ppp2r1a|Fgf1|Ppp2cb|Ubb|Spry2|Fgf2|Cbl
REACTOME_NEGATIVE_REGULATION_OF_FGFR3_SIGNALING	0.401527	0.567995	0.0764767	0.457722	1.0491	25	Fgf5|Ppp2ca|Grb2|Mapk1|Ptpn11|Fgf16|Fgf23|Ppp2r1a|Fgf1|Ppp2cb|Ubb|Spry2|Fgf2|Cbl
REACTOME_NEGATIVE_REGULATION_OF_FGFR4_SIGNALING	0.854962	0.905326	0.0404935	0.308386	0.713028	26	Ppp2ca|Grb2|Mapk1|Ptpn11|Fgf16|Fgf23|Ppp2r1a|Fgf1|Ppp2cb|Ubb|Spry2|Fgf2|Cbl
REACTOME_NEGATIVE_REGULATION_OF_MAPK_PATHWAY	0.0259515	0.0813882	0.352488	0.604023	1.52202	42	Ppp2r1b|Dusp2|Dusp9|Dusp7|Dusp6|Ppp2ca|Kras|Hras|Pebp1|Map2k1|Dusp1|Dusp5|Dusp10|Ywhab|Mapk1
REACTOME_NEGATIVE_REGULATION_OF_MET_ACTIVITY	0.35623	0.521951	0.0852885	0.503103	1.1016	20	Met|Ptpn1|Ptprj|Ptpn2|Grb2|Stam2
REACTOME_NEGATIVE_REGULATION_OF_THE_PI3K_AKT_NETWORK	0.181366	0.322867	0.110565	0.413512	1.1849	102	Hbegf|Il1rl1|Fgf5|Ppp2r1b|Met|Epgn|Kitl|Nrg1|Myd88|Pik3ap1|Vav1|Ppp2ca|Areg|Ereg|Rac2|Rhog|Rac1|Grb2|Mapk1|Egfr|Pip4k2b|Cd28|Il33|Ptpn11|Akt1|Fgf16|Cd80|Fgf23|Irak4|Ppp2r1a|Pdgfa
REACTOME_NERVOUS_SYSTEM_DEVELOPMENT	0.00403333	0.0199501	0.407018	0.47711	1.48275	250	Tubb6|Tubb2a|Tuba1c|Hsp90aa1|Pfn1|Tuba4a|Abl2|Actr3|Msn|Lyn|Tubb4b|Met|Rock2|Lypla2|Actg1|Rhoc|Actb|Rnd1|Sema4d|Ngef|Dok2|Enah|Tuba8|Actr2|Arpc2|Mmp9|Arpc5|Itga5|Sdcbp|Rhoa|Arpc1b|Kras|Ptprc|Hras|Cltc|Ret|Arpc4|Itgb1|Pak2|Limk1|Rac1|Tubb2b|Ezr|Arpc3|Tuba1b|Dok5|Tubb3|Hsp90ab1|Map2k1|Ap2m1|Grb2|Itgav
REACTOME_NEUREXINS_AND_NEUROLIGINS	0.954054	0.973875	0.0618406	-0.251772	-0.625237	22	Nlgn3|Dlg4|Sorbs2|Nrxn2|Dlg2|Epb41l2|Shank1|Epb41|Nlgn2
REACTOME_NEURONAL_SYSTEM	0.0465511	0.121531	0.321776	-0.309409	-1.18561	247	Adcy5|Kcnj8|Ntrk3|Cacnb4|Abcc9|Adcy6|Cacnb3|Gabbr1|Ppfia4|Cacna1e|Camk1|Kcnc2|Gng2|Abat|Ptprd|Lin7b|Arhgef9|Kcna2|Grin3a|Prkcb|Adcy2|Nlgn3|Plcb2|Slc18a2|Grik5|Cacnb1|Tspoap1|Ppfibp2|Gnb5|Grik4|Adcy7|Kcnd1|Myo6|Naaa|Kcnab1|Dlg4|Apba1|Stx1a|Chat|Adcy9|Sorbs2|Gria3|Gria4|Ptprs|Gabra4|Kcna6|Gng7|Adcy1|Gng11|Slc6a4|Kcna1|Rps6ka2|Kcnj16|Prkcg|Slc1a2|Nrxn2|Vamp2|Kcnj10|Aldh2|Kcnj12|Glrb|Gnal|Slc6a1|Grik…
REACTOME_NEUROTRANSMITTER_RECEPTORS_AND_POSTSYNAPTIC_SIGNAL_TRANSMISSION	0.0535398	0.135047	0.321776	-0.360007	-1.24205	102	Adcy5|Adcy6|Gabbr1|Camk1|Gng2|Arhgef9|Grin3a|Prkcb|Adcy2|Plcb2|Grik5|Gnb5|Grik4|Adcy7|Myo6|Dlg4|Adcy9|Gria3|Gria4|Gabra4|Gng7|Adcy1|Gng11|Rps6ka2|Kcnj16|Prkcg|Kcnj10|Kcnj12|Glrb|Gnal|Grik2|Chrne|Grik3|Dlg2
REACTOME_NEUROTRANSMITTER_RELEASE_CYCLE	0.800643	0.873161	0.0793435	-0.278456	-0.79894	39	Ppfia4|Abat|Lin7b|Slc18a2|Tspoap1|Naaa|Apba1|Stx1a|Chat
REACTOME_NEUTROPHIL_DEGRANULATION	7.97078e-25	2.93723e-22	1.29512	0.676412	2.1457	445	Sell|Clec4d|Ptx3|Cd44|Cxcl1|Trpm2|Cxcr2|Plaur|Mmp8|Fpr2|Ifi204|Plac8|Fgr|Hk3|Pa2g4|Hsp90aa1|Cd177|Gm5150|Itgal|Hspa8|Adam8|S100a9|S100a11|Cd53|Psmd11|Impdh2|Slc11a1|Pgm2|Tubb4b|Mcemp1|S100a8|Tnfrsf1b|Olfm4|C5ar1|Itgb2|C3ar1|Vcl|Glipr1|Stom|Kpnb1|Cct8|Ifi211|Siglece|Psmd12|Fpr1|Mvp|Lilra6|Rap2b|Plau|Crispld2|Olr1|Anxa2|Ckap4|Bin2|Cstb|Dynll1|Psmc2|Serpinb1a|Psmd7|Cct2|Fcgr4|Pgam1|Mgam|Ifi205|Ceaca…
REACTOME_NICOTINAMIDE_SALVAGING	0.238173	0.392692	0.110565	0.558903	1.20281	18	Ptgs2|Slc5a8|Parp14|Parp9|Ptgis|Cyp8b1
REACTOME_NICOTINATE_METABOLISM	0.544765	0.701084	0.0610364	0.400925	0.948903	30	Ptgs2|Slc5a8|Parp14|Parp9|Nmrk2|Ptgis|Nadk|Cyp8b1|Cd38|Nampt|Rnls|Bst1
REACTOME_NOD1_2_SIGNALING_PATHWAY	0.922039	0.954414	0.0361492	0.28191	0.671958	31	Ube2n|Casp8|Casp4|Map3k7|Mapk11
REACTOME_NON_INTEGRIN_MEMBRANE_ECM_INTERACTIONS	0.613534	0.748633	0.0550211	0.374878	0.898595	32	Itga6|Sdc1|Sdc4|Itgb1|Itgav|Ddr2|Itgb3
REACTOME_NONHOMOLOGOUS_END_JOINING_NHEJ	0.800892	0.873161	0.0422468	0.31524	0.766792	34	Ube2n|Nsd2|Rnf168|Brcc3|Lig4|Xrcc5|Ube2v2|Xrcc6|Nbn
REACTOME_NONSENSE_MEDIATED_DECAY_NMD	0.0136091	0.0501496	0.38073	0.515671	1.49295	110	Gspt1|Etf1|Rbm8a|Eif4g1|Ncbp1|Pabpc1|Ppp2ca|Magoh|Eif4a3|Rps2|Smg5|Rpl13a|Rps10|Rpl7a|Ncbp2|Upf1|Rpl15|Ppp2r2a|Rps27l|Rps16|Ppp2r1a|Smg7|Rnps1|Rpl28|Rps6|Rps26|Rpl27|Rpl29|Rpl35|Rpl6|Smg8|Rpl11|Rpl38|Rps12|Rpl36a|Rpl27a|Rpl22l1|Smg9|Rps15a|Dcp1a|Uba52|Rpl8|Rpsa|Pnrc2|Rps17|Rpl39l|Rpl14|Rpl18|Rpl7|Rps29|Rpl19|Rplp2|Rps11|Rplp1
REACTOME_NONSENSE_MEDIATED_DECAY_NMD_INDEPENDENT_OF_THE_EXON_JUNCTION_COMPLEX_EJC	0.00900435	0.0368678	0.38073	0.56915	1.6165	91	Gspt1|Etf1|Eif4g1|Ncbp1|Pabpc1|Rps2|Rpl13a|Rps10|Rpl7a|Ncbp2|Upf1|Rpl15|Rps27l|Rps16|Rpl28|Rps6|Rps26|Rpl27|Rpl29|Rpl35|Rpl6|Rpl11|Rpl38|Rps12|Rpl36a|Rpl27a|Rpl22l1|Rps15a|Uba52|Rpl8|Rpsa|Rps17|Rpl39l|Rpl14|Rpl18|Rpl7|Rps29|Rpl19|Rplp2|Rps11|Rplp1
REACTOME_NOTCH_HLH_TRANSCRIPTION_PATHWAY	0.102703	0.224605	0.231127	-0.562289	-1.39636	22	Hdac11|Hdac8|Hdac5|Kat2b|Hdac10
REACTOME_NRAGE_SIGNALS_DEATH_THROUGH_JNK	0.00634837	0.0283848	0.407018	-0.539299	-1.62437	50	Arhgef6|Arhgef25|Itsn1|Arhgef9|Plekhg5|Arhgef39|Arhgef19|Kalrn|Rasgrf2|Fgd2|Arhgef10|Fgd1|Arhgef11|Mcf2l|Arhgef2|Plekhg2|Arhgef18|Arhgef33|Arhgef3|Arhgef37|Arhgef26|Vav2|Prex1|Fgd4|Arhgef5
REACTOME_NUCLEAR_ENVELOPE_BREAKDOWN	0.0156663	0.0547205	0.352488	0.624393	1.5992	46	Lmna|Banf1|Nup98|Lmnb1|Nup160|Nup62|Nup205|Nup153|Nup85|Nup54|Nup93|Emd|Nup50|Sec13|Nup188|Rae1|Nup43|Seh1l|Nup210|Nup37|Ranbp2
REACTOME_NUCLEAR_ENVELOPE_NE_REASSEMBLY	3.06994e-06	4.81393e-05	0.627257	0.750717	2.02685	62	Tubb6|Ran|Tubb2a|Tuba1c|Tuba4a|Rangap1|Lmna|Rcc1|Tubb4b|Kpnb1|Banf1|Tuba8|Nup98|Lmnb1|Nup160|Ppp2ca|Nup205|Nup85|Tubb2b|Nup93|Emd|Tuba1b|Sec13|Tubb3|Lbr|Ahctf1|Nup188|Nup43|Seh1l|Chmp4b|Nup37
REACTOME_NUCLEAR_EVENTS_KINASE_AND_TRANSCRIPTION_FACTOR_ACTIVATION	0.0778626	0.182174	0.197822	0.596163	1.38665	27	Ppp2r1b|Dusp7|Dusp6|Sgk1|Ppp2ca|Rps6ka3|Atf1|Mapkapk2|Egr2|Mapk1|Srf|Mapk11|Ppp2r1a|Creb1|Ppp2cb|Ppp2r5d
REACTOME_NUCLEAR_EVENTS_MEDIATED_BY_NFE2L2	3.72267e-06	5.71585e-05	0.627257	0.773029	2.01178	53	Srxn1|Psme3|Psmd11|Psmd12|Psmc2|Psmd7|Psmb2|Psma3|Psmc4|Psmd14|Psmd1|Psmb3|Prdx1|Psmd6|Psmd2|Psma7|Psmd3|Psmc6|Psma1|Psmc5|Psmb5|Psmb6|Psma2|Psma5|Psmc3|Psmd4|Psma4|Psmd5|Psmd13|Psmb4|Psmc1|Psmb7
REACTOME_NUCLEAR_PORE_COMPLEX_NPC_DISASSEMBLY	0.00352585	0.0182997	0.431708	0.72859	1.73666	31	Nup98|Nup160|Nup62|Nup205|Nup153|Nup85|Nup54|Nup93|Nup50|Sec13|Nup188|Rae1|Nup43|Seh1l|Nup210|Nup37|Ranbp2|Nup155|Pom121|Tpr|Nup107|Nup133
REACTOME_NUCLEAR_RECEPTOR_TRANSCRIPTION_PATHWAY	0.0961538	0.215396	0.261664	-0.469426	-1.34011	38	Thra|Rorc|Rxrg|Rarb|Nr3c2|Nr1d1|Nr1h3|Nr2c2|Ppara
REACTOME_NUCLEOTIDE_BINDING_DOMAIN_LEUCINE_RICH_REPEAT_CONTAINING_RECEPTOR_NLR_SIGNALING_PATHWAYS	0.62605	0.758084	0.0508054	0.353848	0.90161	45	Mefv|Nlrp3|Txn1|Ube2n|Casp8|Casp4|Hsp90ab1|Map3k7|Panx1|Pycard|Mapk11|Bcl2l1|Pstpip1
REACTOME_NUCLEOTIDE_CATABOLISM	0.386228	0.555956	0.0774768	0.452283	1.06997	29	Upp1|Gda|Samhd1|Nudt5|Dnph1|Nt5c|Xdh|Entpd7|Entpd3
REACTOME_NUCLEOTIDE_EXCISION_REPAIR	0.0368385	0.105232	0.321776	0.49665	1.42773	105	Pcna|Ruvbl1|Rad23b|Actb|Polr2d|Actl6a|Pole4|Aqr|Ercc1|Cops6|Ube2n|Pold2|Polr2l|Cops8|Cops5|Ino80c|Polr2g|Ercc8|Tcea1|Prpf19|Gps1|Polr2b|Rad23a|Polr2k|Gtf2h4|Cops2|Gtf2h1|Polr2f|Polr2e|Gtf2h3|Gtf2h5|Cops7a|Ercc3|Pole2|Rfc1|Ube2v2|Cops4|Sumo2|Ino80e|Polr2h|Sumo1|Rbx1|Cetn2|Isy1|Zfp830|Pole3|Parp1|Rpa2|Polr2c|Rfc4|Cops3|Ubb|Cdk7
REACTOME_NUCLEOTIDE_SALVAGE	0.345719	0.515779	0.0875697	0.515275	1.12353	19	Upp1|Uck2|Aprt|Dck
REACTOME_O_GLYCOSYLATION_OF_TSR_DOMAIN_CONTAINING_PROTEINS	0.0111573	0.0432916	0.38073	-0.552491	-1.57358	37	Adamts15|Adamtsl1|Adamts10|Adamts6|Thsd7a|Thsd4|Adamtsl3|Adamts7|Adamts14|Adamtsl4|Adamtsl2|Adamts2|Adamts12|Adamts18|Thsd1|Spon1
REACTOME_O_LINKED_GLYCOSYLATION	0.335	0.501819	0.170932	-0.318213	-1.05306	88	Adamts15|Adamtsl1|Adamts10|Adamts6|Thsd7a|Thsd4|Adamtsl3|Galnt15|St6galnac2|Adamts7|Adamts14|Adamtsl4|Adamtsl2|Adamts2|Adamts12|Adamts18|Galnt18|B3gnt9|Thsd1|Spon1|St6galnac3
REACTOME_O_LINKED_GLYCOSYLATION_OF_MUCINS	0.0470756	0.122165	0.248911	0.573297	1.4446	42	B4galt5|Galnt6|Galnt7|Galnt4|St6galnac4|Galnt14|Galnt1|B4galt6|Muc15|B3gnt5|Galnt3|Galnt2|St3gal1|Gcnt1|A4gnt|C1galt1|Muc20|Gcnt4
REACTOME_ONCOGENE_INDUCED_SENESCENCE	0.12605	0.257338	0.160801	0.636495	1.34088	16	Cdk6|Cdk4|Trp53|Ets2|Mapk1|Mdm2|Ets1|Ubb|Cdkn2b|Id1
REACTOME_OPIOID_SIGNALLING	0.419753	0.583694	0.135741	-0.322949	-1.00821	64	Adcy5|Plcb4|Adcy6|Gng2|Pde4d|Adcy2|Plcb2|Ppp1r1b|Cdk5|Gnb5|Adcy7|Pde1c|Adcy9|Gna14|Gng7|Adcy1|Gng11
REACTOME_ORC1_REMOVAL_FROM_CHROMATIN	6.80254e-07	1.43242e-05	0.659444	0.754681	2.04425	66	Psme3|Psmd11|Mcm6|Mcm2|Mcm3|Psmd12|Mcm5|Psmc2|Psmd7|Psmb2|Psma3|Psmc4|Orc2|Psmd14|Mcm4|Psmd1|Psmb3|Psmd6|Psmd2|Psma7|Psmd3|Psmc6|Psma1|Psmc5|Psmb5|Psmb6|Psma2|Psma5|Psmc3|Orc1|Psmd4|Psma4|Psmd5|Psmd13|Cdt1|Cdc6|Psmb4|Psmc1|Psmb7|Psmb10|Psma6|Orc6|Mcm7|Psme2|Orc4
REACTOME_ORGANELLE_BIOGENESIS_AND_MAINTENANCE	0.140876	0.281474	0.249247	-0.31192	-1.165	174	Cc2d2a|Bbs9|Ift172|Pkd2|Bbs2|Ift46|Sfi1|Dync2h1|Ift81|Alms1|Ift122|Nphp3|Tctn1|Sirt4|Cep250|Cep97|Dync2li1|Kif3c|Ccp110|Odf2|Pkd1|Ift80|Rpgrip1l|Cdk5rap2|Cep72|Dmac2l|Inpp5e|Wdr19|Ift140|Exoc4|Bbs1|Kif3a|Cep70|Rab11fip3|Sdccag8|Arl13b|Tubal3|Iqcb1|Nphp1|Idh2|Wdr35|Sirt3|Cep192|Ttc21b|Ift27|C2cd3|Fbf1|Haus4|Cep131|Cep63|Sclt1|Ttc8|Sirt5
REACTOME_OVARIAN_TUMOR_DOMAIN_PROTEASES	0.227068	0.376065	0.108394	0.495952	1.18881	32	Tnip3|Rhoa|Vcp|Trp53|Otub1|Vcpip1|Traf3|Otud7a|Ripk1
REACTOME_OXIDATIVE_STRESS_INDUCED_SENESCENCE	0.059854	0.145586	0.222056	0.57961	1.42961	37	Cdk6|Txn1|Map2k3|Cdk4|Map2k4|Trp53|Rbbp7|Mapkapk2|Mapk1|Eed|Map3k5|Mdm2|Fos|Mapk11
REACTOME_P75_NTR_RECEPTOR_MEDIATED_SIGNALLING	0.463415	0.625525	0.141225	-0.293567	-0.964842	82	Arhgef6|Arhgef25|Itsn1|Arhgef9|Plekhg5|Arhgef39|Arhgef19|Kalrn|Rasgrf2|Fgd2|Arhgef10|Fgd1|Arhgef11|Mcf2l|Arhgef2|Plekhg2|Arhgef18|Aph1b|Arhgef33|Arhgef3|Arhgef37|Arhgef26|Vav2|Prex1|Fgd4|Arhgef5
REACTOME_P75NTR_SIGNALS_VIA_NF_KB	0.0890756	0.20262	0.193813	0.659818	1.39002	16	Ngf|Myd88|Nfkbia|Ngfr|Prkci|Rela|Irak1|Nfkb1|Ubb|Sqstm1|Uba52
REACTOME_PARACETAMOL_ADME	0.109043	0.235673	0.222056	-0.561974	-1.38447	20	Sult1a1|Gstt1|Abcc5|Ggt5|Cyp2e1
REACTOME_PCNA_DEPENDENT_LONG_PATCH_BASE_EXCISION_REPAIR	0.0326426	0.0962304	0.321776	0.694223	1.53717	21	Apex1|Pcna|Pole4|Pold2|Fen1|Pole2|Rfc1|Pole3|Rpa2|Rfc4|Pole|Rfc3|Rfc5|Pold1
REACTOME_PCP_CE_PATHWAY	6.3892e-05	0.000574249	0.538434	0.674689	1.88558	83	Psme3|Pfn1|Psmd11|Psmd12|Wnt4|Psmc2|Psmd7|Psmb2|Psma3|Psmc4|Psmd14|Psmd1|Psmb3|Rhoa|Rac2|Cltc|Psmd6|Psmd2|Psma7|Psmd3|Psmc6|Cltb|Psma1|Rac1|Psmc5|Psmb5|Psmb6|Psma2|Psma5|Psmc3|Psmd4|Psma4|Ap2m1|Psmd5|Psmd13|Fzd6|Psmb4|Ap2s1|Psmc1|Psmb7
REACTOME_PD_1_SIGNALING	0.216216	0.364809	0.147331	-0.519673	-1.22593	16	Cd4|Cd3e
REACTOME_PEPTIDE_HORMONE_METABOLISM	0.591304	0.72511	0.0550211	0.368761	0.915062	38	Inhba|Gnb1|Sec11a|Spcs3|Atp6ap2|Spcs2|Exoc5|Pla2g7|Ctsz|Spcs1|Ace2|Lep|Exoc8|Bche
REACTOME_PEPTIDE_LIGAND_BINDING_RECEPTORS	1.05597e-05	0.000131907	0.593325	0.661559	1.90901	106	Ccl9|Cxcl1|Cxcr2|Fpr2|Ccr5|Cxcl2|F2r|Cxcl10|Cxcl5|Ccl4|Cxcl3|C5ar1|Ccl6|C3ar1|Fpr1|Apln|Ccl3|Anxa1|Ccrl2|Mc5r|C5ar2|Xk|Ccl22
REACTOME_PEROXISOMAL_LIPID_METABOLISM	0.54755	0.701261	0.0943564	-0.349078	-0.915286	27	Abcd1|Acbd4|Acox3|Slc27a2|Mlycd|Aldh3a2|Ehhadh
REACTOME_PEROXISOMAL_PROTEIN_IMPORT	0.870229	0.915758	0.0840746	-0.251461	-0.775474	58	Paox|Acox3|Slc27a2|Mlycd|Idh1|Nos2|Nudt7|Mpv17
REACTOME_PHASE_I_FUNCTIONALIZATION_OF_COMPOUNDS	0.0266076	0.0830925	0.352488	-0.437116	-1.37888	70	Cyp27a1|Fmo1|Ephx1|Cyp2d22|Acss1|Aldh1a1|Ahrr|Cyp39a1|Cyp2w1|Cyp46a1|Cyp26a1|Cyp2e1|Maob|Cyp4v3|Paox|Fmo2
REACTOME_PHASE_II_CONJUGATION_OF_COMPOUNDS	0.508409	0.673916	0.0567672	0.358492	0.982062	71	Ugdh|Chac1|Esd|Mat2a|Gclm|Gsto1|Ggt1|Cndp2|Sult2b1|Tpst2|Mtrr|Ahcy|Trmt112|Bpnt1|Gclc
REACTOME_PHOSPHOLIPID_METABOLISM	0.753846	0.844354	0.138805	-0.24113	-0.908229	179	Plekha6|Inpp5k|Plekha5|Pnpla6|Cds2|Cpne7|Ddhd2|Mtm1|Etnk2|Pik3r2|Pnpla3|Abhd4|Pik3c2g|Inpp4b|Mtmr14|Lpin1|Bmx|Inpp5e|Pld2|Tnfaip8l2|Slc44a2|Inppl1|Etnppl|Pik3cg|Pla2g4b|Chat|Pitpnm3|Pip4k2a|Pla2g15|Pla2g6|Pik3ca|Dgat2
REACTOME_PHOSPHORYLATION_OF_CD3_AND_TCR_ZETA_CHAINS	0.828283	0.893603	0.0464155	0.349868	0.726987	15	Ptprj|Ptprc|Ptpn22
REACTOME_PHOSPHORYLATION_OF_THE_APC_C	0.841853	0.902321	0.0432769	0.323199	0.707681	20	Ube2e1|Ube2s|Cdc16|Ccnb1|Anapc10|Cdc27|Anapc15|Anapc1
REACTOME_PI_3K_CASCADE_FGFR1	0.516835	0.678979	0.0686326	0.463851	0.96383	15	Fgf5|Grb2|Ptpn11|Fgf23|Fgf1|Fgf2
REACTOME_PI_3K_CASCADE_FGFR2	0.836938	0.89916	0.0454059	0.339514	0.721543	17	Fgf5|Grb2|Ptpn11|Fgf16|Fgf23|Fgf1
REACTOME_PI_3K_CASCADE_FGFR4	0.627451	0.758084	0.077884	-0.368769	-0.853445	15	Fgfr4|Klb|Pik3ca|Fgf9|Fgf18
REACTOME_PI_METABOLISM	0.191964	0.332107	0.216543	-0.353662	-1.13497	75	Plekha6|Inpp5k|Plekha5|Pnpla6|Mtm1|Pik3r2|Pik3c2g|Inpp4b|Mtmr14|Bmx|Inpp5e|Tnfaip8l2|Inppl1|Pik3cg|Pip4k2a|Pik3ca|Inpp4a|Ptpn13|Pik3r6|Pik3cb|Synj2|Mtmr12|Ocrl|Pik3c2b|Rab4a|Mtmr3
REACTOME_PINK1_PRKN_MEDIATED_MITOPHAGY	0.331334	0.497339	0.0857844	0.464078	1.10617	31	Tomm40|Tomm5|Tomm70a|Ube2n|Tomm22|Ube2l3|Vdac2|Atg5|Ube2d3
REACTOME_PKA_MEDIATED_PHOSPHORYLATION_OF_CREB	0.184275	0.325431	0.160801	-0.540236	-1.27444	16	Adcy5|Adcy6|Adcy2|Adcy7|Adcy9|Adcy1
REACTOME_PKMTS_METHYLATE_HISTONE_LYSINES	0.800578	0.873161	0.0409884	0.31116	0.778328	40	Suv39h2|Aebp2|Smyd2|Wdr5|Nsd2|Rbbp7|Kmt5a|Eed|Rela
REACTOME_PKR_MEDIATED_SIGNALING	9.47212e-05	0.000811739	0.538434	0.701887	1.89502	62	Tubb6|Tubb2a|Tuba1c|Hspa8|Tuba4a|Isg15|Tubb4b|Ppp2r1b|Stat3|Npm1|Tuba8|Ppp2ca|Ptpn2|Hspa1b|Trp53|Eif2ak2|Tubb2b|Tuba1b|Tubb3|Cenps|Dhx9|Fanca|Dnajc3|Trim25|Hspa1a|Adar
REACTOME_PLASMA_LIPOPROTEIN_ASSEMBLY_REMODELING_AND_CLEARANCE	0.792593	0.870553	0.0875697	-0.268435	-0.809509	52	Abca1|Mylip|Scarb1|Vldlr|Pcsk5|Nr1h3|Gpihbp1|Pltp|Bmp1|Abcg1|Mttp|Lmf1
REACTOME_PLASMA_LIPOPROTEIN_CLEARANCE	0.708455	0.817107	0.0806388	-0.310661	-0.838169	30	Mylip|Scarb1|Vldlr
REACTOME_PLASMA_LIPOPROTEIN_REMODELING	0.675541	0.795325	0.0552496	0.395285	0.840068	17	Lipg|Angptl4|Furin|P4hb
REACTOME_PLATELET_ACTIVATION_SIGNALING_AND_AGGREGATION	0.00791959	0.0331633	0.38073	0.467582	1.43911	226	Serpine1|Srgn|Pdpn|Timp1|Tagln2|Pik3r5|Plek|Wdr1|Ywhaz|Tuba4a|Thbs1|Manf|Lyn|F2r|Actn4|Vcl|Actg1|Ptpn1|Syk|Actn1|Ola1|Pcdh7|Vav1|Rhoa|Gnb1|Vti1b|Rac2|Endod1|Pla2g4a|Gng5|Lcp2|Anxa5|Rhog|Selp|Rap1b|Rab27b|Rac1|Fcer1g|Crk|Flna|Calm1|Lamp2|Grb2|Gnai3|Apbb1ip|Gng12|Lhfpl2|Abhd6|Cd9|F5|Cdc42|Clu|Rap1a|Timp3|Gnai1|Pecam1|Mapk1
REACTOME_PLATELET_AGGREGATION_PLUG_FORMATION	0.302395	0.471849	0.0908241	0.478306	1.13154	29	Ptpn1|Syk|Rap1b|Crk|Grb2|Apbb1ip|Rap1a|Itgb3|Ptk2|Akt1|Bcar1
REACTOME_PLATELET_CALCIUM_HOMEOSTASIS	0.00358443	0.0184181	0.431708	-0.672648	-1.71144	25	P2rx7|Trpc3|P2rx2|Itpr1|Itpr2|P2rx4|Atp2a3|P2rx6|Slc8a1|Slc8a3
REACTOME_PLATELET_HOMEOSTASIS	0.640316	0.764244	0.0469759	0.332264	0.900547	68	Fgr|Nos3|Ppp2r1b|Lrp8|Ppp2ca|Gnb1|Pla2g4a|Gng5|Atp2a2|Ptgir|Calm1|Atp2b1|Gng12|Pecam1|P2rx5|Ptpn11
REACTOME_PLATELET_SENSITIZATION_BY_LDL	0.0149608	0.0534905	0.38073	0.755681	1.59197	16	Fgr|Ppp2r1b|Lrp8|Ppp2ca|Pla2g4a|Pecam1|Ptpn11|Ppp2r1a
REACTOME_POLYMERASE_SWITCHING_ON_THE_C_STRAND_OF_THE_TELOMERE	0.554198	0.70197	0.0605093	0.406916	0.932655	25	Pcna|Pold2|Rfc1|Prim2|Rfc4|Stn1|Rfc3|Rfc5|Dscc1|Pold1
REACTOME_POSITIVE_EPIGENETIC_REGULATION_OF_RRNA_EXPRESSION	0.000609358	0.00415831	0.477271	0.788025	1.83291	27	Ddx21|Mybbp1a|Smarca5|Polr1a|Polr1e|Actb|Polr1b|Polr2l|Taf1d|Kat2a|Myo1c
REACTOME_POST_NMDA_RECEPTOR_ACTIVATION_EVENTS	0.725589	0.830372	0.0524828	0.386289	0.802665	15	Rps6ka3|Prkar1a|Calm1|Camkk2|Creb1|Calm2
REACTOME_POST_TRANSLATIONAL_MODIFICATION_SYNTHESIS_OF_GPI_ANCHORED_PROTEINS	0.141161	0.281474	0.132147	0.466104	1.26256	66	Plaur|Ly6g6d|Lypd3|Plet1|Fcgr4|Ceacam1|Rtn4rl2|Cd52|Pigw|Alpl|Thy1|Ly6d|Lypd1|Gpaa1|Pigm|Pigq|Ly6g6c|Lypd5|Cd109|Msln
REACTOME_POSTMITOTIC_NUCLEAR_PORE_COMPLEX_NPC_REFORMATION	0.00214297	0.0119649	0.431708	0.784145	1.75137	22	Ran|Rangap1|Rcc1|Nup98|Nup160|Nup205|Nup85|Nup93|Sec13|Ahctf1|Nup188|Nup43|Seh1l|Nup37
REACTOME_POTASSIUM_CHANNELS	0.888889	0.926607	0.0913924	-0.24976	-0.793247	72	Kcnj8|Abcc9|Gabbr1|Kcnc2|Gng2|Kcna2
REACTOME_PRC2_METHYLATES_HISTONES_AND_DNA	0.543771	0.701084	0.0661326	0.454803	0.945029	15	Aebp2|Dnmt1|Rbbp7|H3f3b|H3f3a|Eed|Jarid2|Dnmt3b|Suz12|Rbbp4
REACTOME_PRESYNAPTIC_FUNCTION_OF_KAINATE_RECEPTORS	0.8509	0.902321	0.0649408	-0.304978	-0.738434	18	Gng2|Plcb2|Gnb5|Gng7|Gng11
REACTOME_PROCESSING_OF_CAPPED_INTRON_CONTAINING_PRE_MRNA	4.36245e-14	4.59303e-12	0.965328	0.667624	2.07226	256	Hspa8|U2af2|Hnrnpc|Snrpd1|Snrpa1|Snu13|Cpsf2|Hnrnpf|Eif4e|Alyref|Pcbp1|Prpf31|Polr2d|Srsf2|Eftud2|Sf3b3|Snrpa|Rbm8a|Ppil1|Aqr|Usp39|Ncbp1|Nup98|Prpf40a|Ptbp1|Polr2l|Gtf2f2|Snrpf|Nup160|Gtf2f1|Srsf3|Nup62|Nup205|Thoc6|Srsf1|Sf3a1|Nup153|Nup85|Snrpd3|Srsf7|Magoh|Hnrnpa1|Nup54|Eif4a3|Hnrnpk|Hnrnph2|Sf3b4|Snrpd2|Snrpb|Nup93|Polr2g|Nup50|Srsf9|Sf3a2|Ybx1|Bud31|Snrpe|Hnrnpa3|Cstf2|U2af1|Sec13|Lsm2|Tra2…
REACTOME_PROCESSING_OF_CAPPED_INTRONLESS_PRE_MRNA	0.0207166	0.0678583	0.352488	0.667508	1.57914	29	Cpsf2|Ncbp1|Snrpf|Snrpd3|Snrpb|Snrpe|Cstf2|Snrpg|Ncbp2|Papola|Cpsf1|Cstf1|Nudt21|Cpsf3
REACTOME_PROCESSING_OF_DNA_DOUBLE_STRAND_BREAK_ENDS	0.217333	0.364863	0.103576	0.437001	1.17301	61	Ube2n|Chek1|Ppp4c|Rnf4|Nsd2|Rbbp8|Exo1|Clspn|Tipin|Ppp4r2|Rnf168|Brcc3|Dna2|Rad9a|Ube2v2|Blm|Sumo2|Timeless|Nbn|Hus1|Topbp1|Rpa2|Rfc4|Rad17|Ubb
REACTOME_PROCESSING_OF_INTRONLESS_PRE_MRNAS	0.0990415	0.218394	0.17822	0.621632	1.36113	20	Cpsf2|Ncbp1|Cstf2|Ncbp2|Papola|Cpsf1|Cstf1|Nudt21|Cpsf3|Cstf3
REACTOME_PROCESSIVE_SYNTHESIS_ON_THE_C_STRAND_OF_THE_TELOMERE	0.544861	0.701084	0.0645031	0.441836	0.950869	18	Pcna|Pold2|Fen1|Dna2|Blm
REACTOME_PROCESSIVE_SYNTHESIS_ON_THE_LAGGING_STRAND	0.0656566	0.158652	0.227987	0.689063	1.43179	15	Pcna|Pold2|Fen1|Dna2|Prim2|Rpa2
REACTOME_PROGRAMMED_CELL_DEATH	0.000415933	0.00303508	0.498493	0.577811	1.69456	127	Il1b|Hsp90aa1|Sfn|Ywhaz|Ywhag|Lmna|Ripk3|Tjp2|Bid|Kpnb1|Cycs|Dynll1|Ywhae|Gsdme|Lmnb1|Casp8|Cd14|Sdcbp|Kpna1|Casp4|Ube2l3|Dnm1l|Bak1|Dsg3|Vim|Dsg2|Plec|Tlr4|Mlkl|Pdcd6ip|Ywhah|Chmp4b|Clspn|Aven|Nmt1|Appl1|Ywhab|Cdc37|Mapk1|Pkp1|Ppp3r1
REACTOME_PROSTACYCLIN_SIGNALLING_THROUGH_PROSTACYCLIN_RECEPTOR	0.684034	0.802759	0.0551352	0.397071	0.836496	16	Gnb1|Gng5|Ptgir|Gng12
REACTOME_PROTEIN_HYDROXYLATION	0.0397755	0.110621	0.321776	0.72351	1.53762	17	U2af2|Etf1|Riox2|Riox1|Rwdd1|Drg2|Ogfod1|Zc3h15|Drg1
REACTOME_PROTEIN_LOCALIZATION	0.0107784	0.0424797	0.38073	0.538549	1.53686	93	Hmox1|Hspd1|Serp1|Pitrm1|Vapa|Atad1|Ube2j2|Emd
REACTOME_PROTEIN_METHYLATION	0.135703	0.274008	0.151149	0.611606	1.33358	19	Hspa8|Prmt3|Vcp|Calm1|Rps2|Vcpkmt
REACTOME_PROTEIN_PROTEIN_INTERACTIONS_AT_SYNAPSES	0.253623	0.408123	0.166934	-0.372143	-1.12665	53	Ntrk3|Ppfia4|Ptprd|Nlgn3|Ppfibp2|Dlg4|Sorbs2|Gria3|Gria4|Ptprs|Nrxn2|Dlg2|Slitrk6|Flot2|Epb41l2|Grin2c|Shank1|Epb41|Ppfibp1|Ppfia3|Ppfia2
REACTOME_PROTEIN_UBIQUITINATION	0.0836763	0.192717	0.179782	0.5098	1.33868	56	Uchl3|Pcna|Rraga|Ube2n|Uba1|Cdc34|Ube2l3|Uba6|Ube2e1|Ube2q2|Pex14|Otulin|Ube2a|Bcl10|Ube2g2|Ube2g1|Ube2d3|Rad18|Ube2v2|Usp5|Ube2s|Ube2k
REACTOME_PTEN_REGULATION	0.009339	0.0380267	0.38073	0.550634	1.57105	94	Psme3|Psmd11|Psmd12|Rraga|Psmc2|Psmd7|Psmb2|Psma3|Psmc4|Psmd14|Psmd1|Psmb3|Gatad2a|Psmd6|Psmd2|Psma7|Psmd3|Psmc6|Psma1|Rbbp7|Psmc5|Psmb5|Psmb6|Psma2|Psma5|Psmc3|Psmd4|Psma4|Psmd5|Mbd3|Psmd13|Pml|Rheb|Psmb4|Psmc1|Psmb7|Psmb10|Csnk2b|Akt1|Psma6|Trim27
REACTOME_PURINE_CATABOLISM	0.573109	0.712279	0.0635008	0.435994	0.918493	16	Gda|Nudt5|Dnph1|Nt5c|Xdh
REACTOME_PYROPTOSIS	0.00731285	0.0309745	0.407018	0.759698	1.66344	20	Il1b|Cycs|Gsdme|Casp4|Bak1|Chmp4b
REACTOME_PYRUVATE_METABOLISM	0.677603	0.796481	0.048022	0.341971	0.861702	42	Pgam5|Ldha|Pdk4|Glo1|Pkm|Pdp1|Me2|Hagh|Dld|Pdha1|Vdac1
REACTOME_RA_BIOSYNTHESIS_PATHWAY	0.173045	0.316078	0.134273	0.603441	1.28245	17	Dhrs9|Aldh1a3
REACTOME_RAB_GEFS_EXCHANGE_GTP_FOR_GDP_ON_RABS	0.7	0.811164	0.0404935	0.309545	0.870521	87	Rin1|Ywhae|Rab10|Rab5c|Rab6a|Rab27b|Rab21|Rab8a|Rab1a|Rab7b|Rab7|Rab8b|Trappc13|Rab32|Rab18|Chml|Rab31
REACTOME_RAB_GERANYLGERANYLATION	0.268759	0.426886	0.0922597	0.43028	1.13475	57	Rab10|Rab11a|Rab5c|Rab6a|Rab27b|Rabggtb|Rab21|Rab8a|Rab1a|Rab7b|Rab7|Rab8b|Rab44|Rab32|Rab18|Chml|Rab31|Rab22a|Rab2a|Ptp4a2
REACTOME_RAB_REGULATION_OF_TRAFFICKING	0.950434	0.972166	0.025201	0.247495	0.716457	112	Rin1|Ywhae|Rab10|Arf6|Rab11a|Rab5c|Rab6a|Rab27b|Rab21|Rab8a|Rab1a|Rab7b|Rab7|Rab8b|Trappc13|Tbc1d2|Rab32|Rab18|Chml|Rab31
REACTOME_RAC1_GTPASE_CYCLE	0.141936	0.281474	0.249247	-0.311853	-1.16251	167	Ophn1|Dock11|Arhgef6|Arhgef25|Arap1|Fgd5|Fam13a|Prex2|Srgap3|Cdc42bpa|Arhgap20|Dock9|Dlc1|Pik3r2|Arhgef39|Dock6|Arhgef19|Kalrn|Pld2|Plekhg3|Rasgrf2|Arhgef10|Srgap2|Git2|Arhgap24|Arhgef11|Nisch|Mcf2l|Arhgap12|Plekhg2|Iqgap2|Arhgef18|Noxo1|Gmip|Arhgap44|Pik3ca
REACTOME_RAC2_GTPASE_CYCLE	0.148666	0.290452	0.12564	0.441291	1.23329	83	Cav1|Vav1|Ncf4|Arhgdia|Rac2|Itgb1|Vamp3|Mtx1|Pak2|Cybb|Emd|Dsg2|Lbr|Iqgap1|Nckap1|Ncf2|Rab7|Nhs|Cdc42
REACTOME_RAC3_GTPASE_CYCLE	0.143219	0.281474	0.128143	0.439799	1.23127	86	Cav1|Abl2|Ncf4|Itgb1|Vamp3|Pak2|Cybb|Emd|Dsg2|Lbr|Nckap1|Ncf2|Slc1a5|Rab7|Nhs|Baiap2|Cdc42|Arap2|Jag1|Ykt6|Cyfip1|Fermt2
REACTOME_RAF_ACTIVATION	0.169391	0.311324	0.127505	0.516093	1.25535	34	Ppp2r1b|Ppp2ca|Kras|Hras|Calm1|Map2k1|Ppp1cb|Camk2d|Ywhab|Jak2|Ppp2r1a|Map2k2|Shoc2|Ppp2cb|Ppp2r5d
REACTOME_RAF_INDEPENDENT_MAPK1_3_ACTIVATION	0.0411392	0.112712	0.282013	0.673956	1.50526	22	Il6|Dusp2|Dusp9|Dusp7|Dusp6|Map2k1|Dusp1|Dusp5|Dusp10|Mapk1|Ptpn11|Jak2
REACTOME_RAP1_SIGNALLING	0.501684	0.668609	0.0701132	0.470122	0.976861	15	Ywhaz|Rap1b|Rap1a|Ywhab
REACTOME_RAS_PROCESSING	0.315457	0.479365	0.0913924	0.500725	1.12616	23	Abhd17c|Kras|Hras|Calm1|Abhd17b|Lypla1|Fntb|Bcl2l1|Rce1|Ubb|Calm2|Golga7
REACTOME_RECEPTOR_TYPE_TYROSINE_PROTEIN_PHOSPHATASES	0.0698254	0.166004	0.271289	-0.628025	-1.49137	17	Ntrk3|Ppfia4|Ptprd|Ppfibp2
REACTOME_RECOGNITION_OF_DNA_DAMAGE_BY_PCNA_CONTAINING_REPLICATION_COMPLEX	0.0257803	0.0813882	0.352488	0.63952	1.51361	30	Pcna|Pole4|Pold2|Dtl|Usp1|Rad18|Pole2|Rfc1|Rbx1|Pole3|Rpa2|Rfc4|Ubb|Cul4b|Uba52|Pole|Rfc3|Rfc5|Pold1|Ddb1
REACTOME_RECRUITMENT_OF_NUMA_TO_MITOTIC_CENTROSOMES	0.0277004	0.0847943	0.352488	0.52773	1.47487	83	Tubb6|Tubb2a|Tuba1c|Hsp90aa1|Tuba4a|Ywhag|Tubb4b|Mapre1|Dynll1|Ywhae|Tuba8|Tubb5|Tubb2b|Tuba1b|Tubb3
REACTOME_RECYCLING_PATHWAY_OF_L1	0.00257531	0.0139559	0.431708	0.723539	1.74793	33	Tubb6|Tubb2a|Tuba1c|Tuba4a|Msn|Tubb4b|Actg1|Actb|Tuba8|Cltc|Tubb2b|Ezr|Tuba1b|Tubb3|Ap2m1
REACTOME_REGULATED_NECROSIS	0.00327085	0.0170966	0.431708	0.644779	1.66071	51	Il1b|Hsp90aa1|Ripk3|Cycs|Gsdme|Casp8|Sdcbp|Casp4|Ube2l3|Bak1|Mlkl|Pdcd6ip|Chmp4b|Cdc37
REACTOME_REGULATION_OF_APC_C_ACTIVATORS_BETWEEN_G1_S_AND_EARLY_ANAPHASE	0.802691	0.87383	0.042417	0.315864	0.763065	33	Ube2e1|Bub3|Mad2l1|Ube2s|Cdc16|Ccnb1|Anapc10|Cdc27|Ubb|Anapc15|Anapc1|Cdc20|Uba52|Ccna2|Ube2c
REACTOME_REGULATION_OF_ENDOGENOUS_RETROELEMENTS	0.992571	0.997337	0.0322153	0.2118	0.515184	34	Trim28|H3f3b|H3f3a|Zfp932|Zfp937
REACTOME_REGULATION_OF_FZD_BY_UBIQUITINATION	0.12234	0.254378	0.208955	-0.549967	-1.35489	20	Rspo1|Rspo3
REACTOME_REGULATION_OF_HSF1_MEDIATED_HEAT_SHOCK_RESPONSE	2.65712e-06	4.45067e-05	0.627257	0.742254	2.00787	63	Hspa8|Hspa4|Bag3|Hspa5|Hspa9|Dnajc2|Hsph1|Ywhae|Nup98|Nup160|Nup62|Nup205|Nup153|Nup85|Rps19bp1|Bag2|Hikeshi|Nup54|Hspa1b|Nup93|Nup50|St13|Hspa13|Sec13|Hspa14|Nup188|Rae1|Nup43|Seh1l|Hspa1a|Mapkapk2|Nup210|Nup37|Mapk1|Ranbp2
REACTOME_REGULATION_OF_INSULIN_LIKE_GROWTH_FACTOR_IGF_TRANSPORT_AND_UPTAKE_BY_INSULIN_LIKE_GROWTH_FACTOR_BINDING_PROTEINS_IGFBPS	0.351051	0.518796	0.0725352	0.375673	1.07162	95	Timp1|Prss23|Il6|Csf1|Ckap4|Vcan|Ccn1|Pdia6|Hsp90b1|Apol9a|Lgals1|Dnajc3|F5|Shisa5|Apol9b|Spp1
REACTOME_REGULATION_OF_INSULIN_SECRETION	0.0019044	0.0112283	0.45506	-0.561579	-1.70639	54	Adcy5|Adcy6|Itpr1|Itpr2|Cacnb3|Cacna1e|Kcnc2|Gng2|Adra2a|Plcb2|Cacna1d|Gnb5
REACTOME_REGULATION_OF_LIPID_METABOLISM_BY_PPARALPHA	0.45042	0.616786	0.0755015	0.489078	1.03032	16	Helz2|Tgs1|Med1|Carm1
REACTOME_REGULATION_OF_MRNA_STABILITY_BY_PROTEINS_THAT_BIND_AU_RICH_ELEMENTS	2.78419e-08	1.28247e-06	0.733762	0.757371	2.11966	81	Psme3|Hspa8|Ywhaz|Psmd11|Set|Psmd12|Elavl1|Psmc2|Zfp36|Psmd7|Dis3|Eif4g1|Psmb2|Pabpc1|Psma3|Psmc4|Psmd14|Psmd1|Exosc1|Xpo1|Psmb3|Psmd6|Psmd2|Psma7|Hspa1b|Psmd3|Psmc6|Psma1|Exosc3|Psmc5|Psmb5|Psmb6|Tnpo1|Psma2|Psma5|Exosc2|Psmc3|Exosc9|Psmd4|Exosc4|Psma4|Psmd5|Hspb1|Exosc7|Hspa1a|Mapkapk2|Exosc8|Psmd13|Ywhab|Psmb4|Psmc1|Psmb7|Psmb10|Khsrp|Akt1|Psma6
REACTOME_REGULATION_OF_NF_KAPPA_B_SIGNALING	0.0149608	0.0534905	0.38073	0.755874	1.59237	16	Usp18|Usp14|Casp8|Chuk|N4bp1
REACTOME_REGULATION_OF_PLK1_ACTIVITY_AT_G2_M_TRANSITION	0.516291	0.678979	0.0545681	0.350189	0.980075	81	Hsp90aa1|Tuba4a|Ywhag|Tubb4b|Mapre1|Dynll1|Ywhae|Tubb5
REACTOME_REGULATION_OF_PTEN_GENE_TRANSCRIPTION	0.850144	0.902321	0.0706196	-0.284122	-0.73183	26	Chd3|Slc38a9|Maf1
REACTOME_REGULATION_OF_PTEN_STABILITY_AND_ACTIVITY	0.00161659	0.00960826	0.45506	0.634921	1.71985	66	Psme3|Psmd11|Psmd12|Psmc2|Psmd7|Psmb2|Psma3|Psmc4|Psmd14|Psmd1|Psmb3|Psmd6|Psmd2|Psma7|Psmd3|Psmc6|Psma1|Psmc5|Psmb5|Psmb6|Psma2|Psma5|Psmc3|Psmd4|Psma4|Psmd5|Psmd13|Psmb4|Psmc1|Psmb7|Psmb10|Csnk2b|Akt1|Psma6|Trim27|Psme2
REACTOME_REGULATION_OF_PYRUVATE_METABOLISM	0.774436	0.858285	0.0443293	0.327852	0.785873	32	Pgam5|Ldha|Pdk4|Pkm|Pdp1|Dld|Pdha1
REACTOME_REGULATION_OF_RAS_BY_GAPS	9.00085e-05	0.000780427	0.538434	0.689181	1.86402	64	Psme3|Psmd11|Psmd12|Psmc2|Psmd7|Psmb2|Psma3|Psmc4|Psmd14|Psmd1|Psmb3|Kras|Hras|Psmd6|Psmd2|Psma7|Psmd3|Psmc6|Psma1|Psmc5|Psmb5|Psmb6|Psma2|Psma5|Psmc3|Psmd4|Psma4|Psmd5|Psmd13|Psmb4|Psmc1|Psmb7|Psmb10|Spred1|Psma6
REACTOME_REGULATION_OF_RUNX2_EXPRESSION_AND_ACTIVITY	3.67393e-05	0.000361025	0.557332	0.751675	1.93323	50	Psme3|Psmd11|Psmd12|Psmc2|Psmd7|Psmb2|Psma3|Psmc4|Psmd14|Psmd1|Psmb3|Psmd6|Psmd2|Psma7|Psmd3|Psmc6|Psma1|Psmc5|Psmb5|Psmb6|Psma2|Psma5|Psmc3|Psmd4|Psma4|Psmd5|Psmd13|Psmb4|Psmc1|Psmb7|Psmb10|Psma6|Runx2|Psme2
REACTOME_REGULATION_OF_RUNX3_EXPRESSION_AND_ACTIVITY	1.42718e-05	0.00016808	0.593325	0.756822	1.9696	53	Psme3|Psmd11|Psmd12|Psmc2|Psmd7|Psmb2|Psma3|Psmc4|Psmd14|Psmd1|Psmb3|Psmd6|Psmd2|Psma7|Psmd3|Psmc6|Psma1|Psmc5|Psmb5|Psmb6|Psma2|Psma5|Psmc3|Psmd4|Psma4|Psmd5|Psmd13|Psmb4|Psmc1|Psmb7|Psmb10|Mdm2|Psma6|Psme2|Cbfb
REACTOME_REGULATION_OF_SIGNALING_BY_CBL	0.0919176	0.208441	0.184706	0.624944	1.38377	21	Lyn|Hck|Syk|Vav1|Crk|Grb2
REACTOME_REGULATION_OF_TLR_BY_ENDOGENOUS_LIGAND	0.00644285	0.0283848	0.407018	0.782612	1.6487	16	S100a9|S100a8|Gsdme|Cd14|Tlr1|Tlr4|Tlr2
REACTOME_REGULATION_OF_TNFR1_SIGNALING	0.483986	0.648541	0.11524	-0.330153	-0.97505	46	Optn|Mib2|Clip3|Cyld|Birc2|Madd|Ulk1|Ikbke
REACTOME_REGULATION_OF_TP53_ACTIVITY	0.12604	0.257338	0.132846	0.402762	1.20232	150	Noc2l|Ppp2r1b|Taf4b|Supt16|Prmt5|Ak6|Sgk1|Chek1|Ppp2ca|Smyd2|Ssrp1|Gatad2a|Taf10|Trp53|Rbbp7|Rbbp8|Taf13|Exo1|Kmt5a|Pin1|Mbd3|Hipk2|Taf7|Pml|Pip4k2b|Dna2|Mdm2|Csnk2b|Akt1|Rad9a|Mapk11|Daxx|Ppp2r1a|Trp63|Blm|Plk3|Pou4f1|Taf11|Taf12|Ppp2cb|Taf5|Nbn|Prkaa1|Hus1|Topbp1|Rpa2|Rbbp4|Rfc4|Rad17|Ubb
REACTOME_REGULATION_OF_TP53_ACTIVITY_THROUGH_ACETYLATION	0.787425	0.866168	0.0433637	0.329032	0.778397	29	Gatad2a|Trp53|Rbbp7|Pin1|Mbd3|Pml|Pip4k2b|Akt1
REACTOME_REGULATION_OF_TP53_ACTIVITY_THROUGH_METHYLATION	0.47421	0.636598	0.0723571	0.477279	1.01433	17	Prmt5|Smyd2|Trp53|Kmt5a|Mdm2
REACTOME_REGULATION_OF_TP53_ACTIVITY_THROUGH_PHOSPHORYLATION	0.122195	0.254378	0.138805	0.445516	1.25597	88	Noc2l|Taf4b|Supt16|Ak6|Chek1|Ssrp1|Taf10|Trp53|Rbbp8|Taf13|Exo1|Pin1|Hipk2|Taf7|Dna2|Mdm2|Csnk2b|Rad9a|Mapk11|Blm|Plk3|Taf11|Taf12|Taf5|Nbn|Prkaa1|Hus1|Topbp1|Rpa2|Rfc4|Rad17|Ubb
REACTOME_REGULATION_OF_TP53_DEGRADATION	0.441308	0.607932	0.0702813	0.419559	1.02054	34	Ppp2r1b|Sgk1|Ppp2ca|Trp53|Mdm2|Akt1|Daxx|Ppp2r1a
REACTOME_RESOLUTION_OF_ABASIC_SITES_AP_SITES	0.162044	0.302765	0.129443	0.516562	1.2741	37	Apex1|Pcna|Ung|Pole4|Pold2|Fen1|Tdg|Pole2|Rfc1|Pole3|Parp1|Rpa2|Rfc4|Pnkp|Parg|Smug1|Pole|Rfc3|Rfc5|Pold1|Lig3
REACTOME_RESOLUTION_OF_AP_SITES_VIA_THE_MULTIPLE_NUCLEOTIDE_PATCH_REPLACEMENT_PATHWAY	0.0383512	0.107064	0.321776	0.667154	1.50933	24	Apex1|Pcna|Pole4|Pold2|Fen1|Pole2|Rfc1|Pole3|Parp1|Rpa2|Rfc4|Parg|Pole|Rfc3|Rfc5|Pold1
REACTOME_RESOLUTION_OF_D_LOOP_STRUCTURES	0.813154	0.882102	0.0418239	0.313331	0.756945	33	Rbbp8|Exo1|Rad51|Dna2|Fignl1|Blm|Rad51c|Brca2|Nbn
REACTOME_RESOLUTION_OF_SISTER_CHROMATID_COHESION	0.000202388	0.00160387	0.518848	0.606207	1.76362	117	Tubb6|Tubb2a|Tuba1c|Tuba4a|Rangap1|Tubb4b|Ppp2r1b|Mapre1|Dynll1|Tuba8|Nup98|Nudc|Nup160|Ppp2ca|Xpo1|Nup85|Tubb2b|Rcc2|Tuba1b|Sec13|Tubb3|Cenps|Ahctf1|Nup43|Zw10|Seh1l|Nup37|Bub3|Ranbp2|Mis12|Tuba1a
REACTOME_RESPIRATORY_ELECTRON_TRANSPORT	0.00980008	0.0390414	0.38073	0.518832	1.52708	130	Ndufaf4|Cycs|Hspa9|Hccs|Mdh2|Coq10b|Cox7c|Slc25a13|Cox5a|Sco2|Ndufa12|Got2|Ndufa8|Rab5if|Cyc1|Ndufb6|Cox18|Higd1a|Uqcrb|Ndufa11|Cox6b1|Cox7b|Uqcrq|Coa3|Ndufv2|mt-Nd6|Cox6a1|Ndufs8|mt-Nd2|Cox5b|Uqcr10|Cox20|Coa5|Lyrm4|Ndufb4|Tmem186|Sco1|Ndufb8|Ndufa3|Ndufb7|Slc25a22|Uqcrc1|Ndufs6|Ndufb10|Ndufa4|Ndufaf8|Dmac1|Cox7a2|Ndufa9|Ndufaf5|mt-Nd5|Uqcrfs1|Ndufab1|Pyurf|Ndufa10|Ndufs5|mt-Nd1|Ndufc2|Cox8a|Ndu…
REACTOME_RESPONSE_TO_ELEVATED_PLATELET_CYTOSOLIC_CA2	0.0292133	0.0882386	0.352488	0.497536	1.4417	113	Serpine1|Srgn|Timp1|Tagln2|Plek|Wdr1|Tuba4a|Thbs1|Manf|Actn4|Vcl|Actg1|Actn1|Ola1|Pcdh7|Vti1b|Endod1|Anxa5|Selp|Rab27b|Flna|Calm1|Lamp2|Lhfpl2|Cd9|F5|Clu|Timp3|Pecam1
REACTOME_RET_SIGNALING	0.988321	0.996465	0.0315649	0.224659	0.554122	37	Dok2|Ret|Dok5|Grb2|Ptpn11|Gdnf|Dok1|Rap1gap
REACTOME_RETROGRADE_TRANSPORT_AT_THE_TRANS_GOLGI_NETWORK	0.980226	0.992344	0.0303467	0.234922	0.595852	44	M6pr|Vamp3|Rab6a|Nsf|Arl1|Napa
REACTOME_RHO_GTPASE_CYCLE	0.0654886	0.158652	0.176694	0.380726	1.203	410	Cav1|Basp1|Hsp90aa1|C1qbp|Abl2|Cct6a|Gja1|Efhd2|Tpm4|Tpm3|Tjp2|Stip1|Hnrnpc|Cct7|Stom|Rock2|Actg1|Rhoc|Actb|Slc4a7|Rnd1|Cpne8|Ngef|Ckap4|Hspe1|Cct2|Actn1|Txnl1|Nudc|Pcdh7|Lmnb1|Vav1|Diaph1|Capzb|Sowahc|Ncf4|Jup|Rhoa|Arhgdia|Rac2|Nsfl1c|Cltc|Ccdc115|Vcp|Ptk2b|Itgb1|Rhog|Vamp3|Mtx1|Pak2|Rras2|Twf1|Tnfaip1|Rac1|Cybb|Emd|Tuba1b|Cavin1|Fam83b|Vim|Shmt2|Arhgap22|Hsp90ab1|Dsg2|Rnd3|Fmnl1|Tra2b|Lbr|Iqgap…
REACTOME_RHO_GTPASE_EFFECTORS	6.5028e-07	1.40958e-05	0.659444	0.582121	1.80323	238	Tubb6|Tubb2a|Tuba1c|Sfn|Pfn1|Ywhaz|Tuba4a|S100a9|Rangap1|Actr3|Ywhag|Tubb4b|S100a8|Ppp2r1b|Rock2|Actg1|Rhoc|Actb|Mapre1|Dynll1|Ywhae|Tuba8|Actr2|Myh9|Nup98|Nudc|Arpc2|Nup160|Kif5b|Diaph1|Ppp2ca|Arpc5|Xpo1|Ncf4|Rhoa|Arpc1b|Nup85|Rac2|Arpc4|Rhog|Pak2|Limk1|Rac1|Tubb2b|Ctnna1|Arpc3|Cybb|Rcc2|Tuba1b|Flna|Calm1|Sec13|Tubb3|Fmnl1|Cenps|Iqgap1|Ahctf1|Nckap1|Ncf2|Grb2|Fmnl2|Ywhah|Nup43|Pin1|Zw10|Ppp1cb|S…
REACTOME_RHO_GTPASES_ACTIVATE_FORMINS	2.17251e-06	4.00284e-05	0.627257	0.64618	1.9019	130	Tubb6|Tubb2a|Tuba1c|Pfn1|Tuba4a|Rangap1|Tubb4b|Ppp2r1b|Actg1|Rhoc|Actb|Mapre1|Dynll1|Tuba8|Nup98|Nudc|Nup160|Diaph1|Ppp2ca|Xpo1|Rhoa|Nup85|Rac1|Tubb2b|Rcc2|Tuba1b|Sec13|Tubb3|Fmnl1|Cenps|Ahctf1|Fmnl2|Nup43|Zw10|Seh1l|Cdc42|Nup37|Bub3|Ranbp2|Mis12
REACTOME_RHO_GTPASES_ACTIVATE_IQGAPS	0.000518826	0.00364167	0.477271	0.801042	1.85211	26	Tubb6|Tubb2a|Tuba1c|Tuba4a|Tubb4b|Actg1|Actb|Tuba8|Rac1|Tubb2b|Ctnna1|Tuba1b|Calm1|Tubb3|Iqgap1
REACTOME_RHO_GTPASES_ACTIVATE_NADPH_OXIDASES	0.126783	0.258119	0.155242	0.600927	1.33059	21	S100a9|S100a8|Ncf4|Rac2|Rac1|Cybb|Ncf2|Pin1|Mapk1
REACTOME_RHO_GTPASES_ACTIVATE_PAKS	0.618919	0.753956	0.0838361	-0.35528	-0.882284	22	Mylk|Myh11|Myh10|Ppp1r12b|Myl9
REACTOME_RHO_GTPASES_ACTIVATE_PKNS	0.0185826	0.0631122	0.352488	0.71172	1.58961	22	Sfn|Ywhaz|Ywhag|Rhoc|Ywhae|Rhoa|Rac1|Ywhah|Ppp1cb|Ywhab
REACTOME_RHO_GTPASES_ACTIVATE_WASPS_AND_WAVES	0.011517	0.0439793	0.38073	0.668278	1.61443	33	Actr3|Actg1|Actb|Actr2|Arpc2|Arpc5|Arpc1b|Arpc4|Rac1|Arpc3|Nckap1|Grb2|Baiap2|Cdc42|Mapk1|Cyfip1|Ptk2|Brk1|Arpc1a|Abi1
REACTOME_RHOA_GTPASE_CYCLE	0.7717	0.856541	0.0336033	0.288567	0.857274	140	Cav1|C1qbp|Tjp2|Stom|Rock2|Ngef|Pcdh7|Vav1|Diaph1|Sowahc|Jup|Rhoa|Arhgdia|Ccdc115|Vamp3|Cavin1|Arhgap22|Lbr|Iqgap1
REACTOME_RHOB_GTPASE_CYCLE	0.627141	0.758084	0.0479259	0.334024	0.905317	68	Cav1|Tjp2|Stom|Rock2|Pcdh7|Diaph1|Sowahc|Jup|Vamp3|Cavin1
REACTOME_RHOBTB_GTPASE_CYCLE	0.00846117	0.0348589	0.38073	0.678995	1.65159	34	Hsp90aa1|Cct6a|Hnrnpc|Cct7|Rock2|Actg1|Cct2|Actn1|Txnl1|Twf1|Vim|Hsp90ab1|Tra2b|Gps1
REACTOME_RHOBTB1_GTPASE_CYCLE	0.0933544	0.210404	0.183024	0.619911	1.38456	22	Hnrnpc|Cct7|Rock2|Cct2|Txnl1|Vim|Tra2b|Gps1|Cops2
REACTOME_RHOBTB2_GTPASE_CYCLE	0.0126647	0.04738	0.38073	0.725783	1.62102	22	Hsp90aa1|Cct6a|Hnrnpc|Cct7|Actg1|Cct2|Actn1|Txnl1|Twf1|Hsp90ab1|Tra2b
REACTOME_RHOC_GTPASE_CYCLE	0.111979	0.240608	0.149208	0.470559	1.28104	69	Cav1|C1qbp|Tjp2|Stom|Rock2|Rhoc|Diaph1|Jup|Rhoa|Arhgdia|Vamp3|Cavin1|Lbr|Iqgap1|Fmnl2
REACTOME_RHOD_GTPASE_CYCLE	0.0375522	0.105751	0.276501	0.561527	1.44419	50	Cav1|Efhd2|Slc4a7|Cpne8|Actn1|Lmnb1|Diaph1|Capzb|Vamp3|Emd|Lbr|Rab7|Ankfy1
REACTOME_RHOF_GTPASE_CYCLE	0.00611443	0.0278169	0.407018	0.635736	1.59761	41	Cav1|Basp1|Actg1|Actb|Slc4a7|Actn1|Lmnb1|Diaph1|Capzb|Sowahc|Vamp3|Rab7|Mtmr1
REACTOME_RHOG_GTPASE_CYCLE	0.320413	0.483903	0.0795565	0.395823	1.08264	70	Cav1|Hspe1|Vav1|Arhgdia|Itgb1|Rhog|Vamp3|Pak2|Emd|Shmt2|Dsg2|Lbr|Rab7|Cdc42|Arhgdig|Dock5|Ykt6|Cyfip1|Letm1|Lman1|Epha2
REACTOME_RHOH_GTPASE_CYCLE	0.00647034	0.0283848	0.407018	0.690525	1.67964	34	Cav1|Stom|Rock2|Slc4a7|Jup|Arhgdia|Nsfl1c|Vcp|Vamp3|Pak2|Tuba1b|Slc1a5|Rab7|Arhgdig|Pak6
REACTOME_RHOJ_GTPASE_CYCLE	0.0183804	0.0627145	0.352488	-0.671811	-1.58483	16	Ophn1|Pik3r2
REACTOME_RHOQ_GTPASE_CYCLE	0.523874	0.684001	0.057853	0.368408	0.971575	57	Cav1|Gja1|Stom|Slc4a7|Cpne8|Jup|Vamp3|Pak2|Iqgap1|Slc1a5|Rab7|Cdc42
REACTOME_RHOU_GTPASE_CYCLE	0.198718	0.341387	0.17822	-0.412541	-1.17772	38	Arhgef6|Wwp2|Wdr6|Pik3r2|Sptbn1|Dst|Srgap2|Git2|Myo6
REACTOME_RHOV_GTPASE_CYCLE	0.522189	0.684001	0.0618406	0.396332	0.967808	36	Tpm4|Tpm3|Txnl1|Cltc|Pak2|Iqgap1|Cdc42|Pak6|Peak1
REACTOME_RIPK1_MEDIATED_REGULATED_NECROSIS	0.157421	0.297486	0.133555	0.52771	1.25785	31	Hsp90aa1|Ripk3|Casp8|Sdcbp|Ube2l3|Mlkl|Pdcd6ip|Cdc37
REACTOME_RMTS_METHYLATE_HISTONE_ARGININES	0.00846641	0.0348589	0.38073	0.720121	1.65052	25	Ccnd1|Prmt1|Prmt3|Prmt5|Actl6a|Cdk4|Wdr77|Wdr5|Rbbp7|Prmt6|Smarca4|Rps2
REACTOME_RNA_POLYMERASE_I_TRANSCRIPTION	0.0370899	0.105541	0.282013	0.582402	1.46754	42	Polr1a|Polr1e|Polr1b|Polr2l|Taf1d|Rrn3|Gatad2a|Rbbp7|Cavin1|Mbd3|Polr2k|Gtf2h4|Gtf2h1|Polr2f|Polr2e|Gtf2h3|Gtf2h5|Ercc3
REACTOME_RNA_POLYMERASE_I_TRANSCRIPTION_TERMINATION	0.00664815	0.0289813	0.407018	0.714523	1.66195	27	Polr1a|Polr1e|Polr1b|Polr2l|Taf1d|Cavin1|Polr2k|Gtf2h4|Gtf2h1|Polr2f|Polr2e|Gtf2h3|Gtf2h5|Ercc3
REACTOME_RNA_POLYMERASE_II_PRE_TRANSCRIPTION_EVENTS	0.000240664	0.0018476	0.518848	0.655122	1.80653	75	Eaf1|Polr2d|Taf4b|Supt16|Ak6|Eloc|Ncbp1|Polr2l|Gtf2f2|Gtf2f1|Ssrp1|Taf10|Taf13|Polr2g|Tcea1|Eloa|Polr2b|Elob|Taf7|Polr2k|Gtf2h4|Ncbp2|Gtf2h1|Polr2f|Polr2e|Gtf2h3|Gtf2e1|Gtf2h5|Gtf2a1|Ercc3|Gtf2a2|Ctdp1|Polr2h|Taf11|Gtf2e2|Taf12|Nelfe|Taf5
REACTOME_RNA_POLYMERASE_II_PROMOTER_ESCAPE	0.00134037	0.0083716	0.45506	0.694332	1.76109	44	Polr2d|Taf4b|Ak6|Polr2l|Gtf2f2|Gtf2f1|Taf10|Taf13|Polr2g|Polr2b|Taf7|Polr2k|Gtf2h4|Gtf2h1|Polr2f|Polr2e|Gtf2h3|Gtf2e1|Gtf2h5|Gtf2a1|Ercc3|Gtf2a2|Polr2h|Taf11|Gtf2e2|Taf12|Taf5
REACTOME_RNA_POLYMERASE_II_TRANSCRIBES_SNRNA_GENES	0.00359866	0.0184181	0.431708	0.602579	1.65578	72	Ints2|Polr2d|Ak6|Ncbp1|Polr2l|Gtf2f2|Gtf2f1|Ell2|Taf13|Polr2g|Ints5|Ints14|Polr2b|Pou2f2|Polr2k|Ncbp2|Ints7|Polr2f|Polr2e|Gtf2e1|Nabp1|Ints13|Gtf2a1|Srrt|Ints11|Ints1|Gtf2a2|Ssu72|Polr2h|Taf11|Gtf2e2|Taf5|Ints8|Ints12|Polr2c|Zc3h8|Cdk7
REACTOME_RNA_POLYMERASE_II_TRANSCRIPTION_TERMINATION	0.000362848	0.00267419	0.498493	0.678394	1.80985	60	U2af2|Cpsf2|Alyref|Srsf2|Rbm8a|Ncbp1|Snrpf|Srsf3|Thoc6|Srsf1|Snrpd3|Srsf7|Magoh|Eif4a3|Snrpb|Srsf9|Snrpe|Cstf2|U2af1|Sarnp|Chtop|Fyttd1|Snrpg|Ncbp2|Papola|Cpsf1|Cstf1|Nudt21|Cpsf3|Zc3h11a|Rnps1|Thoc1|Cstf3|Thoc3
REACTOME_RNA_POLYMERASE_III_TRANSCRIPTION	0.166419	0.307449	0.128789	0.519567	1.2638	34	Polr3e|Polr2l|Polr3d|Gtf3c6|Polr3h|Polr3g|Polr3f|Polr2k|Polr3k|Polr2f|Polr3b|Polr2e
REACTOME_RNA_POLYMERASE_III_TRANSCRIPTION_INITIATION_FROM_TYPE_1_PROMOTER	0.141985	0.281474	0.142901	0.559933	1.30238	27	Polr3e|Polr2l|Polr3d|Gtf3c6|Polr3h|Polr3g|Polr3f|Polr2k|Polr3k|Polr2f|Polr3b|Polr2e
REACTOME_RNA_POLYMERASE_III_TRANSCRIPTION_INITIATION_FROM_TYPE_3_PROMOTER	0.151145	0.29183	0.138022	0.560651	1.2963	26	Polr3e|Polr2l|Polr3d|Polr3h|Polr3g|Polr3f|Polr2k|Polr3k|Polr2f|Polr3b|Polr2e
REACTOME_RND1_GTPASE_CYCLE	0.45	0.616786	0.0673624	0.40064	1.00682	41	Cav1|Stip1|Rnd1|Txnl1|Rras2|Fam83b|Epsti1|Fam135a|Pkp4|Epha2
REACTOME_RND2_GTPASE_CYCLE	0.561429	0.704894	0.0567672	0.37066	0.931476	41	Cav1|Ckap4|Txnl1|Nudc|Tnfaip1|Fam83b
REACTOME_RND3_GTPASE_CYCLE	0.504335	0.67093	0.0623861	0.386894	0.967767	40	Cav1|Ckap4|Txnl1|Tnfaip1|Fam83b|Rnd3
REACTOME_ROLE_OF_LAT2_NTAL_LAB_ON_CALCIUM_MOBILIZATION	0.173661	0.316078	0.123842	0.501475	1.24755	39	Lyn|Syk|Fcer1g|Grb2
REACTOME_ROLE_OF_PHOSPHOLIPIDS_IN_PHAGOCYTOSIS	0.123249	0.254439	0.147331	0.504761	1.28768	47	Fcgr1|Syk|Fcgr4
REACTOME_ROS_AND_RNS_PRODUCTION_IN_PHAGOCYTES	0.0553064	0.136781	0.234393	0.595262	1.43803	33	Nos3|Slc11a1|Atp6v1b2|Ncf4|Atp6v1h|Rac2|Cybb|Ncf2|Mpo|Atp6v1g1|Atp6v1a|Atp6v0a2|Atp6v0e|Atp6v1e1|Atp6v1d
REACTOME_RUNX1_INTERACTS_WITH_CO_FACTORS_WHOSE_PRECISE_EFFECT_ON_RUNX1_TARGETS_IS_NOT_KNOWN	0.947368	0.971863	0.0350151	0.271806	0.651528	32	Actl6a|Smarca4|Yaf2|Hipk2|Pcgf5|Bmi1|Csnk2b|Pbrm1|Cbfb|Phc2|Smarcc1
REACTOME_RUNX1_REGULATES_GENES_INVOLVED_IN_MEGAKARYOCYTE_DIFFERENTIATION_AND_PLATELET_FUNCTION	0.415335	0.580032	0.0770737	0.485026	1.06202	20	Prmt1|Wdr5|Prmt6|H3f3b|H3f3a|Cbfb
REACTOME_RUNX1_REGULATES_TRANSCRIPTION_OF_GENES_INVOLVED_IN_DIFFERENTIATION_OF_HSCS	0.00202717	0.0116721	0.431708	0.622968	1.68493	64	Psme3|Psmd11|Psmd12|Psmc2|Psmd7|Psmb2|Psma3|Psmc4|Psmd14|Psmd1|Psmb3|Psmd6|Psmd2|Psma7|Psmd3|Psmc6|Psma1|Psmc5|Psmb5|Psmb6|Psma2|Psma5|Psmc3|Psmd4|Psma4|Psmd5|Psmd13|Psmb4|Psmc1|Psmb7|Psmb10|Psma6|Psme2|Cbfb
REACTOME_S_PHASE	2.25597e-06	4.05525e-05	0.627257	0.634965	1.8915	143	Psme3|Ccnd1|Psmd11|Pcna|Mcm6|Mcm2|Mcm3|Psmd12|Mcm5|Psmc2|Psmd7|Cdk4|Pole4|Psmb2|Psma3|Pold2|Psmc4|Orc2|Psmd14|Mcm4|Psmd1|Psmb3|Psmd6|Psmd2|Psma7|Psmd3|Psmc6|Psma1|Psmc5|Ube2e1|Psmb5|Psmb6|Psma2|Psma5|Psmc3|Orc1|Psmd4|Psma4|Psmd5|Gins2|Fen1|Psmd13|Gins1|Cdt1|Cdc6|Psmb4|Psmc1|Psmb7|Wee1|Cks1b|Dna2|Psmb10|Akt1|Cdkn1a|Psma6|Orc6|Mcm7|Psme2|Pole2|Orc4|Rfc1|Prim2|Pds5a|Ccne2
REACTOME_SCF_SKP2_MEDIATED_DEGRADATION_OF_P27_P21	2.53599e-05	0.000263243	0.57561	0.742745	1.95879	57	Psme3|Ccnd1|Psmd11|Psmd12|Psmc2|Psmd7|Cdk4|Psmb2|Psma3|Psmc4|Psmd14|Psmd1|Psmb3|Psmd6|Psmd2|Psma7|Psmd3|Psmc6|Psma1|Psmc5|Psmb5|Psmb6|Psma2|Psma5|Psmc3|Psmd4|Psma4|Psmd5|Psmd13|Psmb4|Psmc1|Psmb7|Cks1b|Psmb10|Cdkn1a|Psma6
REACTOME_SEALING_OF_THE_NUCLEAR_ENVELOPE_NE_BY_ESCRT_III	0.00324206	0.0170671	0.431708	0.773257	1.7391	23	Tubb6|Tubb2a|Tuba1c|Tuba4a|Tubb4b|Tuba8|Tubb2b|Tuba1b|Tubb3
REACTOME_SELECTIVE_AUTOPHAGY	0.000771089	0.00516629	0.477271	0.647059	1.74835	65	Tubb6|Tubb2a|Tuba1c|Tuba4a|Tubb4b|Tomm40|Tomm5|Pgam5|Tomm70a|Dynll1|Tuba8|Ube2n|Tomm22|Tubb2b|Ube2l3|Tuba1b|Vim|Tubb3|Vdac2
REACTOME_SEMA4D_IN_SEMAPHORIN_SIGNALING	0.0270828	0.0842195	0.352488	0.74545	1.54896	15	Met|Rock2|Rhoc|Rnd1|Sema4d|Rhoa|Rac1
REACTOME_SEMAPHORIN_INTERACTIONS	0.125174	0.257003	0.145516	0.498471	1.28388	51	Hsp90aa1|Met|Rock2|Rhoc|Rnd1|Sema4d|Rhoa|Ptprc|Pak2|Limk1|Rac1|Hsp90ab1|Tyrobp|Sema7a|Plxna2
REACTOME_SENESCENCE_ASSOCIATED_SECRETORY_PHENOTYPE_SASP	0.347826	0.517874	0.0813027	0.436366	1.08282	38	Cdk6|Cebpb|Cdk4|Rps6ka3|Ube2e1|Mapk1|Cdkn1a|Ube2s|Cdc16|Anapc10|Cdc27|Ubb|Cdkn2b|Anapc15
REACTOME_SENSORY_PERCEPTION	0.250328	0.40696	0.0940503	0.42613	1.15604	67	Dhrs9|Lrp8|Rbp2|Metap2|Metap1|Sdc1|Sdc4|Gnb1|Rbp1|Calm1|Rdh12|Nmt1|Nmt2|Stra6|Lrat|Scnn1a|Fntb|Rdh10
REACTOME_SEPARATION_OF_SISTER_CHROMATIDS	4.52206e-08	1.78114e-06	0.719513	0.648329	1.97126	179	Tubb6|Tubb2a|Psme3|Tuba1c|Tuba4a|Rangap1|Psmd11|Tubb4b|Ppp2r1b|Psmd12|Mapre1|Dynll1|Psmc2|Psmd7|Tuba8|Psmb2|Nup98|Psma3|Nudc|Psmc4|Psmd14|Nup160|Ppp2ca|Psmd1|Xpo1|Psmb3|Nup85|Psmd6|Psmd2|Psma7|Psmd3|Psmc6|Psma1|Psmc5|Tubb2b|Rcc2|Tuba1b|Ube2e1|Psmb5|Psmb6|Psma2|Psma5|Psmc3|Sec13|Tubb3|Cenps|Psmd4|Ahctf1|Psma4|Psmd5|Nup43|Zw10|Seh1l|Psmd13|Nup37|Bub3|Psmb4|Ranbp2|Psmc1|Mis12|Psmb7|Tuba1a
REACTOME_SEROTONIN_NEUROTRANSMITTER_RELEASE_CYCLE	0.184275	0.325431	0.160801	-0.541974	-1.27854	16	Ppfia4|Slc18a2|Tspoap1|Stx1a|Vamp2|Rab3a|Syn2|Ppfia3|Ppfia2
REACTOME_SHC_MEDIATED_CASCADE_FGFR2	0.52437	0.684001	0.0678338	0.452825	0.953951	16	Fgf5|Kras|Hras|Grb2|Fgf16|Fgf23|Fgf1
REACTOME_SIALIC_ACID_METABOLISM	0.846608	0.902321	0.0720033	-0.282295	-0.745588	28	St6galnac6|St6galnac2|St6galnac3|St3gal6|St3gal3|St8sia1|Glb1|St8sia2|Neu1|St3gal4|Ctsa
REACTOME_SIGNAL_AMPLIFICATION	0.829341	0.893603	0.0409884	0.316793	0.749443	29	Gnb1|Pla2g4a|Gng5|Gnai3|Gng12|Gnai1
REACTOME_SIGNAL_TRANSDUCTION_BY_L1	0.305331	0.47275	0.0946646	0.53366	1.16362	19	Itga5|Itgb1|Rac1|Map2k1|Itgav|Mapk1|Egfr|Itgb3|Csnk2b|Map2k2
REACTOME_SIGNALING_BY_ACTIVIN	0.796569	0.873161	0.0658312	-0.33193	-0.768189	15	Tgfbr3|Acvr1c|Acvr2b|Inha|Inhbb|Acvr1b
REACTOME_SIGNALING_BY_ALK	0.419118	0.583694	0.100633	-0.442144	-1.02326	15	Plcg1|Alkal2|Pik3r2
REACTOME_SIGNALING_BY_BMP	0.745038	0.842167	0.0467883	0.350368	0.814939	27	Grem2|Bmpr1b|Inhba|Ube2d3|Smurf1|Bmpr2|Smad7|Bmpr1a|Acvr2a
REACTOME_SIGNALING_BY_CSF3_G_CSF	0.0159787	0.0555485	0.352488	0.719939	1.60797	22	Lyn|Hck|Syk|Csf3|Eloc|Socs3|Kras|Grb2|Elob|Rnf7|Ptpn11|Jak2|Ube2d3
REACTOME_SIGNALING_BY_EGFR	0.0348189	0.100696	0.287857	0.572651	1.46725	48	Hbegf|Epgn|Ptpn12|Areg|Ereg|Kras|Hras|Fam83b|Grb2|Stam2|Cdc42|Egfr|Ptpn11|Fam83a
REACTOME_SIGNALING_BY_ERBB2	0.0150238	0.0534905	0.38073	0.617317	1.56568	43	Hbegf|Hsp90aa1|Ptpn12|Nrg1|Diaph1|Rhoa|Ereg|Kras|Memo1|Hras|Grb2|Cdc37|Egfr
REACTOME_SIGNALING_BY_ERBB4	0.121805	0.254378	0.154191	0.547371	1.31207	32	Hbegf|Nrg1|Ereg|Kras|Hras|Grb2|Egfr
REACTOME_SIGNALING_BY_ERYTHROPOIETIN	0.351261	0.518796	0.0888945	0.52959	1.11567	16	Pik3r5|Lyn|Vav1|Grb2|Jak2
REACTOME_SIGNALING_BY_FGFR	0.213542	0.363317	0.103197	0.436279	1.18772	69	Fgf5|Polr2d|Ncbp1|Ptbp1|Polr2l|Gtf2f2|Ppp2ca|Gtf2f1|Flrt2|Kras|Hras|Hnrnpa1|Polr2g|Grb2|Galnt3|Polr2b|Flrt3|Mapk1|Ptpn11|Polr2k|Ncbp2|Polr2f|Fgfbp1|Polr2e|Spred1|Fgf16|Fgf23|Ppp2r1a|Gipc1
REACTOME_SIGNALING_BY_FGFR1	0.673729	0.795325	0.04783	0.343405	0.871007	44	Fgf5|Ppp2ca|Flrt2|Kras|Hras|Grb2|Flrt3|Mapk1|Ptpn11|Spred1|Fgf23|Ppp2r1a|Gipc1
REACTOME_SIGNALING_BY_FGFR2	0.0493827	0.126372	0.237794	0.528369	1.38744	56	Fgf5|Polr2d|Ncbp1|Ptbp1|Polr2l|Gtf2f2|Ppp2ca|Gtf2f1|Kras|Hras|Hnrnpa1|Polr2g|Grb2|Polr2b|Mapk1|Ptpn11|Polr2k|Ncbp2|Polr2f|Fgfbp1|Polr2e|Fgf16|Fgf23|Ppp2r1a
REACTOME_SIGNALING_BY_FGFR3	0.5727	0.712279	0.0576091	0.377597	0.920791	35	Fgf5|Ppp2ca|Kras|Hras|Grb2|Galnt3|Mapk1|Ptpn11|Fgf16|Fgf23|Ppp2r1a|Fgf1|Ppp2cb|Ubb|Spry2|Fgf2|Cbl
REACTOME_SIGNALING_BY_FGFR4	0.968843	0.985962	0.0333093	0.253062	0.617106	35	Ppp2ca|Kras|Hras|Grb2|Mapk1|Ptpn11|Fgf16|Fgf23|Ppp2r1a|Fgf1|Ppp2cb|Ubb|Spry2|Fgf2|Cbl
REACTOME_SIGNALING_BY_GPCR	0.0945946	0.212549	0.144631	0.37094	1.17442	423	Ccl9|Cxcl1|Ccr1|Cxcr2|Hbegf|Fpr2|Ccr5|P2ry2|Pik3r5|Cxcl2|F2r|Cxcl10|Cxcl5|Ccl4|Cxcl3|C5ar1|Ccl6|Ppp2r1b|C3ar1|Mmp3|Rock2|Rhoc|Fpr1|Gpr35|Ngef|Apln|Ccl3|Anxa1|Ccrl2|S1pr1|Adra1d|Mc5r|Gpr65|Gpr176|Vav1|Ppp2ca|Rgs1|Rps6ka3|Itga5|C5ar2|Xk|Rhoa|Gnb1|Kras|Hras|Pla2g4a|Ccl22|Gng5|Itgb1|Rgs20|Adm|Ccl17|Htr2a|Sct|Prkar1a|Ptgir|Calm1|Nln|Adcy8|S1pr3|Grb2|Gnai3|Gpr39|F2rl1|Adgre5|Gng12|Gpr15|Rgs2|Hrh2|Rgs19…
REACTOME_SIGNALING_BY_HEDGEHOG	0.035917	0.103402	0.321776	0.486324	1.43097	128	Tubb6|Tubb2a|Psme3|Tuba1c|Tuba4a|Psmd11|Tubb4b|Psmd12|Psmc2|Psmd7|Psmb2|Psma3|Psmc4|Psmd14|Psmd1|Psmb3|Csnk1a1|Psmd6|Vcp|Psmd2|Psma7|Psmd3|Psmc6|Psma1|Psmc5|Tubb2b|Tuba1b|Shh|Psmb5|Psmb6|Psma2|Psma5|Prkar1a|Psmc3|Tubb3|Adcy8|Psmd4|Psma4|Psmd5
REACTOME_SIGNALING_BY_HIPPO	0.043131	0.115591	0.276501	0.675918	1.48	20	Tjp2|Ywhae|Wwc1|Mob1b|Lats1|Ywhab|Mob1a|Sav1|Stk3|Wwtr1|Tjp1|Lats2
REACTOME_SIGNALING_BY_INSULIN_RECEPTOR	0.860082	0.909441	0.0888945	-0.25445	-0.794368	64	Flt3l|Fgf7|Fgfr4|Fgfr3|Pik3r2|Klb|Irs2|Insr|Pik3ca|Fgf9|Atp6v1b1|Grb10|Fgf18|Trib3|Pik3cb|Fgf10
REACTOME_SIGNALING_BY_INTERLEUKINS	4.5918e-08	1.78114e-06	0.719513	0.589561	1.8306	257	Il1b|Usp18|Il1rl1|Psme3|Osmr|Ywhaz|Osm|Socs5|Il6|Il1rn|Lyn|Psmd11|Hck|Il18rap|Ppp2r1b|Irak3|Csf1|Il13ra1|Stat3|Psmd12|Csf2rb|Map2k3|Syk|Usp14|Csf2rb2|Psmc2|Il4ra|Psmd7|Clcf1|Dusp7|Psmb2|Ube2n|Dusp6|Myd88|Psma3|Psmc4|Vav1|Psmd14|Ppp2ca|Psmd1|Sdc1|Rps6ka3|Stat2|Casp8|Socs3|Psmb3|Atf1|Nfkbia|Il10|Map2k4|Psmd6|Ptk2b|Psmd2|Psma7|Psmd3|Psmc6|Psma1|Psmc5|Il11|Psmb5|Psmb6|Psma2|Psma5|Crk|Hsp90b1|Psmc3|Ca…
REACTOME_SIGNALING_BY_MET	0.162269	0.302765	0.122108	0.454173	1.23025	66	Met|Stat3|Ptpn1|Arf6|Ptprj|Kras|Hras|Ptpn2|Itgb1|Rap1b|Rac1|Crk|Itga3|Grb2|Stam2|Rap1a|Muc20|Spint1|Ptpn11
REACTOME_SIGNALING_BY_NOTCH	0.758321	0.845511	0.0435378	0.324997	0.808518	39	Ywhaz|Kat2a|Ybx1|Jag1|Egfr|Tmed2|Prkci|Akt1
REACTOME_SIGNALING_BY_NOTCH1	0.66838	0.790684	0.0770737	-0.353783	-0.856606	18	Dtx1|Kat2b
REACTOME_SIGNALING_BY_NOTCH3	0.947781	0.971863	0.0605093	-0.266515	-0.651174	19	Wwp2
REACTOME_SIGNALING_BY_NTRK1_TRKA	0.0474934	0.122816	0.237794	0.517536	1.39999	63	Ppp2r1b|Ngf|Dusp7|Dusp6|Sgk1|Ppp2ca|Rps6ka3|Rhoa|Atf1|Kras|Hras|Cltc|Crk|Map2k1|Ap2m1|Grb2|Mapkapk2|Egr2|Rap1a|Ywhab|Mapk1|Ap2s1
REACTOME_SIGNALING_BY_NTRKS	0.218509	0.365173	0.100991	0.427154	1.1779	75	Ppp2r1b|Ngf|Dusp7|Dusp6|Sgk1|Ppp2ca|Rps6ka3|Rhoa|Atf1|Kras|Hras|Cltc|Rac1|Crk|Map2k1|Ap2m1|Grb2|Mapkapk2|Egr2|Rap1a|Ywhab|Mapk1|Ap2s1
REACTOME_SIGNALING_BY_NUCLEAR_RECEPTORS	0.0041615	0.0201778	0.407018	0.520138	1.55367	151	Dhrs9|Hbegf|Cav1|Hsp90aa1|Nos3|Ptges3|Prmt1|Epgn|Mmp3|Zdhhc21|Polr2d|Cav2|Aldh1a3|Mmp9|Polr2l|Gtf2f2|Gtf2f1|Areg|Fkbp4|Xpo1|Ereg|Gnb1|Kras|Hras|Gng5|Pdk4|Med1|Polr2g|Crabp2|Calm1|Hsp90ab1|S1pr3|Gnai3|Gng12|Hspb1|Polr2b|Fabp5|Gnai1|Uhmk1|H3f3b|H3f3a|Mapk1|Egfr
REACTOME_SIGNALING_BY_PDGF	0.528846	0.688621	0.0577309	0.367236	0.962401	55	Thbs1|Stat3|Plat|Ptpn12|Kras|Hras|Thbs2|Crk|Grb2|Spp1|Ptpn11
REACTOME_SIGNALING_BY_PTK6	0.00490548	0.0230276	0.407018	0.659689	1.6896	46	Hbegf|Ccnd1|Hif1a|Khdrbs1|Stat3|Ptpn1|Cdk4|Nrg1|Socs3|Rhoa|Ereg|Kras|Hras|Rac1|Crk
REACTOME_SIGNALING_BY_RECEPTOR_TYROSINE_KINASES	0.0114782	0.0439793	0.38073	0.424735	1.33965	393	Hbegf|Cav1|Hsp90aa1|Thbs1|Lyn|Nos3|Fgf5|Ppp2r1b|Met|Epgn|Rock2|Actg1|Actb|Stat3|Ptpn1|Polr2d|Plat|Ngf|Flt1|Kitl|Ptpn12|Dusp7|Nrg1|Atp6v1b2|Ncbp1|Dusp6|Sgk1|Chek1|Ptbp1|Mmp9|Polr2l|Gtf2f2|Vav1|Diaph1|Ppp2ca|Gtf2f1|Flrt2|Rps6ka3|Areg|Arf6|Ncf4|Jup|Cdh5|Rhoa|Ptprj|Atp6v1h|Ereg|Atf1|Kras|Memo1|Hras|Cltc|Thbs2|Ptpn2|Hnrnpa1|Ptk2b|Itgb1|Pak2|Rap1b|Rac1|Ctnna1|Cybb|Polr2g|Crk|Shb|Fam83b|Itga3|Calm1|Map2…
REACTOME_SIGNALING_BY_RETINOIC_ACID	0.572485	0.712279	0.0574877	0.378472	0.924195	36	Dhrs9|Aldh1a3|Pdk4|Crabp2
REACTOME_SIGNALING_BY_ROBO_RECEPTORS	0.246006	0.40201	0.10714	0.553449	1.21184	20	Pfn1|Abl2|Enah|Rhoa
REACTOME_SIGNALING_BY_SCF_KIT	0.223373	0.370779	0.108394	0.486401	1.18775	36	Lyn|Stat3|Kitl|Chek1|Mmp9|Vav1|Kras|Hras|Rac1|Grb2|Ptpn11|Jak2
REACTOME_SIGNALING_BY_TGF_BETA_RECEPTOR_COMPLEX	0.598191	0.731123	0.0491928	0.335172	0.922911	74	Tfdp1|Pmepa1|Strap|Rhoa|Fkbp1a|Itgb6|Itgb1|Ube2m|Itgav|E2f4|Mapk1|Itgb8|Smad3|Itgb3|Ccnc|Ube2d3|Nedd8
REACTOME_SIGNALING_BY_TGFB_FAMILY_MEMBERS	0.556242	0.70197	0.0504983	0.331251	0.958915	111	Timp1|Tfdp1|Pmepa1|Strap|Grem2|Bmpr1b|Inhba|Rhoa|Fkbp1a|Itgb6|Itgb1|Fst|Ube2m|Itgav|E2f4
REACTOME_SIGNALING_BY_TGFBR3	0.752773	0.844354	0.048022	0.354343	0.784597	21	Timp1|Inhba
REACTOME_SIGNALING_BY_THE_B_CELL_RECEPTOR_BCR	7.86143e-06	0.000103462	0.593325	0.644173	1.88411	123	Psme3|Lyn|Psmd11|Psmd12|Syk|Psmc2|Psmd7|Psmb2|Psma3|Psmc4|Pik3ap1|Vav1|Psmd14|Psmd1|Psmb3|Fkbp1a|Cd22|Kras|Nfkbia|Hras|Psmd6|Psmd2|Psma7|Psmd3|Psmc6|Psma1|Psmc5|Psmb5|Psmb6|Psma2|Psma5|Psmc3|Calm1|Psmd4|Psma4|Grb2|Psmd5|Ppp3ca|Nfkbib|Psmd13|Bcl10|Ppp3r1|Psmb4|Psmc1|Psmb7|Plcg2|Rela|Chuk|Psmb10
REACTOME_SIGNALING_BY_TYPE_1_INSULIN_LIKE_GROWTH_FACTOR_1_RECEPTOR_IGF1R	0.0833333	0.192529	0.282013	-0.475136	-1.35641	38	Flt3l|Cilp|Fgf7|Fgfr4|Fgfr3|Pik3r2|Klb|Irs2|Igf1|Pik3ca|Fgf9|Igf1r|Fgf18|Trib3|Pik3cb|Fgf10
REACTOME_SIGNALING_BY_VEGF	0.0063419	0.0283848	0.407018	0.549616	1.57499	100	Cav1|Hsp90aa1|Nos3|Rock2|Actg1|Actb|Flt1|Vav1|Ncf4|Jup|Cdh5|Rhoa|Kras|Hras|Ptk2b|Pak2|Rac1|Ctnna1|Cybb|Crk|Shb|Calm1|Nckap1|Ncf2|Itgav|Hspb1|Nrp2|Baiap2|Mapkapk2|Cdc42
REACTOME_SIGNALING_BY_WNT	0.012218	0.0464156	0.38073	0.465615	1.43002	219	Cav1|Psme3|Pfn1|Ywhaz|Psmd11|Ppp2r1b|Ruvbl1|Psmd12|Wnt4|Psmc2|Psmd7|Psmb2|Psma3|Psmc4|Psmd14|Ppp2ca|Psmd1|Xpo1|Psmb3|Wnt2|Rhoa|Csnk1a1|Gnb1|Kras|Rac2|Cltc|Psmd6|Gng5|Psmd2|Psma7|Tmed5|Psmd3|Psmc6|Cltb|Psma1|Rac1|Psmc5|Psmb5|Psmb6|Psma2|Psma5|Psmc3|Snx3|Calm1|Smarca4|Psmd4|Psma4|Ap2m1|Psmd5|Ppp3ca|Gng12|Tle4|Map3k7|Wnt10a|Psmd13|Vps29|Fzd6|Ppp3r1|Psmb4|Ap2s1|Vps26a|Psmc1|Tle3|Psmb7
REACTOME_SIGNALLING_TO_ERKS	0.158779	0.29852	0.134273	0.557042	1.28795	26	Ngf|Kras|Hras|Crk|Map2k1|Grb2|Mapkapk2|Rap1a|Ywhab|Mapk1|Mapk11|Map2k2
REACTOME_SLC_MEDIATED_TRANSMEMBRANE_TRANSPORT	0.297605	0.46568	0.0768737	0.35938	1.0936	184	Slc7a11|Slc7a1|Slco2a1|Slc39a14|Slc7a8|Slc11a1|Slc15a3|Slc16a1|Slc4a7|Slc5a8|Slc4a4|Slc5a1|Slc6a20a|Slc7a5|Slc25a5|Slc3a2|Slc14a1|Slc29a2|Slc30a1|Slc39a2|Slc39a6|Slc20a1|Slc41a2|Slc44a1|Slc2a6|Calm1|Slco4c1|Slc39a1|Slc1a5|Slc39a7|Slc28a2|Slc39a8|Slc33a1|Slc26a9
REACTOME_SMAD2_SMAD3_SMAD4_HETEROTRIMER_REGULATES_TRANSCRIPTION	0.218321	0.365173	0.111918	0.530928	1.21689	25	Tfdp1|E2f4|Mapk1|Smad3|Ccnc|Wwtr1|Furin|Rbl1|E2f5|Ubb|Smad7|Rnf111|Uba52
REACTOME_SMOOTH_MUSCLE_CONTRACTION	0.249258	0.406423	0.151149	-0.415299	-1.14406	32	Gucy1a1|Mylk|Gucy1b1|Myh11|Gucy1a2|Sorbs1|Myl9|Itga1|Sorbs3
REACTOME_SNRNP_ASSEMBLY	1.44309e-05	0.00016808	0.593325	0.777408	1.99188	48	Gemin5|Snrpd1|Prmt5|Nup98|Wdr77|Clns1a|Snrpf|Nup160|Nup62|Nup205|Nup153|Nup85|Snrpd3|Tgs1|Nup54|Snrpd2|Snrpb|Nup93|Nup50|Snrpe|Gemin6|Sec13|Smn1|Nup188|Rae1|Nup43|Seh1l|Nup210|Nup37|Snupn|Ranbp2|Snrpg
REACTOME_SPHINGOLIPID_DE_NOVO_BIOSYNTHESIS	0.180153	0.321483	0.125033	0.538774	1.25316	27	Sgms2|Degs1|Cers3|Ormdl2|Sptssb|Cyb5b|Sptlc2|Cers2|Ormdl1|Cers6|Cers5|Sphk1|Fa2h
REACTOME_SPHINGOLIPID_METABOLISM	0.3125	0.476837	0.0791317	0.392934	1.10503	87	B4galt5|Arsi|Arsj|Sgms2|Degs1|Cers3|M6pr|Ormdl2|B4galt6|B4galnt1|B3gnt5|Plpp2|Sptssb|Sgpp1|Gla|Ugcg
REACTOME_SPRY_REGULATION_OF_FGF_SIGNALING	0.295798	0.464703	0.0988903	0.550808	1.16037	16	Ppp2ca|Grb2|Mapk1|Ptpn11|Ppp2r1a|Ppp2cb|Ubb|Spry2|Cbl|Uba52
REACTOME_STABILIZATION_OF_P53	4.60449e-05	0.000436164	0.557332	0.737874	1.92029	53	Psme3|Psmd11|Psmd12|Psmc2|Psmd7|Psmb2|Psma3|Psmc4|Psmd14|Psmd1|Psmb3|Psmd6|Psmd2|Psma7|Psmd3|Psmc6|Psma1|Trp53|Psmc5|Psmb5|Psmb6|Psma2|Psma5|Psmc3|Psmd4|Psma4|Psmd5|Psmd13|Psmb4|Psmc1|Psmb7|Psmb10|Mdm2|Psma6
REACTOME_STIMULI_SENSING_CHANNELS	0.640704	0.764244	0.0447749	0.321698	0.899454	80	Trpm2|Ripk3|Stom|Trpm6|Sgk1|Ano6|Ttyh2|Calm1|Mlkl|Mcoln2
REACTOME_STRIATED_MUSCLE_CONTRACTION	0.689911	0.805807	0.0489954	0.347023	0.846235	35	Tpm4|Tpm3|Vim
REACTOME_SULFUR_AMINO_ACID_METABOLISM	0.848101	0.902321	0.0425023	0.315383	0.704399	22	Txn2|Enoph1|Ado|Mtap|Mtrr|Ahcy
REACTOME_SUMOYLATION	0.0498253	0.127063	0.321776	0.461314	1.37476	148	Nop58|Rangap1|Hnrnpc|Pcna|Npm1|Nup98|Nup160|Vdr|Sae1|Nup62|Nup205|Nup153|Nup85|Nfkbia|Dnmt1|Nup54|Hnrnpk|Nup93|Nup50|Sec13|Sp100|Nup188|Rae1|Zfp131|Uba2|Nup43|Seh1l|Hipk2|Nup210|Nup37|Pml|Nsmce3|Senp5|Ranbp2|Tdg|Rnf168|Rwdd2b|Rela|Satb2|Bmi1|Mdm2|Trim27|Daxx|Nfkb2|Blm|Nup155|Sumo2|Sumo1|Pom121|Tpr|Nup107|Nup133|Cetn2|Dnmt3b|Suz12|Phc2|Nrip1|Smc1a
REACTOME_SUMOYLATION_OF_CHROMATIN_ORGANIZATION_PROTEINS	0.0375522	0.105751	0.276501	0.559369	1.44073	51	Nup98|Nup160|Nup62|Nup205|Nup153|Nup85|Nup54|Nup93|Nup50|Sec13|Nup188|Rae1|Nup43|Seh1l|Nup210|Nup37|Ranbp2|Satb2|Bmi1|Nup155|Sumo2|Sumo1|Pom121|Tpr|Nup107|Nup133|Suz12|Phc2|L3mbtl2
REACTOME_SUMOYLATION_OF_DNA_DAMAGE_RESPONSE_AND_REPAIR_PROTEINS	0.0477419	0.123027	0.234393	0.506664	1.3931	73	Nup98|Nup160|Nup62|Nup205|Nup153|Nup85|Nup54|Nup93|Nup50|Sec13|Sp100|Nup188|Rae1|Nup43|Seh1l|Nup210|Nup37|Pml|Nsmce3|Ranbp2|Tdg|Rnf168|Bmi1|Blm|Nup155|Sumo2|Sumo1|Pom121|Tpr|Nup107|Nup133|Cetn2|Phc2|Smc1a
REACTOME_SUMOYLATION_OF_DNA_REPLICATION_PROTEINS	0.00135568	0.00839612	0.45506	0.685237	1.72201	41	Rangap1|Pcna|Nup98|Nup160|Nup62|Nup205|Nup153|Nup85|Nup54|Nup93|Nup50|Nup188|Rae1|Nup43|Seh1l|Nup210|Nup37|Ranbp2|Nup155|Sumo2|Sumo1|Pom121|Tpr|Nup107|Nup133
REACTOME_SUMOYLATION_OF_INTRACELLULAR_RECEPTORS	0.184573	0.325431	0.170932	-0.497578	-1.26655	24	Thra|Nr3c2|Pias3|Nr1h3|Ppara
REACTOME_SUMOYLATION_OF_RNA_BINDING_PROTEINS	0.0067243	0.0289813	0.407018	0.648816	1.65319	45	Nop58|Hnrnpc|Nup98|Nup160|Nup62|Nup205|Nup153|Nup85|Nup54|Hnrnpk|Nup93|Nup50|Sec13|Nup188|Rae1|Nup43|Seh1l|Nup210|Nup37|Ranbp2|Bmi1|Nup155|Sumo2|Sumo1|Pom121|Tpr|Nup107|Nup133|Phc2
REACTOME_SUMOYLATION_OF_SUMOYLATION_PROTEINS	0.0016113	0.00960826	0.45506	0.73535	1.77646	33	Nup98|Nup160|Nup62|Nup205|Nup153|Nup85|Nup54|Nup93|Nup50|Sec13|Nup188|Rae1|Nup43|Seh1l|Nup210|Nup37|Ranbp2|Nup155|Sumo2|Sumo1|Pom121|Tpr|Nup107|Nup133
REACTOME_SUMOYLATION_OF_TRANSCRIPTION_COFACTORS	0.971154	0.985962	0.0692836	-0.232889	-0.664851	38	Scmh1|Safb|Pias3|Pcgf2
REACTOME_SUMOYLATION_OF_TRANSCRIPTION_FACTORS	0.384804	0.555956	0.10592	-0.455333	-1.05378	15	Pias3|Trp53bp1|Hic1|Mitf
REACTOME_SUMOYLATION_OF_UBIQUITINYLATION_PROTEINS	0.000823118	0.00532139	0.477271	0.733326	1.80875	37	Nup98|Nup160|Nup62|Nup205|Nup153|Nup85|Nup54|Nup93|Nup50|Sec13|Nup188|Rae1|Nup43|Seh1l|Nup210|Nup37|Pml|Ranbp2|Mdm2|Trim27|Nup155|Sumo1|Pom121|Tpr|Nup107|Nup133
REACTOME_SURFACTANT_METABOLISM	0.458824	0.620464	0.0745501	0.485212	1.02218	16	P2ry2|Ckap4|Lmcd1|Napsa|Zdhhc2
REACTOME_SWITCHING_OF_ORIGINS_TO_A_POST_REPLICATIVE_STATE	6.963e-06	9.68251e-05	0.610527	0.698217	1.96356	87	Psme3|Psmd11|Mcm6|Mcm2|Mcm3|Psmd12|Mcm5|Psmc2|Psmd7|Psmb2|Psma3|Psmc4|Orc2|Psmd14|Mcm4|Psmd1|Psmb3|Psmd6|Psmd2|Psma7|Psmd3|Psmc6|Psma1|Psmc5|Ube2e1|Psmb5|Psmb6|Psma2|Psma5|Psmc3|Orc1|Psmd4|Psma4|Psmd5|Psmd13|Cdt1|Cdc6|Psmb4|Psmc1|Psmb7|Psmb10|Psma6|Orc6|Mcm7|Psme2|Orc4
REACTOME_SYNAPTIC_ADHESION_LIKE_MOLECULES	0.496084	0.662343	0.0943564	-0.390068	-0.953051	19	Ptprd|Dlg4|Gria3|Gria4|Ptprs
REACTOME_SYNTHESIS_OF_ACTIVE_UBIQUITIN_ROLES_OF_E1_AND_E2_ENZYMES	0.015324	0.0542971	0.38073	0.67286	1.59251	30	Uchl3|Uba1|Cdc34|Ube2l3|Uba6|Ube2e1|Ube2q2|Otulin|Ube2a|Ube2g2|Ube2g1|Usp5|Ube2s|Ube2k
REACTOME_SYNTHESIS_OF_BILE_ACIDS_AND_BILE_SALTS	0.308357	0.476435	0.132147	-0.436214	-1.10987	25	Cyp27a1|Cyp39a1|Cyp46a1
REACTOME_SYNTHESIS_OF_BILE_ACIDS_AND_BILE_SALTS_VIA_7ALPHA_HYDROXYCHOLESTEROL	0.188725	0.329243	0.158514	-0.547912	-1.26804	15	Cyp27a1
REACTOME_SYNTHESIS_OF_GLYCOSYLPHOSPHATIDYLINOSITOL_GPI	0.988353	0.996465	0.0377705	0.229545	0.487835	17	Pigw|Pigm|Pigq|Pigx|Piga|Pigyl|Pigf
REACTOME_SYNTHESIS_OF_IP3_AND_IP4_IN_THE_CYTOSOL	0.0541595	0.135307	0.321776	-0.558079	-1.43747	26	Plcb4|Plcg1|Plcd3|Plch2|Plcb2|Inppl1|Itpka
REACTOME_SYNTHESIS_OF_LEUKOTRIENES_LT_AND_EOXINS_EX	0.691919	0.806874	0.0546808	0.397805	0.826594	15	Cyp4f18|Ggt1|Mapkapk2|Alox5ap
REACTOME_SYNTHESIS_OF_PA	0.590977	0.72511	0.0567672	0.380541	0.91217	32	Gpd2|Pla2g4a|Agpat1|Pla2g2e|Agpat5|Lpcat4|Pla2g2f|Lclat1
REACTOME_SYNTHESIS_OF_PC	0.964187	0.982858	0.062249	-0.233514	-0.594395	24	Lpin1|Slc44a2|Chat
REACTOME_SYNTHESIS_OF_PIPS_AT_THE_EARLY_ENDOSOME_MEMBRANE	0.54902	0.701261	0.0850427	-0.402729	-0.932039	15	Mtm1|Inpp4b|Inpp4a|Mtmr12
REACTOME_SYNTHESIS_OF_PIPS_AT_THE_GOLGI_MEMBRANE	0.941032	0.969987	0.0579755	-0.264951	-0.625029	16	Pik3c2g|Inpp5e
REACTOME_SYNTHESIS_OF_PIPS_AT_THE_PLASMA_MEMBRANE	0.144876	0.283973	0.222056	-0.405295	-1.22075	50	Plekha6|Inpp5k|Plekha5|Mtm1|Pik3r2|Pik3c2g|Inpp4b|Mtmr14|Bmx|Inppl1|Pik3cg|Pip4k2a|Pik3ca|Inpp4a|Ptpn13|Pik3r6|Pik3cb|Synj2|Ocrl|Pik3c2b|Rab4a|Mtmr3
REACTOME_SYNTHESIS_OF_VERY_LONG_CHAIN_FATTY_ACYL_COAS	0.735726	0.835485	0.0503964	0.366265	0.788234	18	Hacd3|Hsd17b12|Acsl4|Hacd1|Elovl3|Hacd2|Acsl5
REACTOME_TAK1_DEPENDENT_IKK_AND_NF_KAPPA_B_ACTIVATION	0.0992701	0.218394	0.169571	0.551813	1.36105	37	Usp18|Usp14|Ube2n|Casp8|Nfkbia|Nfkbib|Map3k7|Rela|Chuk|Nfkb2|N4bp1|Irak1
REACTOME_TBC_RABGAPS	0.453453	0.616786	0.108394	-0.349828	-0.976661	33	Tbc1d17|Optn|Tsc1|Tbc1d16|Tbc1d24|Ulk1|Tsc2
REACTOME_TCF_DEPENDENT_SIGNALING_IN_RESPONSE_TO_WNT	0.0439338	0.117316	0.321776	0.465786	1.38863	146	Cav1|Psme3|Ywhaz|Psmd11|Ppp2r1b|Ruvbl1|Psmd12|Psmc2|Psmd7|Psmb2|Psma3|Psmc4|Psmd14|Ppp2ca|Psmd1|Xpo1|Psmb3|Csnk1a1|Psmd6|Psmd2|Psma7|Psmd3|Psmc6|Psma1|Psmc5|Psmb5|Psmb6|Psma2|Psma5|Psmc3|Smarca4|Psmd4|Psma4|Psmd5|Tle4|Psmd13|Fzd6|Psmb4|Psmc1|Tle3|Psmb7|Psmb10|Lef1|Csnk2b|Akt1|Psma6
REACTOME_TCR_SIGNALING	0.000558144	0.00384441	0.477271	0.598983	1.71635	102	Psme3|Psmd11|Psmd12|Psmc2|Psmd7|Psmb2|Ube2n|Psma3|Psmc4|Psmd14|Psmd1|Psmb3|Ptprj|Ptprc|Nfkbia|Psmd6|Ptpn22|Lcp2|Psmd2|Psma7|Cdc34|Psmd3|Pak2|Psmc6|Psma1|Psmc5|Psmb5|Psmb6|Psma2|Psma5|Psmc3|Psmd4|Psma4|Cd101|Psmd5|Map3k7|Psmd13|Bcl10|Psmb4|Psmc1|Psmb7|Plcg2|Rela|Chuk|Psmb10|Psma6|Fbxw11|Psme2
REACTOME_TELOMERE_C_STRAND_LAGGING_STRAND_SYNTHESIS	0.686099	0.803903	0.0495902	0.348391	0.841642	33	Pcna|Pold2|Fen1|Dna2|Rfc1|Prim2|Blm|Rpa2|Rfc4|Stn1|Rfc3|Rfc5|Dscc1|Pold1
REACTOME_TELOMERE_EXTENSION_BY_TELOMERASE	0.0225982	0.0730476	0.352488	0.723208	1.57692	19	Dkc1|Nhp2|Ankrd28|Gar1|Nop10|Ppp6c
REACTOME_TELOMERE_MAINTENANCE	0.0282292	0.0859707	0.352488	0.573783	1.47786	51	Dkc1|Nhp2|Ankrd28|Pcna|Gar1|Pold2|Nop10|Ppp6c|Fen1|H3f3b|H3f3a|Dna2|Daxx|Rfc1|Prim2|Blm
REACTOME_TERMINATION_OF_TRANSLESION_DNA_SYNTHESIS	0.037594	0.105751	0.287857	0.619436	1.48481	32	Isg15|Pcna|Pole4|Pold2|Trim25|Usp10|Pole2|Rfc1|Pole3|Rpa2|Rfc4|Ubb|Uba7|Pclaf|Polh|Uba52|Pole|Rfc3|Rfc5|Pold1
REACTOME_TGF_BETA_RECEPTOR_SIGNALING_ACTIVATES_SMADS	0.69635	0.80948	0.04783	0.341487	0.842278	37	Pmepa1|Strap|Fkbp1a|Itgb6|Itgb1|Ube2m|Itgav|Itgb8|Smad3|Itgb3|Nedd8
REACTOME_TGF_BETA_RECEPTOR_SIGNALING_IN_EMT_EPITHELIAL_TO_MESENCHYMAL_TRANSITION	0.713235	0.821335	0.0713053	-0.350923	-0.812145	15	Prkcz|Cgn|Arhgef18|Pard3
REACTOME_THE_CANONICAL_RETINOID_CYCLE_IN_RODS_TWILIGHT_VISION	0.173109	0.316078	0.135002	0.614245	1.29401	16	Dhrs9|Rbp1|Rdh12|Stra6|Lrat|Rdh10
REACTOME_THE_PHOTOTRANSDUCTION_CASCADE	0.634185	0.759991	0.0562941	0.39765	0.870699	20	Metap2|Metap1|Gnb1|Calm1|Nmt1|Nmt2|Fntb
REACTOME_THE_ROLE_OF_GTSE1_IN_G2_M_PROGRESSION_AFTER_G2_CHECKPOINT	3.64648e-09	2.06728e-07	0.774939	0.795244	2.16496	69	Tubb6|Tubb2a|Psme3|Tuba1c|Hsp90aa1|Tuba4a|Psmd11|Tubb4b|Psmd12|Mapre1|Psmc2|Psmd7|Tuba8|Psmb2|Psma3|Psmc4|Psmd14|Psmd1|Psmb3|Psmd6|Psmd2|Psma7|Psmd3|Psmc6|Psma1|Trp53|Psmc5|Tubb2b|Tuba1b|Psmb5|Psmb6|Psma2|Psma5|Psmc3|Tubb3|Hsp90ab1|Psmd4|Psma4|Psmd5
REACTOME_THROMBIN_SIGNALLING_THROUGH_PROTEINASE_ACTIVATED_RECEPTORS_PARS	0.641026	0.764244	0.0531298	0.371085	0.86791	28	F2r|Gnb1|Gng5|Gng12|Mapk1|F2rl2
REACTOME_THROMBOXANE_SIGNALLING_THROUGH_TP_RECEPTOR	0.770889	0.856541	0.0721798	-0.31801	-0.788824	21	Gng2|Tbxa2r|Gnb5|Gna14|Gng7|Gng11
REACTOME_TIE2_SIGNALING	0.882793	0.922863	0.0617054	-0.294005	-0.698171	17	Tek|Pik3r2|Angpt1
REACTOME_TNF_RECEPTOR_SUPERFAMILY_TNFSF_MEMBERS_MEDIATING_NON_CANONICAL_NF_KB_PATHWAY	0.0332714	0.096921	0.321776	0.731233	1.55403	17	Tnfrsf12a|Cd40|Tnfsf11|Tnfsf14|Traf3|Ltbr
REACTOME_TNF_SIGNALING	0.324818	0.488552	0.146416	-0.34872	-1.06927	55	Optn|Mib2|Smpd2|Nsmaf|Clip3|Cyld|Birc2|Madd|Ulk1|Ikbke
REACTOME_TNFR1_INDUCED_NF_KAPPA_B_SIGNALING_PATHWAY	0.780415	0.861027	0.0764767	-0.290718	-0.800866	32	Optn|Cyld|Birc2
REACTOME_TNFR1_INDUCED_PROAPOPTOTIC_SIGNALING	0.627027	0.758084	0.0831291	-0.353129	-0.876942	22	Mib2|Cyld|Birc2|Ikbke
REACTOME_TNFR2_NON_CANONICAL_NF_KB_PATHWAY	2.89769e-06	4.6426e-05	0.627257	0.701633	1.98848	90	Tnfrsf12a|Psme3|Psmd11|Tnfrsf1b|Psmd12|Cd40|Psmc2|Tnfrsf9|Psmd7|Psmb2|Psma3|Psmc4|Psmd14|Psmd1|Psmb3|Psmd6|Psmd2|Psma7|Psmd3|Psmc6|Psma1|Tnfsf11|Psmc5|Tnfrsf1a|Psmb5|Psmb6|Psma2|Psma5|Psmc3|Psmd4|Psma4|Ube2m|Psmd5|Tnfsf14|Psmd13|Psmb4|Psmc1|Psmb7|Traf3|Chuk|Ltbr|Psmb10|Tnfrsf18|Tnf|Psma6|Relb|Nfkb2|Fbxw11|Psme2
REACTOME_TNFS_BIND_THEIR_PHYSIOLOGICAL_RECEPTORS	0.344937	0.515656	0.08654	0.498264	1.11286	22	Tnfrsf1b|Tnfrsf9|Tnfsf11|Tnfrsf1a|Tnfrsf18
REACTOME_TOLL_LIKE_RECEPTOR_4_TLR4_CASCADE	0.0420272	0.114039	0.245042	0.46442	1.34641	114	Usp18|Irf7|Ripk3|Itgb2|Ppp2r1b|Map2k3|Usp14|Dusp7|Ube2n|Dusp6|Itgam|Ppp2ca|Rps6ka3|Casp8|Cd14|Atf1|Nfkbia|Map2k4|Tlr4|Nfkbib|Mapkapk2|Map3k7|Tirap|Mapk1|Ptpn11|Plcg2|Traf3|Rela|Ptpn4|Chuk|Ube2d3|Fos|Mapk11|Nfkb2|Fbxw11|Ppp2r1a|N4bp1
REACTOME_TOLL_LIKE_RECEPTOR_9_TLR9_CASCADE	0.0291772	0.0882386	0.352488	0.516338	1.4732	94	Usp18|Irf7|Ppp2r1b|Map2k3|Usp14|Irf5|Dusp7|Ube2n|Dusp6|Ppp2ca|Rps6ka3|Casp8|Cd14|Atf1|Nfkbia|Map2k4|Tlr4|Eea1|Nfkbib|Mapkapk2|Map3k7|Mapk1|Rela|Chuk|Fos|Mapk11|Nfkb2|Fbxw11|Ppp2r1a|N4bp1
REACTOME_TOLL_LIKE_RECEPTOR_CASCADES	0.0180066	0.0617249	0.352488	0.488282	1.44762	141	Usp18|S100a9|Irf7|Ripk3|S100a8|Itgb2|Ppp2r1b|Map2k3|Usp14|Irf5|Gsdme|Dusp7|Ube2n|Dusp6|Itgam|Ppp2ca|Rps6ka3|Casp8|Cd14|Atf1|Nfkbia|Map2k4|Tlr1|Hsp90b1|Tlr4|Eea1|Nfkbib|Mapkapk2|Map3k7|Tlr2|Tirap|Mapk1|Ptpn11|Plcg2|Traf3|Rela|Ctsb|Ptpn4|Chuk|Ube2d3|Fos|Mapk11|Nfkb2|Fbxw11|Ppp2r1a|N4bp1
REACTOME_TP53_REGULATES_METABOLIC_GENES	0.152833	0.293327	0.126254	0.456698	1.2378	68	Sfn|Ywhaz|Ywhag|Cycs|Txn1|Rraga|Ywhae|G6pdx|Prdx1|Cox7c|Cox5a|Gpx2|Gsr|Ywhah|Ywhab|Cox6b1|Rheb|Cox7b|Txnrd1|Cox6a1|Cox5b|Akt1|Tigar|Ddit4|Ywhaq|Rptor|Lamtor5|Ndufa4|Gls
REACTOME_TP53_REGULATES_TRANSCRIPTION_OF_ADDITIONAL_CELL_CYCLE_GENES_WHOSE_EXACT_ROLE_IN_THE_P53_PATHWAY_REMAIN_UNCERTAIN	0.182708	0.324472	0.128789	0.590903	1.27167	18	Npm1|Cnot9|Cnot6|Plk2|Tnks1bp1|Plk3|Cnot2|Cnot7
REACTOME_TP53_REGULATES_TRANSCRIPTION_OF_CELL_CYCLE_GENES	0.0403587	0.111736	0.276501	0.608439	1.46987	33	Sfn|Pcna|Npm1|Cnot9|Cnot6|Cdkn1a|Plk2|Tnks1bp1|Plk3|Ccne2|Gadd45a|E2f7|Cnot2|Bax|Ccnb1|Cnot7
REACTOME_TP53_REGULATES_TRANSCRIPTION_OF_CELL_DEATH_GENES	0.934343	0.965794	0.0409056	0.294811	0.612585	15	Rabggtb|Prelid1|Pidd1|Zfp420|Triap1|Chm|Rabggta
REACTOME_TP53_REGULATES_TRANSCRIPTION_OF_DNA_REPAIR_GENES	0.00408323	0.0200623	0.407018	0.675788	1.71398	43	Polr2d|Supt16|Eloc|Polr2l|Gtf2f2|Gtf2f1|Ssrp1|Polr2g|Tcea1|Eloa|Polr2b|Elob|Polr2k|Gtf2h4|Gtf2h1|Polr2f|Polr2e|Gtf2h3|Gtf2h5|Ercc3|Ctdp1|Polr2h
REACTOME_TRAF6_MEDIATED_INDUCTION_OF_TAK1_COMPLEX_WITHIN_TLR4_COMPLEX	0.505882	0.671775	0.0696133	0.460989	0.971151	16	Cd14|Tlr4|Map3k7|Ly96|Ubb|Irak2|Uba52
REACTOME_TRAFFICKING_OF_AMPA_RECEPTORS	0.985591	0.996407	0.0633597	-0.212746	-0.547981	26	Prkcb|Myo6|Dlg4|Gria3|Gria4|Prkcg
REACTOME_TRAFFICKING_OF_GLUR2_CONTAINING_AMPA_RECEPTORS	0.993277	0.997337	0.0380056	0.214584	0.452056	16	Nsf|Ap2m1|Ap2s1|Ap2b1|Tspan7
REACTOME_TRANS_GOLGI_NETWORK_VESICLE_BUDDING	0.12253	0.254378	0.142901	0.469363	1.27213	68	Hspa8|Tpd52|Rab5c|Snx5|Cltc|Clint1|M6pr|Cltb|Arf1|Fth1|Txndc5|Ap1s3|Ap1g1|Ap1s1|Napa|Acbd3|Ctsz|Bloc1s4|Tpd52l1|Dtnbp1|Tgoln1|Snap23|Dnajc6|Ap1b1|Chmp2a|Necap1|Pum1|Sh3gl2
REACTOME_TRANSCRIPTION_COUPLED_NUCLEOTIDE_EXCISION_REPAIR_TC_NER	0.0238615	0.0764606	0.352488	0.54309	1.49326	73	Pcna|Polr2d|Pole4|Aqr|Ercc1|Cops6|Pold2|Polr2l|Cops8|Cops5|Polr2g|Ercc8|Tcea1|Prpf19|Gps1|Polr2b|Polr2k|Gtf2h4|Cops2|Gtf2h1|Polr2f|Polr2e|Gtf2h3|Gtf2h5|Cops7a|Ercc3|Pole2|Rfc1|Cops4|Polr2h|Rbx1|Isy1|Zfp830|Pole3|Rpa2|Polr2c|Rfc4|Cops3|Ubb|Cdk7
REACTOME_TRANSCRIPTIONAL_ACTIVITY_OF_SMAD2_SMAD3_SMAD4_HETEROTRIMER	0.237337	0.392192	0.103197	0.468968	1.16668	39	Tfdp1|E2f4|Mapk1|Smad3|Ccnc|Ube2d3|Wwtr1|Furin|Rbl1|Parp1|E2f5|Ubb|Smad7|Rnf111|Hdac1|Uba52
REACTOME_TRANSCRIPTIONAL_AND_POST_TRANSLATIONAL_REGULATION_OF_MITF_M_EXPRESSION_AND_ACTIVITY	0.204659	0.349152	0.122108	0.58553	1.24438	17	Eef1e1|Aimp2|Kitl|Xpo1|Mapk1|Hint1|Aimp1
REACTOME_TRANSCRIPTIONAL_REGULATION_BY_E2F6	0.55205	0.70197	0.062249	0.420588	0.945926	23	Tfdp1|Chek1|Rbbp7|Yaf2|Eed|Bmi1|Suz12|L3mbtl2|Pcgf6|Rbbp4
REACTOME_TRANSCRIPTIONAL_REGULATION_BY_RUNX1	0.00211581	0.0119034	0.431708	0.557681	1.63232	125	Psme3|Ccnd1|Psmd11|Cdk6|Prmt1|Psmd12|Psmc2|Actl6a|Psmd7|Psmb2|Psma3|Psmc4|Psmd14|Psmd1|Psmb3|Psmd6|Psmd2|Wdr5|Psma7|Psmd3|Psmc6|Psma1|Prmt6|Psmc5|Psmb5|Psmb6|Psma2|Psma5|Psmc3|Smarca4|Psmd4|Psma4|Psmd5|Yaf2|Hipk2|Psmd13|H3f3b|H3f3a|Pml|Psmb4|Psmc1|Ptpn11|Psmb7|Pax5|Pcgf5|Bmi1|Psmb10|Csnk2b|Pbrm1|Psma6|Psme2|Cbfb
REACTOME_TRANSCRIPTIONAL_REGULATION_BY_RUNX2	5.58196e-06	7.91136e-05	0.610527	0.743711	1.99629	61	Psme3|Ccnd1|Psmd11|Psmd12|Psmc2|Psmd7|Cdk4|Psmb2|Psma3|Psmc4|Psmd14|Psmd1|Psmb3|Psmd6|Psmd2|Psma7|Psmd3|Psmc6|Psma1|Psmc5|Psmb5|Psmb6|Psma2|Psma5|Psmc3|Psmd4|Psma4|Psmd5|Psmd13|Psmb4|Psmc1|Psmb7|Psmb10|Psma6|Runx2|Psme2|Cbfb
REACTOME_TRANSCRIPTIONAL_REGULATION_BY_RUNX3	3.53904e-05	0.000352469	0.557332	0.673102	1.86224	77	Psme3|Ccnd1|Psmd11|Psmd12|Psmc2|Psmd7|Psmb2|Psma3|Psmc4|Psmd14|Psmd1|Psmb3|Psmd6|Psmd2|Psma7|Psmd3|Psmc6|Kat2a|Psma1|Trp53|Psmc5|Psmb5|Psmb6|Psma2|Psma5|Psmc3|Psmd4|Psma4|Psmd5|Psmd13|Psmb4|Psmc1|Psmb7|Smad3|Psmb10|Mdm2|Lef1|Psma6|Psme2|Cbfb
REACTOME_TRANSCRIPTIONAL_REGULATION_BY_SMALL_RNAS	0.00369242	0.0186953	0.431708	0.727101	1.73311	31	Ran|Nup98|Nup160|Nup62|Nup205|Nup153|Nup85|Nup54|Nup93|Nup50|Sec13|Nup188|Rae1|Nup43|Seh1l|Nup210|Nup37|Ranbp2|Ipo8|Nup155|Pom121|Tpr|Nup107|Nup133
REACTOME_TRANSCRIPTIONAL_REGULATION_BY_THE_AP_2_TFAP2_FAMILY_OF_TRANSCRIPTION_FACTORS	0.404568	0.570108	0.0795565	0.499428	1.07481	18	Myc|Npm1|Yeats4|Sumo1|Atad2|Tfap2c|Cited2|Dek
REACTOME_TRANSCRIPTIONAL_REGULATION_BY_TP53	0.00248893	0.0135877	0.431708	0.470316	1.4652	288	Noc2l|Sfn|Ywhaz|Ywhag|Pcna|Ppp2r1b|Cycs|Txn1|Polr2d|Npm1|Rraga|Taf4b|Supt16|Prmt5|Ywhae|Ak6|Eloc|Sgk1|Chek1|Polr2l|Gtf2f2|Ppp2ca|Gtf2f1|Smyd2|G6pdx|Ssrp1|Gatad2a|Prdx1|Taf10|Cox7c|Trp53|Rbbp7|Cox5a|Rbbp8|Taf13|Polr2g|Rabggtb|Gpx2|Gsr|Exo1|Tcea1|Kmt5a|Eloa|Ywhah|Prelid1|Pin1|Cnot9|Polr2b|Elob|Mbd3|Hipk2|Taf7|Ywhab|Pml|Pip4k2b|Cox6b1|Rheb|Cox7b|Polr2k|Txnrd1|Gtf2h4|Cox6a1|Gtf2h1|Cox5b|Polr2f|Dna2|C…
REACTOME_TRANSFERRIN_ENDOCYTOSIS_AND_RECYCLING	0.917665	0.951298	0.0363018	0.282999	0.669497	29	Atp6v1b2|Atp6v1h|Steap4|Atp6v1g1|Atp6v1a|Atp6v0a2|Atp6v0e|Atp6v1e1|Atp6v1d|Atp6ap1|Atp6v1f|Tfrc|Atp6v0b
REACTOME_TRANSLATION	6.49418e-14	5.98277e-12	0.954542	0.682571	2.09521	223	Gspt1|Eif2s1|Eif3b|Mrpl12|Ppa1|Eif4a1|Eif2s2|Eif4e|Etf1|Eif2b3|Eif3d|Eef1g|Eif3g|Mrpl17|Mrpl20|Mrps2|Eef1d|Mrps7|Eif2b1|Mrpl22|Eif4g1|Pabpc1|Eif2b2|Eif3c|Eif5|Mrpl57|Mrpl35|Gfm1|Mrpl52|Mrpl47|Eif1ax|Mrpl15|Mrpl50|Mrpl51|Mrpl21|Mrpl38|Mrpl36|Mrps18b|Eif2b5|Mrps22|Ptcd3|Eif3a|Mrps10|Mrpl16|Eif2b4|Mrps27|Mrpl41|Rps2|Mrpl19|Mrps14|Mrps30|Eif2s3x|Mrpl18|Eif3i|Rpl13a|Mrps35|Mrpl3|Eif3l|Rps10|Eif3j1|Rpl…
REACTOME_TRANSLESION_SYNTHESIS_BY_POLH	0.137318	0.276512	0.15017	0.610257	1.33063	19	Pcna|Vcp|Nploc4|Rfc1|Sprtn|Rpa2|Rfc4|Ubb|Polh|Uba52|Rfc3|Rfc5
REACTOME_TRANSLESION_SYNTHESIS_BY_POLK	0.82793	0.893603	0.0647943	-0.311049	-0.738646	17	Rev3l|Mad2l2|Polk
REACTOME_TRANSLESION_SYNTHESIS_BY_Y_FAMILY_DNA_POLYMERASES_BYPASSES_LESIONS_ON_DNA_TEMPLATE	0.244573	0.400556	0.101351	0.46558	1.15826	39	Isg15|Pcna|Pole4|Pold2|Vcp|Nploc4|Trim25|Usp10|Pole2|Rfc1|Sprtn|Pole3|Rpa2|Rfc4|Ubb|Uba7|Pclaf|Polh|Uba52|Pole|Rfc3|Rfc5|Pold1
REACTOME_TRANSMISSION_ACROSS_CHEMICAL_SYNAPSES	0.0191267	0.0640745	0.352488	-0.359346	-1.31807	155	Adcy5|Cacnb4|Adcy6|Cacnb3|Gabbr1|Ppfia4|Cacna1e|Camk1|Gng2|Abat|Lin7b|Arhgef9|Grin3a|Prkcb|Adcy2|Plcb2|Slc18a2|Grik5|Cacnb1|Tspoap1|Gnb5|Grik4|Adcy7|Myo6|Naaa|Dlg4|Apba1|Stx1a|Chat|Adcy9|Gria3|Gria4|Gabra4|Gng7|Adcy1|Gng11|Slc6a4|Rps6ka2|Kcnj16|Prkcg|Slc1a2|Vamp2|Kcnj10|Aldh2|Kcnj12|Glrb|Gnal|Slc6a1|Grik2|Chrne|Grik3
REACTOME_TRANSPORT_OF_BILE_SALTS_AND_ORGANIC_ACIDS_METAL_IONS_AND_AMINE_COMPOUNDS	0.188705	0.329243	0.114751	0.47115	1.22615	53	Slc39a14|Slc11a1|Slc16a1|Slc6a20a|Slc14a1|Slc30a1|Slc39a2|Slc39a6|Slc41a2|Slc44a1|Slc39a1|Slc39a7|Slc39a8
REACTOME_TRANSPORT_OF_INORGANIC_CATIONS_ANIONS_AND_AMINO_ACIDS_OLIGOPEPTIDES	0.143033	0.281474	0.126254	0.431915	1.23028	92	Slc7a11|Slc7a1|Slc7a8|Slc15a3|Slc4a7|Slc5a8|Slc4a4|Slc6a20a|Slc7a5|Slc3a2
REACTOME_TRANSPORT_OF_MATURE_MRNAS_DERIVED_FROM_INTRONLESS_TRANSCRIPTS	0.00015728	0.00131722	0.518848	0.737773	1.85404	41	Cpsf2|Eif4e|Alyref|Ncbp1|Nup98|Nup160|Nup62|Nup205|Nup153|Nup85|Nup54|Nup93|Nup50|Sec13|Nup188|Rae1|Nup43|Seh1l|Nup210|Nup37|Ranbp2|Ncbp2|Cpsf1|Cpsf3|Nup155|Pom121|Tpr|Nup107|Nup133
REACTOME_TRANSPORT_OF_MATURE_TRANSCRIPT_TO_CYTOPLASM	7.2769e-06	9.93162e-05	0.610527	0.709921	1.95197	73	U2af2|Cpsf2|Eif4e|Alyref|Srsf2|Rbm8a|Ncbp1|Nup98|Nup160|Srsf3|Nup62|Nup205|Thoc6|Srsf1|Nup153|Nup85|Srsf7|Magoh|Nup54|Eif4a3|Nup93|Nup50|Srsf9|U2af1|Sec13|Sarnp|Nup188|Rae1|Nup43|Chtop|Fyttd1|Seh1l|Nup210|Nup37|Ranbp2|Ncbp2|Cpsf1|Cpsf3|Zc3h11a|Nup155|Rnps1|Thoc1|Nxt1|Pom121|Tpr|Nup107|Nup133|Thoc3
REACTOME_TRANSPORT_OF_THE_SLBP_DEPENDANT_MATURE_MRNA	0.000905907	0.00580568	0.477271	0.752905	1.83137	34	Eif4e|Alyref|Ncbp1|Nup98|Nup160|Nup62|Nup205|Nup153|Nup85|Nup54|Nup93|Nup50|Sec13|Nup188|Rae1|Nup43|Seh1l|Nup210|Nup37|Ranbp2|Ncbp2|Nup155|Pom121|Tpr|Nup107|Nup133
REACTOME_TRANSPORT_OF_VITAMINS_NUCLEOSIDES_AND_RELATED_MOLECULES	0.15015	0.29183	0.199915	-0.45324	-1.26537	33	Slco2b1
REACTOME_TRANSPORT_TO_THE_GOLGI_AND_SUBSEQUENT_MODIFICATION	0.00207939	0.0118799	0.431708	0.51895	1.56811	168	Tubb6|B4galt5|Tubb2a|Tuba1c|Tuba4a|Mgat2|Ankrd28|Tubb4b|Arf4|Mcfd2|Dynll1|Tuba8|Tfg|Capzb|Areg|Tmed9|Sec23ip|St8sia6|Capza2|Tubb2b|Tuba1b|Arf1|B4galt6|Nsf|Kdelr2|Sec13|Tubb3|Rab1a|Ctsc|Ppp6c|Uso1|Napa|Lman2|F5|Copb1|Cnih1|Tmed7|Copb2|Copz1|Tmed2|Arcn1|Sar1b|Ykt6|Ctsz|Preb|Tuba1a|Bet1
REACTOME_TRIGLYCERIDE_METABOLISM	0.302829	0.471849	0.0968878	0.541937	1.15174	17	Gpd2|Gk|Fabp5
REACTOME_TRISTETRAPROLIN_TTP_ZFP36_BINDS_AND_DESTABILIZES_MRNA	0.00370354	0.0186953	0.431708	0.795946	1.67679	16	Zfp36|Dis3|Exosc1|Exosc3|Tnpo1|Exosc2|Exosc9|Exosc4|Exosc7|Mapkapk2|Exosc8|Ywhab
REACTOME_TRP_CHANNELS	0.34858	0.517951	0.0857844	0.48929	1.10044	23	Trpm2|Ripk3|Trpm6|Mlkl|Mcoln2
REACTOME_UB_SPECIFIC_PROCESSING_PROTEASES	1.02748e-05	0.00013056	0.593325	0.606344	1.81593	154	Usp18|Psme3|Myc|Psmd11|Hif1a|Ruvbl1|Psmd12|Tomm70a|Usp14|Psmc2|Psmd7|Siah2|Psmb2|Psma3|Psmc4|Psmd14|Psmd1|Psmb3|Nfkbia|Psmd6|Psmd2|Psma7|Taf10|Psmd3|Psmc6|Kat2a|Psma1|Trp53|Psmc5|Psmb5|Psmb6|Usp25|Psma2|Psma5|Psmc3|Snx3|Ifih1|Vdac2|Ptrh2|Psmd4|Psma4|Psmd5|Otub1|Tada2b|Map3k7|Stam2|Clspn|Psmd13|Psmb4|Il33|Psmc1|Usp37|Psmb7|Smad3|Adrm1|Usp16|Usp10|Psmb10|Mdm2|Usp12
REACTOME_UBIQUITIN_MEDIATED_DEGRADATION_OF_PHOSPHORYLATED_CDC25A	2.78363e-05	0.000284935	0.57561	0.765215	1.96459	49	Psme3|Psmd11|Psmd12|Psmc2|Psmd7|Psmb2|Psma3|Chek1|Psmc4|Psmd14|Psmd1|Psmb3|Psmd6|Psmd2|Psma7|Psmd3|Psmc6|Psma1|Psmc5|Psmb5|Psmb6|Psma2|Psma5|Psmc3|Psmd4|Psma4|Psmd5|Psmd13|Psmb4|Psmc1|Psmb7
REACTOME_UCH_PROTEINASES	3.91638e-06	5.89055e-05	0.610527	0.702472	1.94349	77	Psme3|Uchl3|Psmd11|Ruvbl1|Actb|Psmd12|Psmc2|Actl6a|Psmd7|Psmb2|Psma3|Psmc4|Psmd14|Psmd1|Psmb3|Psmd6|Foxk2|Psmd2|Psma7|Psmd3|Psmc6|Psma1|Uchl5|Psmc5|Ino80c|Psmb5|Psmb6|Psma2|Psma5|Psmc3|Psmd4|Psma4|Psmd5|Psmd13|Psmb4|Psmc1|Psmb7|Adrm1|Psmb10|Nedd8|Psma6
REACTOME_UNBLOCKING_OF_NMDA_RECEPTORS_GLUTAMATE_BINDING_AND_ACTIVATION	1	1	0.0358449	0.178774	0.389808	19	Calm1|Camk2d|Dlg1|Calm2
REACTOME_VASOPRESSIN_REGULATES_RENAL_WATER_HOMEOSTASIS_VIA_AQUAPORINS	0.10229	0.224368	0.170932	0.585762	1.35436	26	Aqp3|Rab11a|Gnb1|Gng5|Prkar1a|Gng12
REACTOME_VEGFR2_MEDIATED_VASCULAR_PERMEABILITY	0.00385322	0.0193185	0.431708	0.729312	1.72535	29	Cav1|Hsp90aa1|Nos3|Vav1|Jup|Cdh5|Pak2|Rac1|Ctnna1|Calm1
REACTOME_VISUAL_PHOTOTRANSDUCTION	0.221774	0.369791	0.102822	0.441141	1.17283	59	Dhrs9|Lrp8|Rbp2|Metap2|Metap1|Sdc1|Sdc4|Gnb1|Rbp1|Calm1|Rdh12|Nmt1|Nmt2|Stra6|Lrat|Fntb|Rdh10
REACTOME_VITAMIN_B5_PANTOTHENATE_METABOLISM	0.563725	0.706574	0.0835991	-0.397422	-0.919758	15	Ppcdc|Slc25a42
REACTOME_VLDLR_INTERNALISATION_AND_DEGRADATION	0.452088	0.616786	0.0962406	-0.41918	-0.988862	16	Mylip|Vldlr|Nr1h3
REACTOME_VOLTAGE_GATED_POTASSIUM_CHANNELS	0.916418	0.951298	0.0686326	-0.259242	-0.702724	31	Kcnc2|Kcna2|Kcnd1|Kcnab1|Kcna6|Kcna1
REACTOME_VXPX_CARGO_TARGETING_TO_CILIUM	0.766067	0.852857	0.0701132	-0.322142	-0.779993	18	Pkd2|Pkd1|Exoc4|Rab11fip3
REACTOME_WNT_LIGAND_BIOGENESIS_AND_TRAFFICKING	0.55309	0.70197	0.0623861	0.429303	0.950576	21	Wnt4|Wnt2|Tmed5|Snx3|Wnt10a|Vps29|Vps26a|Vps35|Wnt3|Wnt7b
REACTOME_XENOBIOTICS	0.0331849	0.096921	0.321776	-0.667614	-1.54507	15	Cyp2d22|Ahrr|Cyp2w1|Cyp2e1

## Sheet: 1.3 Lesion 48h
pathway	pval	padj	log2err	ES	NES	size	leadingEdge
REACTOME_A_TETRASACCHARIDE_LINKER_SEQUENCE_IS_REQUIRED_FOR_GAG_SYNTHESIS	0.159754	0.40443	0.134273	0.588252	1.31804	20	Sdc3|Vcan|Gpc1|Xylt2|B3gat3|Sdc2
REACTOME_ABC_FAMILY_PROTEINS_MEDIATED_TRANSPORT	0.402469	0.70289	0.0656814	0.372831	1.04557	91	Psmb10|Psmb8|Erlin2|Rnf5|Psmb2|Psme2|Psma5|Psme1|Abcd3|Abcc3|Psmd11|Abcg1|Psmd3|Psmd4|Sel1l|Psmc3|Abca7|Psmb7|Psme2b|Psma4|Abcc6|Psmb3|Psma7|Vcp|Abcb7|Psmd5|Psmc2|Psma3|Psma1|Psmd2|Psmd1|Psme3|Psmd6|Psmd14|Abcb8|Kcnj11|Eif2s3x|Derl3|Abcb9|Pex19|Abcd1|Ubb|Eif2s1|Psmb6|Derl2|Psmc4|Psmd9|Psmf1
REACTOME_ACTIVATED_TAK1_MEDIATES_P38_MAPK_ACTIVATION	0.935532	1	0.0354665	0.252248	0.581661	23	Tab2|Map2k6|Mapk11|Map3k7|Ubb|Irak1|Mapkapk2|Tab3|Mapk14|Traf6|Ikbkg
REACTOME_ACTIVATION_OF_APC_C_AND_APC_C_CDC20_MEDIATED_DEGRADATION_OF_MITOTIC_PROTEINS	0.000581762	0.00875018	0.477271	0.689877	1.89076	73	Bub1b|Mad2l1|Cdk1|Psmb10|Ccnb1|Plk1|Psmb8|Pttg1|Ccna2|Cdc20|Ube2c|Nek2|Cdc27|Cdc26|Psmb2|Psme2|Psma5|Psme1|Psmd11|Ube2s|Psmd3|Psmd4|Psmc3|Psmb7|Psme2b|Psma4|Psmb3|Psma7|Bub3|Psmd5|Psmc2|Psma3|Psma1|Psmd2|Psmd1|Psme3|Psmd6|Psmd14
REACTOME_ACTIVATION_OF_ATR_IN_RESPONSE_TO_REPLICATION_STRESS	0.0136671	0.0891386	0.38073	0.658558	1.65328	36	Clspn|Mcm10|Cdc6|Mcm5|Mcm6|Cdc25c|Dbf4|Mcm3|Chek1|Rpa2|Mcm2|Cdc7|Rfc2|Rad17|Orc5|Cdc45|Orc6|Mcm4|Rad9a
REACTOME_ACTIVATION_OF_BH3_ONLY_PROTEINS	0.808937	0.956777	0.0434507	0.330258	0.724986	18	Ywhag|Ywhae|Ywhaz|Ywhab|Ywhaq|Bcl2l11|Ywhah|Bid
REACTOME_ACTIVATION_OF_G_PROTEIN_GATED_POTASSIUM_CHANNELS	0.58679	0.832181	0.0580984	0.400956	0.898384	20	Gng11|Gnb1|Gng5|Gng8|Gng12|Gng7|Gnb2|Gngt2|Gnb5
REACTOME_ACTIVATION_OF_IRF3_IRF7_MEDIATED_BY_TBK1_IKK_IKBKE	0.014177	0.0908563	0.38073	0.777028	1.70574	18	Irf7|Cd14|Tlr4|Ticam2
REACTOME_ACTIVATION_OF_KAINATE_RECEPTORS_UPON_GLUTAMATE_BINDING	0.323529	0.623692	0.0860347	0.465608	1.12161	29	Calm3|Gng11|Gnb1|Gng5|Grik1|Gng8|Gng12|Calm1|Gng7|Gnb2|Gngt2|Gnb5
REACTOME_ACTIVATION_OF_MATRIX_METALLOPROTEINASES	0.382309	0.683887	0.0780892	0.46272	1.06699	23	Timp1|Col18a1|Klk1|Cma1|Mmp25|Mmp13|Mmp15|Mmp9
REACTOME_ACTIVATION_OF_NF_KAPPAB_IN_B_CELLS	0.0210565	0.117566	0.352488	0.58927	1.57811	60	Card11|Psmb10|Psmb8|Psmb2|Psme2|Psma5|Psme1|Psmd11|Psmd3|Psmd4|Psmc3|Psmb7|Psme2b|Psma4|Psmb3|Psma7|Psmd5|Psmc2|Prkcb|Psma3|Psma1|Psmd2|Psmd1|Psme3|Psmd6|Psmd14
REACTOME_ACTIVATION_OF_NMDA_RECEPTORS_AND_POSTSYNAPTIC_EVENTS	0.319424	0.623692	0.0855357	0.459795	1.12629	32	Prkar1a|Calm3|Rps6ka3|Prkacb|Calm1|Prkaca|Prkar1b
REACTOME_ACTIVATION_OF_THE_MRNA_UPON_BINDING_OF_THE_CAP_BINDING_COMPLEX_AND_EIFS_AND_SUBSEQUENT_BINDING_TO_43S	1	1	0.0817516	-0.175105	-0.599948	60	Rps14|Eif4a2|Eif3g|Eif3j2|Eif3j1|Rps27|Rps19|Rps3a1|Rps25|Rps3|Rps7|Rps10|Rps28|Rps4x|Rps8|Rps17|Rps23|Rps20|Rps13|Rps27a|Rps24
REACTOME_ACTIVATION_OF_THE_PRE_REPLICATIVE_COMPLEX	0.0287714	0.149307	0.352488	0.66077	1.61858	32	Mcm10|Cdc6|Mcm5|Mcm6|Dbf4|Mcm3|Prim2|Rpa2|Mcm2|Cdc7|Gmnn|Orc5|Cdc45|Pole|Cdt1|Orc6|Mcm4
REACTOME_ACYL_CHAIN_REMODELLING_OF_PC	0.940476	1	0.0672065	-0.236226	-0.651431	24	Plb1|Pla2g2d
REACTOME_ACYL_CHAIN_REMODELLING_OF_PE	0.538231	0.801738	0.0610364	0.403408	0.930222	23	Pla2g2e|Abhd4|Pla2r1|Lpcat3|Mboat1|Pla2g4c|Pla2g12a
REACTOME_ACYL_CHAIN_REMODELLING_OF_PG	0.686084	0.901064	0.0532386	0.393183	0.824113	15	Pla2g2e|Lpgat1|Pla2r1
REACTOME_ACYL_CHAIN_REMODELLING_OF_PS	0.776235	0.94716	0.0454059	0.345465	0.761682	19	Pla2g2e|Pla2r1|Pla1a|Lpcat3|Osbpl8|Mboat1|Pla2g12a
REACTOME_ADHERENS_JUNCTIONS_INTERACTIONS	0.712676	0.919789	0.0451344	0.331044	0.817711	34	Cdh15|Cdh13|Adam19|Actb|Cdh5|Cdh10|Zeb2|Cdh11|Actg1
REACTOME_ADP_SIGNALLING_THROUGH_P2Y_PURINOCEPTOR_1	0.373494	0.677387	0.0795565	0.469659	1.07316	22	Gng11|Gnb1|Gng5|Gng8|Gng12|Gna14|P2ry1|Gng7|Gnb2|Gngt2|Gnb5|Gna15
REACTOME_ADP_SIGNALLING_THROUGH_P2Y_PURINOCEPTOR_12	0.124807	0.360718	0.154191	0.624749	1.37146	18	P2ry12|Gnai2|Gng11|Gnb1|Gng5|Gng8|Gng12|Gng7|Gnb2|Gngt2|Gnb5
REACTOME_ADRENALINE_NORADRENALINE_INHIBITS_INSULIN_SECRETION	0.296467	0.605253	0.0934449	0.514726	1.1533	20	Gnai2|Gng11|Gnb1|Gng5|Gng8|Gng12|Gng7|Gnb2|Gngt2|Gnb5|Adra2c
REACTOME_AEROBIC_RESPIRATION_AND_RESPIRATORY_ELECTRON_TRANSPORT	0.526602	0.798274	0.04707	0.320768	0.980965	209	Cox20|Me2|Ndufa13|Ndufa12|Sdhaf1|Dlat|Ndufa8|mt-Nd2|Dmac1|Cox11|mt-Co3|Ndufb10|Cox5a|Pdk3|Coa5|Hccs|Pyurf|Ldha|Cox6a1|Ndufaf3|Lyrm2|Ndufaf8|mt-Nd5|Ndufb7|Got2|Cyc1|Ndufb8|Ndufa11|Pcx|Cox6b1|Ndufv3|Acat1|Sdhaf3|Ndufv2|Ndufa3|Ndufb5|Dld|Coa3|mt-Nd1|Trap1|Uqcrq|Cs|Ndufa10|Ndufs5|Sdhaf4|Nubpl|Ndufa1|Pdhx|Ndufab1|Cox5b|Idh3a|Slc25a11|Mdh2|Uqcrc1|Uqcr10|Cox7b|Ndufs8|Glo1|Cycs|Pkm|Cox6c|Cox18|Cox7c|mt-N…
REACTOME_AFLATOXIN_ACTIVATION_AND_DETOXIFICATION	0.292683	0.602534	0.131458	-0.451559	-1.12539	16	Dpep1|Dpep3|Cyp3a13|Cyp2a5
REACTOME_AGGREPHAGY	0.153846	0.398899	0.132846	0.542219	1.31176	30	Tubb6|Vim|Tubb2b|Tuba1b|Tuba1a|Tubb2a|Tuba1c
REACTOME_AMINE_LIGAND_BINDING_RECEPTORS	0.771121	0.94716	0.0454968	0.34291	0.768326	20	Adra1d|Drd1|Hrh2|Htr2a|Htr2b|Gpr143|Htr7|Adra1a
REACTOME_AMINO_ACID_TRANSPORT_ACROSS_THE_PLASMA_MEMBRANE	0.124224	0.360718	0.224966	-0.441973	-1.29891	29	Slc43a1|Slc6a6|Slc1a5|Slc38a3|Slc38a2|Slc6a12|Slc6a14
REACTOME_AMINO_ACIDS_REGULATE_MTORC1	0.831967	0.964909	0.0905429	-0.236535	-0.790818	52	Flcn|Itfg2|Fnip1|Atp6v1c2|Slc38a9|Sesn1
REACTOME_AMPLIFICATION_OF_SIGNAL_FROM_THE_KINETOCHORES	3.62357e-05	0.000920888	0.557332	0.699693	1.96355	92	Kif2c|Sgo2a|Bub1b|Bub1|Nuf2|Mad2l1|Cenpf|Ndc80|Cenpe|Plk1|Incenp|Cdca8|Spc25|Cenpa|Aurkb|Spdl1|Cdc20|Cenpi|Nsl1|Kif18a|Kntc1|Ercc6l|Spc24|Cenpp|Cenpk|Cenpn|Ska1|Mapre1|Ska2|Dsn1|Sgo1|Cenps|Ppp2r5d|Zwilch|Cenph|Itgb3bp|B9d2|Xpo1
REACTOME_ANCHORING_OF_THE_BASAL_BODY_TO_THE_PLASMA_MEMBRANE	0.555283	0.816853	0.0502948	0.339663	0.953198	92	Cdk1|Tubb5|Plk1|Kif24|Plk4|Nek2|Tuba1a|Ywhag|Mapre1|Ywhae|Cenpj|Cep192|Cep76|Prkaca|B9d2|Cdk5rap2
REACTOME_ANTIGEN_ACTIVATES_B_CELL_RECEPTOR_BCR_LEADING_TO_GENERATION_OF_SECOND_MESSENGERS	6.26355e-05	0.00148911	0.538434	0.742672	1.94194	48	Pik3ap1|Cd22|Vav1|Pik3cd|Syk|Grb2|Btk|Ptpn6|Cd79a|Plcg2
REACTOME_ANTIGEN_PRESENTATION_FOLDING_ASSEMBLY_AND_PEPTIDE_LOADING_OF_CLASS_I_MHC	0.00137533	0.0161672	0.45506	0.745369	1.81318	31	Tap1|H2-Q4|H2-M3|H2-T22|H2-T23|B2m|H2-K1|Tap2|Tapbp|H2-Q2|H2-Q7|H2-Q6|H2-T10|Erap1|H2-Q1|Calr|Sar1b|Pdia3|Canx|Bcap31|H2-Q10
REACTOME_ANTIGEN_PROCESSING_CROSS_PRESENTATION	2.04131e-06	7.92018e-05	0.627257	0.736184	2.03437	78	Fcgr1|Cybb|Tap1|Psmb10|H2-Q4|H2-M3|Mrc1|Psmb8|Ncf1|Cyba|Ncf2|H2-T22|H2-T23|B2m|H2-K1|Tap2|Tapbp|H2-Q2|H2-Q7|H2-Q6|Ncf4|Psmb2|Psme2|Cd36|Psma5|Psme1|Snap23|H2-T10|Psmd11|Vamp3|Psmd3|Psmd4|Psmc3|Psmb7|H2-Q1|Psme2b|Psma4|Sec22b|Calr|Psmb3|Psma7
REACTOME_ANTIGEN_PROCESSING_UBIQUITINATION_PROTEASOME_DEGRADATION	0.224447	0.495688	0.0878313	0.363996	1.13081	285	Ube2l6|Rnf213|Uba7|Dtx3l|Psmb10|Herc6|Psmb8|Ccnf|Cdc20|Ube2c|Rnf115|Wwp1|Cdc27|Fbxo27|Klhl13|Klhl5|Trim21|Ube2m|Traip|Cdc26|Psmb2|Psme2|Elob|Ube2l3|Skp2|Fbxw5|Siah2|Psma5|Znrf2|Psme1|Klhl2|Fbxo4|Klhl25|Rlim|Fbxl13|Psmd11|Ube2s|Ubox5|Fzr1|Psmd3|Psmd4|Dzip3|Psmc3|Klhl3|Psmb7|Fbxl21|Uba1|Psme2b|Psma4|Asb5|Eloc|Asb7|Psmb3|Psma7|Socs1|Ube2q1|Cdc34|Rnf126|Wsb1|Psmd5|Fbxw17|Psmc2|Fbxl14|Fbxo17|Rnf7|Fbxl…
REACTOME_ANTIMICROBIAL_PEPTIDES	0.0515464	0.222162	0.24134	0.634648	1.51391	28	Slc11a1|Tlr1|S100a8|Lyz2|Tlr2|Clu|S100a9
REACTOME_ANTIVIRAL_MECHANISM_BY_IFN_STIMULATED_GENES	1.45822e-07	1.19412e-05	0.690132	0.761582	2.12937	88	Oasl1|Usp18|Isg15|Mx2|Ube2l6|Tubb6|Uba7|Cdk1|Trim25|Fanca|Eif2ak2|Ifit1bl2|Tubb2b|Cenpx|Tuba1b|Adar|Tuba1a|Rnasel
REACTOME_APC_C_CDC20_MEDIATED_DEGRADATION_OF_CYCLIN_B	0.00732069	0.0590673	0.407018	0.733887	1.70087	24	Cdk1|Ccnb1|Cdc20|Ube2c|Cdc27|Cdc26|Ube2s
REACTOME_APC_C_CDH1_MEDIATED_DEGRADATION_OF_CDC20_AND_OTHER_APC_C_CDH1_TARGETED_PROTEINS_IN_LATE_MITOSIS_EARLY_G1	0.00171713	0.018341	0.45506	0.664142	1.81627	71	Psmb10|Plk1|Psmb8|Aurka|Pttg1|Aurkb|Cdc20|Ube2c|Cdc27|Cdc26|Psmb2|Psme2|Skp2|Psma5|Psme1|Psmd11|Ube2s|Fzr1|Psmd3|Psmd4|Psmc3|Psmb7|Psme2b|Psma4|Psmb3|Psma7|Psmd5|Psmc2|Rb1|Psma3|Psma1|Psmd2|Psmd1|Psme3|Psmd6|Psmd14
REACTOME_APC_C_MEDIATED_DEGRADATION_OF_CELL_CYCLE_PROTEINS	3.79424e-05	0.000932118	0.557332	0.682019	1.89759	82	Bub1b|Mad2l1|Cdk1|Psmb10|Ccnb1|Plk1|Psmb8|Aurka|Pttg1|Ccna2|Aurkb|Cdc20|Ube2c|Nek2|Cdc27|Cdc26|Fbxo5|Psmb2|Psme2|Skp2|Psma5|Psme1|Psmd11|Ube2s|Fzr1|Psmd3|Psmd4|Psmc3|Psmb7|Psme2b|Psma4|Psmb3|Psma7|Bub3|Psmd5|Psmc2|Rb1|Psma3|Psma1|Psmd2|Psmd1|Psme3
REACTOME_APC_CDC20_MEDIATED_DEGRADATION_OF_NEK2A	0.00338408	0.0319752	0.431708	0.742584	1.7591	26	Bub1b|Mad2l1|Cdc20|Ube2c|Nek2|Cdc27|Cdc26|Ube2s
REACTOME_APOPTOSIS	0.0374396	0.180346	0.257206	0.519597	1.47422	96	Gzmb|Clspn|Tnfsf10|Gsdme|Vim|Casp7|Bak1|Cd14|Fadd|Lmnb1|Gsdmd|H1f0|Casp6|Ywhag|Casp3|Ywhae|Tlr4|Ticam2|Casp8|Casp9|Xiap|Ywhaz|Fasl|Ywhab
REACTOME_APOPTOTIC_CLEAVAGE_OF_CELLULAR_PROTEINS	0.112344	0.339334	0.154191	0.537515	1.35475	37	Clspn|Vim|Casp7|Lmnb1|Casp6|Casp3|Casp8
REACTOME_APOPTOTIC_EXECUTION_PHASE	0.170732	0.416726	0.120433	0.4871	1.26262	45	Clspn|Vim|Casp7|Lmnb1|H1f0|Casp6|Casp3|Casp8|Gas2|Stk24|Hmgb1|Hmgb2|Kpnb1|Bcap31
REACTOME_APOPTOTIC_FACTOR_MEDIATED_RESPONSE	0.152104	0.397519	0.142057	0.639827	1.34108	15	Gsdme|Casp7|Bak1|Gsdmd|Casp3|Casp9|Xiap|Apaf1|Cycs|Mapk3|Mapk1
REACTOME_AQUAPORIN_MEDIATED_TRANSPORT	0.323657	0.623692	0.0852885	0.462825	1.11968	30	Prkar1a|Gng11|Gnb1|Gng5|Gnas|Gng8|Gng12|Prkacb|Prkaca|Gng7|Prkar1b|Gnb2|Gngt2|Aqp9|Gnb5
REACTOME_ARACHIDONIC_ACID_METABOLISM	0.127424	0.366841	0.143759	0.523871	1.3418	43	Cyp1a1|Alox5ap|Cyp4f18|Tbxas1|Gpx2|Cyp4f39|Alox15|Awat1|Cyp1b1|Alox12|Pon3|Alox8|Cbr1|Gpx1|Ptges3
REACTOME_ASPARAGINE_N_LINKED_GLYCOSYLATION	0.103632	0.325009	0.1396	0.401079	1.23366	249	Tubb6|B4galnt2|Ctsz|Ctsc|St8sia4|Tubb2b|Capzb|Arf4|Trappc1|Cnih2|Tuba1b|Dpagt1|Tuba1a|Ank1|Bet1|Mvd|Npl|Cmas|B4galt5|Alg14|Copz2|Tmed10|Copz1|Stx17|Gmppb|Rad23b|Tubb2a|Tmed9|St6galnac4|Mgat2|Arf5|St8sia2|Neu3|Tfg|Tuba1c|Alg3|Slc35c1|Kdelr2|Lman2|Nus1|Manea|Cd59b|Gosr1|Tmed3|Alg2|B4galt6|Scfd1|Ykt6|St6galnac6|Cog5|Rab1b|Rab1a|Sec22b|Capza2|Cnih1|Calr|Renbp|Dolpp1|Vcp|Dpm3|Ppp6c|Amdhd2|Dync1i2|Sar1…
REACTOME_ASPIRIN_ADME	0.633491	0.863	0.0558265	0.411819	0.87542	16	Ugt1a7c|Ugt1a1|Ugt1a6a|Bche|Cyp3a57|Abcc3|Slc16a1|Bsg
REACTOME_ASSEMBLY_OF_COLLAGEN_FIBRILS_AND_OTHER_MULTIMERIC_STRUCTURES	0.427793	0.723127	0.0675189	0.396089	1.02929	47	Ctss|Ctsb|Col18a1|Pcolce|Mmp13|Col5a3|Col14a1|Mmp9|Col4a5|Col10a1
REACTOME_ASSEMBLY_OF_THE_PRE_REPLICATIVE_COMPLEX	0.00119877	0.0149744	0.45506	0.623504	1.73479	82	Psmb10|Psmb8|Cdc6|Ube2c|Mcm5|Cdc27|Mcm6|Cdc26|Psmb2|Psme2|Mcm3|Psma5|Psme1|Psmd11|Ube2s|Fzr1|Psmd3|Psmd4|Psmc3|Psmb7|Psme2b|Psma4|Mcm2|Psmb3|Psma7|Gmnn|Psmd5|Psmc2|Orc5|Psma3|Cdt1|Psma1|Psmd2|Psmd1|Kpnb1|Orc6|Psme3|Psmd6|Mcm4|Psmd14
REACTOME_ASYMMETRIC_LOCALIZATION_OF_PCP_PROTEINS	0.0453956	0.208332	0.24134	0.548482	1.47265	59	Psmb10|Psmb8|Fzd8|Wnt5a|Psmb2|Psme2|Psma5|Psme1|Psmd11|Psmd3|Psmd4|Psmc3|Psmb7|Psme2b|Psma4|Psmb3|Psma7|Psmd5|Psmc2|Psma3|Psma1|Psmd2|Psmd1|Psme3|Psmd6|Psmd14
REACTOME_AUF1_HNRNP_D0_BINDS_AND_DESTABILIZES_MRNA	0.0402641	0.190222	0.321776	0.588332	1.55863	53	Psmb10|Psmb8|Psmb2|Psme2|Psma5|Psme1|Pabpc1|Psmd11|Psmd3|Psmd4|Psmc3|Psmb7|Psme2b|Psma4|Psmb3|Psma7|Psmd5|Psmc2|Psma3|Psma1|Psmd2|Psmd1|Psme3|Psmd6|Psmd14|Hnrnpd|Ubb|Psmb6|Psmc4|Psmd9|Psmf1
REACTOME_AURKA_ACTIVATION_BY_TPX2	0.0604891	0.238398	0.206588	0.526014	1.43005	68	Hmmr|Tpx2|Cdk1|Tubb5|Plk1|Aurka|Plk4|Nek2|Tuba1a|Ywhag|Mapre1|Ywhae|Cenpj|Cep192|Cep76|Prkaca|Cdk5rap2
REACTOME_AZATHIOPRINE_ADME	0.047976	0.212891	0.252961	0.666301	1.53643	23	Slc28a2|Vav1|Rac1|Gsta3|Gsta1|Gsta2|Nudt15|Gstm2
REACTOME_BASE_EXCISION_REPAIR	0.632964	0.863	0.0497903	0.341156	0.873806	43	Neil3|Pold2|Lig1|Fen1|Rpa2|Ogg1|Pcna|Rfc2|Pole|Pold4|Pnkp|Rpa3|Terf1|Polb|Pole2|Rfc4|Neil1|Pold1
REACTOME_BASE_EXCISION_REPAIR_AP_SITE_FORMATION	0.903633	1	0.0395172	0.296939	0.631214	16	Neil3|Ogg1
REACTOME_BASIGIN_INTERACTIONS	0.218703	0.488436	0.111011	0.548996	1.24419	21	Slc7a8|Slc7a7|Atp1b3|Slc7a11|Slc16a3|Cav1|Slc16a1|Itgb1|Bsg
REACTOME_BETA_CATENIN_INDEPENDENT_WNT_SIGNALING	0.00700831	0.0586946	0.407018	0.541595	1.56549	115	Rac2|Pfn1|Psmb10|Psmb8|Calm3|Fzd8|Wnt5a|Ap2m1|Arrb2|Gng11|Gnb1|Psmb2|Psme2|Ap2s1|Gng5|Rac1|Cltc|Gng8|Psma5|Psme1|Rhoa|Gng12|Ap2b1|Calm1|Ap2a2|Psmd11|Gng7|Psmd3|Psmd4|Psmc3|Psmb7|Psme2b|Psma4|Gnb2|Psmb3|Psma7|Wnt5b|Clta|Gngt2|Psmd5|Psmc2|Gnb5|Wnt4|Prkcb|Psma3|Psma1|Psmd2|Psmd1|Psme3|Psmd6|Psmd14|Ppp3cb
REACTOME_BETA_CATENIN_PHOSPHORYLATION_CASCADE	0.554645	0.816853	0.0905429	-0.365967	-0.920707	17	Frat2|Axin1|Ppp2r5b
REACTOME_BILE_ACID_AND_BILE_SALT_METABOLISM	0.173913	0.419987	0.188204	-0.409821	-1.20442	29	Cyp46a1|Cyp27a1|Osbpl6|Cyp8b1|Nr1h4|Osbpl3|Cyp39a1|Ncoa2|Osbpl2|Slc27a2
REACTOME_BINDING_AND_UPTAKE_OF_LIGANDS_BY_SCAVENGER_RECEPTORS	0.0013735	0.0161672	0.45506	0.697329	1.84739	53	Msr1|Apol9a|Apol9b|Apol7a|Stab1|Marco|Cd36
REACTOME_BIOLOGICAL_OXIDATIONS	0.601367	0.846498	0.0431902	0.318161	0.942792	147	Cyp1a1|Esd|Cyp51|Cyp4f18|Tbxas1|Ugt1a7c|Cyb5b|Adh7|Cyp4f39|Cyp1b1|Mgst1|Aldh3a1|Ugt1a1|Gstp1|Ggt6|Akr1a1|Aldh1b1|Ugt1a6a|Aadac|Aip|Cyp3a57|Aoc3|Gstm4|Acy1|Cyp2b23|Cyb5r3|Gsta3|Cndp2|Gclm|Nat2|As3mt|Ptges3|Gsta1|Gstm6|Maoa|Fdxr
REACTOME_BIOSYNTHESIS_OF_SPECIALIZED_PRORESOLVING_MEDIATORS_SPMS	0.134281	0.382451	0.15017	0.648036	1.37755	16	Cyp1a1|Alox5ap|Alox15|Alox12|Cyp3a57|Gstm4
REACTOME_BIOSYNTHESIS_OF_THE_N_GLYCAN_PRECURSOR_DOLICHOL_LIPID_LINKED_OLIGOSACCHARIDE_LLO_AND_TRANSFER_TO_A_NASCENT_PROTEIN	0.541935	0.803635	0.053677	0.349585	0.950031	69	St8sia4|Dpagt1|Mvd|Npl|Cmas|Alg14|Gmppb|St6galnac4|St8sia2|Neu3|Alg3|Slc35c1|Nus1|Alg2|St6galnac6|Renbp|Dolpp1|Dpm3|Amdhd2
REACTOME_BLOOD_GROUP_SYSTEMS_BIOSYNTHESIS	0.147249	0.395086	0.144631	0.646849	1.3558	15	B4galnt2|Fut11|B3galt2|St6galnac6|B3galt5|Fut7
REACTOME_BRANCHED_CHAIN_AMINO_ACID_CATABOLISM	0.324117	0.623692	0.0883594	0.502955	1.12692	20	Mccc2|Acadsb|Dbt|Acat1|Dld|Hibadh|Bckdhb|Bcat2|Bckdk|Hsd17b10|Echs1
REACTOME_BUTYRATE_RESPONSE_FACTOR_1_BRF1_BINDS_AND_DESTABILIZES_MRNA	0.614534	0.856894	0.0572461	0.417137	0.886725	16	Ywhab|Dcp1a|Exosc8|Zfp36l1|Exosc4|Dcp2|Exosc3|Xrn1|Mapkapk2
REACTOME_C_TYPE_LECTIN_RECEPTORS_CLRS	0.000886351	0.0118771	0.477271	0.603338	1.72905	108	Fcer1g|Clec4d|Il1b|Lyn|Card11|Psmb10|Syk|Psmb8|Clec4e|Calm3|Plcg2|Ube2m|Psmb2|Psme2|Psma5|Psme1|Casp8|Prkacb|Calm1|Psmd11|Prkaca|Pak2|Card9|Psmd3|Psmd4|Psmc3|Tab2|Map3k14|Psmb7|Psme2b|Psma4|Psmb3|Psma7|Relb|Cdc34|Psmd5|Psmc2|Psma3|Psma1|Psmd2|Psmd1|Psme3|Clec4n|Psmd6|Psmd14|Ppp3cb
REACTOME_CA_DEPENDENT_EVENTS	0.495614	0.777165	0.0637845	0.409888	0.97098	26	Prkar1a|Pde1b|Calm3|Prkacb|Calm1|Prkaca|Prkar1b
REACTOME_CA2_PATHWAY	0.462604	0.75678	0.0645031	0.38798	0.984855	39	Calm3|Wnt5a|Gng11|Gnb1|Gng5|Gng8|Gng12|Calm1|Gng7|Gnb2|Gngt2|Gnb5
REACTOME_CARBOXYTERMINAL_POST_TRANSLATIONAL_MODIFICATIONS_OF_TUBULIN	0.115207	0.345154	0.160801	0.621648	1.39287	20	Tubb6|Tubb2b|Tuba1b|Tuba1a|Ttll12|Tubb2a|Tuba1c|Ttll7
REACTOME_CARDIAC_CONDUCTION	0.978856	1	0.0237916	0.214673	0.60064	89	Atp1a3|Calm3|Slc8a1|Atp1b3|Sri|Calm1|Prkaca|Dmpk|Kcnk13|Kcnj14|Kcnk2|Pln|Kcnk10|Asph
REACTOME_CARGO_CONCENTRATION_IN_THE_ER	0.271014	0.565829	0.095288	0.486439	1.18331	31	Ctsz|Ctsc|Cnih2|Tmed10|Lman2|Cd59b|Sec22b|Cnih1
REACTOME_CARGO_RECOGNITION_FOR_CLATHRIN_MEDIATED_ENDOCYTOSIS	0.158477	0.40443	0.118815	0.440867	1.23721	92	Sh3gl3|Grb2|Wnt5a|Ap2m1|Ubqln2|Arrb2|Necap2|Ubqln1|Tfrc|Dab2|Reps2|Ldlr|Ap2s1|Cltc|Cops6|Ap2b1|Il7r|Ap2a2|Cbl|Vamp3|M6pr|Clta|Arrb1|Syt1|Scarb2|Agtr1a|Cops2|Cd4|Ston2|Syt9|Tgoln1|Cops7b|Cd3g|Cops7a|Picalm|Ubb|Cops4|Stam|Epn1|Cops5
REACTOME_CARGO_TRAFFICKING_TO_THE_PERICILIARY_MEMBRANE	0.168421	0.415138	0.204295	-0.402349	-1.22854	35	Arl13b|Pkd1|Bbs9|Rho|Bbs1|Nphp3|Rab11fip3|Pkd2|Cngb1
REACTOME_CASPASE_ACTIVATION_VIA_DEATH_RECEPTORS_IN_THE_PRESENCE_OF_LIGAND	0.106796	0.329325	0.172324	0.679504	1.42424	15	Tnfsf10|Cd14|Fadd|Tlr4|Ticam2|Casp8|Fasl|Tradd
REACTOME_CASPASE_ACTIVATION_VIA_EXTRINSIC_APOPTOTIC_SIGNALLING_PATHWAY	0.05547	0.22906	0.237794	0.697982	1.53222	18	Tnfsf10|Cd14|Fadd|Casp3|Tlr4|Ticam2|Casp8|Casp9|Fasl|Tradd
REACTOME_CD209_DC_SIGN_SIGNALING	0.347484	0.654704	0.0857844	0.501468	1.08568	17	Lyn|Prkacb|Prkaca|Pak2|Relb
REACTOME_CD22_MEDIATED_BCR_REGULATION	1.44327e-05	0.000425514	0.593325	0.837526	2.02617	30	Lyn|Cd22|Ptpn6|Cd79a|Cd79b|Ighd|Ighv3-8
REACTOME_CD28_CO_STIMULATION	0.161932	0.405931	0.127505	0.52746	1.30216	33	Lyn|Vav1|Grb2|Rac1|Grap2|Cdc42|Pik3r3|Pak2|Map3k14|Lck|Akt2|Cd28
REACTOME_CD28_DEPENDENT_PI3K_AKT_SIGNALING	0.831361	0.964909	0.0730744	-0.290834	-0.782683	22	Pik3ca|Cd86|Rictor|Cd80|Map3k8
REACTOME_CDC42_GTPASE_CYCLE	0.792383	0.954905	0.0338984	0.28092	0.789722	93	Racgap1|Ect2|Fgd2|Arhgap30|Arhgap20|Arhgdia|Depdc1b|Dock10|Arhgdib|Arhgdig|Arhgap45|Cdc42|Arhgap9|Ykt6|Chn1|Rasgrf2|Cav1|Stard8|Srgap3|Lbr|Prex1|Arhgap29|Gna13
REACTOME_CDK_MEDIATED_PHOSPHORYLATION_AND_REMOVAL_OF_CDC6	0.00734757	0.0590673	0.407018	0.62934	1.71029	69	Psmb10|Psmb8|Ccna2|Cdc6|Ube2c|Cdc27|Cdc26|Ccne1|Psmb2|Psme2|Psma5|Psme1|Psmd11|Ube2s|Fzr1|Psmd3|Psmd4|Psmc3|Psmb7|Psme2b|Psma4|Psmb3|Psma7|Psmd5|Psmc2|Psma3|Psma1|Psmd2|Psmd1|Psme3|Psmd6|Psmd14
REACTOME_CELL_CELL_COMMUNICATION	0.206939	0.473548	0.10208	0.429475	1.19494	82	Sirpb1a|Gm5150|Tyrobp|Grb2|Sirpb1c|Cdh15|Cdh13|Skap2|Adam19|Actb|Flnc|Cdh5|Sirpa|Cdh10|Tesk1|Ilk|Lims1|Sirpb1b|Zeb2|Cd151|Cdh11|Actg1|Cd47
REACTOME_CELL_CELL_JUNCTION_ORGANIZATION	0.583916	0.830784	0.10208	-0.285553	-0.92131	42	Angptl4|Afdn|Cadm1|F11r|Ang|Cadm2|Cdh2|Nectin4|Nectin3|Ilf3|Pard3
REACTOME_CELL_CYCLE_CHECKPOINTS	5.77577e-08	5.61989e-06	0.719513	0.62713	1.92932	248	Kif2c|Clspn|Sgo2a|Bub1b|Ccnb2|Bub1|Nuf2|Mad2l1|Cenpf|Cdk1|Psmb10|Gtse1|Ccnb1|Mcm10|Ndc80|Cenpe|Plk1|Psmb8|Incenp|Cdca8|Ccna2|Spc25|Cenpa|Cdc6|Brca1|Aurkb|Bard1|Spdl1|Cdc20|Ube2c|Mcm5|Cenpi|Nsl1|Cdc27|Kif18a|Mcm6|Dna2|Kntc1|Cdc25c|Blm|Ercc6l|Spc24|Cenpp|Cenpk|Cdc26|Dbf4|Ccne1|Psmb2|Psme2|Ywhag|Cenpn|Ska1|Mapre1|Ska2|Mcm3|Nsd2|Dsn1|Sgo1|Babam1|Exo1|Cenps|Ywhae|Babam2|Ppp2r5d|Psma5|Psme1|Cdkn1a|Chek…
REACTOME_CELL_DEATH_SIGNALLING_VIA_NRAGE_NRIF_AND_NADE	0.855856	0.977198	0.0324331	0.265985	0.723124	68	Vav1|Ect2|Fgd2|Ngfr|Rac1|Casp3|Ywhae|Arhgef39
REACTOME_CELL_EXTRACELLULAR_MATRIX_INTERACTIONS	0.633282	0.863	0.0546808	0.392486	0.861589	18	Actb|Flnc|Tesk1|Ilk|Lims1|Actg1|Itgb1|Parva|Rsu1|Parvb
REACTOME_CELL_JUNCTION_ORGANIZATION	0.4329	0.72676	0.137251	-0.284431	-0.991651	67	Lims2|Dst|Angptl4|Afdn|Cadm1|F11r|Ang|Cadm2|Cdh2|Nectin4|Nectin3|Ilf3|Pard3|Itgb4
REACTOME_CELL_SURFACE_INTERACTIONS_AT_THE_VASCULAR_WALL	2.1493e-06	7.92018e-05	0.627257	0.68639	1.99986	127	Sell|Fcer1g|Sirpb1a|Gm5150|Lyn|Sdc3|Itgb2|Cd177|Itga4|Cd84|Itgal|Cd48|Slc7a8|Selplg|Olr1|Dok2|Grb2|Sirpb1c|Cd44|Fn1|Selp|Ptpn6|Slc7a7|Pf4|Itgam|Trem1|Gpc1|Atp1b3|Sirpa|Inpp5d|Slc7a11
REACTOME_CELLULAR_RESPONSE_TO_CHEMICAL_STRESS	0.00158995	0.0177545	0.45506	0.558005	1.65213	148	Cybb|Psmb10|Psmb8|Ncf1|Txn1|Gpx2|Cyba|Ncf2|Helz2|Txn2|Hmox2|Trim21|Ncf4|Cat|Nudt2|Hmox1|Psmb2|Gstp1|Psme2|mt-Co3|Skp2|Gsr|Blvrb|Prdx1|Cox5a|Psma5|Psme1|Cox6a1|Psmd11|Srxn1|Gpx7|Gpx1|Smarcd3|Psmd3|Psmd4|Cox6b1|Psmc3|Psmb7|Psme2b|Psma4|Sesn2|Psmb3|Psma7|Vcp|Psmd5|Gpx8|Psmc2|Cox5b|Nox4|Psma3|Gsk3b|Prkaa2|Psma1|Psmd2|Psmd1|Sod3|Cox7b|Psme3|Akt2|Cycs|Hdac3|Psmd6|Cox6c|Cox7c|Psmd14|P4hb|Tgs1|Prdx6
REACTOME_CELLULAR_RESPONSE_TO_HEAT_STRESS	0.391574	0.696741	0.0672065	0.37874	1.05378	82	Cryab|Nup210|Aaas|Rae1|Ywhae|Bag2|Rpa2|Ptges3|Nup50|Dnajc2|Hikeshi|Vcp|St13|Hspb8|Bag1|Gsk3b|Nup205|Rps19bp1|Camk2g|Nup37|Mapk3|Hspa14|Mapk1|Hsp90ab1|Nup107|Rpa3|Hsbp1|Pom121|Mapkapk2|Hspa13|Seh1l|Hspa9
REACTOME_CELLULAR_RESPONSE_TO_HYPOXIA	0.0531777	0.225241	0.222056	0.535417	1.45078	67	Psmb10|Psmb8|Psmb2|Psme2|Elob|Psma5|Psme1|Psmd11|Hif1a|Psmd3|Psmd4|Psmc3|Psmb7|Psme2b|Psma4|Eloc|Psmb3|Psma7|Psmd5|Psmc2|Psma3|Psma1|Psmd2|Psmd1|Psme3|Vhl|Psmd6|Psmd14
REACTOME_CELLULAR_RESPONSES_TO_STIMULI	0.0188125	0.110407	0.352488	0.418804	1.32411	436	Cybb|Tubb6|Psmb10|Psmb8|Ncf1|Txn1|Gpx2|Cyba|Ncf2|Ccna2|Tubb2b|Cryab|Cebpb|Capzb|Rraga|Ube2c|Tuba1b|Rps6ka3|Helz2|Cdk6|Txn2|Tuba1a|Stoml2|Cdc27|Nup210|Hmox2|Lmnb1|Trim21|Ncf4|Cat|H1f0|Nudt2|Cdc26|Hmox1|Ccne1|Psmb2|Gstp1|Cdk4|Psme2|Elob|mt-Co3|Skp2|Gsr|Blvrb|Hmga2|Aaas|Prdx1|Ar|Tubb2a|Rae1|Ywhae|Cox5a|Tlr4|Tcirg1|Atf6b|Psma5|Psme1|Mbtps2|Cdkn2b|Rbbp7|Cdkn1a|Tuba1c|Bag2|Cox6a1|Rpa2|Psmd11|Srxn1|Ube2…
REACTOME_CELLULAR_SENESCENCE	0.170762	0.416726	0.113787	0.437199	1.22905	93	Txn1|Ccna2|Cebpb|Ube2c|Rps6ka3|Cdk6|Cdc27|Lmnb1|H1f0|Cdc26|Ccne1|Cdk4|Hmga2|Cdkn2b|Rbbp7|Cdkn1a|Ube2s|Fzr1|Suz12
REACTOME_CHAPERONIN_MEDIATED_PROTEIN_FOLDING	0.451883	0.745051	0.0659816	0.398781	1.00112	36	Gng11|Gnb1|Gng5|Gng8|Gng12|Gna14|Gng7|Gnb2|Cct6a|Cct7|Gngt2|Gnb5|Cct3|Gna15|Gna11|Pdcl|Tcp1|Cct4|Csnk2b|Gnb4|Gng2
REACTOME_CHEMOKINE_RECEPTORS_BIND_CHEMOKINES	2.80692e-05	0.000738822	0.57561	0.802097	2.05442	43	Ccr5|Cxcl10|Ccl5|Cx3cr1|Cxcl11|Ccl4|Cxcl9|Ccr7|Ccl3|Cxcl2|Ccrl2|Cxcr4|Cxcl5|Ccl12|Pf4
REACTOME_CHOLESTEROL_BIOSYNTHESIS	0.00163223	0.0179546	0.45506	0.785874	1.87094	27	Hsd17b7|Cyp51|Nsdhl|Sqle|Hmgcr|Hmgcs1|Ebp|Lss|Dhcr24|Acat2|Mvd|Msmo1|Idi1|Mvk|Fdft1
REACTOME_CHONDROITIN_SULFATE_BIOSYNTHESIS	0.93207	1	0.0380842	0.273592	0.581586	16	Vcan|Chsy1|Chst12
REACTOME_CHONDROITIN_SULFATE_DERMATAN_SULFATE_METABOLISM	0.138268	0.382451	0.138022	0.514697	1.31311	42	Sdc3|Dse|Arsb|Vcan|Hexa|Gpc1|Ids|Xylt2|B3gat3|Chst14|Sdc2|Chsy1|Hexb
REACTOME_CHROMATIN_MODIFYING_ENZYMES	0.237037	0.510808	0.252961	-0.272935	-1.09429	142	Brpf3|Phf8|Kat8|Kdm3a|Arid5b|Kmt5b|Pax3|Hdac8|Kansl3|Brd1|Smarcd2|Ncoa2|Jade2|Arid4a|Ehmt1|Prdm16|Hdac10|Kdm4d|Ing5|Kdm4b|Arid4b|Kdm6a|Jmjd6|Kdm5b|Gatad2b|Mta3|Nfkb1|Dnmt3a|Ash1l|Ogt|Smarcb1|Setdb1|Ehmt2|Kmt2a|Smarce1|Kmt2d|Setd6|Ncor2|Kdm2a|Meaf6|Smyd3|Hmg20b|Brwd1|Kdm7a|Rbbp5|Jade3|Phf21a|Smarcc2|Wdr77|Suv39h1|Rela|Kansl1
REACTOME_CHROMOSOME_MAINTENANCE	0.0195281	0.110407	0.352488	0.555832	1.53598	78	Ccna2|Cenpa|Oip5|Mis18bp1|Cenpi|Cenpx|Dna2|Pif1|Blm|Cenpp|Cenpk|Cenpn|Pold2|Cenpw|Cenps|Prim2|Rbbp7|Lig1|Fen1|Rpa2|Cenph|Itgb3bp|Smarca5|Chtf18|Pcna|Ctc1|Rfc2|Ppp6c|Daxx|Nhp2|Nop10|Rtel1|Dscc1|H3f3b|Cenpo|Pold4|H3f3a|Mis18a|Ruvbl1|Rpa3|Cenpm|Terf1|Cenpu
REACTOME_CITRIC_ACID_CYCLE_TCA_CYCLE	0.615057	0.856894	0.0522693	0.355585	0.877842	33	Sdhaf1|Acat1|Sdhaf3|Dld|Trap1|Cs|Sdhaf4|Idh3a|Mdh2|Mrps36|Sdhc|Fxn|Fh1|Sdhaf2|Iscu|Suclg2|Sdha
REACTOME_CLASS_A_1_RHODOPSIN_LIKE_RECEPTORS	2.60422e-05	0.000710857	0.57561	0.604702	1.82699	187	C3ar1|Ccr5|Cxcl10|Ccl6|Ccl5|Gpr65|Cx3cr1|Ccl9|Ptafr|Fpr2|Cxcl11|Ccl4|P2ry12|Cxcl9|Cysltr1|Ccr7|Ccl3|Cxcl2|Fpr1|Psap|Ccrl2|Tshr|Cxcr4|Cxcl5|Cysltr2|Ccl12|P2ry14|Adra1d|Drd1|S1pr3|Pf4|P2ry13|Lpar4|Lpar5|Ednrb|Hrh2|Htr2a|Adora2a|Htr2b|Lpar6|P2ry6|Mc5r|Tbxa2r|Aplnr|F2r
REACTOME_CLASS_B_2_SECRETIN_FAMILY_RECEPTORS	0.492958	0.775852	0.062249	0.390721	0.965117	34	Adgre1|Gng11|Adgre5|Gnb1|Gng5|Gnas|Gng8|Gng12|Gng7|Crhr2|Gnb2|Gngt2|Gnb5
REACTOME_CLASS_I_MHC_MEDIATED_ANTIGEN_PROCESSING_PRESENTATION	0.00035436	0.00607356	0.498493	0.503184	1.57082	332	Fcgr1|Cybb|Ube2l6|Rnf213|Tap1|Uba7|Dtx3l|Psmb10|H2-Q4|H2-M3|Herc6|Mrc1|Psmb8|Ncf1|Ccnf|Cyba|Ncf2|H2-T22|H2-T23|B2m|H2-K1|Cdc20|Tap2|Ube2c|Rnf115|Wwp1|Tapbp|H2-Q2|Cdc27|H2-Q7|Fbxo27|Klhl13|Klhl5|H2-Q6|Trim21|Ncf4|Ube2m|Traip|Cdc26|Psmb2|Psme2|Elob|Ube2l3|Cd36|Skp2|Fbxw5|Siah2|Psma5|Znrf2|Psme1|Klhl2|Snap23|Fbxo4|Klhl25|H2-T10|Rlim|Fbxl13|Psmd11|Ube2s|Ubox5|Vamp3|Fzr1|Psmd3|Psmd4|Dzip3|Psmc3|Erap1|…
REACTOME_CLASS_I_PEROXISOMAL_MEMBRANE_PROTEIN_IMPORT	0.700617	0.912327	0.0500923	0.371018	0.818022	19	Abcd3|Pex12|Pex14|Pex2|Pex19|Abcd1|Atad1|Fis1|Abcd2|Pxmp4|Slc25a17|Pex3
REACTOME_CLASSICAL_ANTIBODY_MEDIATED_COMPLEMENT_ACTIVATION	0.0164676	0.103732	0.352488	0.685762	1.6798	32	C1qb|Ighg1|Ighv3-8|C1qc|C1ra|Ighg3|Igkv1-110|C1qa
REACTOME_CLATHRIN_MEDIATED_ENDOCYTOSIS	0.146512	0.395086	0.120433	0.416072	1.21511	131	Sh3gl3|Bin1|Grb2|Wnt5a|Ap2m1|Ubqln2|Arrb2|Necap2|Actb|Ubqln1|Tfrc|Dab2|Arpc5|Rab5c|Reps2|Arpc2|Actr2|Ldlr|Ap2s1|Actr3|Cltc|Cops6|Ap2b1|Il7r|Ap2a2|Cbl|Vamp3|M6pr|Arpc4|Actg1|Arf6|Pacsin1|Arpc3|Clta|Arrb1|Syt1|Scarb2|Agtr1a|Cops2|Cd4|Dnajc6|Snx18|Ston2|Syt9|Tgoln1|Cops7b|Cd3g|Cops7a|Picalm
REACTOME_CLEC7A_DECTIN_1_SIGNALING	0.014049	0.0908253	0.38073	0.563247	1.57593	89	Il1b|Card11|Psmb10|Psmb8|Calm3|Plcg2|Ube2m|Psmb2|Psme2|Psma5|Psme1|Casp8|Calm1|Psmd11|Card9|Psmd3|Psmd4|Psmc3|Tab2|Map3k14|Psmb7|Psme2b|Psma4|Psmb3|Psma7|Relb|Cdc34|Psmd5|Psmc2|Psma3|Psma1|Psmd2|Psmd1|Psme3|Psmd6|Psmd14|Ppp3cb|Pycard|Map3k7
REACTOME_COLLAGEN_BIOSYNTHESIS_AND_MODIFYING_ENZYMES	0.899346	1	0.0307753	0.25525	0.685398	61	P4ha3|Col18a1|Col26a1|Col28a1|Serpinh1|Pcolce|Col19a1|Plod3|Col5a3|Col14a1
REACTOME_COLLAGEN_CHAIN_TRIMERIZATION	0.59364	0.839755	0.101714	-0.287668	-0.921938	41	Col4a3|Col20a1|Col4a4|Col11a2|Col22a1|Col9a3|Col4a6|Col7a1|Col9a2
REACTOME_COLLAGEN_DEGRADATION	0.567669	0.819856	0.108394	-0.287313	-0.939741	46	Mmp11|Col4a3|Col4a4|Ctsk|Col11a2|Mmp2|Phykpl|Col4a6|Col7a1
REACTOME_COLLAGEN_FORMATION	0.39467	0.699211	0.0679923	0.384346	1.05338	73	Ctss|Ctsb|P4ha3|Col18a1|Col26a1|Col28a1|Serpinh1|Pcolce|Mmp13|Col19a1|Plod3|Col5a3|Col14a1|Mmp9
REACTOME_COMPLEMENT_CASCADE	0.320261	0.623692	0.0802023	0.414838	1.11392	61	C3ar1|Clu|C1qb|Cd59b|Ighg1|Cfp|Ighv3-8|C2|Cd19|C5ar2|C1qc|C1ra
REACTOME_COMPLEX_I_BIOGENESIS	0.0771242	0.274592	0.183024	0.522786	1.40378	61	Ndufa13|Ndufa12|Ndufa8|mt-Nd2|Dmac1|Ndufb10|Pyurf|Ndufaf3|Lyrm2|Ndufaf8|mt-Nd5|Ndufb7|Ndufb8|Ndufa11|Ndufv3|Ndufv2|Ndufa3|Ndufb5|mt-Nd1|Ndufa10|Ndufs5|Nubpl|Ndufa1|Ndufab1|Ndufs8|mt-Nd4|Ndufb3|Ndufb4|Ndufc1|Ndufa7
REACTOME_COMPLEX_III_ASSEMBLY	0.657233	0.877501	0.0538979	0.388604	0.841326	17	Cyc1|Uqcrq|Uqcrc1|Uqcr10|Uqcrb|Uqcrfs1|Fxn|mt-Cytb|Hspa9|Iscu|Uqcrh
REACTOME_COMPLEX_IV_ASSEMBLY	0.408276	0.706336	0.0704501	0.40737	1.03597	40	Cox20|Cox11|mt-Co3|Cox5a|Coa5|Cox6a1|Cox6b1|Coa3|Cox5b|Cox7b|Cox6c|Cox18|Cox7c|Cox15|Cox8a|Rab5if
REACTOME_CONVERSION_FROM_APC_C_CDC20_TO_APC_C_CDH1_IN_LATE_ANAPHASE	0.149002	0.396441	0.1396	0.595694	1.33471	20	Cdc20|Ube2c|Cdc27|Cdc26|Ube2s|Fzr1
REACTOME_COPI_DEPENDENT_GOLGI_TO_ER_RETROGRADE_TRAFFIC	0.00151281	0.0174209	0.45506	0.602671	1.69013	91	Tubb6|Kif2c|Kif15|Kif11|Racgap1|Kifc1|Cenpe|Kif20a|Kif20b|Kif22|Kif23|Tubb2b|Kif18b|Arf4|Tuba1b|Kifc5b|Tuba1a|Kif18a|Copz2|Tmed10|Copz1|Tubb2a|Tmed9|Arf5|Kif4|Tuba1c|Kdelr2|Surf4
REACTOME_COPI_INDEPENDENT_GOLGI_TO_ER_RETROGRADE_TRAFFIC	0.163014	0.407258	0.124434	0.493184	1.26855	44	Tubb6|Tubb2b|Capzb|Tuba1b|Tuba1a|Tubb2a|Pafah1b2|Tuba1c|Galnt2|Capza2|Rab18|Dync1i2|Dctn6|Tuba8
REACTOME_COPI_MEDIATED_ANTEROGRADE_TRANSPORT	0.176179	0.42157	0.112379	0.439193	1.22925	90	Tubb6|Tubb2b|Capzb|Arf4|Tuba1b|Tuba1a|Ank1|Bet1|Copz2|Tmed10|Copz1|Tubb2a|Tmed9|Arf5|Tuba1c|Kdelr2|Cd59b|Gosr1|Tmed3|Ykt6|Cog5|Rab1b|Rab1a|Capza2
REACTOME_COPII_MEDIATED_VESICLE_TRANSPORT	0.242542	0.518126	0.095288	0.436247	1.18206	67	Ctsz|Ctsc|Trappc1|Cnih2|Bet1|Tmed10|Stx17|Tfg|Lman2|Cd59b|Scfd1|Ykt6|Rab1b|Rab1a|Sec22b|Cnih1|Ppp6c|Sar1b|Sec23ip|Trappc6b|Napg|Trappc2|Trappc4
REACTOME_COSTIMULATION_BY_THE_CD28_FAMILY	0.160784	0.40443	0.122108	0.474456	1.27401	61	Lyn|Vav1|Grb2|Tnfrsf14|Ptpn6|Cd274|Csk|Rac1|Ppp2r5d|Grap2|Cdc42|Pik3r3|Pak2|Icos|Map3k14|Ppp2r5c
REACTOME_CRMPS_IN_SEMA3A_SIGNALING	0.208738	0.473548	0.118815	0.596384	1.25002	15	Dpysl3|Fes|Gsk3b
REACTOME_CROSS_PRESENTATION_OF_SOLUBLE_EXOGENOUS_ANTIGENS_ENDOSOMES	0.000511308	0.00801774	0.477271	0.718995	1.86472	46	Fcgr1|Psmb10|Mrc1|Psmb8|Psmb2|Psme2|Psma5|Psme1|Psmd11|Psmd3|Psmd4|Psmc3|Psmb7|Psme2b|Psma4|Psmb3|Psma7|Psmd5|Psmc2|Psma3|Psma1|Psmd2|Psmd1|Psme3|Psmd6|Psmd14
REACTOME_CROSSLINKING_OF_COLLAGEN_FIBRILS	0.300283	0.608916	0.132846	-0.439751	-1.11349	18	Col4a3|Col4a4|Tll1|Col4a6|Bmp1
REACTOME_CTLA4_INHIBITORY_SIGNALING	0.72549	0.921704	0.0474483	0.354598	0.803625	21	Lyn|Ppp2r5d|Ppp2r5c|Lck|Akt2
REACTOME_CYCLIN_A_B1_B2_ASSOCIATED_EVENTS_DURING_G2_M_TRANSITION	0.00314189	0.0300724	0.431708	0.767392	1.77852	24	Ccnb2|Cdk1|Ccnb1|Plk1|Foxm1|Ccna2|Cdc25c
REACTOME_CYCLIN_A_CDK2_ASSOCIATED_EVENTS_AT_S_PHASE_ENTRY	0.0246375	0.132539	0.352488	0.575183	1.56312	69	Psmb10|Psmb8|Ccna2|Cks1b|Ccne1|Psmb2|Cdk4|Psme2|Skp2|Psma5|Psme1|Cdkn1a|Psmd11|Fzr1|Psmd3|Psmd4|Psmc3|Psmb7|Psme2b|Psma4|Psmb3|Psma7|Psmd5|Psmc2|Rb1|Psma3|Psma1|Psmd2|Psmd1|Psme3|Akt2|Psmd6|Psmd14|Ccnd1
REACTOME_CYCLIN_D_ASSOCIATED_EVENTS_IN_G1	0.075419	0.27133	0.191892	0.566474	1.44521	42	Lyn|E2f2|Cdk6|Cks1b|Ccne1|Cdk4|Skp2|Tfdp1|Cdkn2b|Cdkn1a|Rbl1
REACTOME_CYTOCHROME_P450_ARRANGED_BY_SUBSTRATE_TYPE	0.521379	0.792282	0.0585938	0.370101	0.941193	40	Cyp1a1|Cyp51|Cyp4f18|Tbxas1|Cyp4f39|Cyp1b1
REACTOME_CYTOKINE_SIGNALING_IN_IMMUNE_SYSTEM	1.4434e-05	0.000425514	0.593325	0.510273	1.61023	418	Oasl1|Usp18|Isg15|Mx2|Ube2l6|Tubb6|Hck|Il1b|Uba7|Lyn|Stat2|Il2rg|Cdk1|Vav1|Psmb10|Pik3cd|Irf9|Il2rb|Trim25|Syk|Tnfrsf1b|Eda2r|Fanca|Eif2ak2|Il10ra|Psmb8|Ifit1bl2|Tnfrsf13b|Osm|Cd40|Tubb2b|Grb2|Il21r|Tnfrsf14|Tifa|Ptpn6|Cenpx|Tuba1b|Rps6ka3|Ybx1|Adar|Lta|Tuba1a|Nlrc5|Tnfrsf11a|Gsdmd|Sla|Ube2m|Ifnar2|Rnasel|Tnfsf8|Csk|Psmb2|Psme2|Inpp5d|Elob|Tnfrsf12a|Csf2rb2|Csf1r|Il12rb1|Il27|Casp1|Ptprj|Tubb2a|C…
REACTOME_CYTOPROTECTION_BY_HMOX1	0.445799	0.739987	0.0652353	0.384705	0.997202	45	Helz2|Hmox2|Hmox1|mt-Co3|Blvrb|Cox5a|Cox6a1|Smarcd3|Cox6b1|Cox5b|Cox7b|Cycs|Hdac3|Cox6c|Cox7c|Tgs1|Cox8a
REACTOME_CYTOSOLIC_SENSORS_OF_PATHOGEN_ASSOCIATED_DNA	0.00188545	0.0195715	0.45506	0.740059	1.79038	30	Irf7|Dtx4|Trim21
REACTOME_DAP12_INTERACTIONS	7.72693e-05	0.00172568	0.538434	0.774324	2.00714	45	Klrk1|Cd300lb|Gm5150|H2-Q4|Syk|H2-M3|Trem2|H2-T22|Tyrobp|Grb2|H2-T23|B2m|H2-K1|Btk|Lcp2|H2-Q2|Plcg2|H2-Q7|Trem1|H2-Q6
REACTOME_DAP12_SIGNALING	0.0088822	0.0654618	0.38073	0.7292	1.73602	27	Klrk1|Syk|Trem2|Tyrobp|Grb2|B2m|Btk|Lcp2|Plcg2|Rac1|Grap2
REACTOME_DARPP_32_EVENTS	0.78673	0.951336	0.045862	0.347387	0.738453	16	Prkar1a|Ppp2r5d|Prkacb|Prkaca|Prkar1b
REACTOME_DDX58_IFIH1_MEDIATED_INDUCTION_OF_INTERFERON_ALPHA_BETA	0.00787203	0.0609001	0.38073	0.719885	1.76339	32	Irf7|Tomm70a|Nkiras2|Hmgb1
REACTOME_DEACTIVATION_OF_THE_BETA_CATENIN_TRANSACTIVATING_COMPLEX	0.918723	1	0.0347904	0.265024	0.641156	30	Sox4|Hdac1|Xiap|Ywhaz|Sox7|Xpo1
REACTOME_DEADENYLATION_DEPENDENT_MRNA_DECAY	0.967742	1	0.0285039	0.232264	0.608637	49	Lsm4|Pabpc1|Lsm6|Ddx6|Dcp1a|Parn|Exosc8|Lsm2|Exosc4|Dcp2|Exosc3|Cnot6|Cnot9|Cnot7|Cnot1|Eif4a1|Eif4e|Cnot11
REACTOME_DEADENYLATION_OF_MRNA	0.647761	0.875963	0.086795	-0.327013	-0.886311	23	Cnot10|Pan2|Eif4a2|Pan3
REACTOME_DEATH_RECEPTOR_SIGNALING	0.805134	0.956777	0.0306323	0.278715	0.812701	135	Tnfsf10|Vav1|Ect2|Fgd2|Ngfr|Adam17|Fadd|Arhgdia|Ube2l3|Rac1|Casp3|Ywhae|Arhgef39|Rhoa|Casp8|Traf1|Xiap|Itgb3bp|Sppl2a|Fasl|Tab2|Rasgrf2|Tradd
REACTOME_DECTIN_1_MEDIATED_NONCANONICAL_NF_KB_SIGNALING	0.0109398	0.0746995	0.38073	0.631297	1.67525	54	Psmb10|Psmb8|Ube2m|Psmb2|Psme2|Psma5|Psme1|Psmd11|Psmd3|Psmd4|Psmc3|Map3k14|Psmb7|Psme2b|Psma4|Psmb3|Psma7|Relb|Psmd5|Psmc2|Psma3|Psma1|Psmd2|Psmd1|Psme3|Psmd6|Psmd14
REACTOME_DEGRADATION_OF_AXIN	0.0461741	0.208775	0.24134	0.568808	1.50753	52	Psmb10|Psmb8|Psmb2|Psme2|Psma5|Psme1|Psmd11|Psmd3|Psmd4|Psmc3|Psmb7|Psme2b|Psma4|Psmb3|Psma7|Psmd5|Psmc2|Psma3|Psma1|Psmd2|Psmd1|Psme3|Psmd6|Psmd14
REACTOME_DEGRADATION_OF_BETA_CATENIN_BY_THE_DESTRUCTION_COMPLEX	0.376101	0.679299	0.0699459	0.384096	1.06074	76	Psmb10|Psmb8|Psmb2|Psme2|Ppp2r5d|Psma5|Psme1|Psmd11|Psmd3|Psmd4|Psmc3|Ppp2r5c|Psmb7|Psme2b|Psma4|Psmb3|Psma7|Psmd5|Psmc2|Psma3|Gsk3b|Psma1|Psmd2|Psmd1|Psme3|Psmd6|Psmd14|Csnk1a1|Amer1
REACTOME_DEGRADATION_OF_DVL	0.0949868	0.309758	0.164406	0.522151	1.3833	53	Psmb10|Psmb8|Psmb2|Psme2|Psma5|Psme1|Psmd11|Psmd3|Psmd4|Psmc3|Psmb7|Psme2b|Psma4|Psmb3|Psma7|Psmd5|Psmc2|Psma3|Psma1|Psmd2|Psmd1|Psme3|Psmd6|Psmd14|Dvl3|Ubb|Psmb6|Psmc4|Psmd9|Psmf1
REACTOME_DEGRADATION_OF_THE_EXTRACELLULAR_MATRIX	0.14742	0.395086	0.123842	0.444713	1.248	92	Ctss|Spp1|Adamts4|Timp1|Ctsb|Col18a1|Klk1|Cd44|Fn1|Col26a1|Cma1|Mmp25|Mmp13|Col19a1|Mmp19|Capn1|Col5a3|Mmp15|Adam8|Capn2|Mmp9|Col4a5|Adamts5|Mmp12|Col10a1|Adam10
REACTOME_DEPOSITION_OF_NEW_CENPA_CONTAINING_NUCLEOSOMES_AT_THE_CENTROMERE	0.0176331	0.108982	0.352488	0.698356	1.66259	27	Cenpa|Oip5|Mis18bp1|Cenpi|Cenpx|Cenpp|Cenpk|Cenpn|Cenpw|Cenps|Rbbp7|Cenph|Itgb3bp|Smarca5
REACTOME_DETOXIFICATION_OF_REACTIVE_OXYGEN_SPECIES	0.00134863	0.0161672	0.45506	0.746895	1.81689	31	Cybb|Ncf1|Txn1|Gpx2|Cyba|Ncf2|Txn2|Ncf4|Cat|Nudt2|Gstp1|Gsr|Prdx1|Gpx7|Gpx1
REACTOME_DEUBIQUITINATION	0.0196246	0.110407	0.352488	0.463888	1.4198	224	Usp18|Ifih1|Clspn|Cdk1|Psmb10|Psmb8|Ccna2|Brca1|Nlrp3|Bard1|Cdc20|Snx3|Arrb2|Actb|Tnip3|Psmb2|Psme2|Senp8|Skp2|Hcfc1|Rad23b|Ar|Babam1|Babam2|Taf9b|Siah2|Psma5|Psme1|Rhoa|Stambpl1|Rnf128|Usp14|Vdac2|Psmd11|Hif1a|Actl6a|Psmd3|Psmd4|Rad23a|Psmc3|Il33|Psmb7|Psme2b|Psma4|Usp11|Psmb3|Psma7|Vcp|Usp25|Usp28|Psmd5|Arrb1|Psmc2|Tomm70a|Taf10|Josd2|Psma3|Pten|Psma1|Psmd2|Psmd1|Tada2b|Psme3|Tada3|Psmd6|Brcc3|…
REACTOME_DEVELOPMENTAL_BIOLOGY	0.111111	0.337781	0.130106	0.370948	1.17794	486	Tubb6|Myog|Lyn|Sema4d|Myod1|Dpysl3|Krt18|Ptprc|Pfn1|Pik3cd|Trem2|Rhoc|Msn|Arpc1b|St8sia4|Tubb2b|Dok2|Tyrobp|Gdnf|Grb2|Gap43|Krt40|Cdh15|Myf6|Lypla2|Gm5478|Cxcr4|Ap2m1|Fes|Tuba1b|Tuba1a|Ank1|Actb|Cd72|Gpc1|Gm11565|Efnb1|Reln|Cdk4|Arpc5|Arpc2|Actr2|Ap2s1|Plxnd1|Actr3|Gm4553|Rac1|Dok5|Krt6b|Evl|Krtap29-1|Krtap10-4|Cltc|Tubb2a|Krtap31-1|Myf5|Gfra1|Krtap16-1|Kif4|St8sia2|Rhoa|Hdac1|Efnb2|Ap2b1|Cdkn1a|…
REACTOME_DISASSEMBLY_OF_THE_DESTRUCTION_COMPLEX_AND_RECRUITMENT_OF_AXIN_TO_THE_MEMBRANE	0.467085	0.758449	0.10925	-0.340103	-0.975092	27	Frat2|Fzd5|Dvl2|Axin1|Ppp2r5b
REACTOME_DNA_DAMAGE_BYPASS	0.00990803	0.0702136	0.38073	0.616235	1.61134	48	Isg15|Ube2l6|Uba7|Trim25|Pclaf|Pold2|Usp1|Rpa2|Rad18|Dtl
REACTOME_DNA_DAMAGE_RECOGNITION_IN_GG_NER	0.971223	1	0.0751182	-0.200842	-0.627746	38	Ino80|Xpc|Ddb2|Actr8|Tfpt
REACTOME_DNA_DAMAGE_TELOMERE_STRESS_INDUCED_SENESCENCE	0.381443	0.683887	0.0772747	0.450065	1.0736	28	Ccna2|Lmnb1|H1f0|Ccne1|Hmga2|Cdkn1a
REACTOME_DNA_DOUBLE_STRAND_BREAK_REPAIR	0.0559441	0.22906	0.204295	0.461391	1.34503	130	Clspn|Ccna2|Eya4|Brca1|Bard1|Polq|Poll|Gen1|Dna2|Blm|Rad51|Xrcc3|Kpna2|Pold2|Timeless|Rad51b|Fignl1|Nsd2|Brca2|Babam1|Exo1|Babam2|Rad51ap1|Chek1|Sirt6|Fen1|Rpa2|Brip1|Chek2|Rnf168|Eme1|Smarca5|Pcna|Palb2|Rfc2|Rad17|Eya3|Ppp4c|Pole|Tipin|Sumo2|Brcc3|Rbbp8|Rad9a|Paxip1|Pold4
REACTOME_DNA_DOUBLE_STRAND_BREAK_RESPONSE	0.489041	0.775104	0.0613026	0.376872	0.969377	44	Eya4|Brca1|Bard1|Kpna2|Nsd2|Babam1|Babam2|Chek2|Rnf168|Smarca5
REACTOME_DNA_REPAIR	0.0402116	0.190222	0.231127	0.423539	1.30963	270	Isg15|Ube2l6|Uba7|Clspn|Trim25|Fanca|Fancd2|Neil3|Fanci|Ccna2|Eya4|Pclaf|Brca1|Bard1|Polq|Cenpx|Poll|Gen1|Dna2|Actb|Blm|Rad51|Xrcc3|Polr2l|Kpna2|Pold2|Timeless|Rad51b|Fignl1|Nsd2|Rad23b|Brca2|Babam1|Polr2d|Exo1|Cenps|Babam2|Usp1|Cops6|Lig1|Rad51ap1|Chek1|Sirt6|Fen1|Rpa2|Brip1|Rad18|Dtl|Chek2|Actl6a|Rad23a|Rnf168|Eme1|Ogg1|Smarca5|Pcna|Palb2
REACTOME_DNA_REPLICATION	0.000159056	0.00316821	0.518848	0.625357	1.81212	122	Psmb10|Mcm10|Psmb8|Ccna2|Cdc6|Ube2c|Mcm5|Cdc27|Mcm6|Dna2|Cdc26|Dbf4|Ccne1|Psmb2|Psme2|Pold2|Skp2|Mcm3|Psma5|Prim2|Gins3|Psme1|Lig1|Fen1|Rpa2|Psmd11|Ube2s|Fzr1|Psmd3|Psmd4|Psmc3|Psmb7|Psme2b|Psma4|Pcna|Mcm2|Psmb3|Cdc7|Psma7|Gmnn|Rfc2|Psmd5|Psmc2|Orc5|Cdc45|Gins2|Pole|Psma3|Cdt1|Psma1|Psmd2|Psmd1|Kpnb1|Orc6|Psme3|Psmd6|Mcm4|Psmd14
REACTOME_DNA_REPLICATION_PRE_INITIATION	0.000782503	0.0110356	0.477271	0.622919	1.76785	98	Psmb10|Mcm10|Psmb8|Cdc6|Ube2c|Mcm5|Cdc27|Mcm6|Cdc26|Dbf4|Psmb2|Psme2|Mcm3|Psma5|Prim2|Psme1|Rpa2|Psmd11|Ube2s|Fzr1|Psmd3|Psmd4|Psmc3|Psmb7|Psme2b|Psma4|Mcm2|Psmb3|Cdc7|Psma7|Gmnn|Psmd5|Psmc2|Orc5|Cdc45|Pole|Psma3|Cdt1|Psma1|Psmd2|Psmd1|Kpnb1|Orc6|Psme3|Psmd6|Mcm4|Psmd14
REACTOME_DNA_STRAND_ELONGATION	0.106607	0.329325	0.165657	0.604951	1.40205	24	Dna2|Pold2|Prim2|Gins3|Lig1|Fen1|Rpa2|Pcna|Rfc2|Gins2|Pold4|Rpa3|Rfc4|Pold1|Rfc1|Pola1
REACTOME_DOPAMINE_NEUROTRANSMITTER_RELEASE_CYCLE	0.153392	0.398899	0.195789	-0.472541	-1.24642	21	Syn2|Tspoap1|Ppfia3|Stx1a|Lin7a|Ppfia1|Slc18a2|Cask
REACTOME_DOWNREGULATION_OF_ERBB2_SIGNALING	0.803863	0.956777	0.0420772	0.310574	0.728998	25	Ptpn18|Cdc37|Rnf41|Akt2|Nrg1|Ubb
REACTOME_DOWNREGULATION_OF_SMAD2_3_SMAD4_TRANSCRIPTIONAL_ACTIVITY	1	1	0.0322878	0.166576	0.38411	23	Tgif2|Hdac1|Mapk3|Mapk1|Ubb|Smad2|Smad3|Ube2d3
REACTOME_DOWNREGULATION_OF_TGF_BETA_RECEPTOR_SIGNALING	0.99458	1	0.0599892	-0.202132	-0.50376	16	Bambi
REACTOME_DOWNSTREAM_SIGNAL_TRANSDUCTION	0.514107	0.787252	0.103197	-0.334698	-0.959596	27	Pik3cb|Pik3ca|Grb7|Src|Plcg1|Pdgfrb|Nck2|Stat6
REACTOME_DOWNSTREAM_SIGNALING_EVENTS_OF_B_CELL_RECEPTOR_BCR	0.027388	0.144178	0.352488	0.551581	1.51299	74	Card11|Psmb10|Psmb8|Calm3|Fkbp1a|Psmb2|Psme2|Psma5|Psme1|Calm1|Psmd11|Psmd3|Psmd4|Psmc3|Psmb7|Psme2b|Psma4|Psmb3|Psma7|Rasgrp3|Psmd5|Psmc2|Prkcb|Psma3|Psma1|Psmd2|Psmd1|Psme3|Psmd6|Psmd14|Ppp3cb
REACTOME_DOWNSTREAM_SIGNALING_OF_ACTIVATED_FGFR1	0.124625	0.360718	0.152145	0.591046	1.36982	24	Fgf5|Grb2|Flrt1
REACTOME_DOWNSTREAM_SIGNALING_OF_ACTIVATED_FGFR2	0.0749625	0.27133	0.199915	0.635003	1.46426	23	Fgf5|Grb2
REACTOME_DOWNSTREAM_SIGNALING_OF_ACTIVATED_FGFR3	0.0706605	0.265698	0.208955	0.655962	1.46975	20	Fgf5|Grb2
REACTOME_DOWNSTREAM_SIGNALING_OF_ACTIVATED_FGFR4	0.532428	0.800816	0.0618406	0.41668	0.944321	21	Klb|Grb2|Frs3
REACTOME_DOWNSTREAM_TCR_SIGNALING	0.0731103	0.268668	0.183024	0.492537	1.37575	85	Card11|Psmb10|Psmb8|Psmb2|Psme2|Inpp5d|Psma5|Psme1|Psmd11|Psmd3|Psmd4|Psmc3|Tab2|Psmb7|Psme2b|Psma4|Psmb3|Psma7|Cdc34|Psmd5|Psmc2|Lck|Psma3|Pten|Psma1|Psmd2|Psmd1|Cd4|Psme3|Psmd6|Psmd14
REACTOME_DRUG_ADME	0.096732	0.314059	0.161979	0.50378	1.35481	63	Slc28a2|Vav1|Ugt1a7c|Ugt1a1|Gstp1|Ggt6|Itpa|Ugt1a6a|Bche|Rac1|Pnp|Cyp3a57|Slc29a3|Pon3|Acy1|Abcc3|Gsta3|Cndp2|Nat2|Gsta1|Slc16a1|Gsta2|Ada
REACTOME_DUAL_INCISION_IN_GG_NER	0.724382	0.921704	0.0899861	-0.262108	-0.840021	41	Xpa|Ercc4|Ddb2|Gtf2h1|Chd1l|Ercc5|Gtf2h2|Polk|Cul4a
REACTOME_DUAL_INCISION_IN_TC_NER	0.85654	0.977198	0.0905429	-0.232276	-0.797805	61	Ercc6|Xpa|Ercc4|Polr2h
REACTOME_E3_UBIQUITIN_LIGASES_UBIQUITINATE_TARGET_PROTEINS	0.771269	0.94716	0.0410713	0.308226	0.773786	36	Rraga|Leo1|Ube2l3|Rad18|Pcna|Pex12|Pex14|Cdc73|Pex2|Ubb|Ube2a|Prkdc|Ube2d3
REACTOME_ECM_PROTEOGLYCANS	0.736842	0.931403	0.0428451	0.310013	0.794038	43	Itga7|Fn1|Vcan|Tnc|Col5a3|Itgb1|Dmp1|Itgax|Col6a6
REACTOME_EFFECTS_OF_PIP2_HYDROLYSIS	0.562219	0.819856	0.0589694	0.397884	0.917485	23	Mgll|Abhd12|Dgki
REACTOME_EGFR_DOWNREGULATION	0.445573	0.739987	0.0686326	0.421538	1.0198	30	Sh3gl3|Grb2|Cdc42|Cbl
REACTOME_ELASTIC_FIBRE_FORMATION	0.486188	0.772242	0.0619763	0.384639	0.975328	38	Emilin1|Fn1|Itgb8|Emilin2|Tgfb1|Fbln2|Efemp2
REACTOME_ENDOGENOUS_STEROLS	0.344633	0.651268	0.122679	-0.410075	-1.06	19	Cyp46a1|Cyp27a1|Cyp8b1|Nr1h4|Cyp39a1|Ncoa2
REACTOME_ENDOSOMAL_SORTING_COMPLEX_REQUIRED_FOR_TRANSPORT_ESCRT	0.71118	0.919543	0.0838361	-0.287426	-0.844712	29	Chmp4c|Vps37d|Ubap1|Vps4a
REACTOME_ENDOSOMAL_VACUOLAR_PATHWAY	0.0127095	0.0843864	0.38073	0.808207	1.694	15	H2-Q4|H2-M3|H2-T22|H2-T23|B2m|H2-K1|H2-Q2|H2-Q7|H2-Q6|H2-T10
REACTOME_ENERGY_DEPENDENT_REGULATION_OF_MTOR_BY_LKB1_AMPK	0.923529	1	0.0351652	0.251249	0.605235	29	Rraga|Prkag3|Prkab1|Lamtor1
REACTOME_EPH_EPHRIN_MEDIATED_REPULSION_OF_CELLS	0.782734	0.949249	0.0418239	0.310741	0.761174	32	Lyn|Efnb1|Rac1|Efnb2
REACTOME_EPH_EPHRIN_SIGNALING	0.385621	0.688142	0.0706196	0.3956	1.06227	61	Lyn|Arpc1b|Actb|Efnb1|Arpc5|Arpc2|Actr2|Actr3|Rac1|Rhoa|Efnb2|Cdc42|Pak2|Arpc4|Sdcbp|Actg1|Mmp9|Sdc2|Arpc3
REACTOME_EPHA_MEDIATED_GROWTH_CONE_COLLAPSE	0.64297	0.871826	0.0551352	0.406424	0.863951	16	Lyn|Rhoa
REACTOME_EPHB_MEDIATED_FORWARD_SIGNALING	0.140865	0.387378	0.13649	0.531208	1.32451	35	Lyn|Arpc1b|Actb|Efnb1|Arpc5|Arpc2|Actr2|Actr3|Rac1|Rhoa|Efnb2|Cdc42|Arpc4|Actg1|Sdc2|Arpc3
REACTOME_EPHRIN_SIGNALING	0.782743	0.949249	0.0449543	0.341103	0.748793	18	Efnb1|Rac1|Efnb2|Pak2|Sdcbp|Pak1|Git1|Arhgef7|Ephb1
REACTOME_EPIGENETIC_REGULATION_OF_GENE_EXPRESSION	0.861635	0.981492	0.114751	-0.218543	-0.829221	110	Ercc6|Akap8l|Polr2h|Phf1|Tasp1|Kat8|Baz1b|Kansl3|Taf1a|Gm10778|Kat14|Kdm6a|Polr1b|Zfp433|Zfp454|BC024063|Dnmt3a|Tdg|Ogt|Setdb1|Yeats2|Zfp873|Sf3b1|Polr1a|Kmt2a|Kmt2d|Bod1l|Polr2f|Zfp160
REACTOME_ER_PHAGOSOME_PATHWAY	0.00314189	0.0300724	0.431708	0.767342	1.77841	24	Tap1|H2-Q4|H2-M3|H2-T22|H2-T23|B2m|H2-K1|Tap2|Tapbp|H2-Q2|H2-Q7|H2-Q6|Snap23|H2-T10|Vamp3|H2-Q1|Sec22b|Calr
REACTOME_ER_TO_GOLGI_ANTEROGRADE_TRANSPORT	0.0841984	0.285964	0.16318	0.439516	1.29183	142	Tubb6|Ctsz|Ctsc|Tubb2b|Capzb|Arf4|Trappc1|Cnih2|Tuba1b|Tuba1a|Ank1|Bet1|Copz2|Tmed10|Copz1|Stx17|Tubb2a|Tmed9|Arf5|Tfg|Tuba1c|Kdelr2|Lman2|Cd59b|Gosr1|Tmed3|Scfd1|Ykt6|Cog5|Rab1b|Rab1a|Sec22b|Capza2|Cnih1
REACTOME_ERK_MAPK_TARGETS	0.416667	0.71249	0.0751182	0.46323	1.02133	19	Rps6ka3|Ppp2r5d|Mapk11|Dusp4|Mapk3|Mapk1|Mapk7|Ppp2r1a|Dusp6
REACTOME_ESR_MEDIATED_SIGNALING	0.710247	0.919543	0.0370705	0.297167	0.85289	107	Gnai2|Calm3|S1pr3|Gng11|Polr2l|Gnb1|Gng5|Polr2d|Uhmk1|Zdhhc21|Gng8|Gng12|Calm1|Pik3r3|Gng7|Xpo1|Gtf2a2|Ptges3|Mmp9|Gtf2a1|Gnb2|Cav1|Prmt1|Gngt2|Gnb5|Cav2
REACTOME_ESTROGEN_DEPENDENT_GENE_EXPRESSION	0.982192	1	0.0287155	0.216832	0.557727	44	Polr2l|Polr2d|Gtf2a2|Ptges3|Gtf2a1|Prmt1|Cbfb|H3f3b|H3f3a|Sp1|Hsp90ab1
REACTOME_EUKARYOTIC_TRANSLATION_INITIATION	0.8	0.955592	0.123842	-0.226556	-0.869161	116	Eif2b4|Rps14|Eif4a2|Rpl36|Eif3g|Eif3j2|Rpl21|Eif5b|Rpl26|Rpl3l|Eif3j1|Rps27|Eif2b3|Rps19|Rpl12|Rpl35a|Eif5|Rplp0|Rps3a1|Rpl9|Rps25|Rps3|Rps7|Rps10|Rps28|Rpl30|Rps4x|Rpl8|Rps8|Rps17|Rpl38|Rpl32|Rpl37|Rps23|Rps20|Rps13|Rps27a|Rpl24|Rps24|Rpl5|Rpl34|Rpl31|Rpl39|Rpl22|Rpl19|Rpl17|Eif2b1|Rps11|Rpl27|Rpl14|Rps18|Rpl23|Rps6|Rplp2|Rps21|Rpl18|Eif3h
REACTOME_EXTENSION_OF_TELOMERES	0.235695	0.509405	0.0999277	0.460425	1.19647	47	Ccna2|Dna2|Pif1|Blm|Pold2|Prim2|Lig1|Fen1|Rpa2|Chtf18|Pcna|Ctc1|Rfc2|Ppp6c|Nhp2|Nop10|Rtel1|Dscc1|Pold4|Rpa3|Terf1
REACTOME_EXTRA_NUCLEAR_ESTROGEN_SIGNALING	0.293578	0.602694	0.0850427	0.421008	1.1327	64	Gnai2|Calm3|S1pr3|Gng11|Gnb1|Gng5|Uhmk1|Zdhhc21|Gng8|Gng12|Calm1|Pik3r3|Gng7|Xpo1|Mmp9|Gnb2|Cav1|Prmt1|Gngt2|Gnb5|Cav2
REACTOME_EXTRACELLULAR_MATRIX_ORGANIZATION	0.0293478	0.150204	0.276501	0.443721	1.35551	215	Ctss|Adam12|Sdc3|Itgb2|Spp1|Itga4|Itgal|Adamts4|Timp1|Ctsb|Emilin1|Itga7|P4ha3|Col18a1|Vcam1|Klk1|Cd44|Fn1|Col26a1|Lum|Vcan|Col28a1|Adam19|Serpinh1|Itgam|Itgb8|Cma1|Pcolce|Mmp25|Tnc|Emilin2|Mmp13|Ceacam1|Tgfb1|Col19a1|Mmp19|Fbln2|Lama4|Capn1|Plod3
REACTOME_FACTORS_INVOLVED_IN_MEGAKARYOCYTE_DEVELOPMENT_AND_PLATELET_PRODUCTION	0.00846063	0.0629847	0.38073	0.547252	1.57065	107	Tubb6|Kif2c|Kif15|Kif11|Racgap1|Kifc1|Cenpe|Kif20a|Prkar1a|Dock2|Kif20b|Kif22|Kif23|Tubb2b|Capzb|Kif18b|Tuba1b|Kifc5b|Tuba1a|Kif18a|Rad51b|Dock10|Rac1|Tubb2a|Kif4|Hdac1|Tuba1c|Prkacb|Cdc42|Prkaca
REACTOME_FANCONI_ANEMIA_PATHWAY	0.402219	0.70289	0.0714786	0.411585	1.03736	37	Fanca|Fancd2|Fanci|Cenpx|Cenps|Usp1|Rpa2|Eme1|Ube2t|Faap24|Faap20|Poln|Rpa3|Dclre1b|Fancb|Ubb
REACTOME_FATTY_ACID_METABOLISM	0.00691738	0.058599	0.407018	0.515814	1.52469	145	Elovl3|Cyp1a1|Alox5ap|Hacd4|Acbd6|Pcca|Cyp4f18|Acoxl|Tbxas1|Gpx2|Acacb|Hacl1|Acot5|Hacd2|Mid1ip1|Cpt2|Acox2|Scp2|Cyp4f39|Alox15|Awat1|Cyp1b1|Acadl|Hacd1|Alox12|Pctp|Tecr|Acot12|Pon3|Acsl4|Hsd17b12|Alox8|Cbr1
REACTOME_FATTY_ACYL_COA_BIOSYNTHESIS	0.057101	0.229964	0.227987	0.635522	1.513	27	Elovl3|Hacd4|Hacd2|Hacd1|Tecr|Acsl4|Hsd17b12|Hacd3
REACTOME_FC_EPSILON_RECEPTOR_FCERI_SIGNALING	0.000564434	0.00866642	0.477271	0.579456	1.70197	141	Fcer1g|Lyn|Card11|Vav1|Psmb10|Syk|Lat2|Psmb8|Fcer1a|Grb2|Calm3|Btk|Lcp2|Txk|Plcg2|Psmb2|Psme2|Rac1|Psma5|Grap2|Psme1|Calm1|Psmd11|Pak2|Psmd3|Ighv3-8|Psmd4|Psmc3|Tab2|Ms4a2|Psmb7|Psme2b|Psma4|Psmb3|Psma7|Cdc34|Psmd5|Psmc2|Psma3|Psma1|Psmd2|Psmd1|Psme3|Psmd6|Psmd14|Ppp3cb
[truncated: 532 more rows]

## Sheet: 1.4 Lesion Day 14
pathway	pval	padj	log2err	ES	NES	size	leadingEdge
[truncated: 737 more rows]

[truncated: 5 more sheets: 1.5 Lesion Day 35, 1.6 Lesion Day 77, 1.7 Lesion Lm Day 28 (Lm), 1.8 Needle Control (NC), 1.9 Human CL (Hs)]
