# Supplementary material for: Temporal transcriptional dynamics in cutaneous leishmaniasis reveal novel targets for therapeutic interventions in a dermal mouse model
Source: Front Immunol. 2026 May 12;17:1752217. doi: 10.3389/fimmu.2026.1752217 (PMC13201149; doi:10.3389/fimmu.2026.1752217)
Supplement: Supplementary file 7 [file Table6.xlsx]

## Sheet: Index
Table S6. Cell-type composition and marker genes used for reference-based deconvolution analyses. This table summarizes cell-type annotations, estimated cellular proportions, and defining marker genes derived from reference-based deconvolution using single-cell RNA-seq datasets. Cell-type composition was inferred for murine cutaneous leishmaniasis (CL) lesions (BALB/c mice infected with Leishmani…
Sheet	Content
1	Human CL metadata (Hs4) - Metadata extracted from Amorim et al. (2023) for the Hs4 cohort, including Sample ID, age, diagnosis, delayed-type hypersensitivity (DTH, mm²), healing time (days), lesion size (mm²), presence of lymphadenopathy, sex, and treatment outcome. For the deconvolution analysis, samples were stratified only by clinical status (healthy control or cutaneous leishmaniasis); the re…
2	Estimated cell-type proportions in murine CL lesions. Estimated proportions of major cell populations in BALB/c mouse CL lesions caused by L. braziliensis (this study), inferred by reference-based deconvolution using the murine acute cutaneous wound (mACW) single-cell RNA-seq dataset. Cell-type clusters included in the heatmap in Figure 4D are highlighted in bold.
3	Estimated cell-type proportions in human CL lesions. Estimated proportions of major cell populations in human CL lesions caused by L. braziliensis (Hs4; Amorim et al., 2023), inferred by reference-based deconvolution using the human acute cutaneous wound (hACW) single-cell RNA-seq dataset. Cell-type clusters included in the heatmap in Figure 4F are highlighted in bold.
4	Top marker genes for murine cell populations. Top 50 differentially expressed marker genes defining each murine cell population used in the deconvolution analysis, identified from the mACW reference dataset.
5	Top marker genes for human cell populations. Top 50 differentially expressed marker genes defining each human cell population used in the deconvolution analysis, identified from the hACW reference dataset.
6	Core marker genes defining M1- and M2-like macrophage signatures in murine cutaneous leishmaniasis lesions. Reference-based deconvolution of murine cutaneous leishmaniasis lesions identifies two predominant macrophage populations. The Mac 1 population (markers highlighted in blue) shows gene expression patterns consistent with inflammatory and antigen-processing programs (e.g., C1qa–c, Cybb, Ctss…
7	Core marker genes defining M1- and M2-like macrophage signatures in human cutaneous leishmaniasis lesions. Reference-based deconvolution of bulk RNA-seq data from human cutaneous leishmaniasis lesions identifies two major macrophage populations. The Mac 1 population (markers highlighted in blue) is characterized by gene expression patterns consistent with inflammatory and antigen-processing funct…

## Sheet: 1. Human CL metadata (Hs4)
Sample	Age	Diagnosis	dth_mm2	Healing_time_days	Lesion_size_mm2	Lymphadenophathy	Sex	Treatment_outcome	Microbiome_cluster_16s-seq
SRR23001260	41	cutaneous leishmaniasis	100	180	513	yes	male	Failure	NA
SRR23001262	28	cutaneous leishmaniasis	90	250	405	no	female	Failure	NA
SRR23001264	28	cutaneous leishmaniasis	156	229	360	yes	female	DOT	NA
SRR23001266	22	cutaneous leishmaniasis	121	30	300	yes	male	Cure	NA
SRR23001268	35	cutaneous leishmaniasis	99	120	532	no	male	Failure	NA
SRR23001270	33	cutaneous leishmaniasis	120	305	300	no	male	Failure	NA
SRR23001272	49	cutaneous leishmaniasis	169	90	550	yes	male	DOT	NA
SRR23001274	44	cutaneous leishmaniasis	192	50	300	yes	male	Cure	NA
SRR23001276	46	cutaneous leishmaniasis	225	90	323	no	male	DOT	NA
SRR23001278	31	cutaneous leishmaniasis	180	90	150	no	female	DOT	NA
SRR23001280	20	cutaneous leishmaniasis	195	120	216	yes	male	Failure	M0
SRR23001282	20	cutaneous leishmaniasis	832	40	120	no	male	Cure	M4
SRR23001284	52	cutaneous leishmaniasis	323	40	800	yes	male	Cure	M2
SRR23001286	31	cutaneous leishmaniasis	240	130	200	yes	female	Failure	M0
SRR23001288	27	cutaneous leishmaniasis	90	47	740	no	male	Cure	M0
SRR23001290	22	cutaneous leishmaniasis	225	20	300	no	female	Cure	M6
SRR23001292	22	cutaneous leishmaniasis	132	90	306	yes	female	Cure	M4
SRR23001294	28	cutaneous leishmaniasis	99	110	375	yes	male	Failure	M6
SRR23001296	42	cutaneous leishmaniasis	165	75	110	no	female	Cure	M1
SRR23001298	33	cutaneous leishmaniasis	144	125	360	no	male	Failure	M6
SRR23001300	21	cutaneous leishmaniasis	121	110	500	yes	male	Cure	M7
SRR23001302	NA	healthy	NA	NA	NA	NA	NA	NA	NA
SRR23001304	NA	healthy	NA	NA	NA	NA	NA	NA	NA
SRR23001306	NA	healthy	NA	NA	NA	NA	NA	NA	NA
SRR23001308	NA	healthy	NA	NA	NA	NA	NA	NA	NA
SRR23001310	NA	healthy	NA	NA	NA	NA	NA	NA	NA
SRR23001312	NA	healthy	NA	NA	NA	NA	NA	NA	NA
SRR23001314	21	cutaneous leishmaniasis	204	64	240	yes	male	Cure	NA
SRR23001316	20	cutaneous leishmaniasis	81	63	120	yes	male	Cure	NA
SRR23001318	35	cutaneous leishmaniasis	156	150	684	no	female	Failure	NA
SRR23001320	37	cutaneous leishmaniasis	156	100	270	no	female	Failure	NA
SRR23001322	31	cutaneous leishmaniasis	120	440	1092	no	female	Failure	NA
SRR23001324	52	cutaneous leishmaniasis	225	70	450	no	female	Cure	NA
SRR23001326	49	cutaneous leishmaniasis	210	127	280	yes	female	Failure	M6
SRR23001328	20	cutaneous leishmaniasis	140	210	1221	yes	male	Failure	M4
SRR23001330	32	cutaneous leishmaniasis	240	75	500	yes	male	Cure	M5
SRR23001332	27	cutaneous leishmaniasis	100	150	72	yes	male	Failure	M6
SRR23001334	24	cutaneous leishmaniasis	182	110	1050	yes	male	Failure	M7
SRR23001336	23	cutaneous leishmaniasis	225	72	300	yes	male	Cure	M7
SRR23001338	22	cutaneous leishmaniasis	110	210	240	yes	male	Failure	M6
SRR23001340	22	cutaneous leishmaniasis	252	45	264	no	female	Cure	M6
SRR23001342	28	cutaneous leishmaniasis	195	372	357	yes	female	DOT	M6
SRR23001344	49	cutaneous leishmaniasis	120	221	1025	yes	male	Failure	M6
SRR23001346	26	cutaneous leishmaniasis	225	90	1470	yes	male	Cure	M4
SRR23001348	17	cutaneous leishmaniasis	130	120	480	yes	male	Failure	M7
SRR23001350	19	cutaneous leishmaniasis	120	30	196	yes	male	DOT	M5
SRR23001352	33	cutaneous leishmaniasis	144	60	90	yes	male	DOT	M5
SRR23001354	56	cutaneous leishmaniasis	144	90	234	yes	female	Cure	M7
SRR23001356	21	cutaneous leishmaniasis	210	221	580	yes	female	Failure	M7
SRR23001358	19	cutaneous leishmaniasis	130	221	1800	no	male	Failure	M7
SRR23001360	24	cutaneous leishmaniasis	140	49	99	yes	male	Cure	M0
SRR23001362	29	cutaneous leishmaniasis	225	45	646	yes	male	DOT	M5
SRR23001364	41	cutaneous leishmaniasis	130	147	100	yes	male	Failure	M6
SRR23001366	19	cutaneous leishmaniasis	120	210	645	yes	male	Failure	M6
SRR23001368	32	cutaneous leishmaniasis	110	90	525	no	female	Cure	M0
SRR23001370	17	cutaneous leishmaniasis	144	180	400	yes	male	Failure	M6
SRR23001372	20	cutaneous leishmaniasis	132	60	132	yes	male	DOT	M0

## Sheet: 2. Cell-type Balb CL
Cell-type Cluster	Control C1	Control C7	Control C12	2h I1	2h I2	2h I3	6h I4	6h I5	6h I6	48h I7	48h I8	48h I9	D14 I19	D14 I20	D14 I26	D35 31D1	D35 31D2	D77 I23	D77 I24	D77 I25
Schwann	0.24	0.26	0.23	0.23	0.19	0.22	0.26	0.23	0.25	0.26	0.25	0.24	0.26	0.26	0.31	0.21	0.16	0.23	0.23	0.24
Fibro	0.32	0.37	0.37	0.24	0.35	0.26	0.3	0.28	0.3	0.32	0.37	0.39	0.25	0.22	0.17	0.12	0.16	0.16	0.18	0.17
Mac 1	0.02	0.06	0.03	0	0	0	0.03	0	0.03	0.08	0.06	0.07	0.03	0	0	0.09	0.08	0.29	0.27	0.24
Mac 2	0	0	0	0.09	0.08	0.09	0.04	0.1	0.05	0	0	0	0	0.05	0.02	0.24	0.29	0	0.01	0.02
Diff Ker	0.06	0.09	0.05	0.17	0.1	0.13	0.13	0.13	0.1	0.06	0.06	0.06	0.07	0.09	0.06	0.09	0.07	0.08	0.09	0.08
VEC	0.09	0.07	0.1	0.1	0.11	0.11	0.08	0.09	0.09	0.09	0.09	0.07	0.09	0.09	0.09	0.1	0.1	0.11	0.09	0.1
Nkt	0.03	0.02	0.03	0.04	0.05	0.06	0.04	0.03	0.04	0.03	0.02	0.02	0.05	0.06	0.06	0.09	0.08	0.09	0.09	0.08
Melano	0.1	0.05	0.08	0.05	0.06	0.06	0.06	0.06	0.07	0.07	0.06	0.07	0.08	0.07	0.11	0.02	0	0.02	0.03	0.03
HFBC	0.13	0.07	0.11	0.07	0.05	0.08	0.07	0.08	0.08	0.09	0.08	0.08	0.17	0.17	0.18	0.01	0	0.02	0.01	0.04
Neutrophil	0	0	0	0	0	0	0	0	0	0	0	0	0	0	0	0.02	0.03	0	0	0
Mast	0	0	0	0	0	0	0	0	0	0	0	0	0	0	0	0.01	0.01	0	0	0
Pericyte	0	0	0	0.01	0	0	0	0	0	0	0	0	0	0	0	0	0	0	0	0
Germ	0	0	0	0	0	0	0	0	0	0	0	0	0	0	0	0	0	0	0	0
Basal Ker	0	0	0	0	0	0	0	0	0	0	0	0	0	0	0	0	0	0	0	0
Dc	0	0	0	0	0	0	0	0	0	0	0	0	0	0	0	0	0	0	0	0
SMC	0	0	0	0	0	0	0	0	0	0	0	0	0	0	0	0	0	0	0	0
Mono/Mac	0	0	0	0	0	0	0	0	0	0	0	0	0	0	0	0	0	0	0	0
Tc	0	0	0	0	0	0	0	0	0	0	0	0	0	0	0	0	0	0	0	0
Lc	0	0	0	0	0	0	0	0	0	0	0	0	0	0	0	0	0	0	0	0
Bc	0	0	0	0	0	0	0	0	0	0	0	0	0	0	0	0	0	0	0	0
Arg1+ Mac	0	0	0	0	0	0	0	0	0	0	0	0	0	0	0	0	0	0	0	0
Nk	0	0	0	0	0	0	0	0	0	0	0	0	0	0	0	0	0	0	0	0
Th	0	0	0	0	0	0	0	0	0	0	0	0	0	0	0	0	0	0	0	0
Mono	0	0	0	0	0	0	0	0	0	0	0	0	0	0	0	0	0	0	0	0
Key for cell type cluster:
Schwann → Schwann cells
Fibro → Fibroblasts
Mac 1 → Macrophages, subset 1
Mac 2 → Macrophages, subset 2
Diff Ker → Differentiated keratinocytes
VEC → Vascular endothelial cells
Nkt → Natural killer T (NKT) cells
Melano → Melanocytes
HFBC → Hair follicle bulge cells
Neutrophil → Neutrophils
Mast → Mast cells
Pericyte → Pericytes
Germ → Germinative keratinocytes (proliferative keratinocytes)
Basal Ker → Basal keratinocytes
Dc → Dendritic cells
SMC → Smooth muscle cells
Mono/mac → Monocytes/Macrophages
Tc → Cytotoxic T cells (CD8⁺ T cells)
Lc → Langerhans cells
Bc → B cells
Arg1+ Mac → Arginase-1–expressing macrophages
Nk → Natural killer (NK) cells
Th → T helper cells (CD4⁺ T cells)
Mono → Monocytes

## Sheet: 3. Cell-type Human CL (Hs4)
Cell-type Cluster	SRR23001302 Healthy	SRR23001304 Healthy	SRR23001306 Healthy	SRR23001308 Healthy	SRR23001310 Healthy	SRR23001312 Healthy	SRR23001360 CL	SRR23001260 CL	SRR23001262 CL	SRR23001264 CL	SRR23001266 CL	SRR23001268 CL	SRR23001270 CL	SRR23001272 CL	SRR23001274 CL	SRR23001276 CL	SRR23001278 CL	SRR23001280 CL	SRR23001282 CL	SRR23001284 CL	SRR23001286 CL	SRR23001288 CL	SRR23001290 CL	SRR23001292 CL	SRR23001294 CL	SRR23001296 CL	SRR23001298 CL	SRR23001300 CL	SRR23001314 CL	SRR23001316 CL	SRR23001318 CL	SRR23001320 CL	SRR23001322 CL	SRR23001324 CL	SRR23001326 CL	SRR23001328 CL	SRR23001330 CL	SRR23001332 CL	SRR23001334 CL	SRR23001336 CL	SRR23001338 CL	SRR23001340 CL	SRR23001342 CL	SRR23001344 CL	SRR23001346 CL	SRR23001348 CL	SRR23001350 CL	SRR23001352 CL	SRR23001354 CL
Schwann	0.22	0.46	0.35	0.4	0.42	0.36	0.47	0.43	0.46	0.46	0.44	0.33	0.28	0.42	0.47	0.42	0.4	0.34	0.33	0.38	0.41	0.41	0.3	0.36	0.3	0.39	0.38	0.37	0.37	0.45	0.4	0.43	0.41	0.47	0.4	0.4	0.36	0.51	0.46	0.36	0.37	0.4	0.46	0.43	0.4	0.48	0.46	0.3	0.35
Fibro	0.03	0.2	0.31	0.3	0.16	0.15	0.29	0.05	0.13	0.05	0.19	0.12	0.11	0.12	0.08	0.13	0.18	0.16	0.13	0.13	0.16	0.07	0.15	0.12	0.09	0.16	0.14	0.14	0.09	0.04	0.34	0.16	0.09	0.29	0.11	0.08	0.27	0.06	0.04	0.13	0.28	0.13	0.13	0.06	0.22	0.08	0.16	0.18	0.16
Mac 1	0	0	0	0	0	0.01	0	0.1	0.13	0.06	0.2	0.24	0.48	0	0.02	0	0.02	0.01	0	0	0	0	0.01	0.03	0.03	0	0.03	0.15	0.09	0	0.03	0.1	0	0.01	0.02	0.04	0.01	0.02	0.08	0.18	0.04	0.03	0.09	0	0.03	0.12	0.03	0.14	0
Mac 2	0.01	0	0	0	0	0	0	0.29	0.24	0.24	0.08	0.24	0.07	0.4	0.36	0.37	0.25	0.45	0.23	0.41	0.2	0.37	0.44	0.35	0.56	0.43	0.42	0.17	0.36	0.36	0.12	0.14	0.34	0.08	0.33	0.23	0.3	0.18	0.08	0.18	0.21	0.29	0.14	0.32	0.19	0.18	0.23	0.34	0.46
Bc	0	0	0	0	0.01	0	0.06	0	0.01	0.1	0.01	0.01	0	0.02	0.01	0.03	0.07	0.02	0.22	0.03	0.04	0.11	0.06	0.04	0	0.01	0.01	0.04	0.02	0.09	0.04	0.08	0.05	0.03	0.03	0.03	0.03	0.09	0.21	0.07	0.01	0.02	0.01	0.04	0.03	0.01	0.06	0	0.02
Diff Ker	0.04	0.12	0.08	0.06	0.11	0.14	0.1	0	0	0	0.01	0	0	0	0	0	0	0	0	0	0.01	0	0	0.02	0	0	0	0	0	0	0.02	0	0	0	0	0.08	0	0	0	0	0	0.02	0.01	0.05	0	0	0	0	0
Melano	0.1	0.07	0.18	0.22	0.12	0.2	0.04	0	0	0	0	0.01	0	0	0	0	0.01	0	0	0	0.03	0	0	0.01	0	0	0	0	0	0	0.01	0	0	0.01	0.01	0.01	0.01	0	0	0	0	0.02	0.02	0.02	0.01	0	0	0	0
VEC	0.17	0.14	0.08	0.02	0.13	0.15	0.04	0.12	0.04	0.09	0.08	0.06	0.05	0.04	0.05	0.03	0.06	0.02	0.09	0.05	0.06	0.04	0.04	0.07	0.01	0.01	0.01	0.13	0.08	0.06	0.03	0.1	0.1	0.06	0.09	0.1	0.03	0.14	0.13	0.09	0.08	0.06	0.14	0.08	0.08	0.13	0.06	0.05	0.01
Th	0	0	0	0	0	0	0	0	0	0	0	0	0	0	0	0	0	0	0	0	0	0	0	0	0	0	0	0	0	0	0	0	0	0	0	0	0	0	0	0	0	0	0	0	0	0	0	0	0
Mono/Mac	0	0	0	0	0	0	0	0	0	0	0	0	0	0	0	0.02	0	0	0	0	0	0	0	0	0	0	0	0	0	0	0	0	0	0	0	0	0	0	0	0	0	0	0	0	0.02	0	0	0	0
Mono	0	0	0	0	0	0	0	0	0	0	0	0	0	0	0	0	0	0	0	0	0	0	0	0	0	0	0	0	0	0	0	0	0	0	0	0	0	0	0	0	0	0	0	0	0	0	0	0	0
Basal Ker	0	0	0	0	0	0	0	0	0	0	0	0	0	0	0	0	0	0	0	0	0	0	0	0	0	0	0	0	0	0	0	0	0	0	0	0	0	0	0	0	0	0	0	0	0	0	0	0	0
DC	0	0	0	0	0	0	0	0	0	0	0	0	0	0	0	0	0	0	0	0	0.08	0	0	0	0	0	0	0	0	0	0	0	0	0.05	0	0.01	0	0	0	0	0	0.03	0	0	0	0	0	0	0
LEC	0	0	0	0	0	0	0	0	0	0	0	0	0	0	0	0	0	0	0	0	0	0	0	0	0	0	0	0	0	0	0	0	0	0	0	0	0	0	0	0	0	0	0	0	0	0	0	0	0
Mast	0	0	0	0	0	0	0	0	0	0	0	0	0	0	0	0	0	0	0	0	0	0	0	0	0	0	0	0	0	0	0	0	0	0	0	0	0	0	0	0	0	0	0	0	0	0	0	0	0
Germ	0	0	0	0	0.03	0	0	0	0	0	0	0	0	0	0	0	0	0	0	0	0	0	0	0	0	0	0	0	0	0	0	0	0	0	0	0	0	0	0	0	0	0	0	0	0	0	0	0	0
Pericyte	0.24	0	0	0	0	0	0	0	0	0	0	0	0	0	0	0	0	0	0	0	0	0	0	0	0	0	0	0	0	0	0	0	0	0	0	0	0	0	0	0	0	0	0	0	0	0	0	0	0
NK	0	0	0	0	0	0	0	0	0	0	0	0	0	0	0	0	0	0	0	0	0	0	0	0	0	0	0	0	0	0	0	0	0	0	0	0	0	0	0	0	0	0	0	0	0	0	0	0	0
Tc	0	0	0	0	0	0	0	0	0	0	0	0	0	0	0	0	0	0	0	0	0	0	0	0	0	0	0	0	0	0	0	0	0	0	0	0	0	0	0	0	0	0	0	0	0	0	0	0	0
Treg	0.18	0	0	0	0	0	0	0	0	0	0	0	0	0	0	0	0	0	0	0	0	0	0	0	0	0	0	0	0	0	0	0	0	0	0	0	0	0	0	0	0	0	0	0	0	0	0	0	0
Key for cell type cluster:
Schwann → Schwann cells
Fibro → Fibroblasts
Mac 1 → Macrophages 1 (Macrophage subset 1)
Mac 2 → Macrophages 2 (Macrophage subset 2)
Bc → B cells
Diff Ker → Differentiated keratinocytes
Melano → Melanocytes
VEC → Vascular endothelial cells
Th → T helper cells (CD4⁺ T cells)
Mono/Mac → Monocytes/Macrophages
Mono → Monocytes
Basal Ker → Basal keratinocytes
DC → Dendritic cells
LEC → Lymphatic endothelial cells
Mast → Mast cells
Germ → Germinative keratinocytes (proliferative keratinocytes)
Pericyte → Pericytes
Nk → Natural killer (NK) cells
Tc → Cytotoxic T cells (CD8⁺ T cells)
T reg → Regulatory T cells (Tregs)
[truncated: 8 more columns]

## Sheet: 4. Top50_mouse_cellTypeMarkers
abundance_rank	p_val	avg_log2FC	pct.1	pct.2	p_val_adj	cluster	gene
1	0	1.73417	0.81	0.345	0	Basal Ker	Dsc3
2	0	2.73084	0.651	0.191	0	Basal Ker	Sox6
3	0	1.34135	0.783	0.33	0	Basal Ker	Serpinb5
4	0	2.49605	0.785	0.333	0	Basal Ker	Col17a1
5	0	1.20648	0.872	0.429	0	Basal Ker	Dsp
6	0	1.19512	0.895	0.459	0	Basal Ker	Perp
7	0	1.6356	0.765	0.336	0	Basal Ker	S100a14
8	0	1.05935	0.847	0.419	0	Basal Ker	Ly6d
9	0	2.4331	0.638	0.216	0	Basal Ker	Dsg3
10	0	1.47684	0.681	0.268	0	Basal Ker	Clca3a2
11	0	2.61543	0.627	0.218	0	Basal Ker	Fcgbp
12	0	2.17361	0.614	0.205	0	Basal Ker	Itgb4
13	0	2.61943	0.668	0.261	0	Basal Ker	Slc24a3
14	0	1.07067	0.652	0.252	0	Basal Ker	Dsg1a
15	0	1.76057	0.762	0.363	0	Basal Ker	Tacstd2
16	0	2.15465	0.802	0.403	0	Basal Ker	Krt15
17	0	1.28489	0.698	0.303	0	Basal Ker	Pkp1
18	0	1.06538	0.746	0.352	0	Basal Ker	Anxa8
19	0	1.86663	0.665	0.275	0	Basal Ker	Trp63
20	0	2.49302	0.641	0.252	0	Basal Ker	Gnai1
21	0	1.43027	0.759	0.371	0	Basal Ker	Fxyd3
22	0	2.34946	0.743	0.357	0	Basal Ker	Cdh1
23	0	2.40856	0.557	0.173	0	Basal Ker	Slco2a1
24	0	2.07215	0.685	0.301	0	Basal Ker	Cxadr
25	0	1.46052	0.688	0.305	0	Basal Ker	Urah
26	0	2.93533	0.683	0.303	0	Basal Ker	Sema3c
27	0	1.01095	0.698	0.318	0	Basal Ker	Trim29
28	0	2.04985	0.719	0.341	0	Basal Ker	Klf5
29	0	2.67962	0.561	0.185	0	Basal Ker	Lamc2
30	0	2.79263	0.487	0.113	0	Basal Ker	Wnt10a
31	0	1.95033	0.616	0.244	0	Basal Ker	Tns4
32	0	2.39328	0.644	0.273	0	Basal Ker	Gm15987
33	0	1.8553	0.637	0.268	0	Basal Ker	Ppp1r14c
34	0	2.4102	0.555	0.193	0	Basal Ker	Chit1
35	0	3.06789	0.482	0.12	0	Basal Ker	Col23a1
36	0	2.2743	0.567	0.206	0	Basal Ker	Wnt4
37	0	2.15498	0.53	0.173	0	Basal Ker	Scin
38	0	1.19821	0.783	0.427	0	Basal Ker	Jup
39	0	1.76492	0.643	0.288	0	Basal Ker	Kif21a
40	0	1.45177	0.664	0.31	0	Basal Ker	Pkp3
41	0	1.65904	0.61	0.256	0	Basal Ker	Capns2
42	0	2.43818	0.511	0.158	0	Basal Ker	Lama3
43	0	2.20121	0.628	0.276	0	Basal Ker	Irf6
44	0	1.67266	0.599	0.247	0	Basal Ker	Ckmt1
45	0	2.71671	0.61	0.258	0	Basal Ker	Dennd2c
46	0	1.68965	0.63	0.279	0	Basal Ker	Chl1
47	0	2.76352	0.538	0.188	0	Basal Ker	Cdcp1
48	0	1.09569	0.556	0.207	0	Basal Ker	Smoc2
49	0	1.56215	0.619	0.271	0	Basal Ker	Gata3
50	0	2.45373	0.484	0.137	0	Basal Ker	Itga3
51	0	3.75304	0.934	0.137	0	Mac 1	Ms4a7
52	0	4.46314	0.91	0.12	0	Mac 1	C1qc
53	0	4.22992	0.941	0.151	0	Mac 1	Mrc1
54	0	4.36125	0.934	0.163	0	Mac 1	C1qb
55	0	3.47023	0.915	0.145	0	Mac 1	Aif1
56	0	4.5309	0.916	0.148	0	Mac 1	C1qa
57	0	3.04136	0.912	0.151	0	Mac 1	C3ar1
58	0	3.30344	0.922	0.164	0	Mac 1	Adgre1
59	0	3.4794	0.885	0.129	0	Mac 1	Ly86
60	0	2.81239	0.93	0.179	0	Mac 1	Ms4a6c
61	0	2.7131	0.953	0.23	0	Mac 1	Pf4
62	0	2.83929	0.943	0.221	0	Mac 1	Csf1r
63	0	3.10915	0.864	0.147	0	Mac 1	Clec4a1
64	0	2.78667	0.903	0.187	0	Mac 1	Fcgr2b
65	0	2.81791	0.942	0.226	0	Mac 1	Gm56663
66	0	2.5724	0.883	0.173	0	Mac 1	Ms4a6d
67	0	3.32857	0.836	0.128	0	Mac 1	Clec4a3
68	0	1.74096	0.894	0.189	0	Mac 1	Cybb
69	0	2.85782	0.903	0.203	0	Mac 1	Ptpn18
70	0	3.34098	0.903	0.206	0	Mac 1	Pltp
71	0	3.02873	0.829	0.132	0	Mac 1	Pld4
72	0	3.25906	0.831	0.137	0	Mac 1	Trem2
73	0	2.47469	0.942	0.249	0	Mac 1	Cd83
74	0	2.85888	0.832	0.14	0	Mac 1	Ms4a6b
75	0	2.5905	0.893	0.204	0	Mac 1	Cd86
76	0	2.59372	0.986	0.299	0	Mac 1	Ctss
77	0	2.95918	0.928	0.243	0	Mac 1	Unc93b1
78	0	2.61004	0.911	0.227	0	Mac 1	Mpeg1
79	0	2.66759	0.932	0.25	0	Mac 1	Cd68
80	0	3.01899	0.847	0.169	0	Mac 1	F13a1
81	0	2.66021	0.861	0.184	0	Mac 1	Nrros
82	0	2.80079	0.928	0.263	0	Mac 1	Dab2
83	0	2.05728	0.905	0.242	0	Mac 1	Spi1
84	0	1.99968	0.923	0.263	0	Mac 1	Fyb
85	0	2.30803	0.983	0.325	0	Mac 1	Laptm5
86	0	3.02047	0.784	0.127	0	Mac 1	Slamf7
87	0	2.60337	0.89	0.233	0	Mac 1	Lst1
88	0	4.89649	0.691	0.036	0	Mac 1	Fcrls
89	0	3.17806	0.783	0.129	0	Mac 1	Clec4a2
90	0	2.55019	0.851	0.198	0	Mac 1	Cfp
91	0	3.6545	0.801	0.15	0	Mac 1	Snx24
92	0	2.71053	0.995	0.349	0	Mac 1	Lyz2
93	0	1.82221	0.878	0.232	0	Mac 1	Ccl9
94	0	2.49641	0.828	0.183	0	Mac 1	Cd300c2
95	0	2.1517	0.847	0.205	0	Mac 1	Pirb
96	0	1.85388	0.901	0.26	0	Mac 1	Pla2g7
97	0	1.96892	0.843	0.204	0	Mac 1	Fcgr3
98	0	2.50385	0.768	0.133	0	Mac 1	Fcgr1
99	0	2.09285	0.855	0.222	0	Mac 1	Inpp5d
100	0	2.69583	0.807	0.176	0	Mac 1	Snx8
101	0	3.08476	0.849	0.143	0	Mono/Mac	Ccr2
102	0	2.83126	0.889	0.185	0	Mono/Mac	Ms4a6c
103	0	2.44923	0.882	0.193	0	Mono/Mac	Cybb
104	0	2.28853	0.988	0.302	0	Mono/Mac	Ctss
105	0	2.84158	0.87	0.19	0	Mono/Mac	Ccr5
106	0	2.31043	0.881	0.208	0	Mono/Mac	Cd86
107	0	2.41106	0.889	0.228	0	Mono/Mac	Csf1r
108	0	2.27785	0.912	0.254	0	Mono/Mac	Cd83
109	0	1.98684	0.885	0.235	0	Mono/Mac	Ccl9
110	0	2.13962	0.915	0.267	0	Mono/Mac	Alox5ap
111	0	1.94451	0.876	0.232	0	Mono/Mac	Mpeg1
112	0	2.21451	0.917	0.279	0	Mono/Mac	Coro1a
113	0	2.02825	0.966	0.329	0	Mono/Mac	Laptm5
114	0	2.49962	0.823	0.186	0	Mono/Mac	Cd300c2
115	0	2.25147	0.827	0.194	0	Mono/Mac	Fcgr2b
116	0	3.43685	0.757	0.126	0	Mono/Mac	Ms4a4c
117	0	2.72788	0.768	0.138	0	Mono/Mac	Pld4
118	0	2.9515	0.98	0.352	0	Mono/Mac	Lyz2
119	0	2.43307	0.862	0.234	0	Mono/Mac	Gm56663
120	0	1.56865	0.978	0.352	0	Mono/Mac	Tyrobp
121	0	1.98555	0.871	0.247	0	Mono/Mac	Spi1
122	0	2.24841	0.865	0.242	0	Mono/Mac	Cytip
123	0	2.44278	0.803	0.18	0	Mono/Mac	Ms4a6d
124	0	1.3181	0.928	0.308	0	Mono/Mac	Lilrb4a
125	0	1.78024	0.874	0.256	0	Mono/Mac	Cd68
126	0	2.58069	0.755	0.14	0	Mono/Mac	Ly86
127	0	1.70956	0.98	0.366	0	Mono/Mac	Fcer1g
128	0	1.94715	0.855	0.244	0	Mono/Mac	Gpr132
129	0	2.01642	0.955	0.345	0	Mono/Mac	Cd52
130	0	1.46201	0.938	0.329	0	Mono/Mac	Ptprc
131	0	1.86529	0.94	0.331	0	Mono/Mac	Slfn2
132	0	1.83161	0.881	0.273	0	Mono/Mac	Ptafr
133	0	2.64395	0.745	0.137	0	Mono/Mac	Clec4a3
134	0	1.9193	0.841	0.235	0	Mono/Mac	Clec7a
135	0	2.58747	0.758	0.157	0	Mono/Mac	Aif1
136	0	1.80342	0.93	0.33	0	Mono/Mac	Syk
137	0	1.89507	0.869	0.269	0	Mono/Mac	Fyb
138	0	1.2284	0.902	0.303	0	Mono/Mac	Lilrb4b
139	0	1.65382	0.852	0.257	0	Mono/Mac	Itgam
140	0	1.06219	0.95	0.355	0	Mono/Mac	Plek
141	0	2.02079	0.804	0.211	0	Mono/Mac	Ptpn18
142	0	1.77699	0.952	0.36	0	Mono/Mac	Il1b
143	0	1.60877	0.947	0.356	0	Mono/Mac	Cd14
144	0	1.80523	0.935	0.345	0	Mono/Mac	Lyn
145	0	2.17441	0.841	0.251	0	Mono/Mac	Unc93b1
146	0	1.50773	0.878	0.29	0	Mono/Mac	Slc15a3
147	0	2.08752	0.797	0.21	0	Mono/Mac	Pirb
148	0	1.36037	0.864	0.278	0	Mono/Mac	Clec4e
149	0	2.80311	0.762	0.177	0	Mono/Mac	Apobec1
150	0	2.74625	0.731	0.148	0	Mono/Mac	Ms4a6b
151	0	5.7904	0.878	0.085	0	Neutrophil	Hdc
152	0	4.51688	0.939	0.178	0	Neutrophil	Acod1
153	0	6.39318	0.803	0.052	0	Neutrophil	Mirt1
154	0	7.58248	0.957	0.216	0	Neutrophil	S100a8
155	0	7.29611	0.822	0.106	0	Neutrophil	G0s2
156	0	3.95477	0.969	0.253	0	Neutrophil	Clec4d
157	0	4.73606	0.893	0.195	0	Neutrophil	Ankrd33b
158	0	5.5833	0.803	0.11	0	Neutrophil	Trem1
159	0	7.73272	0.975	0.284	0	Neutrophil	S100a9
160	0	3.9273	0.933	0.243	0	Neutrophil	Slc7a11
161	0	5.01309	0.904	0.218	0	Neutrophil	Slpi
162	0	3.60592	0.925	0.249	0	Neutrophil	Clec4e
163	0	3.86334	0.877	0.212	0	Neutrophil	Ccr1
164	0	3.84067	0.894	0.234	0	Neutrophil	Samsn1
165	0	4.09768	0.914	0.254	0	Neutrophil	Pik3ap1
166	0	5.23683	0.784	0.143	0	Neutrophil	Csf3r
167	0	2.77435	0.968	0.335	0	Neutrophil	Il1b
168	0	3.9255	0.836	0.204	0	Neutrophil	Arg2
169	0	3.22335	0.961	0.329	0	Neutrophil	Tyrobp
170	0	3.0732	0.916	0.285	0	Neutrophil	Lilrb4a
171	0	2.86614	0.951	0.331	0	Neutrophil	Plek
172	0	3.15612	0.949	0.332	0	Neutrophil	Cd14
173	0	3.01111	0.89	0.28	0	Neutrophil	Lilrb4b
174	0	3.13354	0.861	0.256	0	Neutrophil	Nlrp3
175	0	5.49798	0.778	0.189	0	Neutrophil	Hcar2
176	0	4.10223	0.791	0.202	0	Neutrophil	Snx20
177	0	2.3579	0.929	0.347	0	Neutrophil	Fcer1g
178	0	4.30028	0.841	0.259	0	Neutrophil	Ccl3
179	0	2.92395	0.85	0.269	0	Neutrophil	Slc15a3
180	0	4.37274	0.994	0.421	0	Neutrophil	Srgn
181	0	3.89526	0.737	0.171	0	Neutrophil	Ifitm1
182	0	2.82479	0.871	0.31	0	Neutrophil	Cd53
183	0	6.76556	0.608	0.05	0	Neutrophil	Il36g
184	0	4.10112	0.906	0.352	0	Neutrophil	Sgms2
185	0	5.64099	0.595	0.042	0	Neutrophil	Sell
186	0	4.6568	0.739	0.191	0	Neutrophil	Sorl1
187	0	4.30648	0.864	0.319	0	Neutrophil	Gsr
188	0	3.00917	0.993	0.449	0	Neutrophil	Cxcl2
189	0	2.84298	0.795	0.257	0	Neutrophil	Ptafr
190	0	3.92561	0.812	0.274	0	Neutrophil	Entpd1
191	0	7.02709	0.569	0.033	0	Neutrophil	Cxcr2
192	0	3.895	0.816	0.286	0	Neutrophil	Il1r2
193	0	5.52295	0.595	0.065	0	Neutrophil	Sh2d3c
194	0	6.72934	0.553	0.023	0	Neutrophil	Mirt2
195	0	3.45814	0.749	0.22	0	Neutrophil	Mir142hg
196	0	5.79936	0.571	0.043	0	Neutrophil	Trem3
197	0	2.90477	0.734	0.207	0	Neutrophil	C5ar1
198	0	2.17794	0.856	0.331	0	Neutrophil	Lcp1
199	0	3.92633	0.904	0.382	0	Neutrophil	Mxd1
200	0	4.07618	0.647	0.126	0	Neutrophil	Cd300lf
201	0	2.62538	0.861	0.21	0	Diff Ker	Pof1b
202	0	2.32187	0.936	0.287	0	Diff Ker	Pkp1
203	0	2.80413	0.826	0.179	0	Diff Ker	Klc3
204	0	2.54106	0.832	0.185	0	Diff Ker	Scel
205	0	2.54127	0.91	0.266	0	Diff Ker	Apoc1
206	0	2.39542	0.943	0.299	0	Diff Ker	Trim29
207	0	2.17395	0.911	0.276	0	Diff Ker	Casz1
208	0	2.66177	0.91	0.279	0	Diff Ker	Tmem45a
209	0	3.53186	0.739	0.111	0	Diff Ker	Pdzk1ip1
210	0	2.96058	0.864	0.24	0	Diff Ker	Dsg1a
211	0	2.85095	0.845	0.222	0	Diff Ker	Rab25
212	0	2.30624	0.95	0.329	0	Diff Ker	Serpinb5
213	0	1.90833	0.85	0.229	0	Diff Ker	Esrp1
214	0	2.65146	0.793	0.176	0	Diff Ker	Evpl
215	0	1.8958	0.947	0.332	0	Diff Ker	S100a14
216	0	2.99018	0.698	0.083	0	Diff Ker	Zfp750
217	0	2.474	0.951	0.341	0	Diff Ker	Anxa8
218	0	1.7566	0.896	0.292	0	Diff Ker	Pkp3
219	0	1.92736	0.84	0.238	0	Diff Ker	Capns2
220	0	2.97352	0.833	0.232	0	Diff Ker	Dapl1
221	0	3.25854	0.684	0.086	0	Diff Ker	Tmprss4
222	0	2.00006	0.891	0.294	0	Diff Ker	Urah
223	0	1.78752	0.957	0.361	0	Diff Ker	Fxyd3
224	0	2.01068	0.867	0.271	0	Diff Ker	Ppl
225	0	2.20353	0.747	0.154	0	Diff Ker	Grhl1
226	0	2.34076	0.775	0.182	0	Diff Ker	Clip4
227	0	2.71133	0.722	0.13	0	Diff Ker	Bbox1
228	0	2.62538	0.841	0.25	0	Diff Ker	Lypd3
229	0	1.87895	0.939	0.352	0	Diff Ker	Dsc3
230	0	4.10729	0.74	0.154	0	Diff Ker	Ly6g6c
231	0	1.38685	0.876	0.292	0	Diff Ker	Cxadr
232	0	1.96114	0.748	0.164	0	Diff Ker	Abca12
233	0	2.42073	0.848	0.265	0	Diff Ker	Clca3a2
234	0	1.85429	0.86	0.277	0	Diff Ker	Spint2
235	0	1.15646	0.929	0.348	0	Diff Ker	Cdh1
236	0	2.76056	0.799	0.219	0	Diff Ker	Krt80
237	0	2.08084	0.929	0.35	0	Diff Ker	Emp2
238	0	1.79038	0.809	0.231	0	Diff Ker	Cldn1
239	0	1.83268	0.834	0.256	0	Diff Ker	Gata3
240	0	1.68663	0.868	0.291	0	Diff Ker	Ptprf
241	0	1.70829	0.809	0.233	0	Diff Ker	Ckmt1
242	0	2.58411	0.713	0.138	0	Diff Ker	Celsr2
243	0	1.71218	0.845	0.272	0	Diff Ker	Bcl11b
244	0	1.39508	0.842	0.269	0	Diff Ker	Trp63
245	0	1.98537	0.758	0.187	0	Diff Ker	Elovl7
246	0	4.02758	0.918	0.348	0	Diff Ker	Sbsn
247	0	1.86419	0.924	0.36	0	Diff Ker	Tacstd2
248	0	2.36495	0.695	0.133	0	Diff Ker	Fam83b
249	0	1.70605	0.799	0.238	0	Diff Ker	Acpp
250	0	3.63081	0.63	0.069	0	Diff Ker	Elovl4
251	0	4.58946	0.899	0.139	0	Arg1+ Mac	Arg1
252	0	3.3146	0.896	0.165	0	Arg1+ Mac	Slc7a8
253	0	3.10443	0.859	0.131	0	Arg1+ Mac	F10
254	0	2.5744	0.882	0.175	0	Arg1+ Mac	F13a1
255	0	3.40062	0.825	0.134	0	Arg1+ Mac	Msr1
256	0	4.3844	0.828	0.138	0	Arg1+ Mac	Il1a
257	0	3.79877	0.928	0.252	0	Arg1+ Mac	Cxcl3
258	0	1.74954	0.954	0.286	0	Arg1+ Mac	Clec4d
259	0	3.00093	0.905	0.239	0	Arg1+ Mac	Ccl9
260	0	2.28203	0.941	0.28	0	Arg1+ Mac	Nlrp3
261	0	3.36755	0.857	0.199	0	Arg1+ Mac	Cybb
262	0	2.02553	0.936	0.279	0	Arg1+ Mac	Clec4e
263	0	3.2979	0.947	0.295	0	Arg1+ Mac	Pid1
264	0	3.67933	0.888	0.237	0	Arg1+ Mac	Tnf
265	0	2.10022	0.922	0.275	0	Arg1+ Mac	Slc7a11
266	0	2.03998	0.956	0.309	0	Arg1+ Mac	Ctss
267	0	2.91008	0.787	0.149	0	Arg1+ Mac	Il7r
268	0	1.85661	0.95	0.312	0	Arg1+ Mac	Lilrb4a
269	0	2.41967	0.893	0.26	0	Arg1+ Mac	Itgam
270	0	1.67521	0.85	0.217	0	Arg1+ Mac	Acod1
271	0	1.81281	0.937	0.306	0	Arg1+ Mac	Lilrb4b
272	0	2.27804	0.88	0.251	0	Arg1+ Mac	Spp1
273	0	3.72888	0.772	0.143	0	Arg1+ Mac	Fam20c
274	0	2.26508	0.855	0.23	0	Arg1+ Mac	Pik3r5
275	0	2.48434	0.96	0.335	0	Arg1+ Mac	Slfn2
276	0	1.89099	0.857	0.237	0	Arg1+ Mac	Mpeg1
277	0	2.6473	0.858	0.243	0	Arg1+ Mac	Pf4
278	0	3.16971	0.921	0.307	0	Arg1+ Mac	Pdpn
279	0	2.11184	0.814	0.2	0	Arg1+ Mac	Fcgr2b
280	0	1.72876	0.845	0.232	0	Arg1+ Mac	Arg2
281	0	2.98718	0.745	0.134	0	Arg1+ Mac	Gm57204
282	0	2.23517	0.877	0.269	0	Arg1+ Mac	Pla2g7
283	0	1.97926	0.774	0.167	0	Arg1+ Mac	C3ar1
284	0	2.55356	0.887	0.28	0	Arg1+ Mac	Lrmda
285	0	2.56517	0.799	0.193	0	Arg1+ Mac	Gsap
286	0	1.86032	0.859	0.253	0	Arg1+ Mac	Traf1
287	0	1.82702	0.887	0.284	0	Arg1+ Mac	Ccl3
288	0	2.71544	0.794	0.192	0	Arg1+ Mac	Plcb1
289	0	1.95905	0.96	0.359	0	Arg1+ Mac	Plek
290	0	1.67016	0.958	0.359	0	Arg1+ Mac	Cd14
291	0	3.11356	0.807	0.211	0	Arg1+ Mac	Plekhm3
292	0	1.73007	0.867	0.274	0	Arg1+ Mac	Alox5ap
293	0	1.55467	0.887	0.294	0	Arg1+ Mac	Slc15a3
294	0	2.31129	0.929	0.337	0	Arg1+ Mac	Tnfrsf1b
295	0	2.29508	0.771	0.183	0	Arg1+ Mac	Igsf6
296	0	3.3769	0.721	0.135	0	Arg1+ Mac	Mir155hg
297	0	2.27696	0.931	0.347	0	Arg1+ Mac	Dock10
298	0	1.65553	0.919	0.335	0	Arg1+ Mac	Syk
299	0	2.3037	0.946	0.365	0	Arg1+ Mac	Il1b
300	0	1.59556	0.94	0.359	0	Arg1+ Mac	Lyz2
301	0	2.83701	0.864	0.153	0	Mac 2	Ms4a7
302	0	2.9132	0.871	0.165	0	Mac 2	C3ar1
303	0	2.65468	0.878	0.178	0	Mac 2	F13a1
304	0	3.68037	0.941	0.242	0	Mac 2	Pf4
305	0	2.97296	0.817	0.149	0	Mac 2	Trem2
306	0	2.98388	0.833	0.171	0	Mac 2	Slc7a8
307	0	2.56155	0.84	0.179	0	Mac 2	Adgre1
308	0	2.79735	0.847	0.186	0	Mac 2	Ms4a6d
309	0	2.7069	0.901	0.24	0	Mac 2	Gm56663
310	0	2.53075	0.828	0.169	0	Mac 2	Mrc1
311	0	2.66299	0.962	0.311	0	Mac 2	Ctss
312	0	2.41606	0.834	0.196	0	Mac 2	Ms4a6c
313	0	2.65609	0.877	0.243	0	Mac 2	Ccl9
314	0	2.94088	0.774	0.148	0	Mac 2	Arg1
315	0	2.32554	0.863	0.24	0	Mac 2	Mpeg1
316	0	2.2108	0.773	0.164	0	Mac 2	Aif1
317	0	2.38556	0.82	0.212	0	Mac 2	Cd93
318	0	2.03602	0.845	0.237	0	Mac 2	Csf1r
319	0	1.80335	0.87	0.263	0	Mac 2	Cd83
320	0	2.05401	0.905	0.299	0	Mac 2	Pid1
321	0	2.26186	0.879	0.275	0	Mac 2	Dab2
322	0	2.59016	0.743	0.14	0	Mac 2	Msr1
323	0	1.98257	0.963	0.36	0	Mac 2	Lyz2
324	0	2.3674	0.866	0.263	0	Mac 2	Cd68
325	0	2.13291	0.801	0.203	0	Mac 2	Fcgr2b
326	0	1.99876	0.855	0.264	0	Mac 2	Itgam
327	0	2.07808	0.863	0.272	0	Mac 2	Pla2g7
328	0	2.06775	0.823	0.234	0	Mac 2	Pik3r5
329	0	1.87017	0.862	0.276	0	Mac 2	Fyb
330	0	1.70802	0.92	0.338	0	Mac 2	Laptm5
331	0	1.17975	0.944	0.362	0	Mac 2	Plek
332	0	2.27078	0.792	0.211	0	Mac 2	Cfp
333	0	1.3243	0.889	0.31	0	Mac 2	Lilrb4b
334	0	2.21647	0.76	0.183	0	Mac 2	C1qb
335	0	2.25256	0.911	0.334	0	Mac 2	Rbm47
336	0	1.17235	0.893	0.317	0	Mac 2	Lilrb4a
337	0	1.67208	0.805	0.23	0	Mac 2	C5ar1
338	0	2.52963	0.738	0.163	0	Mac 2	Clec4a1
339	0	1.84283	0.914	0.34	0	Mac 2	Slfn2
340	0	2.02827	0.856	0.284	0	Mac 2	Lrmda
341	0	1.9335	0.773	0.202	0	Mac 2	Ccr5
342	0	2.071	0.788	0.218	0	Mac 2	Pirb
343	0	1.32259	0.933	0.363	0	Mac 2	Cd14
344	0	1.75266	0.773	0.206	0	Mac 2	Cybb
345	0	1.63239	0.823	0.256	0	Mac 2	Spi1
346	0	2.96808	0.697	0.13	0	Mac 2	Apoc2
347	0	2.61859	0.711	0.145	0	Mac 2	Fcgr1
348	0	1.69997	0.819	0.256	0	Mac 2	Spp1
349	0	1.24724	0.847	0.287	0	Mac 2	Nlrp3
350	0	1.5148	0.838	0.278	0	Mac 2	Alox5ap
351	0	5.88508	0.961	0.059	0	Pericyte	Pde3a
352	0	7.94617	0.975	0.079	0	Pericyte	Myh11
353	0	5.34964	0.98	0.097	0	Pericyte	Prkg1
354	0	7.50194	0.946	0.066	0	Pericyte	Gm13889
355	0	6.61763	0.905	0.028	0	Pericyte	Ctnna3
356	0	6.59822	0.977	0.101	0	Pericyte	Mylk
357	0	7.68361	0.892	0.021	0	Pericyte	Lmod1
358	0	7.09076	0.903	0.034	0	Pericyte	Dgkb
359	0	6.60614	0.895	0.033	0	Pericyte	Synpo2
360	0	6.93529	0.887	0.03	0	Pericyte	Pcp4l1
361	0	7.11028	0.951	0.1	0	Pericyte	Myl9
362	0	6.31906	0.891	0.047	0	Pericyte	Sorbs2
363	0	6.35697	0.875	0.039	0	Pericyte	Rcan2
364	0	6.71926	0.898	0.063	0	Pericyte	Mustn1
365	0	6.955	0.85	0.018	0	Pericyte	Gucy1a1
366	0	6.96662	0.868	0.042	0	Pericyte	Kcnab1
367	0	5.68158	0.968	0.143	0	Pericyte	Sparcl1
368	0	4.95994	0.894	0.072	0	Pericyte	Cacna1c
369	0	7.58331	0.944	0.123	0	Pericyte	Tagln
370	0	5.23284	0.958	0.139	0	Pericyte	Dmd
371	0	6.17018	0.864	0.048	0	Pericyte	Sncg
372	0	4.5926	0.915	0.103	0	Pericyte	Tinagl1
373	0	6.04836	0.854	0.043	0	Pericyte	Aoc3
374	0	5.04935	0.954	0.143	0	Pericyte	Notch3
375	0	5.23418	0.845	0.039	0	Pericyte	Cacnb2
376	0	5.84232	0.867	0.064	0	Pericyte	S1pr3
377	0	6.35307	0.855	0.055	0	Pericyte	Ppp1r14a
378	0	4.30008	0.896	0.108	0	Pericyte	Sox5
379	0	6.90631	0.804	0.017	0	Pericyte	Cap2
380	0	3.98674	0.918	0.132	0	Pericyte	Igfbp5
381	0	3.83351	0.927	0.143	0	Pericyte	Epas1
382	0	5.64986	0.817	0.036	0	Pericyte	Des
383	0	2.60577	0.971	0.193	0	Pericyte	Ebf1
384	0	3.52778	0.948	0.17	0	Pericyte	Plac9
385	0	3.37348	0.952	0.185	0	Pericyte	Fermt2
386	0	6.90341	0.784	0.019	0	Pericyte	Rbpms2
387	0	6.66146	0.782	0.018	0	Pericyte	Rgs4
388	0	4.01129	0.88	0.116	0	Pericyte	Fxyd1
389	0	4.43282	0.994	0.234	0	Pericyte	Cald1
390	0	5.9731	0.814	0.055	0	Pericyte	Nexn
391	0	4.04964	0.83	0.074	0	Pericyte	Serpine2
392	0	4.34856	0.94	0.188	0	Pericyte	Mfge8
393	0	6.78612	0.765	0.018	0	Pericyte	Itga8
394	0	7.06273	0.963	0.217	0	Pericyte	Acta2
395	0	4.56977	0.805	0.061	0	Pericyte	Mcam
396	0	3.4802	0.86	0.119	0	Pericyte	Gng11
397	0	7.4953	0.749	0.009	0	Pericyte	Nrip2
398	0	5.00454	0.78	0.041	0	Pericyte	Filip1
399	0	5.37304	0.864	0.126	0	Pericyte	Ptp4a3
400	0	5.16314	0.793	0.058	0	Pericyte	Myom1
401	0	7.43527	0.852	0.026	0	VEC	Adgrf5
402	0	8.03776	0.835	0.024	0	VEC	Cyyr1
403	0	7.71632	0.829	0.026	0	VEC	Cdh5
404	0	5.93174	0.898	0.097	0	VEC	Pecam1
405	0	7.97449	0.811	0.019	0	VEC	Ptprb
406	0	7.39562	0.823	0.051	0	VEC	Flt1
407	0	6.42973	0.804	0.048	0	VEC	Prex2
408	0	7.2797	0.778	0.033	0	VEC	Egfl7
409	0	5.98139	0.835	0.102	0	VEC	Ptprm
410	0	8.04427	0.759	0.029	0	VEC	Mecom
411	0	5.43385	0.816	0.098	0	VEC	Eng
412	0	5.73181	0.754	0.055	0	VEC	S1pr1
413	0	8.23264	0.695	0.01	0	VEC	Adgrl4
414	0	5.89149	0.727	0.054	0	VEC	Cavin2
415	0	4.1116	0.844	0.175	0	VEC	Pakap.1
416	0	6.42066	0.828	0.159	0	VEC	Fabp4
417	0	5.34099	0.726	0.06	0	VEC	Sema6a
418	0	7.93291	0.676	0.012	0	VEC	Shank3
419	0	3.47004	0.858	0.198	0	VEC	Ebf1
420	0	7.74389	0.659	0.012	0	VEC	Emcn
421	0	4.06649	0.717	0.075	0	VEC	Rasip1
422	0	5.93746	0.673	0.033	0	VEC	Fgd5
423	0	4.27826	0.835	0.196	0	VEC	Tshz2
424	0	5.5988	0.677	0.043	0	VEC	Esam
425	0	7.05588	0.639	0.013	0	VEC	Tie1
426	0	4.66406	0.792	0.168	0	VEC	Plcb4
427	0	3.81295	0.766	0.15	0	VEC	Epas1
428	0	5.1781	0.679	0.064	0	VEC	Ldb2
429	0	4.65501	0.722	0.109	0	VEC	Adamts9
430	0	4.72589	0.759	0.149	0	VEC	Tm4sf1
431	0	4.52785	0.637	0.028	0	VEC	Gimap6
432	0	7.502	0.618	0.011	0	VEC	Mmrn2
433	0	3.77016	0.727	0.125	0	VEC	Gng11
434	0	6.01614	0.633	0.033	0	VEC	Ecscr
435	0	7.8952	0.6	0.008	0	VEC	Podxl
436	0	4.75392	0.665	0.074	0	VEC	Ramp2
437	0	4.73237	0.718	0.133	0	VEC	Rapgef5
438	0	5.27389	0.606	0.022	0	VEC	Erg
439	0	5.61616	0.611	0.028	0	VEC	Tek
440	0	3.21976	0.821	0.24	0	VEC	Col4a1
441	0	3.48305	0.789	0.21	0	VEC	Col4a2
442	0	6.14415	0.605	0.027	0	VEC	Kdr
443	0	6.00156	0.613	0.037	0	VEC	Jam2
444	0	2.39462	0.671	0.104	0	VEC	Ctla2a
445	0	3.90761	0.73	0.166	0	VEC	Cd36
446	0	5.14717	0.674	0.116	0	VEC	Tspan7
447	0	3.56414	0.682	0.126	0	VEC	Heg1
448	0	4.83753	0.599	0.044	0	VEC	Apold1
449	0	5.7697	0.641	0.093	0	VEC	Scarb1
450	0	8.08641	0.559	0.013	0	VEC	Cldn5
451	0	6.0923	0.858	0.062	0	Fibro	Serpinf1
452	0	5.07357	0.89	0.114	0	Fibro	Col6a1
453	0	5.03256	0.889	0.114	0	Fibro	Col5a2
454	0	5.58969	0.871	0.098	0	Fibro	Aebp1
455	0	5.31518	0.859	0.087	0	Fibro	Col6a2
456	0	5.46709	0.847	0.078	0	Fibro	Col5a1
457	0	5.60096	0.844	0.082	0	Fibro	Lum
458	0	5.09665	0.842	0.081	0	Fibro	Pcolce
459	0	4.90317	0.857	0.107	0	Fibro	Col6a3
460	0	5.02116	0.902	0.153	0	Fibro	Fstl1
461	0	5.07908	0.882	0.136	0	Fibro	Serping1
462	0	5.39024	0.832	0.086	0	Fibro	Fbn1
463	0	5.24901	0.79	0.052	0	Fibro	Adamts2
464	0	6.35873	0.75	0.018	0	Fibro	Pdgfra
465	0	4.55479	0.794	0.065	0	Fibro	Prrx1
466	0	5.23566	0.765	0.038	0	Fibro	Bicc1
467	0	5.36535	0.804	0.079	0	Fibro	Ccdc80
468	0	6.08354	0.793	0.069	0	Fibro	Dpt
469	0	4.63929	0.826	0.105	0	Fibro	Abi3bp
470	0	5.09369	0.85	0.137	0	Fibro	Mmp2
471	0	4.27542	0.798	0.094	0	Fibro	Fbln2
472	0	5.11042	0.739	0.046	0	Fibro	Lama2
473	0	6.24947	0.956	0.263	0	Fibro	Dcn
474	0	4.68339	0.876	0.184	0	Fibro	Bgn
475	0	4.52656	0.765	0.074	0	Fibro	Nid1
476	0	4.48971	0.794	0.104	0	Fibro	Rarres2
477	0	5.12275	0.762	0.077	0	Fibro	Meg3
478	0	4.5945	0.771	0.089	0	Fibro	Rcn3
479	0	4.01859	0.818	0.147	0	Fibro	Selenom
480	0	6.01124	0.736	0.066	0	Fibro	Apod
481	0	4.72507	0.782	0.113	0	Fibro	Ctsk
482	0	3.7222	0.812	0.144	0	Fibro	Slit3
483	0	5.57386	0.704	0.037	0	Fibro	Cpxm1
484	0	2.23615	0.816	0.15	0	Fibro	Ebf1
485	0	5.07111	0.711	0.047	0	Fibro	Loxl2
486	0	5.19841	0.788	0.126	0	Fibro	Igfbp6
487	0	4.49413	0.704	0.052	0	Fibro	Clmp
488	0	3.84917	0.733	0.082	0	Fibro	Cd34
489	0	5.5104	0.679	0.035	0	Fibro	Htra3
490	0	3.53373	0.74	0.098	0	Fibro	Lhfp
491	0	5.62605	0.665	0.025	0	Fibro	Mfap2
492	0	1.69315	0.831	0.193	0	Fibro	Cald1
493	0	5.97282	0.667	0.032	0	Fibro	Mfap5
494	0	6.54	0.656	0.025	0	Fibro	Adgrd1
495	0	4.05715	0.707	0.079	0	Fibro	C1s1
496	0	3.47149	0.755	0.131	0	Fibro	Rbms3
497	0	5.23985	0.664	0.041	0	Fibro	Loxl1
498	0	4.94866	0.672	0.052	0	Fibro	C1ra
499	0	3.13868	0.768	0.154	0	Fibro	Ddr2
500	0	5.83311	0.659	0.047	0	Fibro	Gfpt2
501	0	3.27482	0.918	0.222	0	Dc	Cd86
502	0	3.39961	0.944	0.253	0	Dc	Cytip
503	0	4.31574	0.805	0.119	0	Dc	Napsa
504	0	2.98551	0.931	0.268	0	Dc	Cd83
505	0	4.07851	0.81	0.149	0	Dc	H2-DMa
506	0	4.45569	0.977	0.318	0	Dc	H2-Aa
507	0	4.5981	0.977	0.319	0	Dc	H2-Eb1
508	0	3.93833	0.696	0.047	0	Dc	P2ry10
509	0	3.87205	0.773	0.126	0	Dc	Myo1g
510	0	4.02166	0.777	0.134	0	Dc	H2-DMb1
511	0	4.56629	0.968	0.334	0	Dc	H2-Ab1
512	0	2.89096	0.883	0.256	0	Dc	Gpr132
513	0	3.25357	0.904	0.301	0	Dc	Lsp1
514	0	2.89947	0.85	0.263	0	Dc	Traf1
515	0	3.05346	0.855	0.271	0	Dc	Fyn
516	0	4.65303	0.699	0.116	0	Dc	Tamalin
517	0	2.30482	0.874	0.295	0	Dc	Coro1a
518	0	2.68715	0.748	0.171	0	Dc	Runx3
519	0	3.21146	0.726	0.153	0	Dc	Cd80
520	0	6.72845	0.58	0.015	0	Dc	Flt3
521	0	7.31798	0.604	0.04	0	Dc	Ccr7
522	0	2.98766	0.71	0.149	0	Dc	Tspan13
523	0	4.36086	0.99	0.429	0	Dc	Cd74
524	0	3.89786	0.647	0.088	0	Dc	Grk3
525	0	4.15896	0.658	0.099	0	Dc	Ramp3
526	0	4.70988	0.631	0.073	0	Dc	Gpr183
527	0	1.75593	0.817	0.262	0	Dc	Spi1
528	0	2.82963	0.739	0.184	0	Dc	Bcl2a1d
529	0	2.47813	0.837	0.286	0	Dc	Csf2rb
530	0	2.45212	0.773	0.223	0	Dc	Selplg
531	0	1.18405	0.916	0.368	0	Dc	Tyrobp
532	0	4.39886	0.578	0.031	0	Dc	Klrb1b
533	0	3.44674	0.716	0.171	0	Dc	Dapp1
534	0	1.56699	0.889	0.346	0	Dc	Laptm5
535	0	1.9116	0.898	0.361	0	Dc	Cd52
536	0	3.73816	0.747	0.214	0	Dc	Map3k14
537	0	5.58103	0.559	0.031	0	Dc	Htr7
538	0	2.33089	0.8	0.273	0	Dc	Rgs1
539	0	1.68505	0.765	0.238	0	Dc	Snx20
540	0	5.67539	0.677	0.15	0	Dc	Tbc1d4
541	0	3.63126	0.624	0.104	0	Dc	Stat4
542	0	3.07144	0.694	0.179	0	Dc	St8sia4
543	0	1.02678	0.862	0.358	0	Dc	Dock10
544	0	4.41602	0.547	0.047	0	Dc	Gpr171
545	0	1.90255	0.874	0.378	0	Dc	Basp1
546	0	1.40278	0.859	0.376	0	Dc	Il1b
547	0	3.56553	0.599	0.117	0	Dc	Plscr1
548	0	1.38267	0.734	0.252	0	Dc	Mir142hg
549	0	4.24227	0.51	0.029	0	Dc	Klrd1
550	0	6.60567	0.492	0.013	0	Dc	H2-DMb2
551	0	4.70005	0.873	0.06	0	Germ	Cdca8
552	0	4.1688	0.918	0.117	0	Germ	Mki67
553	0	4.43479	0.83	0.044	0	Germ	Spc24
554	0	4.24891	0.834	0.048	0	Germ	Birc5
555	0	4.58813	0.826	0.042	0	Germ	Pclaf
556	0	4.49364	0.799	0.043	0	Germ	Cdca3
557	0	4.54569	0.848	0.097	0	Germ	Top2a
558	0	4.19284	0.784	0.039	0	Germ	Racgap1
559	0	3.84526	0.857	0.113	0	Germ	Smc2
560	0	5.07865	0.769	0.034	0	Germ	Cenpf
561	0	4.71597	0.776	0.041	0	Germ	Anln
562	0	4.31283	0.765	0.038	0	Germ	Tpx2
563	0	4.5906	0.77	0.043	0	Germ	Cdc20
564	0	3.40265	0.865	0.14	0	Germ	Cks1b
565	0	4.17754	0.758	0.044	0	Germ	Cdk1
566	0	4.58946	0.734	0.026	0	Germ	Ccnb1
567	0	2.98399	0.881	0.179	0	Germ	Ccdc34
568	0	3.80421	0.749	0.049	0	Germ	Tacc3
569	0	3.47007	0.776	0.08	0	Germ	Diaph3
570	0	3.76745	0.971	0.275	0	Germ	Stmn1
571	0	4.76613	0.718	0.022	0	Germ	Hmmr
572	0	4.10215	0.741	0.048	0	Germ	Ccnb2
573	0	4.61645	0.741	0.049	0	Germ	Ube2c
574	0	4.54184	0.713	0.022	0	Germ	Ccna2
575	0	4.48832	0.72	0.03	0	Germ	Cenpe
576	0	3.36399	0.754	0.066	0	Germ	Cenpw
577	0	4.65364	0.709	0.023	0	Germ	Knl1
578	0	4.21005	0.778	0.096	0	Germ	Prc1
579	0	4.11052	0.715	0.034	0	Germ	Cenpm
580	0	2.50169	0.863	0.187	0	Germ	Rrm1
581	0	3.40702	0.747	0.077	0	Germ	Dnph1
582	0	2.25193	0.769	0.102	0	Germ	Ckap2l
583	0	2.46047	0.889	0.226	0	Germ	Phgdh
584	0	3.15972	0.775	0.112	0	Germ	Tyms
585	0	2.0054	0.801	0.139	0	Germ	Ptn
586	0	3.83649	0.711	0.049	0	Germ	Tk1
587	0	4.06523	0.707	0.047	0	Germ	Ckap2
588	0	2.7322	0.919	0.268	0	Germ	Selenoh
589	0	3.40907	0.713	0.062	0	Germ	Kif23
590	0	4.4962	0.674	0.025	0	Germ	Kif20b
591	0	2.55121	0.776	0.13	0	Germ	Pmf1
592	0	3.13038	0.743	0.1	0	Germ	Gmnn
593	0	2.96741	0.797	0.156	0	Germ	Dut
594	0	3.18697	0.724	0.084	0	Germ	Hmgb3
595	0	3.86121	0.673	0.038	0	Germ	Ncapd2
596	0	4.65023	0.651	0.016	0	Germ	Pbk
597	0	3.55924	0.711	0.077	0	Germ	Incenp
598	0	3.81407	0.678	0.047	0	Germ	Lockd
599	0	4.13466	0.663	0.032	0	Germ	Kif4
600	0	3.8013	0.672	0.044	0	Germ	Uhrf1
601	0	5.98929	0.829	0.021	0	HFBC	Lhx2
602	0	5.20838	0.937	0.146	0	HFBC	Ptn
603	0	3.96029	0.87	0.132	0	HFBC	Sox9
604	0	4.24962	0.749	0.057	0	HFBC	Calml3
605	0	4.71743	0.818	0.167	0	HFBC	Tenm2
606	0	3.34407	0.849	0.21	0	HFBC	Postn
607	0	5.74729	0.657	0.04	0	HFBC	Gm973
608	0	6.23263	0.651	0.035	0	HFBC	Sema3e
609	0	4.33007	0.675	0.075	0	HFBC	Dkk3
610	0	3.80337	0.77	0.174	0	HFBC	Tfap2b
611	0	6.00113	0.627	0.039	0	HFBC	Tgm5
612	0	3.41502	0.738	0.158	0	HFBC	Barx2
613	0	3.98143	0.654	0.09	0	HFBC	Rflnb
614	0	3.6767	0.687	0.127	0	HFBC	Pdzrn3
615	0	3.26596	0.692	0.135	0	HFBC	Ptprk
616	0	6.49719	0.564	0.011	0	HFBC	Shisa2
617	0	4.44001	0.569	0.023	0	HFBC	Grem1
618	0	6.01104	0.617	0.074	0	HFBC	Il31ra
619	0	4.63722	0.606	0.065	0	HFBC	Hmcn1
620	0	1.56603	0.92	0.381	0	HFBC	Trim29
621	0	2.11197	0.877	0.34	0	HFBC	Trp63
622	0	3.13695	0.678	0.145	0	HFBC	Bnc2
623	0	2.0327	0.943	0.411	0	HFBC	Col17a1
624	0	3.43738	0.661	0.131	0	HFBC	Fst
625	0	4.47357	0.603	0.076	0	HFBC	Trabd2b
626	0	4.09922	0.597	0.073	0	HFBC	Ccn2
627	0	1.77755	0.805	0.284	0	HFBC	Aqp3
628	0	5.84443	0.538	0.026	0	HFBC	Thsd1
629	0	1.7954	0.947	0.437	0	HFBC	Fxyd3
630	0	3.15134	0.801	0.291	0	HFBC	Cxcl14
631	0	3.82122	0.604	0.095	0	HFBC	Fzd2
632	0	3.34418	0.669	0.162	0	HFBC	Lgr4
633	0	1.76228	0.735	0.228	0	HFBC	Fgfr1
634	0	1.73709	0.781	0.289	0	HFBC	Dsg3
635	0	2.2869	0.636	0.147	0	HFBC	Cd34
636	0	2.34706	0.645	0.156	0	HFBC	Cd200
637	0	2.14938	0.816	0.327	0	HFBC	Palld
638	0	2.85783	0.69	0.203	0	HFBC	C1qtnf12
639	0	4.37707	0.536	0.05	0	HFBC	Samd5
640	0	3.93368	0.642	0.157	0	HFBC	Sfrp1
641	0	5.53531	0.506	0.023	0	HFBC	Lgr5
642	0	2.15394	0.811	0.33	0	HFBC	Palmd
643	0	1.65112	0.837	0.358	0	HFBC	Casz1
644	0	2.21372	0.778	0.301	0	HFBC	Vdr
645	0	2.88152	0.983	0.506	0	HFBC	Nfib
646	0	1.8771	0.84	0.365	0	HFBC	Ptprf
647	0	2.44846	0.702	0.227	0	HFBC	Gas1
648	0	4.76836	0.53	0.058	0	HFBC	Enox1
649	0	2.77421	0.543	0.076	0	HFBC	Cspg4
650	0	1.1387	0.97	0.506	0	HFBC	Dsp
651	0	5.10843	0.844	0.031	0	Tc	Itk
652	0	8.036	0.825	0.021	0	Tc	Camk4
653	0	5.48116	0.775	0.027	0	Tc	Skap1
654	0	8.65587	0.74	0.009	0	Tc	Icos
655	0	4.7708	0.76	0.03	0	Tc	Il2rb
656	0	8.48754	0.724	0.008	0	Tc	Ikzf3
657	0	3.46994	0.711	0.027	0	Tc	Cd3g
658	0	4.95844	0.708	0.051	0	Tc	Ppp1r16b
659	0	4.77397	0.701	0.051	0	Tc	Grap2
660	0	6.37625	0.694	0.052	0	Tc	Il18r1
661	0	4.0965	0.875	0.235	0	Tc	Ets1
662	0	4.5623	0.662	0.024	0	Tc	Cd3d
663	0	5.18294	0.678	0.042	0	Tc	Ltb
664	0	5.82834	0.675	0.042	0	Tc	St6galnac3
665	0	6.3329	0.638	0.014	0	Tc	Sh2d2a
666	0	4.72192	0.701	0.083	0	Tc	Ptpn22
667	0	7.1564	0.632	0.015	0	Tc	Cxcr6
668	0	3.93255	0.722	0.109	0	Tc	Stat4
669	0	3.28494	0.823	0.222	0	Tc	Arhgap15
670	0	4.70334	0.62	0.026	0	Tc	Ptprcap
671	0	3.21997	0.62	0.027	0	Tc	Cd3e
672	0	4.48175	0.725	0.133	0	Tc	Gm26740
673	0	3.67506	0.854	0.267	0	Tc	Zeb1
674	0	4.3579	0.724	0.153	0	Tc	Trbc2
675	0	3.80545	0.65	0.08	0	Tc	Gpr183
676	0	5.49869	0.584	0.019	0	Tc	Lat
677	0	4.66266	0.632	0.072	0	Tc	Septin1
678	0	2.78548	0.847	0.291	0	Tc	Dock2
679	0	2.33199	0.919	0.367	0	Tc	Cd52
680	0	4.55541	0.578	0.031	0	Tc	Cd247
681	0	4.3316	0.576	0.035	0	Tc	Sytl3
682	0	6.869	0.56	0.026	0	Tc	Il2ra
683	0	4.50889	0.781	0.25	0	Tc	Kdm2b
684	0	3.27301	0.699	0.168	0	Tc	Il7r
685	0	4.25992	0.653	0.124	0	Tc	AU020206
686	0	1.50977	0.876	0.353	0	Tc	Laptm5
687	0	3.78929	0.579	0.057	0	Tc	P2ry10
688	0	2.82654	0.736	0.215	0	Tc	Rac2
689	0	1.91032	0.803	0.283	0	Tc	Samsn1
690	0	4.68916	0.548	0.029	0	Tc	Tox
691	0	3.64993	0.658	0.139	0	Tc	Hcst
692	0	1.98005	0.783	0.265	0	Tc	Cytip
693	0	2.5468	0.782	0.266	0	Tc	Gpr132
694	0	3.06704	0.732	0.224	0	Tc	Il2rg
695	0	3.22725	0.698	0.191	0	Tc	Bcl2a1d
696	0	2.50515	0.739	0.233	0	Tc	Ptpn18
697	0	1.88981	0.853	0.352	0	Tc	Ptprc
698	0	2.79212	0.732	0.231	0	Tc	Selplg
699	0	2.4792	0.762	0.266	0	Tc	Bcl2a1b
700	0	2.25407	0.753	0.257	0	Tc	Mir142hg
701	0	7.61378	0.993	0.021	0	Nkt	Trdc
702	0	7.82829	0.988	0.023	0	Nkt	Cd3e
703	0	7.9873	0.987	0.022	0	Nkt	Cd7
704	0	7.71879	0.988	0.025	0	Nkt	Cd3g
705	0	6.7475	0.975	0.018	0	Nkt	Nkg7
706	0	8.61249	0.962	0.008	0	Nkt	Trat1
707	0	6.51824	0.961	0.021	0	Nkt	Cd3d
708	0	7.66099	0.941	0.01	0	Nkt	Trgc1
709	0	7.32799	0.926	0.008	0	Nkt	Trdv4
710	0	5.91124	0.944	0.031	0	Nkt	Sytl3
711	0	6.22922	0.935	0.027	0	Nkt	Cd247
712	0	5.53608	0.935	0.03	0	Nkt	Il2rb
713	0	5.79901	0.931	0.033	0	Nkt	Itk
714	0	6.54584	0.91	0.016	0	Nkt	Ctsw
715	0	5.96631	0.991	0.116	0	Nkt	Ctla2a
716	0	5.63439	0.907	0.05	0	Nkt	Grap2
717	0	4.88362	0.878	0.028	0	Nkt	Skap1
718	0	6.12959	0.856	0.026	0	Nkt	Tox
719	0	6.25452	0.875	0.045	0	Nkt	Ctnnd2
720	0	7.30238	0.829	0.007	0	Nkt	Prf1
721	0	5.8086	0.845	0.024	0	Nkt	Ptprcap
722	0	6.65213	0.813	0.011	0	Nkt	Xcl1
723	0	5.64045	0.824	0.022	0	Nkt	Cd2
724	0	5.18245	0.823	0.032	0	Nkt	Klrd1
725	0	6.0857	0.842	0.056	0	Nkt	Ctla2b
726	0	7.20545	0.794	0.02	0	Nkt	Avil
727	0	8.19132	0.78	0.011	0	Nkt	Cntn1
728	0	6.40322	0.81	0.043	0	Nkt	Kcnma1
729	0	4.67736	0.799	0.036	0	Nkt	Klrb1b
730	0	4.15734	0.834	0.083	0	Nkt	Ptpn22
731	0	5.48847	0.773	0.022	0	Nkt	Lck
732	0	4.6987	0.79	0.046	0	Nkt	Klrk1
733	0	5.8282	0.761	0.018	0	Nkt	Itgae
734	0	3.47821	0.918	0.178	0	Nkt	Runx3
735	0	3.37918	0.946	0.208	0	Nkt	Fermt2
736	0	5.52599	0.845	0.109	0	Nkt	Il12rb2
737	0	5.39153	0.785	0.065	0	Nkt	Col27a1
738	0	5.34566	0.737	0.019	0	Nkt	Lat
739	0	9.0288	0.72	0.005	0	Nkt	Zmat4
740	0	3.5098	0.912	0.202	0	Nkt	Thy1
741	0	4.13518	0.815	0.114	0	Nkt	Ikzf1
742	0	4.30853	0.94	0.244	0	Nkt	Prkacb
743	0	5.06688	0.737	0.043	0	Nkt	Trbc1
744	0	3.58318	0.969	0.278	0	Nkt	Rgs1
745	0	7.35789	0.695	0.009	0	Nkt	Trpm6
746	0	4.5159	0.739	0.056	0	Nkt	P2ry10
747	0	4.5949	0.84	0.158	0	Nkt	Pitpnm2
748	0	6.58586	0.699	0.02	0	Nkt	Fam174b
749	0	6.03559	0.684	0.021	0	Nkt	Cst7
750	0	5.64259	0.681	0.018	0	Nkt	Nrgn
751	0	4.65578	0.877	0.065	0	SMC	Des
752	0	5.18942	0.805	0.052	0	SMC	Ncam1
753	0	5.06004	0.805	0.071	0	SMC	Peg3
754	0	4.02503	0.931	0.2	0	SMC	Pakap.1
755	0	4.95414	0.778	0.047	0	SMC	Hmcn2
756	0	3.17276	0.895	0.167	0	SMC	Gpx3
757	0	5.617	0.758	0.055	0	SMC	Flnc
758	0	3.8823	0.807	0.114	0	SMC	Slc43a3
759	0	4.10556	0.874	0.182	0	SMC	Pdlim4
760	0	9.46191	0.69	0.003	0	SMC	Chodl
761	0	10.8566	0.685	0.001	0	SMC	Pax7
762	0	10.0045	0.686	0.007	0	SMC	Erfe
763	0	3.79847	0.822	0.171	0	SMC	Dmd
764	0	4.1713	0.744	0.098	0	SMC	Vcam1
765	0	3.22969	0.761	0.122	0	SMC	Lama2
766	0	2.79374	0.838	0.2	0	SMC	Rbms3
767	0	2.87804	0.863	0.235	0	SMC	Fgfr1
768	0	3.31056	0.78	0.157	0	SMC	Ltbp1
769	0	4.00019	0.736	0.119	0	SMC	Adamtsl1
770	0	4.06123	0.73	0.138	0	SMC	Tln2
771	0	3.83367	0.803	0.212	0	SMC	Samd4
772	0	5.18913	0.635	0.048	0	SMC	Ptprd
773	0	5.20452	0.644	0.068	0	SMC	Pde10a
774	0	3.69309	0.651	0.075	0	SMC	Itm2a
775	0	6.93709	0.587	0.011	0	SMC	Fgfr4
776	0	8.15337	0.585	0.01	0	SMC	Asb5
777	0	2.94138	0.757	0.184	0	SMC	Cnn3
778	0	3.28869	0.646	0.086	0	SMC	Sema6a
779	0	10.7717	0.56	0.001	0	SMC	Chrdl2
780	0	5.28856	0.599	0.042	0	SMC	Adcy2
781	0	8.79048	0.554	0.002	0	SMC	Cdh15
782	0	4.19068	0.699	0.167	0	SMC	Ror1
783	0	4.0834	0.641	0.112	0	SMC	Tshz3
784	0	3.69463	0.608	0.097	0	SMC	Gxylt2
785	0	4.55177	0.56	0.05	0	SMC	Sytl2
786	0	3.0346	0.577	0.084	0	SMC	Fxyd6
787	0	3.53164	0.596	0.108	0	SMC	Sulf1
788	0	2.47376	0.569	0.081	0	SMC	Cavin2
789	0	10.7137	0.487	0.001	0	SMC	Myf5
790	0	3.65871	0.563	0.091	0	SMC	Esr1
791	0	4.79122	0.477	0.008	0	SMC	Drp2
792	0	4.1889	0.557	0.091	0	SMC	Tubb2b
793	0	8.52582	0.465	0.01	0	SMC	Nppc
794	0	4.89732	0.48	0.032	0	SMC	Musk
795	0	3.17382	0.534	0.092	0	SMC	Cp
796	0	4.43126	0.471	0.029	0	SMC	Csmd1
797	0	7.97465	0.446	0.005	0	SMC	Ankrd1
798	0	7.87319	0.446	0.007	0	SMC	Gal
799	0	7.29228	0.44	0.005	0	SMC	Megf10
800	0	4.36849	0.491	0.058	0	SMC	2610307P16Rik
801	0	9.31023	0.883	0.013	0	Schwann	Plp1
802	0	8.82184	0.849	0.034	0	Schwann	Nkain2
803	0	11.3426	0.748	0.002	0	Schwann	Kcna1
804	0	5.39849	0.818	0.076	0	Schwann	Gpm6b
805	0	5.20401	0.863	0.142	0	Schwann	Cryab
806	0	8.82006	0.678	0.004	0	Schwann	Sox10
807	0	6.2276	0.743	0.072	0	Schwann	Art3
808	0	7.68141	0.682	0.014	0	Schwann	Zfp536
809	0	7.06747	0.694	0.045	0	Schwann	Gatm
810	0	11.9246	0.662	0.015	0	Schwann	Mpz
811	0	8.66647	0.653	0.006	0	Schwann	Sorcs1
812	0	7.07417	0.655	0.009	0	Schwann	Reln
813	0	6.72546	0.718	0.073	0	Schwann	Cnp
814	0	4.57874	0.73	0.097	0	Schwann	Gulp1
815	0	6.68791	0.651	0.018	0	Schwann	Pcdh9
816	0	11.4643	0.631	0.001	0	Schwann	Gm56971
817	0	10.7071	0.624	0.004	0	Schwann	Mal
818	0	8.94972	0.622	0.005	0	Schwann	Cdh19
819	0	7.85301	0.628	0.011	0	Schwann	Cadm4
820	0	7.19451	0.637	0.022	0	Schwann	Aatk
821	0	6.5908	0.68	0.079	0	Schwann	Tenm3
822	0	8.42032	0.606	0.006	0	Schwann	Plekhb1
823	0	5.86764	0.633	0.045	0	Schwann	Sema3b
824	0	5.42302	0.721	0.137	0	Schwann	Stard13
825	0	6.74824	0.622	0.043	0	Schwann	Plekha4
826	0	4.29189	0.673	0.099	0	Schwann	Magi2
827	0	8.48749	0.574	0.007	0	Schwann	Kcna2
828	0	4.24555	0.687	0.123	0	Schwann	St6gal1
829	0	4.58428	0.622	0.068	0	Schwann	Sgcd
830	0	5.43196	0.59	0.041	0	Schwann	Tmod2
831	0	6.08615	0.597	0.053	0	Schwann	Itgb8
832	0	7.83152	0.536	0.007	0	Schwann	Col28a1
833	0	6.77239	0.554	0.03	0	Schwann	Csmd1
834	0	5.30077	0.561	0.048	0	Schwann	Gfra1
835	0	6.80417	0.538	0.026	0	Schwann	Lgi4
836	0	8.44476	0.502	0.007	0	Schwann	Grik2
837	0	6.71488	0.505	0.018	0	Schwann	Fign
838	0	4.74836	0.541	0.059	0	Schwann	Vwa1
839	0	6.35292	0.493	0.011	0	Schwann	Gldn
840	0	4.99775	0.559	0.081	0	Schwann	Hspa12a
841	0	9.42358	0.475	0.002	0	Schwann	Gjc3
842	0	7.90825	0.5	0.027	0	Schwann	Prx
843	0	4.52533	0.536	0.066	0	Schwann	Atp1a2
844	0	5.44333	0.5	0.033	0	Schwann	Ppp1r9a
845	0	7.80739	0.48	0.013	0	Schwann	Egfl8
846	0	4.22705	0.523	0.065	0	Schwann	Ctnna3
847	0	8.63805	0.459	0.002	0	Schwann	Snca
848	0	8.36226	0.45	0.002	0	Schwann	Foxd3
849	0	7.49115	0.45	0.002	0	Schwann	Sfrp5
850	0	7.93369	0.455	0.013	0	Schwann	Slc35f1
851	0	1.99557	0.947	0.152	0	Mono	Hdc
852	0	1.98198	0.839	0.115	0	Mono	Mirt1
853	0	1.76532	0.885	0.166	0	Mono	G0s2
854	0	1.78791	0.876	0.168	0	Mono	Trem1
855	0	2.13369	0.737	0.109	0	Mono	Sh2d3c
856	0	2.16654	0.71	0.11	0	Mono	Cd33
857	0	2.2678	0.712	0.112	0	Mono	Fpr2
858	0	2.0261	0.687	0.088	0	Mono	Sell
859	0	2.05506	0.666	0.095	0	Mono	Fpr1
860	0	2.00302	0.636	0.078	0	Mono	Cxcr2
861	0	2.00769	0.631	0.087	0	Mono	Trem3
862	0	2.17733	0.578	0.074	0	Mono	Rab44
863	0	1.71801	0.562	0.068	0	Mono	Mirt2
864	0	1.77986	0.507	0.056	0	Mono	Retnlg
865	0	2.20418	0.477	0.047	0	Mono	4732465J04Rik
866	4.77959e-306	1.80299	0.986	0.279	1.6243e-301	Mono	S100a8
867	2.12185e-302	1.97956	0.647	0.097	7.21089e-298	Mono	Il36g
868	1.86212e-300	2.37257	0.304	0.022	0	Mono	9830107B12Rik
869	6.22882e-307	2.08574	0.636	0.094	2.1168e-302	Mono	Themis2
870	7.2948e-305	1.98932	0.574	0.077	2.47907e-300	Mono	4933432I03Rik
871	1.32861e-304	1.58982	0.5	0.058	4.51515e-300	Mono	Gm20406
872	5.40136e-301	1.73441	0.73	0.122	1.8356e-296	Mono	Mcemp1
873	2.16112e-295	1.86652	0.461	0.053	7.34433e-291	Mono	Stfa2l1
874	3.10019e-295	1.92667	0.975	0.242	1.05357e-290	Mono	Acod1
875	1.91267e-293	1.87919	0.876	0.197	6.50001e-289	Mono	Csf3r
876	1.05448e-291	2.01385	0.963	0.253	3.58353e-287	Mono	Ankrd33b
877	2.40496e-285	1.76122	0.995	0.343	8.173e-281	Mono	S100a9
878	3.23897e-285	1.72235	0.581	0.082	1.10073e-280	Mono	E230032D23Rik
879	5.99709e-272	1.74714	0.518	0.069	2.03805e-267	Mono	Mmp9
880	1.6175e-270	2.09226	0.942	0.257	5.49692e-266	Mono	Arg2
881	3.28924e-270	1.4567	0.608	0.094	1.11782e-265	Mono	Lrg1
882	6.24815e-269	2.01525	0.622	0.102	2.12337e-264	Mono	Gm43661
883	7.99644e-269	2.27541	0.604	0.097	2.71751e-264	Mono	Tnfrsf26
884	7.60514e-268	2.12471	0.484	0.062	2.58453e-263	Mono	Tlr6
885	4.60305e-266	2.52127	0.597	0.098	1.5643e-261	Mono	Rps6ka2
886	8.59124e-265	1.79126	0.495	0.067	2.91965e-260	Mono	Wfdc21
887	1.22814e-259	2.42965	0.221	0.014	4.17372e-255	Mono	Gm47719
888	3.22575e-259	1.80719	0.456	0.057	1.09624e-254	Mono	Trim30b
889	1.60222e-258	2.00781	0.984	0.301	5.44498e-254	Mono	Slc7a11
890	1.03999e-255	2.00797	0.979	0.309	3.53431e-251	Mono	Pik3ap1
891	5.83741e-254	1.8801	0.94	0.276	1.98379e-249	Mono	Slpi
892	8.95593e-250	1.80554	0.636	0.109	3.04358e-245	Mono	Klra2
893	1.03625e-249	2.11869	0.539	0.082	3.52158e-245	Mono	A530064D06Rik
894	9.01334e-247	1.984	0.779	0.17	3.06309e-242	Mono	Cd300lf
895	8.16718e-246	1.83964	0.947	0.268	2.77554e-241	Mono	Ccr1
896	2.1497e-243	1.94062	0.809	0.187	7.30556e-239	Mono	Fgr
897	3.88985e-240	1.55328	0.857	0.218	1.32193e-235	Mono	Ifitm1
898	8.77827e-238	1.77663	0.986	0.314	2.98321e-233	Mono	Clec4d
899	1.7065e-236	1.42868	0.5	0.073	5.79938e-232	Mono	H2-Q10
900	5.29945e-235	2.21537	0.744	0.168	1.80097e-230	Mono	Slfn4
901	0	5.70446	0.447	0.027	0	Lc	Cd207
902	0	4.64698	0.411	0.01	0	Lc	Cacna1e
903	0	4.74946	0.421	0.021	0	Lc	H2-M2
904	0	4.58295	0.336	0.005	0	Lc	H2-M5
905	0	3.71966	0.309	0.01	0	Lc	Xlr
906	0	4.24324	0.296	0.013	0	Lc	Osbp2
907	0	5.35623	0.283	0.003	0	Lc	P2rx2
908	0	5.426	0.266	0.002	0	Lc	1700030F04Rik
909	0	4.61625	0.234	0.008	0	Lc	Hapln3
910	0	2.68201	0.22	0.008	0	Lc	Slc36a2
911	0	4.67128	0.148	0.003	0	Lc	Stxbp5l
912	0	4.27065	0.095	0.001	0	Lc	Cyp4f37
913	0	4.86767	0.086	0.001	0	Lc	Slc27a2
914	5.07899e-307	3.71313	0.365	0.023	1.72605e-302	Lc	Lpar3
915	6.08442e-297	3.31092	0.49	0.043	2.06773e-306	Lc	Ltc4s
916	3.3213e-296	3.19034	0.368	0.024	1.12871e-305	Lc	Rtn1
917	6.76732e-274	2.24998	0.234	0.011	2.29981e-269	Lc	Septin3
918	5.9795e-270	2.28276	0.349	0.025	2.03207e-265	Lc	Alox5
919	3.63894e-269	2.49459	0.362	0.027	1.23666e-264	Lc	H2-DMb2
920	2.64624e-268	4.59028	0.109	0.002	8.99299e-264	Lc	Gck
921	3.5756e-234	4.4961	0.141	0.005	1.21513e-229	Lc	Gm26812
922	1.50252e-232	1.13081	0.132	0.004	5.10618e-228	Lc	Igha
923	6.75983e-229	4.02591	0.079	0.001	2.29726e-224	Lc	Dgkk
924	1.05669e-228	2.10901	0.405	0.038	3.59107e-224	Lc	Ciita
925	7.30983e-225	5.95861	0.043	0	2.48417e-220	Lc	2410137M14Rik
926	3.82484e-212	4.07935	0.072	0.001	1.29983e-207	Lc	Fam166b
927	4.92942e-202	2.71368	0.26	0.018	1.67521e-197	Lc	Adgre4
928	6.47293e-199	4.68402	0.056	0.001	2.19976e-194	Lc	Albfm1
929	1.93192e-198	2.0234	0.77	0.152	6.56544e-194	Lc	H2-DMb1
930	1.72854e-196	2.183	0.461	0.056	5.87426e-192	Lc	Ctnnd2
931	7.76869e-190	3.82369	0.164	0.008	2.64011e-185	Lc	5830418P13Rik
932	8.46045e-190	3.30455	0.102	0.003	2.8752e-185	Lc	F830045P16Rik
933	2.7885e-187	8.9693	0.01	0	9.47645e-183	Lc	Or1j8
934	2.7885e-187	8.71969	0.01	0	9.47645e-183	Lc	Or4c3
935	2.7885e-187	9.31851	0.01	0	9.47645e-183	Lc	Crisp3
936	1.7796e-184	3.95882	0.102	0.003	6.04778e-180	Lc	Gm56614
937	5.21253e-175	1.98837	0.766	0.167	1.77143e-170	Lc	H2-DMa
938	4.80832e-172	4.50763	0.062	0.001	1.63406e-167	Lc	Lrrc66
939	9.3373e-166	2.79577	0.145	0.007	3.17319e-161	Lc	Gm10848
940	1.59263e-156	2.48429	0.408	0.055	5.4124e-152	Lc	Ccser1
941	5.43212e-151	2.05269	0.141	0.007	1.84605e-146	Lc	Tmem45b
942	1.42826e-150	2.85434	0.27	0.026	4.8538e-146	Lc	Wnt9a
943	7.89869e-146	2.94264	0.128	0.006	2.68429e-141	Lc	Gm13269
944	9.31603e-146	1.37534	0.536	0.09	3.16596e-141	Lc	Cd72
945	4.71652e-143	1.11766	0.352	0.043	1.60286e-138	Lc	Gm20513
946	1.30065e-142	1.26614	0.197	0.015	4.42014e-138	Lc	Egfl8
947	1.19293e-140	8.90891	0.01	0	4.05406e-136	Lc	Gm29186
948	1.27205e-140	1.748	0.293	0.031	4.32292e-136	Lc	Rgs18
949	9.71531e-139	1.49075	0.868	0.241	3.30165e-134	Lc	Cd86
950	3.99457e-138	1.96178	0.918	0.351	1.35751e-133	Lc	H2-Ab1
951	0	5.67071	0.963	0.041	0	Nk	Il2rb
952	0	5.47284	0.925	0.03	0	Nk	Nkg7
953	0	9.59783	0.875	0.005	0	Nk	Gzma
954	0	7.62313	0.881	0.021	0	Nk	Txk
955	0	6.44884	0.936	0.077	0	Nk	Ccl5
956	0	6.42248	0.956	0.117	0	Nk	AW112010
957	0	9.28133	0.844	0.006	0	Nk	Klre1
958	0	6.20104	0.854	0.023	0	Nk	Sh2d2a
959	0	6.59283	0.861	0.034	0	Nk	Ms4a4b
960	0	6.58068	0.831	0.026	0	Nk	Gimap4
961	0	5.62677	0.858	0.053	0	Nk	Gimap6
962	0	6.07339	0.868	0.072	0	Nk	Serpinb9
963	0	5.01427	0.875	0.092	0	Nk	Ptpn22
964	0	5.01994	0.814	0.039	0	Nk	Skap1
965	0	6.00955	0.793	0.021	0	Nk	Xcl1
966	0	9.50689	0.766	0.003	0	Nk	Klrb1c
967	0	6.05992	0.776	0.018	0	Nk	Prf1
968	0	5.88143	0.79	0.039	0	Nk	Serpinb6b
969	0	4.71812	0.8	0.056	0	Nk	Klrk1
970	0	4.8587	0.769	0.027	0	Nk	Ctsw
971	0	4.13743	0.851	0.118	0	Nk	Stat4
972	0	4.41729	0.78	0.051	0	Nk	Trbc1
973	0	4.69132	0.763	0.042	0	Nk	Klrd1
974	0	4.56917	0.78	0.061	0	Nk	Ppp1r16b
975	0	7.51868	0.715	0.008	0	Nk	Tbx21
976	0	7.03056	0.712	0.008	0	Nk	Gm2682
977	0	3.94762	0.732	0.043	0	Nk	Sytl3
978	0	6.75348	0.681	0.009	0	Nk	Gimap3
979	0	6.03793	0.678	0.025	0	Nk	Gimap5
980	0	7.06938	0.661	0.013	0	Nk	Car2
981	0	4.31645	0.681	0.035	0	Nk	Ptprcap
982	0	3.64202	0.732	0.091	0	Nk	Ripor2
983	0	3.9927	0.722	0.082	0	Nk	Itgal
984	0	4.16836	0.702	0.062	0	Nk	Il18r1
985	0	4.30876	0.705	0.066	0	Nk	Il18rap
986	0	7.23299	0.647	0.008	0	Nk	Fasl
987	0	2.99674	0.681	0.045	0	Nk	Itk
988	0	10.0191	0.637	0.002	0	Nk	Eomes
989	0	4.35891	0.698	0.081	0	Nk	Septin1
990	0	4.59532	0.641	0.031	0	Nk	Lck
991	0	9.43624	0.603	0.001	0	Nk	Ncr1
992	0	3.85435	0.661	0.065	0	Nk	P2ry10
993	0	5.24259	0.586	0.012	0	Nk	Gzmb
994	0	5.19888	0.6	0.027	0	Nk	Gimap1
995	0	5.34856	0.614	0.053	0	Nk	Gimap9
996	0	10.4177	0.559	0.001	0	Nk	ENSMUSG00000121360
997	0	4.20685	0.583	0.033	0	Nk	Cd2
998	0	5.6296	0.566	0.026	0	Nk	Rundc3b
999	0	6.93283	0.546	0.009	0	Nk	Klrc2
1000	0	5.06101	0.566	0.042	0	Nk	Kcnq5
1001	0	10.7558	0.973	0.012	0	Melano	Dct
1002	0	10.8168	0.863	0.002	0	Melano	Pax3
1003	0	10.3642	0.85	0.003	0	Melano	Tyrp1
1004	0	10.2201	0.846	0.005	0	Melano	Ptgds
1005	0	5.99992	0.867	0.047	0	Melano	Enpp2
1006	0	9.87377	0.792	0.013	0	Melano	Pmel
1007	0	9.89083	0.73	0.002	0	Melano	Mcoln3
1008	0	8.55456	0.727	0.011	0	Melano	Mlana
1009	0	5.75454	0.727	0.032	0	Melano	Kit
1010	0	11.0882	0.638	0.001	0	Melano	Tyr
1011	0	3.97115	0.727	0.095	0	Melano	Ednrb
1012	0	4.56061	0.642	0.015	0	Melano	Plp1
1013	0	6.97959	0.625	0.02	0	Melano	Pde1c
1014	0	8.74059	0.604	0.005	0	Melano	Mlph
1015	0	8.55564	0.594	0.005	0	Melano	Fstl4
1016	0	5.8788	0.648	0.066	0	Melano	Chsy3
1017	0	4.56536	0.621	0.051	0	Melano	Sytl2
1018	0	6.30736	0.563	0.005	0	Melano	Sox10
1019	0	10.705	0.553	0.003	0	Melano	Gm12068
1020	0	4.14254	0.594	0.055	0	Melano	Ncam1
1021	0	8.12087	0.536	0.006	0	Melano	Glrb
1022	0	10.1637	0.526	0.001	0	Melano	Syt4
1023	0	5.01598	0.563	0.04	0	Melano	Nrcam
1024	0	5.08831	0.556	0.036	0	Melano	Slc6a17
1025	0	7.1266	0.509	0.024	0	Melano	Slc24a5
1026	0	6.28199	0.491	0.012	0	Melano	Eya1
1027	0	8.32527	0.471	0.011	0	Melano	Trpm1
1028	0	7.08963	0.454	0.024	0	Melano	Rarb
1029	0	9.06805	0.403	0.001	0	Melano	Slc45a2
1030	0	5.11932	0.379	0.007	0	Melano	Cdh19
1031	0	8.96021	0.369	0.003	0	Melano	Synpr
1032	0	6.03044	0.379	0.016	0	Melano	Gsta1
1033	0	5.99814	0.369	0.008	0	Melano	Insc
1034	0	11.3024	0.352	0	0	Melano	Alx1
1035	0	6.36094	0.362	0.013	0	Melano	Gm3776
1036	0	9.2422	0.348	0.001	0	Melano	Car14
1037	0	7.26702	0.352	0.006	0	Melano	Gpr37
1038	0	5.85657	0.348	0.021	0	Melano	Gm47316
1039	0	6.72535	0.314	0.003	0	Melano	Foxd3
1040	0	5.329	0.314	0.007	0	Melano	Megf10
1041	0	6.9447	0.307	0.006	0	Melano	Cited1
1042	0	6.18242	0.307	0.014	0	Melano	Cdk15
1043	0	6.5071	0.304	0.011	0	Melano	Npas3
1044	0	5.92926	0.297	0.009	0	Melano	Fabp7
1045	0	5.11388	0.29	0.008	0	Melano	Grik2
1046	0	7.96031	0.287	0.006	0	Melano	Gm13963
1047	0	11.4973	0.27	0	0	Melano	Tspan10
1048	0	6.02932	0.273	0.012	0	Melano	Espn
1049	0	7.88793	0.263	0.002	0	Melano	Cpne4
1050	0	4.80464	0.259	0.01	0	Melano	Tmem108
1051	0	10.8952	0.808	0.003	0	Mast	Cyp11a1
1052	0	8.75027	0.755	0.018	0	Mast	Gata2
1053	0	10.5892	0.649	0.006	0	Mast	Cpa3
1054	0	10.5025	0.604	0.002	0	Mast	Cd200r3
1055	0	4.47384	0.633	0.043	0	Mast	Sytl3
1056	0	9.05757	0.576	0.01	0	Mast	Slc18a2
1057	0	11.778	0.518	0	0	Mast	Ms4a2
1058	0	9.99069	0.494	0.011	0	Mast	Cma1
1059	0	10.5207	0.494	0.013	0	Mast	Mcpt4
1060	0	11.5379	0.478	0.002	0	Mast	Il4
1061	0	5.29757	0.51	0.039	0	Mast	Il1rl1
1062	0	8.97947	0.478	0.007	0	Mast	5730420D15Rik
1063	0	8.39386	0.482	0.013	0	Mast	Car8
1064	0	10.1041	0.461	0.006	0	Mast	Tpsb2
1065	0	11.0637	0.404	0.001	0	Mast	Mrgprb1
1066	0	6.16736	0.42	0.017	0	Mast	Tespa1
1067	0	9.55996	0.392	0.001	0	Mast	Gm47599
1068	0	7.66974	0.412	0.024	0	Mast	Hs6st2
1069	0	12.0681	0.38	0.001	0	Mast	Mcpt8
1070	0	9.94299	0.363	0.001	0	Mast	Fcer1a
1071	0	6.59799	0.371	0.012	0	Mast	Adora3
1072	0	8.01651	0.355	0.004	0	Mast	Il13
1073	0	7.5384	0.314	0.013	0	Mast	Gzmb
1074	0	6.81061	0.31	0.014	0	Mast	Kcnq1
1075	0	10.2933	0.286	0.001	0	Mast	Tpsg1
1076	0	8.12448	0.269	0.002	0	Mast	Atp8b5
1077	0	9.97749	0.261	0.001	0	Mast	Tpsab1
1078	0	10.4359	0.257	0.001	0	Mast	Mrgprx2
1079	0	7.54205	0.216	0.004	0	Mast	Kcne3
1080	0	8.2171	0.212	0.002	0	Mast	Gm15657
1081	0	10.9355	0.208	0.001	0	Mast	Tph1
1082	0	8.24783	0.188	0.002	0	Mast	Krt4
1083	0	7.46932	0.176	0.004	0	Mast	Gm32511
1084	0	8.0971	0.171	0.003	0	Mast	Cntn4
1085	0	6.96736	0.163	0.003	0	Mast	Ksr2
1086	0	9.88011	0.159	0.001	0	Mast	Dnase2b
1087	0	8.65334	0.159	0.002	0	Mast	Gm12602
1088	0	7.60558	0.139	0.001	0	Mast	Alox15
1089	0	11.1659	0.135	0	0	Mast	Ctsg
1090	0	11.5835	0.135	0	0	Mast	Grm6
1091	0	9.03952	0.131	0.001	0	Mast	A230098N10Rik
1092	0	9.95309	0.127	0	0	Mast	Mcpt-ps1
1093	0	8.78028	0.127	0.001	0	Mast	Rgs13
1094	0	7.99243	0.118	0	0	Mast	Smpx
1095	0	9.54227	0.11	0.001	0	Mast	Csrp3
1096	0	8.95434	0.102	0.001	0	Mast	Rprm
1097	0	7.64643	0.098	0.001	0	Mast	Arpp21
1098	0	7.96016	0.094	0.001	0	Mast	Cma2
1099	0	8.51872	0.086	0.001	0	Mast	Fndc8
1100	0	8.41409	0.078	0	0	Mast	Gm11697
1101	0	4.14159	0.924	0.07	0	Bc	Pclaf
1102	0	3.60487	0.878	0.076	0	Bc	Birc5
1103	0	3.70723	0.802	0.049	0	Bc	Nusap1
1104	0	3.66879	0.791	0.065	0	Bc	Racgap1
1105	0	3.87633	0.733	0.047	0	Bc	Knl1
1106	0	4.1364	0.715	0.043	0	Bc	Kif15
1107	0	3.7839	0.703	0.047	0	Bc	Kif11
1108	0	3.40966	0.68	0.047	0	Bc	Ccna2
1109	0	3.91458	0.651	0.037	0	Bc	Ncapg
1110	0	4.99007	0.634	0.035	0	Bc	H3c3
1111	0	4.27211	0.581	0.034	0	Bc	Iqgap3
1112	0	4.42482	0.529	0.022	0	Bc	Neil3
1113	0	5.40713	0.43	0.012	0	Bc	H2ac10
1114	0	5.29265	0.372	0.012	0	Bc	H3c2
1115	1.65018e-307	3.96495	0.692	0.051	5.60797e-303	Bc	Cit
1116	9.54885e-303	3.61921	0.814	0.072	3.24508e-298	Bc	Spc24
1117	6.42443e-301	4.94922	0.558	0.034	2.18328e-296	Bc	H2ac4
1118	2.28245e-298	3.98708	0.628	0.043	7.75669e-308	Bc	Asf1b
1119	3.85823e-298	3.98787	0.483	0.025	1.31118e-307	Bc	Nup210
1120	6.78705e-303	4.15384	0.541	0.032	2.30651e-298	Bc	Cep55
1121	3.40465e-299	3.96179	0.453	0.023	1.15704e-294	Bc	2700099C18Rik
1122	1.48724e-297	4.83148	0.244	0.007	5.05425e-293	Bc	Hepacam2
1123	6.0669e-293	3.36088	0.576	0.037	2.06178e-288	Bc	Aurkb
1124	5.09396e-291	3.30728	0.779	0.07	1.73113e-286	Bc	Cdca3
1125	7.19763e-287	4.04327	0.971	0.123	2.44604e-282	Bc	Top2a
1126	1.45176e-286	3.72038	0.587	0.04	4.93367e-282	Bc	Spc25
1127	2.80217e-284	3.66743	0.593	0.041	9.52291e-280	Bc	Ndc80
1128	5.71783e-284	3.99874	0.529	0.033	1.94315e-279	Bc	Bub1
1129	9.04721e-281	3.03182	0.767	0.069	3.07461e-276	Bc	Cdk1
1130	2.64499e-279	4.9379	0.378	0.017	8.98874e-275	Bc	H2ac15
1131	1.19436e-277	3.45805	0.674	0.054	4.0589e-273	Bc	Cenpe
1132	2.10848e-275	4.75021	0.366	0.016	7.16546e-271	Bc	H2ac13
1133	2.19066e-272	3.8621	0.593	0.044	7.44474e-268	Bc	Shcbp1
1134	2.8996e-270	4.21738	0.762	0.075	9.85402e-266	Bc	H1f5
1135	8.46096e-263	3.91162	0.483	0.03	2.87537e-258	Bc	H1f1
1136	5.83162e-262	3.61033	0.576	0.042	1.98182e-257	Bc	Ncaph
1137	6.66784e-257	4.59746	0.715	0.069	2.266e-252	Bc	H2ac8
1138	1.17661e-256	3.60119	0.645	0.054	3.9986e-252	Bc	Kif4
1139	2.08083e-254	3.5925	0.459	0.028	7.0715e-250	Bc	Ska1
1140	2.9347e-253	3.16535	0.605	0.047	9.97328e-249	Bc	Hmmr
1141	4.60574e-252	3.59825	0.674	0.06	1.56521e-247	Bc	Ncapd2
1142	2.35688e-251	3.99161	0.738	0.075	8.00962e-247	Bc	D17H6S56E-5
1143	8.16066e-251	3.25349	0.698	0.064	2.77332e-246	Bc	Tpx2
1144	3.87012e-250	3.45655	0.663	0.058	1.31522e-245	Bc	Cenpm
1145	1.73435e-246	2.86165	0.814	0.088	5.89401e-242	Bc	Cdca8
1146	1.52317e-245	3.86943	0.442	0.027	5.17634e-241	Bc	Cdca5
1147	1.98749e-245	4.56587	0.337	0.016	6.75429e-241	Bc	H2bc15
1148	3.30483e-242	3.69935	0.506	0.035	1.12311e-237	Bc	Melk
1149	5.18061e-242	3.52719	0.977	0.145	1.76058e-237	Bc	Mki67
1150	3.00823e-241	4.94136	0.32	0.014	1.02232e-236	Bc	H2ac22
1151	0	4.24308	0.932	0.04	0	Th	Skap1
1152	0	4.9165	0.924	0.036	0	Th	Ptprcap
1153	0	5.09295	0.864	0.022	0	Th	Icos
1154	0	2.8781	0.871	0.039	0	Th	Cd3g
1155	0	3.62386	0.856	0.043	0	Th	Il2rb
1156	0	5.73927	0.826	0.027	0	Th	Trac
1157	0	5.70566	0.811	0.019	0	Th	Cd28
1158	0	4.13556	0.818	0.035	0	Th	Cd3d
1159	0	4.70799	0.811	0.032	0	Th	Lck
1160	0	4.62273	0.811	0.033	0	Th	Cd2
1161	0	4.19437	0.795	0.02	0	Th	Ikzf3
1162	0	2.88462	0.818	0.046	0	Th	Itk
1163	0	4.62565	0.803	0.033	0	Th	Spn
1164	0	3.80956	0.803	0.035	0	Th	Camk4
1165	0	2.94188	0.803	0.037	0	Th	Cd3e
1166	0	4.87429	0.788	0.029	0	Th	Lat
1167	0	4.75278	0.758	0.025	0	Th	Sh2d2a
1168	0	3.17508	0.758	0.04	0	Th	Cd247
1169	0	4.60639	0.765	0.047	0	Th	Kif11
1170	0	4.44132	0.705	0.02	0	Th	Zap70
1171	0	3.96163	0.697	0.038	0	Th	Tox
1172	0	5.42517	0.689	0.036	0	Th	H3c3
1173	0	5.80512	0.674	0.026	0	Th	Cd5
1174	0	5.69519	0.674	0.034	0	Th	H2ac4
1175	0	5.16903	0.659	0.025	0	Th	Nup210
1176	0	5.74517	0.621	0.009	0	Th	Cd6
1177	0	5.2708	0.621	0.013	0	Th	Gzmb
1178	0	4.26536	0.606	0.028	0	Th	Gimap1
1179	0	4.03144	0.545	0.023	0	Th	Txk
1180	0	5.00594	0.515	0.016	0	Th	A430093F15Rik
1181	0	5.74131	0.5	0.016	0	Th	H2ac13
1182	0	5.67322	0.492	0.017	0	Th	H2ac15
1183	0	5.78703	0.477	0.005	0	Th	Ubash3a
1184	0	4.58904	0.462	0.011	0	Th	Gimap3
1185	0	7.07612	0.447	0.004	0	Th	Klrg1
1186	0	4.68783	0.455	0.014	0	Th	S1pr4
1187	0	5.31143	0.455	0.017	0	Th	H2bc14
1188	0	6.01617	0.447	0.014	0	Th	H2ac22
1189	0	4.49826	0.439	0.011	0	Th	Slain1
1190	0	6.18379	0.432	0.012	0	Th	H2ac10
1191	0	5.38144	0.424	0.004	0	Th	Gpr174
1192	0	6.14583	0.424	0.006	0	Th	Sv2c
1193	0	4.81223	0.424	0.009	0	Th	Gm19585
1194	0	4.05125	0.424	0.012	0	Th	Jakmip1
1195	0	6.15258	0.424	0.012	0	Th	1700097N02Rik
1196	0	5.05018	0.402	0.01	0	Th	Cd4
1197	0	5.85856	0.402	0.01	0	Th	H2ac11
1198	0	5.48129	0.402	0.011	0	Th	Neb
1199	0	6.00057	0.394	0.004	0	Th	Gimap7
1200	0	5.65147	0.394	0.006	0	Th	Tigit

## Sheet: 5. Top50_human_cellTypeMarkers
abundance_rank	p_val	avg_log2FC	pct.1	pct.2	p_val_adj	cluster	gene
1	0	3.54309	0.934	0.156	0	Th	PTPRC
2	0	4.96037	0.823	0.075	0	Th	TRAC
3	0	3.71012	0.864	0.143	0	Th	IL7R
4	0	3.19841	0.924	0.213	0	Th	CXCR4
5	0	4.4565	0.731	0.034	0	Th	CD3D
6	0	4.65815	0.698	0.034	0	Th	CD2
7	0	4.81754	0.701	0.038	0	Th	TRBC2
8	0	1.40984	0.986	0.324	0	Th	SRGN
9	0	4.21194	0.739	0.101	0	Th	CLEC2D
10	0	4.86218	0.66	0.028	0	Th	CD3E
11	0	3.5808	0.724	0.104	0	Th	CD52
12	0	2.54051	0.816	0.212	0	Th	LAPTM5
13	0	2.35252	0.781	0.188	0	Th	CYTIP
14	0	4.81078	0.616	0.031	0	Th	SPOCK2
15	0	3.44898	0.655	0.09	0	Th	CD48
16	0	4.45524	0.602	0.046	0	Th	LTB
17	0	5.46771	0.589	0.04	0	Th	BATF
18	0	3.22702	0.841	0.303	0	Th	ARHGDIB
19	0	3.30432	0.648	0.11	0	Th	CD37
20	0	2.81458	0.651	0.12	0	Th	ALOX5AP
21	0	3.5876	0.628	0.098	0	Th	JAML
22	0	3.58676	0.563	0.047	0	Th	CD96
23	0	1.81513	0.681	0.178	0	Th	SAMSN1
24	0	3.22537	0.561	0.064	0	Th	CD69
25	0	2.08844	0.83	0.34	0	Th	IL32
26	0	4.33261	0.513	0.034	0	Th	TRBC1
27	0	2.8363	0.589	0.112	0	Th	SYTL3
28	0	2.48092	0.854	0.384	0	Th	STK4
29	0	2.86533	0.874	0.406	0	Th	TSC22D3
30	0	4.06201	0.49	0.035	0	Th	LCK
31	0	1.95984	0.61	0.168	0	Th	RGS1
32	0	4.24715	0.461	0.027	0	Th	TRAT1
33	0	2.35108	0.583	0.149	0	Th	CD53
34	0	3.23505	0.52	0.092	0	Th	EVI2B
35	0	2.39092	0.632	0.216	0	Th	IL2RG
36	0	3.22565	0.737	0.321	0	Th	LEPROTL1
37	0	2.62934	0.482	0.07	0	Th	CD7
38	0	2.83916	0.621	0.214	0	Th	WIPF1
39	0	2.48092	0.894	0.488	0	Th	FXYD5
40	0	5.04932	0.417	0.021	0	Th	FYB
41	0	3.04239	0.506	0.113	0	Th	ACAP1
42	0	1.94683	0.759	0.368	0	Th	CYBA
43	0	3.9054	0.417	0.03	0	Th	CD247
44	0	3.45971	0.432	0.048	0	Th	RHOH
45	0	3.87746	0.588	0.204	0	Th	EVL
46	0	2.60879	0.709	0.325	0	Th	STK17B
47	0	2.60126	0.541	0.168	0	Th	GMFG
48	0	3.08769	0.512	0.142	0	Th	DUSP4
49	0	2.46377	0.547	0.178	0	Th	GPSM3
50	0	2.55434	0.448	0.092	0	Th	RAC2
51	0	3.47475	0.994	0.233	0	Diff Ker	S100A14
52	0	5.18552	0.804	0.044	0	Diff Ker	RHOV
53	0	2.77409	0.959	0.199	0	Diff Ker	DSC3
54	0	3.15205	0.925	0.173	0	Diff Ker	TRIM29
55	0	5.93866	0.89	0.138	0	Diff Ker	SBSN
56	0	4.63036	0.818	0.072	0	Diff Ker	DEFB1
57	0	5.03161	0.883	0.137	0	Diff Ker	LYPD3
58	0	2.30246	0.934	0.19	0	Diff Ker	SERPINB5
59	0	3.54105	0.969	0.225	0	Diff Ker	LGALS7B
60	0	2.35035	0.907	0.165	0	Diff Ker	CLDN1
61	0	2.03322	0.907	0.188	0	Diff Ker	CCL27
62	0	2.40063	0.931	0.213	0	Diff Ker	FXYD3
63	0	3.62794	0.963	0.246	0	Diff Ker	LY6D
64	0	3.08107	0.951	0.239	0	Diff Ker	JUP
65	0	3.18862	0.838	0.128	0	Diff Ker	KLC3
66	0	3.6753	0.846	0.137	0	Diff Ker	PKP1
67	0	3.40459	0.991	0.286	0	Diff Ker	DSP
68	0	3.92348	0.872	0.17	0	Diff Ker	DSG1
69	0	6.35801	0.959	0.257	0	Diff Ker	KRTDAP
70	0	2.82989	0.964	0.268	0	Diff Ker	AQP3
71	0	5.58229	0.976	0.282	0	Diff Ker	KRT1
72	0	1.80538	0.902	0.21	0	Diff Ker	TACSTD2
73	0	2.72532	0.997	0.305	0	Diff Ker	SFN
74	0	4.0689	0.784	0.106	0	Diff Ker	RAB25
75	0	5.13269	0.992	0.317	0	Diff Ker	DMKN
76	0	3.68795	0.779	0.11	0	Diff Ker	KLK11
77	0	3.71381	0.744	0.078	0	Diff Ker	MAL2
78	0	3.72326	0.869	0.206	0	Diff Ker	CSTA
79	0	2.54605	0.81	0.157	0	Diff Ker	IRF6
80	0	5.44894	0.682	0.035	0	Diff Ker	KCNK7
81	0	2.98531	0.747	0.112	0	Diff Ker	NSG1
82	0	5.13479	0.677	0.044	0	Diff Ker	TMEM40
83	0	2.2071	0.836	0.204	0	Diff Ker	GATA3
84	0	3.65441	0.719	0.096	0	Diff Ker	PRSS3
85	0	2.20489	0.814	0.199	0	Diff Ker	C19orf33
86	0	1.59752	0.794	0.179	0	Diff Ker	APOE
87	0	2.37239	0.81	0.215	0	Diff Ker	KLF5
88	0	2.89162	0.71	0.115	0	Diff Ker	EHF
89	0	1.72839	0.892	0.297	0	Diff Ker	SPINT2
90	0	5.13576	0.619	0.027	0	Diff Ker	ZNF750
91	0	2.5582	0.709	0.12	0	Diff Ker	GJB3
92	0	5.35458	0.61	0.024	0	Diff Ker	CHP2
93	0	3.10659	0.703	0.121	0	Diff Ker	TMEM154
94	0	2.35318	0.742	0.168	0	Diff Ker	DAPL1
95	0	2.79328	0.672	0.099	0	Diff Ker	FAM83B
96	0	2.2507	0.868	0.299	0	Diff Ker	HOPX
97	0	1.67794	0.731	0.163	0	Diff Ker	CXADR
98	0	2.10377	0.707	0.143	0	Diff Ker	TFAP2A
99	0	1.5436	0.78	0.217	0	Diff Ker	IL18
100	0	2.4904	0.758	0.197	0	Diff Ker	AHNAK2
101	0	5.12478	0.942	0.069	0	Mono/Mac	CCR7
102	0	4.27929	0.913	0.064	0	Mono/Mac	CSF2RA
103	0	4.21372	0.973	0.127	0	Mono/Mac	C15orf48
104	0	3.27107	0.977	0.138	0	Mono/Mac	TYROBP
105	0	4.54928	0.9	0.068	0	Mono/Mac	LYZ
106	0	3.74643	0.994	0.176	0	Mono/Mac	HLA-DQA1
107	0	4.60569	0.896	0.083	0	Mono/Mac	IL4I1
108	0	3.16224	0.981	0.176	0	Mono/Mac	GPR183
109	0	3.63382	0.878	0.08	0	Mono/Mac	KYNU
110	0	3.46751	0.946	0.152	0	Mono/Mac	CST7
111	0	3.56418	0.952	0.162	0	Mono/Mac	SERPINB9
112	0	3.73585	0.972	0.204	0	Mono/Mac	CD83
113	0	4.46518	0.822	0.065	0	Mono/Mac	CCL22
114	0	2.28766	0.962	0.207	0	Mono/Mac	CYTIP
115	0	3.6111	0.982	0.232	0	Mono/Mac	CXCL8
116	0	3.97014	0.994	0.25	0	Mono/Mac	HLA-DPA1
117	0	3.70115	0.805	0.077	0	Mono/Mac	MYO1G
118	0	3.38064	0.8	0.075	0	Mono/Mac	BCL2A1
119	0	5.25519	0.789	0.065	0	Mono/Mac	VMO1
120	0	3.35258	0.929	0.208	0	Mono/Mac	HLA-DRB5
121	0	4.10451	0.999	0.282	0	Mono/Mac	HLA-DRA
122	0	4.09117	0.994	0.279	0	Mono/Mac	HLA-DPB1
123	0	4.334	0.854	0.141	0	Mono/Mac	GPR157
124	0	3.35967	0.848	0.135	0	Mono/Mac	ARRB2
125	0	3.47048	0.834	0.123	0	Mono/Mac	TRAF1
126	0	3.72454	0.909	0.204	0	Mono/Mac	G0S2
127	0	2.3762	0.824	0.119	0	Mono/Mac	FCER1G
128	0	4.84118	0.767	0.064	0	Mono/Mac	LAMP3
129	0	2.48797	0.888	0.191	0	Mono/Mac	SAMSN1
130	0	2.4725	0.78	0.087	0	Mono/Mac	MMP9
131	0	3.64598	0.946	0.255	0	Mono/Mac	CXCL16
132	0	3.32317	0.987	0.298	0	Mono/Mac	HLA-DQB1
133	0	3.21608	0.787	0.099	0	Mono/Mac	ADAM8
134	0	3.3635	0.785	0.1	0	Mono/Mac	ST8SIA4
135	0	3.8484	0.767	0.092	0	Mono/Mac	MIR155HG
136	0	1.32624	0.849	0.177	0	Mono/Mac	RGS1
137	0	3.22164	0.792	0.125	0	Mono/Mac	HLA-DMA
138	0	3.89661	0.711	0.053	0	Mono/Mac	CD86
139	0	4.21405	0.717	0.06	0	Mono/Mac	SLC7A11
140	0	3.80773	0.733	0.078	0	Mono/Mac	PTGIR
141	0	3.17787	0.849	0.195	0	Mono/Mac	DAPP1
142	0	3.99469	0.737	0.089	0	Mono/Mac	GPAT3
143	0	3.333	0.796	0.149	0	Mono/Mac	DUSP5
144	0	1.13951	0.895	0.25	0	Mono/Mac	CXCR4
145	0	4.02961	0.691	0.048	0	Mono/Mac	IDO1
146	0	2.93258	0.717	0.075	0	Mono/Mac	LST1
147	0	2.58464	0.995	0.356	0	Mono/Mac	SRGN
148	0	2.88016	0.749	0.116	0	Mono/Mac	RHOF
149	0	3.59813	0.999	0.367	0	Mono/Mac	CD74
150	0	2.52067	0.82	0.191	0	Mono/Mac	TNFRSF1B
151	0	5.03078	0.962	0.116	0	Basal Ker	COL17A1
152	0	5.49667	0.872	0.072	0	Basal Ker	KRT15
153	0	4.49077	0.752	0.089	0	Basal Ker	SYT8
154	0	3.43799	0.999	0.364	0	Basal Ker	KRT5
155	0	3.61597	0.998	0.392	0	Basal Ker	S100A2
156	0	3.47714	0.929	0.333	0	Basal Ker	DST
157	0	3.09027	0.691	0.106	0	Basal Ker	LAMB3
158	0	4.69486	0.651	0.071	0	Basal Ker	WNT3
159	0	1.296	0.997	0.42	0	Basal Ker	SFN
160	0	1.77615	0.863	0.294	0	Basal Ker	C19orf33
161	0	1.84866	0.887	0.32	0	Basal Ker	SERPINB5
162	0	1.47061	0.892	0.338	0	Basal Ker	FXYD3
163	0	2.17449	0.845	0.302	0	Basal Ker	IL18
164	0	2.07999	0.855	0.314	0	Basal Ker	CCL27
165	0	2.37239	0.781	0.251	0	Basal Ker	CXADR
166	0	3.46084	0.001	0.476	0	Basal Ker	KRT14
167	0	3.8338	0.621	0.099	0	Basal Ker	ITGA2
168	0	3.14818	0.654	0.144	0	Basal Ker	TNS4
169	0	3.75846	0.597	0.09	0	Basal Ker	ASS1
170	0	3.7539	0.583	0.077	0	Basal Ker	ITGB4
171	0	2.98559	0.672	0.174	0	Basal Ker	SERPINB2
172	0	2.56578	0.693	0.197	0	Basal Ker	DSG3
173	0	5.53252	0.52	0.028	0	Basal Ker	KRT31
174	0	3.47517	0.587	0.099	0	Basal Ker	TNNT1
175	0	2.84754	0.62	0.134	0	Basal Ker	ITGA6
176	0	1.23945	0.875	0.393	0	Basal Ker	HOPX
177	0	2.5031	0.93	0.456	0	Basal Ker	CXCL14
178	0	2.32656	0.809	0.337	0	Basal Ker	TACSTD2
179	0	2.72972	0.648	0.187	0	Basal Ker	IGFBP3
180	0	1.57925	0.736	0.275	0	Basal Ker	IRF6
181	0	2.11779	0.795	0.338	0	Basal Ker	CYB5R1
182	0	1.32289	0.855	0.401	0	Basal Ker	SPINT2
183	0	1.85427	0.843	0.393	0	Basal Ker	LIMA1
184	0	2.50177	0.624	0.175	0	Basal Ker	DSC2
185	0	2.23884	0.731	0.284	0	Basal Ker	FHL2
186	0	2.60199	0.647	0.2	0	Basal Ker	TP63
187	0	3.60026	0.53	0.089	0	Basal Ker	COL7A1
188	0	5.90677	0.459	0.018	0	Basal Ker	GDPD2
189	0	1.34537	0.668	0.234	0	Basal Ker	FGFBP1
190	0	1.54439	0.598	0.169	0	Basal Ker	EFEMP1
191	0	1.62543	0.802	0.374	0	Basal Ker	NDFIP2
192	0	1.27344	0.911	0.486	0	Basal Ker	PDLIM1
193	0	1.52951	0.85	0.425	0	Basal Ker	CAV2
194	0	1.88299	0.797	0.376	0	Basal Ker	RND3
195	0	1.30873	0.955	0.534	0	Basal Ker	CAV1
196	0	4.6384	0.454	0.035	0	Basal Ker	LAMB4
197	0	2.5748	0.595	0.179	0	Basal Ker	CDCP1
198	0	1.26987	0.738	0.323	0	Basal Ker	KLF5
199	0	1.91999	0.6	0.188	0	Basal Ker	CTNNAL1
200	0	1.30372	0.65	0.25	0	Basal Ker	NDUFA4L2
201	0	5.82585	0.988	0.079	0	VEC	SPARCL1
202	0	8.35874	0.907	0.019	0	VEC	EMCN
203	0	6.65244	0.997	0.121	0	VEC	TM4SF1
204	0	8.46736	0.875	0.015	0	VEC	PLVAP
205	0	5.36873	0.875	0.018	0	VEC	PCAT19
206	0	6.37777	0.879	0.028	0	VEC	ESAM
207	0	8.07637	0.847	0.014	0	VEC	ADGRL4
208	0	5.7126	0.841	0.052	0	VEC	MCTP1
209	0	6.08813	0.877	0.117	0	VEC	SERPINE1
210	0	5.60702	0.787	0.057	0	VEC	ZNF385D
211	0	5.46056	0.759	0.038	0	VEC	FLT1
212	0	5.67268	0.753	0.032	0	VEC	C10orf10
213	0	3.46899	0.843	0.123	0	VEC	COL4A1
214	0	3.65404	0.955	0.238	0	VEC	IFI27
215	0	5.25257	0.879	0.163	0	VEC	ENG
216	0	4.77487	0.935	0.223	0	VEC	RCAN1
217	0	5.13962	0.772	0.064	0	VEC	ADAMTS9
218	0	2.62851	0.911	0.206	0	VEC	IGFBP7
219	0	4.35354	0.757	0.053	0	VEC	CD93
220	0	4.07752	0.746	0.045	0	VEC	MCAM
221	0	4.85133	0.78	0.081	0	VEC	CALCRL
222	0	4.37082	0.79	0.093	0	VEC	COL15A1
223	0	5.39088	0.744	0.049	0	VEC	PECAM1
224	0	4.47048	0.912	0.223	0	VEC	UPP1
225	0	5.72769	0.696	0.012	0	VEC	ECSCR.1
226	0	5.30113	0.725	0.047	0	VEC	TMEM173
227	0	3.79564	0.828	0.155	0	VEC	GNG11
228	0	3.30618	0.794	0.127	0	VEC	COL4A2
229	0	5.00341	0.695	0.047	0	VEC	RHOJ
230	0	5.25867	0.724	0.077	0	VEC	NEDD9
231	0	3.42801	0.825	0.179	0	VEC	ITGA5
232	0	4.78128	0.698	0.058	0	VEC	MYLK
233	0	4.49098	0.655	0.019	0	VEC	CLDN5
234	0	2.46679	0.775	0.14	0	VEC	SELM
235	0	4.21597	0.691	0.056	0	VEC	ANGPT2
236	0	3.92161	0.785	0.159	0	VEC	RAI14
237	0	4.04314	0.71	0.085	0	VEC	SLCO4A1
238	0	3.37603	0.743	0.118	0	VEC	A4GALT
239	0	3.62757	0.685	0.062	0	VEC	IL3RA
240	0	3.45583	0.923	0.304	0	VEC	ACTN1
241	0	3.82304	0.667	0.05	0	VEC	GIMAP4
242	0	4.39199	0.687	0.072	0	VEC	BCAM
243	0	3.26577	0.853	0.239	0	VEC	WWTR1
244	0	3.34113	0.905	0.292	0	VEC	CLIC4
245	0	3.6807	0.766	0.154	0	VEC	ARHGAP29
246	0	9.71972	0.613	0.002	0	VEC	SOX17
247	0	3.94442	0.843	0.233	0	VEC	PKIG
248	0	6.33114	0.62	0.018	0	VEC	TSPAN7
249	0	6.30866	0.616	0.016	0	VEC	ERG
250	0	3.04867	0.767	0.167	0	VEC	CLIC2
251	0	7.46881	0.964	0.041	0	Fibro	MMP2
252	0	5.8055	0.93	0.027	0	Fibro	MEG3
253	0	6.44441	0.966	0.07	0	Fibro	C1S
254	0	5.77403	0.932	0.044	0	Fibro	VCAN
255	0	6.73884	0.945	0.064	0	Fibro	CCDC80
256	0	5.77058	0.914	0.034	0	Fibro	CFH
257	0	6.73079	0.888	0.02	0	Fibro	FBLN2
258	0	6.53484	0.935	0.076	0	Fibro	CTSK
259	0	5.37729	0.914	0.055	0	Fibro	AEBP1
260	0	6.91064	0.892	0.035	0	Fibro	COL6A3
261	0	8.2025	0.906	0.05	0	Fibro	LUM
262	0	5.98633	0.994	0.139	0	Fibro	COL6A2
263	0	6.30841	0.986	0.135	0	Fibro	COL6A1
264	0	4.37083	0.977	0.133	0	Fibro	NNMT
265	0	5.28269	0.969	0.128	0	Fibro	C1R
266	0	7.10545	0.924	0.087	0	Fibro	TNFAIP6
267	0	8.14769	0.944	0.109	0	Fibro	COL1A2
268	0	4.56575	0.898	0.071	0	Fibro	CRISPLD2
269	0	8.27167	0.836	0.011	0	Fibro	DPT
270	0	6.80998	0.848	0.029	0	Fibro	FBN1
271	0	4.32796	0.942	0.125	0	Fibro	FSTL1
272	0	7.12402	0.826	0.015	0	Fibro	MFAP4
273	0	6.67825	0.85	0.042	0	Fibro	PCOLCE
274	0	4.59665	0.913	0.107	0	Fibro	IGFBP4
275	0	5.09116	0.907	0.105	0	Fibro	SERPINF1
276	0	5.30599	0.907	0.116	0	Fibro	THBS2
277	0	4.2995	0.897	0.113	0	Fibro	TIMP2
278	0	5.70922	0.807	0.026	0	Fibro	PRRX1
279	0	5.71877	0.847	0.068	0	Fibro	FN1
280	0	8.19308	0.875	0.099	0	Fibro	COL3A1
281	0	7.56414	0.785	0.01	0	Fibro	PDGFRA
282	0	4.11564	0.909	0.135	0	Fibro	SERPING1
283	0	4.737	0.872	0.102	0	Fibro	LRP1
284	0	4.09642	0.788	0.025	0	Fibro	PDGFRB
285	0	6.62747	0.82	0.063	0	Fibro	FBLN1
286	0	3.4083	0.873	0.117	0	Fibro	FGFR1
287	0	4.81505	0.817	0.065	0	Fibro	PDPN
288	0	8.72995	0.765	0.014	0	Fibro	SFRP2
289	0	8.31287	0.882	0.137	0	Fibro	COL1A1
290	0	5.58065	0.765	0.036	0	Fibro	RCN3
291	0	6.93545	0.735	0.012	0	Fibro	CDH11
292	0	4.08801	0.831	0.118	0	Fibro	PLPP3
293	0	4.22816	0.808	0.096	0	Fibro	GEM
294	0	6.16662	0.726	0.014	0	Fibro	TWIST1
295	0	5.78419	0.725	0.015	0	Fibro	SLIT3
296	0	4.97386	0.723	0.019	0	Fibro	FBLN5
297	0	3.52291	0.772	0.069	0	Fibro	AXL
298	0	6.65737	0.989	0.287	0	Fibro	DCN
299	0	4.27711	0.791	0.09	0	Fibro	SLC39A14
300	0	5.08751	0.735	0.035	0	Fibro	ABI3BP
301	0	7.14164	0.963	0.066	0	Mac 2	RNASE1
302	0	6.99358	0.896	0.026	0	Mac 2	C1QC
303	0	7.25828	0.885	0.024	0	Mac 2	C1QB
304	0	7.58741	0.882	0.023	0	Mac 2	C1QA
305	0	7.49094	0.866	0.017	0	Mac 2	CD163
306	0	3.87164	0.952	0.132	0	Mac 2	FCER1G
307	0	3.028	0.977	0.158	0	Mac 2	TYROBP
308	0	5.03474	0.822	0.053	0	Mac 2	FCGR2A
309	0	4.99576	0.819	0.058	0	Mac 2	MS4A7
310	0	4.61868	0.909	0.166	0	Mac 2	CD68
311	0	4.84697	0.789	0.053	0	Mac 2	C5AR1
312	0	8.24135	0.731	0.008	0	Mac 2	FOLR2
313	0	4.54882	0.767	0.059	0	Mac 2	AIF1
314	0	8.33034	0.7	0.006	0	Mac 2	LILRB5
315	0	2.1048	0.784	0.091	0	Mac 2	LYZ
316	0	3.77245	0.911	0.227	0	Mac 2	CTSS
317	0	1.53423	0.983	0.3	0	Mac 2	HLA-DRA
318	0	3.32949	0.768	0.089	0	Mac 2	SPI1
319	0	4.79766	0.747	0.071	0	Mac 2	CD14
320	0	2.4489	0.918	0.252	0	Mac 2	LAPTM5
321	0	4.4546	0.766	0.104	0	Mac 2	MMP9
322	0	4.06757	0.934	0.272	0	Mac 2	CTSZ
323	0	2.66574	0.857	0.199	0	Mac 2	GPR183
324	0	2.81042	0.899	0.253	0	Mac 2	CXCL8
325	0	5.48488	0.702	0.062	0	Mac 2	CCL3
326	0	1.29631	0.908	0.27	0	Mac 2	HLA-DPA1
327	0	1.15238	0.838	0.2	0	Mac 2	HLA-DQA1
328	0	3.06193	0.856	0.232	0	Mac 2	ZEB2
329	0	2.00946	0.989	0.372	0	Mac 2	SRGN
330	0	4.17196	0.753	0.139	0	Mac 2	FGL2
331	0	5.44361	0.644	0.03	0	Mac 2	MRC1
332	0	2.89907	0.843	0.234	0	Mac 2	CXCL2
333	0	1.5695	0.988	0.382	0	Mac 2	CD74
334	0	5.15591	0.632	0.03	0	Mac 2	CSF1R
335	0	4.83055	0.637	0.035	0	Mac 2	FPR3
336	0	6.0749	0.647	0.048	0	Mac 2	F13A1
337	0	4.4045	0.702	0.103	0	Mac 2	MPP1
338	0	3.70416	0.853	0.255	0	Mac 2	ABCA1
339	0	3.71455	0.701	0.103	0	Mac 2	BCAT1
340	0	1.25766	0.98	0.386	0	Mac 2	HLA-DRB1
341	0	5.30921	0.618	0.026	0	Mac 2	LAIR1
342	0	3.36062	0.792	0.201	0	Mac 2	CXCL3
343	0	6.41185	0.606	0.015	0	Mac 2	MSR1
344	0	2.10318	0.787	0.196	0	Mac 2	LCP1
345	0	3.54689	0.656	0.069	0	Mac 2	PLEK
346	0	6.33872	0.605	0.024	0	Mac 2	STAB1
347	0	7.14964	0.59	0.009	0	Mac 2	MS4A4A
348	0	2.87853	0.787	0.207	0	Mac 2	TNFRSF1B
349	0	3.85778	0.907	0.328	0	Mac 2	CTSL
350	0	5.2891	0.602	0.033	0	Mac 2	MS4A6A
351	0	4.95359	0.884	0.045	0	Nk	KLRB1
352	0	6.26224	0.809	0.03	0	Nk	XCL1
353	0	7.19129	0.75	0.016	0	Nk	XCL2
354	0	3.86796	0.765	0.091	0	Nk	CD7
355	0	5.42826	0.703	0.041	0	Nk	CTSW
356	0	3.4793	0.796	0.141	0	Nk	SYTL3
357	0	2.25525	0.863	0.215	0	Nk	PTPRC
358	0	2.08493	0.997	0.372	0	Nk	SRGN
359	0	3.54116	0.69	0.081	0	Nk	CD96
360	0	2.36196	0.831	0.23	0	Nk	CYTIP
361	0	5.25766	0.641	0.046	0	Nk	GNLY
362	0	3.21948	0.677	0.097	0	Nk	CD69
363	0	2.26589	0.7	0.14	0	Nk	FCER1G
364	0	5.19325	0.572	0.025	0	Nk	PLAC8
365	0	1.98675	0.813	0.268	0	Nk	CXCR4
366	0	2.96023	0.72	0.177	0	Nk	CD53
367	0	3.53371	0.784	0.242	0	Nk	AREG
368	0	3.35211	0.653	0.112	0	Nk	RAC2
369	0	2.31996	0.723	0.199	0	Nk	IL7R
370	0	1.1941	0.683	0.168	0	Nk	TYROBP
371	0	3.45376	0.536	0.059	0	Nk	AC092580.4
372	0	3.19985	0.606	0.139	0	Nk	ACAP1
373	0	5.84188	0.468	0.016	0	Nk	PRF1
374	0	1.82244	0.657	0.215	0	Nk	SAMSN1
375	0	3.87926	0.495	0.055	0	Nk	PTPN22
376	0	2.60681	0.577	0.138	0	Nk	JAML
377	0	2.54082	0.876	0.44	0	Nk	TSC22D3
378	0	2.29133	0.902	0.47	0	Nk	IFITM2
379	0	2.32357	0.675	0.245	0	Nk	IL2RG
380	0	3.03342	0.515	0.09	0	Nk	GPR65
381	0	2.64282	0.595	0.17	0	Nk	HCST
382	0	3.53894	0.611	0.19	0	Nk	PRKX
383	0	6.00253	0.42	0.017	0	Nk	KLRD1
384	0	3.00381	0.765	0.366	0	Nk	TNFRSF18
385	0	1.07721	0.574	0.183	0	Nk	CST7
386	0	1.93436	0.809	0.42	0	Nk	STK4
387	0	2.51732	0.735	0.353	0	Nk	STK17B
388	0	2.67575	0.534	0.155	0	Nk	RUNX3
389	0	3.10164	0.469	0.09	0	Nk	IKZF1
390	0	1.20384	0.639	0.261	0	Nk	LAPTM5
391	0	2.55609	0.513	0.139	0	Nk	TNFRSF4
392	0	4.77227	0.391	0.022	0	Nk	GZMB
393	0	5.19701	0.377	0.013	0	Nk	SAMD3
394	0	2.5413	0.88	0.518	0	Nk	FXYD5
395	0	2.8627	0.465	0.112	0	Nk	RAMP1
396	0	1.56217	0.554	0.204	0	Nk	LCP1
397	0	2.97719	0.585	0.237	0	Nk	TGFB1
398	0	2.05006	0.481	0.136	0	Nk	CD48
399	0	3.39808	0.403	0.059	0	Nk	CD247
400	0	1.84569	0.644	0.304	0	Nk	GYPC
401	0	2.96273	0.938	0.215	0	Tc	PTPRC
402	0	3.65373	0.78	0.085	0	Tc	CD3D
403	0	3.72562	0.766	0.093	0	Tc	CD7
404	0	2.56305	0.94	0.267	0	Tc	CXCR4
405	0	1.75719	0.996	0.374	0	Tc	SRGN
406	0	1.78583	0.784	0.179	0	Tc	CST7
407	0	3.15973	0.698	0.098	0	Tc	CD69
408	0	4.59989	0.622	0.031	0	Tc	NKG7
409	0	4.84112	0.631	0.045	0	Tc	CCL5
410	0	2.94876	0.716	0.131	0	Tc	CD48
411	0	2.96215	0.731	0.149	0	Tc	CLEC2D
412	0	2.63667	0.716	0.134	0	Tc	TRAC
413	0	3.17313	0.646	0.085	0	Tc	CD2
414	0	3.13386	0.635	0.076	0	Tc	CD3E
415	0	3.04377	0.648	0.09	0	Tc	TRBC2
416	0	1.9127	0.782	0.233	0	Tc	CYTIP
417	0	2.58403	0.694	0.152	0	Tc	CD52
418	0	2.85037	0.675	0.136	0	Tc	JAML
419	0	3.61369	0.594	0.059	0	Tc	AC092580.4
420	0	2.12581	0.727	0.201	0	Tc	IL7R
421	0	1.87861	0.783	0.258	0	Tc	LAPTM5
422	0	2.90519	0.602	0.085	0	Tc	CD96
423	0	1.98819	0.879	0.376	0	Tc	IL32
424	0	2.58972	0.642	0.146	0	Tc	SYTL3
425	0	3.45117	0.539	0.047	0	Tc	CTSW
426	0	4.68991	0.513	0.027	0	Tc	CD8A
427	0	5.32366	0.497	0.022	0	Tc	TRGC2
428	0	2.31051	0.63	0.161	0	Tc	ALOX5AP
429	0	2.35671	0.812	0.344	0	Tc	ARHGDIB
430	0	3.25169	0.535	0.07	0	Tc	TRBC1
431	0	2.4282	0.637	0.18	0	Tc	CD53
432	0	2.66978	0.626	0.17	0	Tc	HCST
433	0	3.0795	0.518	0.069	0	Tc	LCK
434	0	2.78532	0.594	0.154	0	Tc	RUNX3
435	0	2.37722	0.591	0.152	0	Tc	CD37
436	0	1.47104	0.644	0.217	0	Tc	SAMSN1
437	0	2.65202	0.538	0.117	0	Tc	RAC2
438	0	3.5588	0.454	0.041	0	Tc	XCL1
439	0	2.19533	0.806	0.396	0	Tc	CYBA
440	0	2.43432	0.65	0.244	0	Tc	WIPF1
441	0	4.34575	0.448	0.052	0	Tc	GNLY
442	0	1.99967	0.866	0.472	0	Tc	IFITM2
443	0	2.67603	0.534	0.142	0	Tc	ACAP1
444	0	1.72025	0.591	0.204	0	Tc	LCP1
445	0	2.5199	0.464	0.08	0	Tc	SPOCK2
446	0	1.97985	0.631	0.248	0	Tc	IL2RG
447	0	2.03871	0.823	0.443	0	Tc	TSC22D3
448	0	1.80389	0.799	0.421	0	Tc	STK4
449	0	2.5193	0.628	0.254	0	Tc	ITM2A
450	0	2.97006	0.444	0.077	0	Tc	RHOH
451	0	4.0683	0.875	0.118	0	Pericyte	PDGFRB
452	0	4.17114	0.852	0.1	0	Pericyte	MCAM
453	0	5.75793	0.759	0.059	0	Pericyte	CPE
454	0	4.8622	0.763	0.087	0	Pericyte	C11orf96
455	0	3.68633	0.836	0.16	0	Pericyte	MGP
456	0	3.13643	0.857	0.181	0	Pericyte	COL4A1
457	0	9.83964	0.68	0.012	0	Pericyte	RGS5
458	0	7.23584	0.678	0.011	0	Pericyte	GJA4
459	0	5.33534	0.722	0.061	0	Pericyte	KCNE4
460	0	3.20911	0.835	0.176	0	Pericyte	CRISPLD2
461	0	5.34665	0.735	0.08	0	Pericyte	NR2F2
462	0	1.0995	0.897	0.248	0	Pericyte	COL6A2
463	0	2.77333	0.908	0.263	0	Pericyte	IGFBP7
464	0	2.81534	0.844	0.207	0	Pericyte	PLPP3
465	0	3.19716	0.811	0.181	0	Pericyte	COL4A2
466	0	2.37726	0.748	0.125	0	Pericyte	PRRX1
467	0	4.8955	0.722	0.126	0	Pericyte	TPM2
468	0	3.72287	0.752	0.164	0	Pericyte	ADAMTS4
469	0	3.16024	0.73	0.157	0	Pericyte	AXL
470	0	3.40404	0.694	0.128	0	Pericyte	IL6
471	0	2.44684	0.748	0.186	0	Pericyte	GEM
472	0	3.43534	0.729	0.175	0	Pericyte	TNS1
473	0	3.83253	0.732	0.18	0	Pericyte	ADAMTS1
474	0	4.87431	0.669	0.125	0	Pericyte	TAGLN
475	0	3.62641	0.746	0.202	0	Pericyte	MFGE8
476	0	3.18092	0.978	0.435	0	Pericyte	CALD1
477	0	3.79444	0.735	0.206	0	Pericyte	TFPI
478	0	1.84554	0.693	0.167	0	Pericyte	AEBP1
479	0	2.23997	0.851	0.326	0	Pericyte	CNN3
480	0	3.17264	0.801	0.277	0	Pericyte	EPAS1
481	0	4.37073	0.579	0.056	0	Pericyte	EDNRA
482	0	3.1606	0.748	0.227	0	Pericyte	MAP1B
483	0	3.86705	0.706	0.185	0	Pericyte	ZFHX3
484	0	3.29067	0.716	0.196	0	Pericyte	EPS8
485	0	1.60739	0.755	0.237	0	Pericyte	C1R
486	0	5.04246	0.578	0.068	0	Pericyte	MT1A
487	0	2.64519	0.78	0.285	0	Pericyte	COL18A1
488	0	3.89893	0.628	0.133	0	Pericyte	ZNF503
489	0	8.2476	0.509	0.014	0	Pericyte	KCNJ8
490	0	1.73249	0.652	0.159	0	Pericyte	SPARCL1
491	0	3.31831	0.6	0.112	0	Pericyte	MYLK
492	0	3.74659	0.561	0.076	0	Pericyte	EDNRB
493	0	1.39762	0.694	0.212	0	Pericyte	IGFBP4
494	0	6.72187	0.489	0.013	0	Pericyte	EFHD1
495	0	2.65826	0.763	0.288	0	Pericyte	KLF9
496	0	3.28553	0.578	0.105	0	Pericyte	APOLD1
497	0	5.1527	0.503	0.03	0	Pericyte	CLMN
498	0	1.80116	0.709	0.241	0	Pericyte	ZEB2
499	0	3.8485	0.567	0.106	0	Pericyte	PDGFA
500	0	3.22476	0.584	0.124	0	Pericyte	C1QTNF1
501	0	3.87226	0.978	0.141	0	Mac 1	FCER1G
502	0	3.19404	0.987	0.167	0	Mac 1	TYROBP
503	0	3.40157	0.911	0.097	0	Mac 1	LYZ
504	0	3.64919	0.918	0.107	0	Mac 1	KYNU
505	0	3.24984	0.961	0.157	0	Mac 1	C15orf48
506	0	5.73523	0.859	0.057	0	Mac 1	EREG
507	0	5.39385	0.859	0.071	0	Mac 1	IL1B
508	0	3.8348	0.996	0.258	0	Mac 1	CXCL8
509	0	3.84863	0.794	0.067	0	Mac 1	MS4A7
510	0	4.76231	0.76	0.046	0	Mac 1	TLR2
511	0	3.17448	0.923	0.211	0	Mac 1	TNFRSF1B
512	0	2.32723	0.926	0.215	0	Mac 1	SAMSN1
513	0	1.74228	0.915	0.205	0	Mac 1	GPR183
514	0	3.10576	0.9	0.19	0	Mac 1	SERPINB9
515	0	4.06477	0.771	0.061	0	Mac 1	C5AR1
516	0	3.35331	0.946	0.239	0	Mac 1	CXCL2
517	0	4.71696	0.754	0.05	0	Mac 1	SERPINA1
518	0	4.25699	0.897	0.205	0	Mac 1	CXCL3
519	0	1.92814	0.995	0.308	0	Mac 1	HLA-DRA
520	0	4.93455	0.758	0.078	0	Mac 1	CD14
521	0	4.3038	0.744	0.068	0	Mac 1	CCL3
522	0	3.44734	0.846	0.175	0	Mac 1	CD68
523	0	2.78752	0.757	0.097	0	Mac 1	SPI1
524	0	1.20974	0.935	0.277	0	Mac 1	HLA-DPA1
525	0	3.60924	0.785	0.128	0	Mac 1	PID1
526	0	3.79383	0.742	0.101	0	Mac 1	SLC43A2
527	0	3.42041	0.744	0.108	0	Mac 1	BCAT1
528	0	2.77843	0.868	0.239	0	Mac 1	ZEB2
529	0	2.62724	0.858	0.23	0	Mac 1	G0S2
530	0	3.78074	0.772	0.145	0	Mac 1	GK
531	0	1.07612	0.931	0.305	0	Mac 1	HLA-DPB1
532	0	1.95752	0.885	0.26	0	Mac 1	LAPTM5
533	0	3.27231	0.776	0.153	0	Mac 1	ANPEP
534	0	2.73401	0.767	0.146	0	Mac 1	LPXN
535	0	2.50262	0.998	0.378	0	Mac 1	SRGN
536	0	1.31161	0.827	0.208	0	Mac 1	HLA-DQA1
537	0	4.45039	0.665	0.048	0	Mac 1	PILRA
538	0	1.92092	0.797	0.181	0	Mac 1	CD53
539	0	3.40338	0.728	0.112	0	Mac 1	MMP9
540	0	3.34971	0.676	0.064	0	Mac 1	FCGR2A
541	0	3.77698	0.713	0.102	0	Mac 1	BCL2A1
542	0	6.81026	0.622	0.019	0	Mac 1	AQP9
543	0	3.26166	0.898	0.296	0	Mac 1	ATP13A3
544	0	1.43537	0.989	0.389	0	Mac 1	CD74
545	0	1.50006	0.989	0.392	0	Mac 1	HLA-DRB1
546	0	3.17115	0.67	0.075	0	Mac 1	PLEK
547	0	2.20978	0.795	0.203	0	Mac 1	LCP1
548	0	2.71374	0.872	0.281	0	Mac 1	CTSZ
549	0	3.38796	0.735	0.153	0	Mac 1	EPB41L3
550	0	1.44591	0.815	0.234	0	Mac 1	CD83
551	0	4.06366	0.984	0.19	0	Dc	HLA-DQA1
552	0	7.58704	0.817	0.032	0	Dc	HLA-DQB2
553	0	2.88125	0.921	0.143	0	Dc	C15orf48
554	0	2.45536	0.931	0.154	0	Dc	TYROBP
555	0	4.17667	0.943	0.185	0	Dc	RGS1
556	0	3.23682	0.966	0.217	0	Dc	CD83
557	0	3.95165	0.819	0.082	0	Dc	SPI1
558	0	3.09576	0.926	0.191	0	Dc	GPR183
559	0	3.72194	0.989	0.263	0	Dc	HLA-DPA1
560	0	3.57537	0.894	0.168	0	Dc	CST7
561	0	3.20305	0.858	0.134	0	Dc	HLA-DMA
562	0	3.96851	0.936	0.22	0	Dc	HLA-DRB5
563	0	3.79423	0.988	0.291	0	Dc	HLA-DPB1
564	0	4.20428	0.776	0.079	0	Dc	CCL22
565	0	3.49912	0.989	0.295	0	Dc	HLA-DRA
566	0	2.63952	0.882	0.188	0	Dc	LCP1
567	0	3.88742	0.986	0.31	0	Dc	HLA-DQB1
568	0	6.64304	0.82	0.148	0	Dc	ACOT7
569	0	3.82766	0.735	0.064	0	Dc	CD86
570	0	4.07216	0.75	0.085	0	Dc	LST1
571	0	3.27691	0.75	0.085	0	Dc	CSF2RA
572	0	3.16243	0.867	0.205	0	Dc	DAPP1
573	0	2.5043	0.732	0.101	0	Dc	MMP9
574	0	1.81838	0.85	0.224	0	Dc	CYTIP
575	0	4.48069	0.681	0.059	0	Dc	IDO1
576	0	3.57597	0.991	0.378	0	Dc	CD74
577	0	8.48278	0.62	0.007	0	Dc	FCGBP
578	0	3.72539	0.992	0.381	0	Dc	HLA-DRB1
579	0	5.39108	0.638	0.028	0	Dc	HLA-DOB
580	0	9.27937	0.595	0.003	0	Dc	CD207
581	0	3.0322	0.678	0.094	0	Dc	MYO1G
582	0	4.14499	0.76	0.177	0	Dc	TBC1D4
583	0	2.89692	0.679	0.101	0	Dc	KYNU
584	0	2.77106	0.703	0.128	0	Dc	RHOF
585	0	4.12584	0.625	0.061	0	Dc	FAM49A
586	0	3.93972	0.612	0.049	0	Dc	MCOLN2
587	0	4.46127	0.609	0.051	0	Dc	HLA-DQA2
588	0	3.09254	0.653	0.103	0	Dc	GPAT3
589	0	2.53361	0.82	0.271	0	Dc	CXCL16
590	0	2.50669	0.683	0.14	0	Dc	TRAF1
591	0	2.52142	0.723	0.184	0	Dc	SERPINB9
592	0	1.61992	0.78	0.253	0	Dc	CXCL8
593	0	3.3434	0.678	0.159	0	Dc	GPR157
594	0	1.99685	0.862	0.345	0	Dc	ARL4C
595	0	3.09069	0.677	0.161	0	Dc	GPR137B
596	0	2.41156	0.631	0.117	0	Dc	ST8SIA4
597	0	3.20289	0.616	0.103	0	Dc	RAMP1
598	0	1.59882	0.692	0.197	0	Dc	GPSM3
599	0	2.37433	0.591	0.097	0	Dc	CCR7
600	0	2.4677	0.601	0.108	0	Dc	IL4I1
601	0	10.2169	0.949	0.036	0	LEC	CCL21
602	0	10.0704	0.906	0.011	0	LEC	TFF3
603	0	4.78161	0.92	0.07	0	LEC	CLDN5
604	0	8.4895	0.853	0.014	0	LEC	MMRN1
605	0	4.21341	0.985	0.206	0	LEC	TFPI
606	0	3.8626	0.868	0.091	0	LEC	PCAT19
607	0	1.81152	0.97	0.196	0	LEC	TM4SF1
608	0	3.70811	0.917	0.212	0	LEC	GNG11
609	0	6.81825	0.721	0.016	0	LEC	LYVE1
610	0	4.17852	0.774	0.079	0	LEC	CD200
611	0	2.38082	0.925	0.243	0	LEC	NNMT
612	0	2.32631	0.939	0.266	0	LEC	IGFBP7
613	0	4.4268	0.793	0.138	0	LEC	CNKSR3
614	0	2.95178	0.803	0.162	0	LEC	PDPN
615	0	3.41249	0.738	0.102	0	LEC	RHOJ
616	0	4.49903	0.743	0.109	0	LEC	ANGPT2
617	0	5.47438	0.657	0.026	0	LEC	FABP4
618	0	7.1253	0.644	0.023	0	LEC	PROX1
619	0	5.64784	0.639	0.029	0	LEC	CHRDL1
620	0	3.51492	0.668	0.071	0	LEC	ECSCR.1
621	0	4.42734	0.776	0.181	0	LEC	AKR1C3
622	0	3.26669	0.787	0.196	0	LEC	TSHZ2
623	0	2.92168	0.681	0.103	0	LEC	GIMAP4
624	0	3.74192	0.871	0.295	0	LEC	PPFIBP1
625	0	4.447	0.627	0.055	0	LEC	KRT18
626	0	1.95364	0.871	0.305	0	LEC	GYPC
627	0	3.07372	0.657	0.094	0	LEC	GIMAP7
628	0	3.29765	0.641	0.078	0	LEC	EDNRB
629	0	2.6836	0.778	0.22	0	LEC	CLU
630	0	3.05267	0.653	0.095	0	LEC	C10orf10
631	0	2.61279	0.885	0.328	0	LEC	CNN3
632	0	7.33711	0.568	0.012	0	LEC	SCN3B
633	0	2.73161	0.877	0.325	0	LEC	STMN1
634	0	2.73048	0.908	0.357	0	LEC	ACTN1
635	0	3.50995	0.806	0.263	0	LEC	AKR1C1
636	0	3.4348	0.753	0.211	0	LEC	EFEMP1
637	0	2.59007	0.833	0.291	0	LEC	WWTR1
638	0	1.56128	0.672	0.13	0	LEC	APOD
639	0	3.81858	0.588	0.053	0	LEC	TIE1
640	0	3.84025	0.612	0.08	0	LEC	RAMP2
641	0	2.82469	0.746	0.218	0	LEC	CLIC2
642	0	3.33061	0.61	0.088	0	LEC	RASGRP3
643	0	3.32418	0.574	0.054	0	LEC	TM4SF18
644	0	3.46971	0.578	0.073	0	LEC	IRF8
645	0	1.58176	0.654	0.15	0	LEC	CTHRC1
646	0	2.45801	0.707	0.203	0	LEC	SPHK1
647	0	1.3992	0.682	0.185	0	LEC	SERPINE1
648	0	4.94099	0.53	0.043	0	LEC	GPRC5B
649	0	1.90295	0.864	0.381	0	LEC	IL32
650	0	3.09051	0.597	0.117	0	LEC	AKAP12
651	0	3.62705	0.821	0.141	0	Germ	CENPW
652	0	4.78564	0.71	0.053	0	Germ	ZWINT
653	0	3.9901	0.707	0.065	0	Germ	MAD2L1
654	0	2.84016	0.807	0.174	0	Germ	SMC2
655	0	3.52709	0.739	0.11	0	Germ	CENPU
656	0	4.06667	0.706	0.081	0	Germ	PRC1
657	0	2.44607	0.899	0.275	0	Germ	PHGDH
658	0	3.36267	0.714	0.094	0	Germ	CENPH
659	0	4.2359	0.697	0.079	0	Germ	NUSAP1
660	0	1.42044	0.813	0.199	0	Germ	COL17A1
661	0	4.88322	0.649	0.04	0	Germ	TK1
662	0	1.91652	0.844	0.236	0	Germ	MT1G
663	0	5.0155	0.634	0.036	0	Germ	CDK1
664	0	1.3293	0.904	0.308	0	Germ	PKP1
665	0	1.10256	0.947	0.355	0	Germ	TRIM29
666	0	1.62475	0.973	0.384	0	Germ	DSC3
667	0	1.38627	0.824	0.24	0	Germ	DSG3
668	0	2.44462	0.748	0.167	0	Germ	NMU
669	0	1.23912	0.966	0.387	0	Germ	FXYD3
670	0	1.93547	0.78	0.205	0	Germ	CLCA2
671	0	1.64178	0.81	0.237	0	Germ	TP63
672	0	2.30393	0.798	0.226	0	Germ	GPSM2
673	0	2.44688	0.8	0.228	0	Germ	CRNDE
674	0	2.34654	0.83	0.258	0	Germ	RRM1
675	0	2.1646	0.993	0.423	0	Germ	KRT5
676	0	5.42137	0.597	0.031	0	Germ	TOP2A
677	0	2.88859	0.84	0.275	0	Germ	PCNA
678	0	3.2218	0.63	0.066	0	Germ	CDCA7
679	0	2.71851	0.708	0.144	0	Germ	MCM4
680	0	2.04805	0.84	0.279	0	Germ	IMPA2
681	0	2.67412	0.681	0.123	0	Germ	VRK1
682	0	2.36279	0.705	0.15	0	Germ	PAFAH1B3
683	0	1.54373	0.973	0.42	0	Germ	LY6D
684	0	4.53024	0.594	0.043	0	Germ	TPX2
685	0	3.32188	0.624	0.075	0	Germ	UBE2T
686	0	1.05045	0.961	0.412	0	Germ	JUP
687	0	1.95143	0.771	0.225	0	Germ	MCM7
688	0	3.94542	0.583	0.037	0	Germ	CENPK
689	0	1.23163	0.823	0.277	0	Germ	TFAP2A
690	0	2.83726	0.683	0.138	0	Germ	KIF20B
691	0	5.36518	0.573	0.028	0	Germ	ANLN
692	0	1.14651	0.849	0.305	0	Germ	DAPL1
693	0	2.29363	0.716	0.172	0	Germ	HADH
694	0	2.48122	0.726	0.183	0	Germ	DTYMK
695	0	1.81849	0.736	0.194	0	Germ	PSAT1
696	0	1.16281	0.792	0.252	0	Germ	CAPNS2
697	0	1.72356	0.743	0.204	0	Germ	MIR205HG
698	0	3.66337	0.584	0.048	0	Germ	ORC6
699	0	1.56752	0.793	0.258	0	Germ	MAPK13
700	0	1.46331	0.762	0.228	0	Germ	APCDD1
701	0	10.2909	0.98	0.012	0	Mast	TPSB2
702	0	10.2078	0.974	0.009	0	Mast	TPSAB1
703	0	10.5219	0.895	0.003	0	Mast	CPA3
704	0	8.14717	0.894	0.018	0	Mast	HPGDS
705	0	10.3714	0.862	0.004	0	Mast	CTSG
706	0	7.68049	0.962	0.134	0	Mast	HPGD
707	0	6.18132	0.791	0.027	0	Mast	IL1RL1
708	0	6.28642	0.754	0.023	0	Mast	KIT
709	0	6.29196	0.701	0.043	0	Mast	GATA2
710	0	10.7444	0.62	0.001	0	Mast	GCSAML
711	0	5.36101	0.769	0.157	0	Mast	ARHGAP18
712	0	9.87626	0.604	0.002	0	Mast	MS4A2
713	0	1.27612	0.974	0.382	0	Mast	SRGN
714	0	2.30743	0.736	0.148	0	Mast	FCER1G
715	0	9.61246	0.589	0.002	0	Mast	HDC
716	0	1.63795	0.724	0.175	0	Mast	TYROBP
717	0	8.3542	0.538	0.007	0	Mast	RGS13
718	0	4.59358	0.818	0.347	0	Mast	SELENOK
719	0	2.24167	0.874	0.409	0	Mast	H3-3B
720	0	10.1136	0.451	0.001	0	Mast	CMA1
721	0	6.107	0.454	0.016	0	Mast	SLC18A2
722	0	3.21752	0.556	0.122	0	Mast	RAC2
723	0	1.37415	0.837	0.409	0	Mast	H3-3A
724	0	3.08328	0.656	0.236	0	Mast	CDC42EP3
725	0	2.87302	0.706	0.294	0	Mast	RGS2
726	0	3.93145	0.901	0.49	0	Mast	GLUL
727	0	2.5789	0.645	0.245	0	Mast	ZEB2
728	0	3.97603	0.623	0.229	0	Mast	ACSL4
729	0	1.66685	0.613	0.223	0	Mast	SAMSN1
730	0	3.67312	0.501	0.124	0	Mast	PAG1
731	0	3.33282	0.501	0.133	0	Mast	PALM2AKAP2
732	0	4.97362	0.48	0.112	0	Mast	VWA5A
733	0	8.34225	0.372	0.005	0	Mast	CALB2
734	0	3.29459	0.461	0.098	0	Mast	GPR65
735	0	5.15106	0.428	0.066	0	Mast	AP1S3
736	0	1.43317	0.993	0.643	0	Mast	VIM
737	0	2.79559	0.508	0.168	0	Mast	ACOT7
738	0	2.3621	0.959	0.621	0	Mast	S100A4
739	0	3.21362	0.756	0.424	0	Mast	SGK1
740	0	1.66408	0.812	0.482	0	Mast	EMP3
741	0	2.97691	0.407	0.082	0	Mast	RHOH
742	0	2.57766	0.802	0.481	0	Mast	PLIN2
743	0	3.51757	0.398	0.08	0	Mast	LAT
744	0	2.86851	0.359	0.044	0	Mast	FCER1A
745	0	5.95958	0.328	0.014	0	Mast	CAVIN2
746	0	4.91847	0.351	0.05	0	Mast	ALDH1A1
747	0	3.96538	0.454	0.166	0	Mast	PAK1
748	0	8.42533	0.302	0.016	0	Mast	PRG2
749	0	4.20342	0.37	0.085	0	Mast	CPM
750	0	3.6497	0.348	0.065	0	Mast	LAT2
751	0	13.0655	0.947	0.007	0	Melano	DCT
752	0	11.9764	0.945	0.007	0	Melano	MLANA
753	0	12.6635	0.934	0.009	0	Melano	TYRP1
754	0	8.188	0.945	0.021	0	Melano	PLP1
755	0	10.9935	0.934	0.035	0	Melano	PMEL
756	0	9.21466	0.924	0.033	0	Melano	CAPN3
757	0	10.8313	0.886	0.002	0	Melano	PCSK2
758	0	12.1859	0.86	0.001	0	Melano	TYR
759	0	5.9223	0.922	0.074	0	Melano	GPM6B
760	0	11.8204	0.833	0.001	0	Melano	TRPM1
761	0	5.37937	0.844	0.027	0	Melano	KIT
762	0	11.5091	0.809	0.002	0	Melano	BCAN
763	0	4.86425	0.883	0.099	0	Melano	SNCA
764	0	6.03302	0.917	0.139	0	Melano	QPCT
765	0	2.5214	0.909	0.132	0	Melano	APOD
766	0	8.15561	0.785	0.009	0	Melano	CRABP1
767	0	6.08237	0.86	0.092	0	Melano	MITF
768	0	5.27375	0.827	0.06	0	Melano	PRELP
769	0	9.32874	0.754	0.002	0	Melano	SOX10
770	0	12.5967	0.745	0.001	0	Melano	SLC24A5
771	0	6.87028	0.762	0.021	0	Melano	MCOLN3
772	0	5.19667	0.787	0.051	0	Melano	INPP4B
773	0	4.16187	0.816	0.08	0	Melano	EDNRB
774	0	7.48027	0.751	0.017	0	Melano	FRZB
775	0	9.57577	0.734	0.003	0	Melano	SLCO4A1-AS1
776	0	7.19232	0.708	0.01	0	Melano	MIA
777	0	4.96626	0.869	0.177	0	Melano	MFSD12
778	0	3.13993	0.926	0.236	0	Melano	CDC42EP3
779	0	5.36058	0.752	0.064	0	Melano	PLXNC1
780	0	8.25649	0.7	0.014	0	Melano	CEP72
781	0	6.94681	0.703	0.02	0	Melano	GMPR
782	0	5.78163	0.734	0.051	0	Melano	FMN1
783	0	4.3746	0.841	0.158	0	Melano	ADGRG1
784	0	4.2196	0.86	0.179	0	Melano	RAB32
785	0	7.08141	0.712	0.035	0	Melano	TFAP2B
786	0	5.32037	0.727	0.052	0	Melano	LSAMP
787	0	6.97976	0.683	0.013	0	Melano	TEX41
788	0	5.51977	0.875	0.208	0	Melano	CYB561A3
789	0	9.62982	0.668	0.003	0	Melano	GPR143
790	0	4.26812	0.771	0.108	0	Melano	STXBP6
791	0	4.60935	0.726	0.064	0	Melano	SLC1A4
792	0	4.02644	0.828	0.166	0	Melano	BACE2
793	0	4.76146	0.817	0.156	0	Melano	DSTYK
794	0	5.00887	0.798	0.144	0	Melano	GPR155
795	0	2.33978	0.865	0.219	0	Melano	TIMP2
796	0	3.81417	0.823	0.178	0	Melano	SLC25A4
797	0	8.70388	0.653	0.011	0	Melano	VEPH1
798	0	3.05717	0.976	0.335	0	Melano	PMP22
799	0	11.7265	0.638	0.001	0	Melano	CLEC12B
800	0	4.07473	0.74	0.104	0	Melano	ST3GAL4
801	0	9.78982	0.93	0.08	0	Bc	IGKC
802	0	10.5606	0.84	0.019	0	Bc	JCHAIN
803	0	3.79302	0.702	0.102	0	Bc	PIM2
804	0	1.09808	0.975	0.395	0	Bc	CD74
805	0	5.06375	0.603	0.036	0	Bc	SLAMF7
806	0	1.23461	0.806	0.243	0	Bc	CYTIP
807	0	9.08654	0.566	0.003	0	Bc	MZB1
808	0	3.21352	0.736	0.214	0	Bc	GPR183
809	0	4.79726	0.558	0.037	0	Bc	SEL1L3
810	0	5.62612	0.539	0.029	0	Bc	GZMB
811	0	4.92761	0.574	0.069	0	Bc	IRF4
812	0	4.81373	0.574	0.082	0	Bc	PLEK
813	0	2.14933	0.641	0.159	0	Bc	CD37
814	0	3.20044	0.575	0.111	0	Bc	CCR7
815	0	2.7053	0.546	0.091	0	Bc	THEMIS2
816	0	7.20164	0.46	0.008	0	Bc	DERL3
817	0	4.09357	0.558	0.119	0	Bc	RUBCN
818	0	4.46012	0.563	0.124	0	Bc	MIR155HG
819	0	3.97927	0.642	0.21	0	Bc	IRF7
820	0	2.60573	0.527	0.097	0	Bc	IKZF1
821	0	3.6884	0.461	0.037	0	Bc	PLAC8
822	0	4.21646	0.494	0.077	0	Bc	IRF8
823	0	6.11694	0.427	0.019	0	Bc	SPIB
824	0	10.5111	0.431	0.024	0	Bc	IGLC2
825	0	3.66554	0.507	0.121	0	Bc	IL3RA
826	0	4.57845	0.407	0.029	0	Bc	GNG7
827	0	4.7271	0.396	0.02	0	Bc	SELL
828	0	5.61118	0.399	0.024	0	Bc	HVCN1
829	0	3.73207	0.42	0.046	0	Bc	NCF1
830	0	9.575	0.377	0.003	0	Bc	IGHM
831	0	8.06441	0.361	0.007	0	Bc	CD79A
832	0	2.6546	0.424	0.084	0	Bc	RP5-1171I10.5
833	0	3.98308	0.412	0.081	0	Bc	MAP1A
834	0	3.44976	0.361	0.033	0	Bc	LILRB4
835	0	9.45948	0.375	0.05	0	Bc	IGHA1
836	0	2.97223	0.37	0.047	0	Bc	LY9
837	0	4.26137	0.341	0.03	0	Bc	CLECL1
838	0	3.72021	0.936	0.625	0	Bc	HERPUD1
839	0	10.926	0.328	0.02	0	Bc	IGHG1
840	0	4.01373	0.327	0.024	0	Bc	PIK3CG
841	0	6.44802	0.318	0.015	0	Bc	P2RY6
842	0	5.47762	0.306	0.008	0	Bc	TMEM156
843	0	2.53751	0.357	0.062	0	Bc	SELPLG
844	0	11.2865	0.295	0	0	Bc	PTCRA
845	0	5.31469	0.327	0.033	0	Bc	NEK8
846	0	5.37241	0.312	0.025	0	Bc	ZFAT
847	0	11.1432	0.301	0.017	0	Bc	IGHG3
848	0	4.65034	0.311	0.029	0	Bc	MPEG1
849	0	6.83486	0.286	0.008	0	Bc	SCT
850	0	2.95441	0.307	0.033	0	Bc	CYBB
851	0	3.78516	0.853	0.109	0	Mono	LYZ
852	0	5.36068	0.742	0.046	0	Mono	FCER1A
853	0	4.07325	0.792	0.107	0	Mono	LST1
854	0	4.20102	0.761	0.077	0	Mono	AIF1
855	0	4.19298	0.687	0.074	0	Mono	FCGR2A
856	0	5.39626	0.634	0.036	0	Mono	CLEC10A
857	0	5.18062	0.611	0.031	0	Mono	LGALS2
858	0	4.06006	0.592	0.048	0	Mono	MS4A6A
859	0	4.54154	0.526	0.034	0	Mono	CCL4L2
860	0	5.9699	0.495	0.019	0	Mono	CD1C
861	0	4.96455	0.495	0.036	0	Mono	MNDA
862	0	4.45524	0.466	0.039	0	Mono	FCGR2B
863	0	4.59105	0.366	0.023	0	Mono	CCL3L3
864	0	5.73711	0.326	0.015	0	Mono	CD1E
865	0	5.31779	0.224	0.01	0	Mono	CLEC4E
866	0	5.5329	0.216	0.008	0	Mono	CD1B
867	0	9.07406	0.116	0	0	Mono	RP11-798K3.3
868	0	11.1253	0.016	0	0	Mono	RP11-527L4.2
869	1.61742e-302	3.3566	0.8	0.158	4.4699e-298	Mono	HLA-DMA
870	9.3195e-298	2.73561	0.818	0.154	2.57554e-293	Mono	FCER1G
871	2.21551e-296	2.7205	0.961	0.244	6.12279e-292	Mono	HLA-DRB5
872	5.98159e-296	2.37654	0.945	0.217	1.65307e-291	Mono	HLA-DQA1
873	2.75829e-289	4.25736	0.445	0.049	7.6228e-285	Mono	RNASE6
874	2.07512e-282	3.7109	0.755	0.15	5.73479e-278	Mono	IL1R2
875	7.88987e-277	3.34761	0.561	0.079	2.18044e-272	Mono	CCL3
876	6.36966e-275	5.01301	0.711	0.14	1.76032e-270	Mono	HSPA6
877	5.98852e-267	2.7074	0.001	0.318	1.65499e-262	Mono	HLA-DRA
878	7.93103e-266	2.37593	0.861	0.18	2.19182e-261	Mono	TYROBP
879	2.53687e-260	2.4352	0.579	0.084	7.01089e-256	Mono	PLEK
880	1.28945e-252	1.70463	0.566	0.084	3.56353e-248	Mono	IL1B
881	1.31228e-245	2.60074	0.947	0.287	3.62663e-241	Mono	HLA-DPA1
882	7.60612e-244	2.73401	0.971	0.332	2.10203e-239	Mono	HLA-DQB1
883	3.11944e-242	9.70094	0.016	0	8.62089e-238	Mono	RP11-373I8.1
884	8.28513e-238	3.10931	0.626	0.112	2.28968e-233	Mono	BCL2A1
885	4.52748e-232	3.18948	0.918	0.27	1.25121e-227	Mono	CXCL8
886	1.16223e-225	2.31158	0.958	0.314	3.21193e-221	Mono	HLA-DPB1
887	4.24954e-223	2.38696	0.866	0.216	1.1744e-218	Mono	GPR183
888	2.21991e-212	3.90701	0.495	0.081	6.13493e-208	Mono	CLEC7A
889	7.05651e-212	3.23502	0.458	0.066	1.95014e-207	Mono	CCL4
890	2.77642e-210	2.08906	0.001	0.402	7.67291e-206	Mono	HLA-DRB1
891	4.61398e-202	2.25247	0.997	0.398	1.27512e-197	Mono	CD74
892	3.00929e-200	3.42527	0.45	0.068	8.31647e-196	Mono	C1orf162
893	8.92267e-192	2.27947	0.839	0.243	2.46587e-187	Mono	CD83
894	4.55247e-190	2.08245	0.371	0.047	1.25812e-185	Mono	C1QA
895	2.01889e-178	2.20839	0.771	0.211	5.57939e-174	Mono	RGS1
896	9.32703e-176	3.13199	0.471	0.083	2.57762e-171	Mono	HLA-DMB
897	6.46312e-175	3.92651	0.247	0.024	1.78615e-170	Mono	CLEC5A
898	9.47352e-175	2.39124	0.555	0.108	2.6181e-170	Mono	SPI1
899	4.24125e-172	3.13698	0.455	0.079	1.17211e-167	Mono	IRF8
900	5.29305e-160	4.17226	0.247	0.026	1.46279e-155	Mono	LY86
901	0	5.42027	0.827	0.032	0	Prolif	MKI67
902	0	5.08343	0.827	0.044	0	Prolif	TOP2A
903	0	4.66509	0.807	0.047	0	Prolif	CENPF
904	0	5.1481	0.777	0.05	0	Prolif	TYMS
905	0	5.19812	0.756	0.034	0	Prolif	UBE2C
906	0	5.00629	0.746	0.03	0	Prolif	ASPM
907	0	4.79163	0.746	0.037	0	Prolif	BIRC5
908	0	4.19463	0.741	0.055	0	Prolif	TK1
909	0	4.52245	0.716	0.056	0	Prolif	TPX2
910	0	2.97148	0.711	0.056	0	Prolif	PTPN7
911	0	4.4538	0.701	0.05	0	Prolif	CDK1
912	0	5.47475	0.665	0.023	0	Prolif	AURKB
913	0	5.14683	0.665	0.035	0	Prolif	CENPM
914	0	3.56502	0.635	0.037	0	Prolif	SH2D1A
915	0	2.69086	0.619	0.039	0	Prolif	SKAP1
916	0	5.41536	0.584	0.025	0	Prolif	RRM2
917	0	4.77592	0.589	0.033	0	Prolif	CCNB2
918	0	5.83527	0.569	0.025	0	Prolif	CDCA5
919	0	4.98308	0.569	0.025	0	Prolif	GTSE1
920	0	4.59978	0.584	0.041	0	Prolif	CLSPN
921	0	3.62761	0.548	0.022	0	Prolif	ZAP70
922	0	4.74678	0.548	0.025	0	Prolif	HMMR
923	0	3.4919	0.548	0.031	0	Prolif	ICOS
924	0	2.77511	0.548	0.034	0	Prolif	SIT1
925	0	4.95334	0.538	0.029	0	Prolif	KIFC1
926	0	4.9136	0.528	0.025	0	Prolif	CEP55
927	0	4.47463	0.533	0.034	0	Prolif	CDC20
928	0	4.96195	0.513	0.027	0	Prolif	ASF1B
929	0	4.99128	0.492	0.019	0	Prolif	DLGAP5
930	0	4.97303	0.497	0.025	0	Prolif	CDCA8
931	0	4.33992	0.492	0.022	0	Prolif	SELL
932	0	3.28341	0.487	0.022	0	Prolif	TBC1D10C
933	0	4.75014	0.487	0.024	0	Prolif	CCNA2
934	0	4.99816	0.482	0.024	0	Prolif	TROAP
935	0	4.00261	0.482	0.027	0	Prolif	NCAPH
936	0	4.75102	0.482	0.028	0	Prolif	NUF2
937	0	4.28766	0.482	0.028	0	Prolif	NDC80
938	0	5.18413	0.462	0.019	0	Prolif	KIF2C
939	0	3.23258	0.462	0.021	0	Prolif	ITGAL
940	0	3.47256	0.462	0.023	0	Prolif	SASH3
941	0	5.17544	0.452	0.02	0	Prolif	CKAP2L
942	0	3.50025	0.447	0.021	0	Prolif	TOX
943	0	3.2824	0.431	0.019	0	Prolif	MAP4K1
944	0	5.17356	0.426	0.02	0	Prolif	BUB1
945	0	4.02778	0.421	0.019	0	Prolif	GBP5
946	0	5.49793	0.401	0.014	0	Prolif	HJURP
947	0	5.08798	0.406	0.019	0	Prolif	PKMYT1
948	0	3.82627	0.391	0.012	0	Prolif	CTLA4
949	0	5.9641	0.365	0.011	0	Prolif	KIAA0101
950	0	5.02615	0.345	0.013	0	Prolif	NEK2
951	4.10475e-208	4.40273	0.455	0.036	1.13439e-203	Treg	CD8B
952	1.72893e-187	3.32159	0.647	0.079	4.77806e-183	Treg	LCK
953	2.85476e-186	3.06055	0.866	0.148	7.88941e-182	Treg	TRAC
954	9.69126e-169	3.49777	0.717	0.109	2.67828e-164	Treg	CD7
955	9.4696e-165	2.86811	0.706	0.102	2.61702e-160	Treg	CD3D
956	2.769e-159	3.05886	0.69	0.103	7.65242e-155	Treg	TRBC2
957	1.57358e-155	3.80395	0.412	0.039	4.34875e-151	Treg	CD8A
958	1.03245e-153	2.90673	0.668	0.098	2.85327e-149	Treg	CD2
959	2.22974e-144	3.0577	0.503	0.059	6.16211e-140	Treg	FYB
960	2.29133e-128	2.69734	0.775	0.163	6.33232e-124	Treg	CLEC2D
961	9.18621e-126	2.23579	0.936	0.232	2.5387e-121	Treg	PTPRC
962	8.20385e-121	2.9178	0.599	0.1	2.26721e-116	Treg	LTB
963	4.30767e-109	2.1358	0.856	0.213	1.19047e-104	Treg	IL7R
964	3.04241e-105	2.72272	0.54	0.089	8.40801e-101	Treg	SPOCK2
965	1.59179e-101	2.71265	0.535	0.09	4.39907e-97	Treg	CD3E
966	3.13588e-100	2.09857	0.925	0.283	8.66632e-96	Treg	CXCR4
967	2.76377e-99	2.09577	0.481	0.072	7.63797e-95	Treg	AC092580.4
968	2.0037e-93	2.91193	0.642	0.152	5.53741e-89	Treg	ACAP1
969	4.22138e-90	2.35778	0.984	0.768	1.16662e-85	Treg	SARAF
970	3.64539e-85	2.67871	0.471	0.081	1.00744e-80	Treg	TRBC1
971	3.73765e-85	3.18676	0.348	0.047	1.03294e-80	Treg	LINC00869
972	1.6598e-81	3.19749	0.225	0.021	4.58702e-77	Treg	RP11-1399P15.1
973	7.25897e-79	3.08656	0.257	0.028	2.00609e-74	Treg	AC133644.2
974	2.17923e-78	1.75277	0.001	0.991	6.02252e-74	Treg	TMSB4X
975	3.07378e-78	2.17954	0.626	0.149	8.4947e-74	Treg	JAML
976	2.4592e-77	1.10099	0.001	0.999	6.79624e-73	Treg	RPS27
977	8.91306e-75	3.49899	0.23	0.024	2.46321e-70	Treg	GRAP2
978	1.68075e-73	3.03797	0.433	0.083	4.64492e-69	Treg	SEPT6
979	3.61309e-73	1.96358	0.813	0.271	9.98514e-69	Treg	LAPTM5
980	1.18824e-72	2.2731	0.369	0.059	3.28383e-68	Treg	CCL5
981	1.46505e-72	2.26945	0.647	0.172	4.04882e-68	Treg	ALOX5AP
982	1.77316e-72	2.45569	0.401	0.068	4.9003e-68	Treg	CD247
983	5.01468e-72	2.31458	0.406	0.069	1.38586e-67	Treg	TRAT1
984	5.74178e-72	1.17727	0.001	0.999	1.5868e-67	Treg	B2M
985	5.38253e-71	1.45889	0.001	0.985	1.48752e-66	Treg	HLA-B
986	2.05881e-70	3.20155	0.305	0.043	5.68973e-66	Treg	CAMK4
987	2.28945e-70	1.65659	0.807	0.246	6.32712e-66	Treg	CYTIP
988	1.47438e-69	1.28733	0.001	0.997	4.0746e-65	Treg	RPS16
989	2.32513e-69	2.22242	0.984	0.964	6.42572e-65	Treg	PABPC1
990	2.02184e-68	1.27129	0.995	0.987	5.58756e-64	Treg	RPL31
991	2.65264e-67	1.11597	0.717	0.193	7.33082e-63	Treg	CST7
992	9.16676e-67	1.87346	0.513	0.112	2.53333e-62	Treg	CD69
993	5.37901e-66	3.34802	0.305	0.046	1.48654e-61	Treg	CD5
994	4.41108e-65	1.98165	0.583	0.145	1.21905e-60	Treg	CD48
995	1.65938e-63	2.09898	0.861	0.388	4.58586e-59	Treg	IL32
996	1.94093e-62	2.23894	0.588	0.162	5.36396e-58	Treg	CD37
997	1.83729e-61	2.17164	0.631	0.191	5.07753e-57	Treg	CD53
998	9.81493e-60	2.07822	0.791	0.355	2.71245e-55	Treg	ARHGDIB
999	1.29282e-59	2.01081	0.882	0.482	3.57283e-55	Treg	IFITM2
1000	5.24037e-59	1.06802	0.001	0.996	1.44823e-54	Treg	MALAT1
1001	0	8.74158	0.975	0.005	0	Schwann	CDH19
1002	0	6.93327	0.001	0.034	0	Schwann	S100B
1003	0	7.78112	0.959	0.014	0	Schwann	MIA
1004	0	5.53983	0.967	0.027	0	Schwann	PLP1
1005	0	5.86045	0.992	0.08	0	Schwann	GPM6B
1006	0	7.22593	0.917	0.007	0	Schwann	SOX10
1007	0	11.0455	0.893	0.003	0	Schwann	PCDH20
1008	0	7.05404	0.901	0.022	0	Schwann	SEMA3B
1009	0	6.72858	0.901	0.023	0	Schwann	NGFR
1010	0	7.95376	0.917	0.04	0	Schwann	EGFL8
1011	0	7.35395	0.909	0.04	0	Schwann	COL8A1
1012	0	6.67706	0.917	0.056	0	Schwann	NTM
1013	0	10.2905	0.86	0.001	0	Schwann	GFRA3
1014	0	8.20115	0.86	0.005	0	Schwann	FOXD3-AS1
1015	0	6.20993	0.901	0.053	0	Schwann	NES
1016	0	7.5297	0.851	0.016	0	Schwann	CYTL1
1017	0	6.48603	0.835	0.021	0	Schwann	LOXL3
1018	0	6.38928	0.868	0.056	0	Schwann	COL9A3
1019	0	7.32379	0.818	0.018	0	Schwann	TENM3
1020	0	5.19569	0.835	0.043	0	Schwann	SYT11
1021	0	5.7202	0.802	0.016	0	Schwann	L1CAM
1022	0	9.57564	0.769	0.001	0	Schwann	NRXN1
1023	0	7.25891	0.785	0.02	0	Schwann	MMP15
1024	0	4.98952	0.818	0.053	0	Schwann	SDC3
1025	0	5.47406	0.777	0.021	0	Schwann	SORBS2
1026	0	8.08238	0.752	0.006	0	Schwann	LYPD1
1027	0	6.99701	0.76	0.021	0	Schwann	ADAMTSL1
1028	0	7.6816	0.736	0.005	0	Schwann	CDH6
1029	0	6.40986	0.76	0.034	0	Schwann	SLITRK6
1030	0	6.33193	0.76	0.039	0	Schwann	CCN3
1031	0	9.45645	0.719	0.005	0	Schwann	TIMP4
1032	0	6.72171	0.744	0.03	0	Schwann	CAPS
1033	0	7.71085	0.719	0.011	0	Schwann	DBNDD1
1034	0	8.01299	0.711	0.01	0	Schwann	CDH2
1035	0	11.0992	0.702	0.001	0	Schwann	KIRREL3
1036	0	10.6524	0.686	0.001	0	Schwann	LINC01198
1037	0	9.44693	0.686	0.002	0	Schwann	FOXD3
1038	0	10.2763	0.678	0.001	0	Schwann	CMTM5
1039	0	8.7135	0.661	0.002	0	Schwann	SLC35F1
1040	0	5.14372	0.636	0.025	0	Schwann	KCNMA1
1041	0	6.26363	0.62	0.009	0	Schwann	CALB2
1042	0	6.13483	0.62	0.011	0	Schwann	S100A1
1043	0	8.67757	0.603	0.001	0	Schwann	MYOT
1044	0	9.82216	0.595	0.001	0	Schwann	GABRA2
1045	0	5.63859	0.603	0.022	0	Schwann	MMP17
1046	0	6.20301	0.595	0.016	0	Schwann	TSPAN11
1047	0	7.23647	0.579	0.009	0	Schwann	RP11-141M1.3
1048	0	10.7946	0.554	0	0	Schwann	PMP2
1049	0	4.82758	0.579	0.025	0	Schwann	COL11A1
1050	0	6.4655	0.562	0.012	0	Schwann	FIGN

## Sheet: 6. Mouse genes defining M1-M2
abundance_rank	p_val	avg_log2FC	pct.1	pct.2	p_val_adj	cluster	gene	Function/Process
52	0	4.46314	0.91	0.12	0	Mac 1	C1qc	Complement activation, opsonization, inflammatory macrophages		Mac 1-like population (markers highlighted in blue, inflammatory and antigen-processing programs).
53	0	4.22992	0.941	0.151	0	Mac 1	Mrc1	Tissue-associated macrophages		Mac 2-like population (markers highlighted in pink, regulatory and tissue-adaptive programs).
54	0	4.36125	0.934	0.163	0	Mac 1	C1qb	Complement activation, opsonization, inflammatory macrophages
56	0	4.5309	0.916	0.148	0	Mac 1	C1qa	Complement activation, opsonization, inflammatory macrophages
68	0	1.74096	0.894	0.189	0	Mac 1	Cybb	Reactive oxygen species, antimicrobial activity
73	0	2.47469	0.942	0.249	0	Mac 1	Cd83	Activated antigen-presenting cells
75	0	2.5905	0.893	0.204	0	Mac 1	Cd86	Co-stimulatory molecule, macrophage activation
76	0	2.59372	0.986	0.299	0	Mac 1	Ctss	Antigen processing and MHC II loading
77	0	2.95918	0.928	0.243	0	Mac 1	Unc93b1	TLR trafficking and innate immune signaling
80	0	3.01899	0.847	0.169	0	Mac 1	F13a1	Extracellular matrix remodeling
82	0	2.80079	0.928	0.263	0	Mac 1	Dab2	Regulatory macrophage differentiation
92	0	2.71053	0.995	0.349	0	Mac 1	Lyz2	Classical inflammatory macrophage marker
98	0	2.50385	0.768	0.133	0	Mac 1	Fcgr1	High-affinity IgG receptor, inflammatory bias
303	0	2.65468	0.878	0.178	0	Mac 2	F13a1	Extracellular matrix remodeling
306	0	2.98388	0.833	0.171	0	Mac 2	Slc7a8	Amino acid transport, reparative metabolism
310	0	2.53075	0.828	0.169	0	Mac 2	Mrc1	Tissue-associated macrophages
311	0	2.66299	0.962	0.311	0	Mac 2	Ctss	Antigen processing and MHC II loading
314	0	2.94088	0.774	0.148	0	Mac 2	Arg1	Canonical M2-associated metabolic marker
319	0	1.80335	0.87	0.263	0	Mac 2	Cd83	Activated antigen-presenting cells
320	0	2.05401	0.905	0.299	0	Mac 2	Pid1	Metabolic regulation
321	0	2.26186	0.879	0.275	0	Mac 2	Dab2	Regulatory macrophage differentiation
322	0	2.59016	0.743	0.14	0	Mac 2	Msr1	Scavenger receptor, resolution phase
323	0	1.98257	0.963	0.36	0	Mac 2	Lyz2	Classical inflammatory macrophage marker
333	0	1.3243	0.889	0.31	0	Mac 2	Lilrb4b	Scavenger & inhibitory receptors
334	0	2.21647	0.76	0.183	0	Mac 2	C1qb	Complement activation, opsonization, inflammatory macrophages
336	0	1.17235	0.893	0.317	0	Mac 2	Lilrb4a	Scavenger & inhibitory receptors
340	0	2.02827	0.856	0.284	0	Mac 2	Lrmda	Tissue remodeling
341	0	1.9335	0.773	0.202	0	Mac 2	Ccr5	Chemotaxis / resolution
344	0	1.75266	0.773	0.206	0	Mac 2	Cybb	Reactive oxygen species, antimicrobial activity
347	0	2.61859	0.711	0.145	0	Mac 2	Fcgr1	High-affinity IgG receptor, inflammatory bias
348	0	1.69997	0.819	0.256	0	Mac 2	Spp1	Wound-associated macrophages

## Sheet: 7. Human genes defining M1-M2
abundance_rank	p_val	avg_log2FC	pct.1	pct.2	p_val_adj	cluster	gene	Function/Process
301	0	7.14164	0.963	0.066	0	Mac 2	RNASE1	Resident macrophage identity		Mac 1-like population (markers highlighted in blue, inflammatory and antigen-processing programs).
302	0	6.99358	0.896	0.026	0	Mac 2	C1QC	Complement / immune regulation		Mac 2-like population (markers highlighted in pink, regulatory and tissue-adaptive programs).
303	0	7.25828	0.885	0.024	0	Mac 2	C1QB	Complement / immune regulation
304	0	7.58741	0.882	0.023	0	Mac 2	C1QA	Complement / immune regulation
305	0	7.49094	0.866	0.017	0	Mac 2	CD163	Scavenger / regulatory macrophage markers
311	0	4.84697	0.789	0.053	0	Mac 2	C5AR1	Innate activation / sensing
314	0	8.33034	0.7	0.006	0	Mac 2	LILRB5	Inhibitory receptors
324	0	2.81042	0.899	0.253	0	Mac 2	CXCL8	Pro-inflammatory cytokines/chemokines
325	0	5.48488	0.702	0.062	0	Mac 2	CCL3	Pro-inflammatory cytokines/chemokines
330	0	4.17196	0.753	0.139	0	Mac 2	FGL2	Complement / immune regulation
331	0	5.44361	0.644	0.03	0	Mac 2	MRC1	Scavenger / regulatory macrophage markers
332	0	2.89907	0.843	0.234	0	Mac 2	CXCL2	Pro-inflammatory cytokines/chemokines
336	0	6.0749	0.647	0.048	0	Mac 2	F13A1	Tissue remodeling / wound context
338	0	3.70416	0.853	0.255	0	Mac 2	ABCA1	Tissue remodeling / wound context
341	0	5.30921	0.618	0.026	0	Mac 2	LAIR1	Inhibitory receptors
342	0	3.36062	0.792	0.201	0	Mac 2	CXCL3	Pro-inflammatory cytokines/chemokines
343	0	6.41185	0.606	0.015	0	Mac 2	MSR1	Scavenger / regulatory macrophage markers
346	0	6.33872	0.605	0.024	0	Mac 2	STAB1	Scavenger / regulatory macrophage markers
347	0	7.14964	0.59	0.009	0	Mac 2	MS4A4A	Resident macrophage identity
350	0	5.2891	0.602	0.033	0	Mac 2	MS4A6A	Resident macrophage identity
506	0	5.73523	0.859	0.057	0	Mac 1	EREG	Activation / tissue stress
507	0	5.39385	0.859	0.071	0	Mac 1	IL1B	Pro-inflammatory cytokines/chemokines
508	0	3.8348	0.996	0.258	0	Mac 1	CXCL8	Pro-inflammatory cytokines/chemokines
510	0	4.76231	0.76	0.046	0	Mac 1	TLR2	Innate activation / sensing
514	0	3.10576	0.9	0.19	0	Mac 1	SERPINB9	Activation / tissue stress
515	0	4.06477	0.771	0.061	0	Mac 1	C5AR1	Innate activation / sensing
516	0	3.35331	0.946	0.239	0	Mac 1	CXCL2	Pro-inflammatory cytokines/chemokines
518	0	4.25699	0.897	0.205	0	Mac 1	CXCL3	Pro-inflammatory cytokines/chemokines
521	0	4.3038	0.744	0.068	0	Mac 1	CCL3	Pro-inflammatory cytokines/chemokines
529	0	2.62724	0.858	0.23	0	Mac 1	G0S2	Inflammatory survival / metabolism
541	0	3.77698	0.713	0.102	0	Mac 1	BCL2A1	Inflammatory survival / metabolism
542	0	6.81026	0.622	0.019	0	Mac 1	AQP9	Activation / tissue stress
