# Supplementary material for: Temporal transcriptional dynamics in cutaneous leishmaniasis reveal novel targets for therapeutic interventions in a dermal mouse model
Source: Front Immunol. 2026 May 12;17:1752217. doi: 10.3389/fimmu.2026.1752217 (PMC13201149; doi:10.3389/fimmu.2026.1752217)
Supplement: Supplementary file 8 [file Table7.xlsx]

## Sheet: Index
S7 Table. Gene co-expression modules in murine CL lesions. List of genes grouped into co-expression modules as identified by CEMiTool analysis, including log2 fold change.
Sheet	Content
1	Module M1 genes present in the dataset
2	Module M2 genes present in the dataset
3	Module M3 genes present in the dataset
4	Module M4 genes present in the dataset
5	Module M5 genes present in the dataset
6	Module M6 genes present in the dataset

## Sheet: M1
ensembl_ID	mgi_symbol	mgi_description	logFC 2h	logFC 6h	logFC 48h	logFC D14	logFC D35	logFC D77
ENSMUSG00000106619	Gm9353	predicted gene 9353	-0.522142	-1.31068	-1.4149	0.929672	-2.88568	-1.06533
ENSMUSG00000085995	Gm2788	predicted gene 2788	-0.421968	0.272688	0.0597784	0.851685	-2.85462	-0.403321
ENSMUSG00000065422	Mir221	microRNA 221	2.08431	0.484228	-0.0324886	0.755167	-1.95339	-1.79596
ENSMUSG00000111147	Gm33699	predicted gene, 33699	0.570295	-0.097288	0.432897	1.40898	-1.53783	-2.68941
ENSMUSG00000112963	Gm6093	predicted gene 6093	1.17458	0.0865617	1.28951	2.12729	-1.13954	-1.81125
ENSMUSG00000089753	Cd300ld2	CD300 molecule like family member D2	-3.44094	-3.75725	0.103329	0.00392073	0.238807	2.01435
ENSMUSG00000110682	A530010L16Rik	RIKEN cDNA A530010L16 gene	-2.31587	-0.52383	-0.121617	-0.74126	0.295294	1.48191
ENSMUSG00000030114	Klrg1	killer cell lectin-like receptor subfamily G, member 1	-1.75499	-0.891684	-1.43763	-2.95927	0.924989	1.46715
ENSMUSG00000046080	Clec9a	C-type lectin domain family 9, member a	-2.14889	-0.467397	0.0900961	-0.266166	0.950467	2.67893
ENSMUSG00000049625	Tifab	TRAF-interacting protein with forkhead-associated domain, family member B	-0.911978	0.291459	0.517547	-0.291558	1.04881	2.38028
ENSMUSG00000042064	Myo3b	myosin IIIB	-1.29007	0.356517	-0.198559	-0.829646	1.05683	1.88186
ENSMUSG00000026829	Gbgt1	globoside alpha-1,3-N-acetylgalactosaminyltransferase 1	-0.552264	-1.14975	-0.0246334	-0.475096	1.13779	2.17586
ENSMUSG00000009092	Derl3	Der1-like domain family, member 3	-1.23106	0.251822	0.468783	-0.502048	1.15778	3.18625
ENSMUSG00000026070	Il18r1	interleukin 18 receptor 1	-0.637923	-0.853525	-0.464774	-0.237885	1.35947	2.10881
ENSMUSG00000069516	Lyz2	lysozyme 2	-0.136684	0.333753	0.318479	-0.336343	1.36891	3.27037
ENSMUSG00000024164	C3	complement component 3	-0.0668315	-0.241545	-0.368917	-0.0824595	1.37631	2.65941
ENSMUSG00000028072	Ntrk1	neurotrophic tyrosine kinase, receptor, type 1	-0.556069	-1.18081	-0.0353756	-0.390296	1.50487	2.16146
ENSMUSG00000076617	Ighm	immunoglobulin heavy constant mu	-0.642114	-0.962728	0.610912	-0.0280795	1.52285	2.12959
ENSMUSG00000030742	Lat	linker for activation of T cells	-0.253049	-0.56114	-0.201909	-0.462863	1.53473	2.50534
ENSMUSG00000052160	Pld4	phospholipase D family, member 4	-0.386172	-0.176554	0.737215	-0.253639	1.57812	2.63782
ENSMUSG00000021423	Ly86	lymphocyte antigen 86	-0.816739	-0.221427	1.02936	0.0452488	1.58729	2.87122
ENSMUSG00000004730	Adgre1	adhesion G protein-coupled receptor E1	-0.402576	-0.569232	0.751477	-0.408987	1.59912	2.06652
ENSMUSG00000035273	Hpse	heparanase	-0.198897	-0.351511	0.466597	-0.440565	1.73952	2.51235
ENSMUSG00000081723	Gm15931	predicted gene 15931	-0.269084	0.467413	1.07335	-0.480016	1.74607	2.77726
ENSMUSG00000021624	Cd180	CD180 antigen	-0.0740635	0.381163	1.46988	0.067719	1.79448	2.96683
ENSMUSG00000036908	Unc93b1	unc-93 homolog B1, TLR signaling regulator	-0.328875	-0.540292	0.490929	-0.348936	1.79773	2.27649
ENSMUSG00000068245	Phf11d	PHD finger protein 11D	-0.0599346	0.983722	1.48496	0.163699	1.85592	2.52005
ENSMUSG00000022659	Gcsam	germinal center associated, signaling and motility	-0.401805	-2.27716	-0.335812	-1.447	1.88959	2.14195
ENSMUSG00000063611	Gm10134	predicted gene 10134	-0.688308	-0.821464	0.133958	-0.107207	1.90946	2.18209
ENSMUSG00000097194	9330175E14Rik	RIKEN cDNA 9330175E14 gene	-0.344649	-0.0184516	-0.13231	0.1477	1.92949	3.09798
ENSMUSG00000092021	Gbp11	guanylate binding protein 11	-0.662896	-0.157845	-0.072767	0.275179	1.93351	3.82315
ENSMUSG00000001281	Itgb7	integrin beta 7	-0.369787	-0.194088	0.133257	-0.215423	1.94038	2.64487
ENSMUSG00000067049	Unc93a	unc-93 homolog A	-0.224355	0.269264	0.484541	0.361208	1.97088	3.03011
ENSMUSG00000025955	Akr1cl	aldo-keto reductase family 1, member C-like	-0.116109	1.07608	-1.46364	0.178669	1.9852	2.40733
ENSMUSG00000043832	Clec4a3	C-type lectin domain family 4, member a3	-0.761989	-0.027534	0.868735	-0.543485	2.00907	2.09157
ENSMUSG00000025888	Casp1	caspase 1	0.231491	0.286736	0.43047	0.201818	2.01425	2.83439
ENSMUSG00000041750	Cd1d2	CD1d2 antigen	-3.65121	0.0663413	-0.189414	-1.18986	2.01726	2.81714
ENSMUSG00000064267	Hvcn1	hydrogen voltage-gated channel 1	-0.292466	-0.206717	0.332939	-0.300431	2.02612	2.39507
ENSMUSG00000033880	Lgals3bp	lectin, galactoside-binding, soluble, 3 binding protein	-0.216917	-0.113125	0.978253	-0.524188	2.03461	2.16622
ENSMUSG00000073405	H2-T-ps	histocompatibility 2, T region locus, pseudogene	-0.20513	0.0109276	0.497358	0.771919	2.04541	3.12384
ENSMUSG00000027776	Il12a	interleukin 12a	-2.70833	-0.0854622	-0.360824	-0.911753	2.04948	2.12286
ENSMUSG00000079507	H2-Q1	histocompatibility 2, Q region locus 1	0.0903772	0.0119267	0.242447	0.162216	2.0875	2.7629
ENSMUSG00000045932	Ifit2	interferon-induced protein with tetratricopeptide repeats 2	-0.665882	0.777586	1.25219	-0.291015	2.1023	1.84574
ENSMUSG00000022148	Fyb	FYN binding protein	0.502644	0.405902	0.81306	0.206995	2.10699	2.94176
ENSMUSG00000036587	Fut7	fucosyltransferase 7	-0.817957	-0.227083	0.456709	-0.980284	2.11731	2.23073
ENSMUSG00000039304	Tnfsf10	tumor necrosis factor (ligand) superfamily, member 10	-1.17518	-0.27746	0.670092	0.372084	2.12651	3.05569
ENSMUSG00000037318	Traf3ip3	TRAF3 interacting protein 3	-0.00887323	-0.827287	-0.0771491	0.247998	2.16244	2.59096
ENSMUSG00000050232	Cxcr3	chemokine (C-X-C motif) receptor 3	-1.13548	-1.30686	-0.0411028	-1.92968	2.17941	2.82656
ENSMUSG00000036896	C1qc	complement component 1, q subcomponent, C chain	-0.500361	-0.611465	0.144123	-0.566359	2.17948	2.34626
ENSMUSG00000029298	Gbp9	guanylate-binding protein 9	-0.0945419	0.0895628	0.645039	0.321176	2.18609	2.92797
ENSMUSG00000073409	H2-Q6	histocompatibility 2, Q region locus 6	0.12828	-0.192449	0.407329	0.537386	2.19353	3.65425
ENSMUSG00000055413	H2-Q5	histocompatibility 2, Q region locus 5	-0.00808234	-0.306829	0.271905	0.503943	2.19409	3.42341
ENSMUSG00000040522	Tlr8	toll-like receptor 8	-0.682386	-0.10463	0.411629	-0.484839	2.20054	2.10289
ENSMUSG00000005465	Il27ra	interleukin 27 receptor, alpha	-0.639835	-0.210598	0.174616	-0.37414	2.22368	2.12035
ENSMUSG00000015950	Ncf1	neutrophil cytosolic factor 1	0.256858	0.060302	0.495189	-0.361278	2.22431	2.42434
ENSMUSG00000036887	C1qa	complement component 1, q subcomponent, alpha polypeptide	-0.442296	-0.550414	0.0511943	-0.330357	2.22755	2.37065
ENSMUSG00000067203	H2-K2	histocompatibility 2, K region locus 2	0.0601311	-0.0993303	0.189041	0.312859	2.25432	2.825
ENSMUSG00000045826	Ptprcap	protein tyrosine phosphatase, receptor type, C polypeptide-associated protein	-0.991829	-0.822982	-0.00529405	-0.412012	2.26452	1.91965
ENSMUSG00000060802	B2m	beta-2 microglobulin	0.101974	0.211488	0.520224	0.054477	2.28422	2.66335
ENSMUSG00000097415	AU020206	expressed sequence AU020206	-0.509574	-0.667141	0.219128	0.318411	2.29563	2.93696
ENSMUSG00000024334	H2-Oa	histocompatibility 2, O region alpha locus	-0.754732	0.196968	-0.197628	-0.730647	2.29571	2.46833
ENSMUSG00000006519	Cyba	cytochrome b-245, alpha polypeptide	-0.0997459	0.0501978	0.362924	-0.576741	2.30917	2.39558
ENSMUSG00000037321	Tap1	transporter 1, ATP-binding cassette, sub-family B (MDR/TAP)	-0.272859	0.0601939	0.475678	0.484527	2.31395	3.14156
ENSMUSG00000014686	Ceacam16	carcinoembryonic antigen-related cell adhesion molecule 16	-0.256735	-0.154433	-0.859876	-0.476202	2.31534	3.11804
ENSMUSG00000035929	H2-Q4	histocompatibility 2, Q region locus 4	0.174167	0.0270411	0.510353	0.694541	2.35009	3.45459
ENSMUSG00000016206	H2-M3	histocompatibility 2, M region locus 3	-0.162673	-0.0979299	0.62855	0.329605	2.35156	3.14701
ENSMUSG00000023349	Clec4n	C-type lectin domain family 4, member n	0.190977	0.097513	0.127774	-0.519566	2.35903	2.19917
ENSMUSG00000038641	Akr1d1	aldo-keto reductase family 1, member D1	-2.07267	-1.11134	-0.3854	-2.13645	2.3599	1.83791
ENSMUSG00000026104	Stat1	signal transducer and activator of transcription 1	0.179446	0.59526	0.636324	0.451457	2.38247	3.37671
ENSMUSG00000023992	Trem2	triggering receptor expressed on myeloid cells 2	-0.119822	-0.0377381	1.03155	0.0211687	2.41359	3.10476
ENSMUSG00000000791	Il12rb1	interleukin 12 receptor, beta 1	-0.363335	-0.00858165	0.489691	0.148385	2.41694	3.3219
ENSMUSG00000022696	Sidt1	SID1 transmembrane family, member 1	0.187202	0.480032	0.666526	0.559273	2.42293	3.29102
ENSMUSG00000028327	Stra6l	STRA6-like	-0.654131	0.521508	1.42512	1.2864	2.49154	3.7514
ENSMUSG00000034422	Parp14	poly (ADP-ribose) polymerase family, member 14	0.133273	0.819475	0.59544	0.250309	2.50138	2.69608
ENSMUSG00000030361	Klrb1a	killer cell lectin-like receptor subfamily B member 1A	-0.48336	-1.01374	0.975832	-1.34281	2.50827	0.957795
ENSMUSG00000049502	Dtx3l	deltex 3-like, E3 ubiquitin ligase	0.0162953	0.705034	0.710405	0.172915	2.52599	2.59023
ENSMUSG00000037921	Ddx60	DEAD (Asp-Glu-Ala-Asp) box polypeptide 60	0.109564	0.414059	1.41564	0.579425	2.52738	3.03793
ENSMUSG00000042333	Tnfrsf14	tumor necrosis factor receptor superfamily, member 14 (herpesvirus entry mediator)	-0.512494	-0.321159	0.468323	0.0524664	2.53274	2.8925
ENSMUSG00000023341	Mx2	MX dynamin-like GTPase 2	0.212612	2.46009	1.80993	0.739414	2.53986	2.39645
ENSMUSG00000031897	Psmb10	proteasome (prosome, macropain) subunit, beta type 10	0.0480625	0.36368	0.589346	0.0904365	2.54115	2.74913
ENSMUSG00000021322	Aoah	acyloxyacyl hydrolase	-0.56502	-0.672452	0.401768	0.15231	2.54674	4.66634
ENSMUSG00000095609	Gm21188	predicted gene, 21188	-0.1816	0.710846	0.858915	-0.447004	2.55881	3.32622
ENSMUSG00000038179	Slamf7	SLAM family member 7	-0.201514	0.23047	1.33188	0.370912	2.57213	4.09363
ENSMUSG00000053063	Clec12a	C-type lectin domain family 12, member a	0.299486	1.21521	2.7028	0.185399	2.57574	5.50069
ENSMUSG00000069792	Wfdc17	WAP four-disulfide core domain 17	-0.421442	-0.0650716	-0.0146066	-0.809883	2.59402	1.55079
ENSMUSG00000002033	Cd3g	CD3 antigen, gamma polypeptide	-0.145949	-0.166585	0.20467	-0.0206728	2.63067	2.55911
ENSMUSG00000029925	Tbxas1	thromboxane A synthase 1, platelet	-0.0948308	-0.0224472	0.814669	0.340482	2.63698	3.84675
ENSMUSG00000038147	Cd84	CD84 antigen	0.0498612	-0.00658136	0.504873	-0.18537	2.64222	2.68478
ENSMUSG00000036905	C1qb	complement component 1, q subcomponent, beta polypeptide	-0.139828	-0.423195	0.217728	-0.313434	2.65212	2.71717
ENSMUSG00000023274	Cd4	CD4 antigen	-0.613778	-1.15406	0.174628	-0.20596	2.65656	2.91523
ENSMUSG00000070034	Sp110	Sp110 nuclear body protein	0.339096	0.916507	1.31424	0.492628	2.66179	3.42841
ENSMUSG00000057058	Skap1	src family associated phosphoprotein 1	-0.477528	-0.455507	-0.0363057	-0.239168	2.6983	2.87168
ENSMUSG00000015340	Cybb	cytochrome b-245, beta polypeptide	-0.173907	0.56891	0.952738	-0.103402	2.71944	4.48017
ENSMUSG00000032089	Il10ra	interleukin 10 receptor, alpha	0.0198166	0.000174337	0.576719	-0.031928	2.7282	2.84663
ENSMUSG00000028362	Tnfsf8	tumor necrosis factor (ligand) superfamily, member 8	0.990709	-0.367599	0.706714	0.316131	2.7358	2.79858
ENSMUSG00000028581	Laptm5	lysosomal-associated protein transmembrane 5	0.225384	0.156796	0.522948	-0.217519	2.73816	2.15933
ENSMUSG00000061577	Adgrg5	adhesion G protein-coupled receptor G5	-0.147045	0.567428	0.634623	0.0488853	2.73998	2.65487
ENSMUSG00000018168	Ikzf3	IKAROS family zinc finger 3	0.473808	-0.388432	0.580912	0.467731	2.75969	2.68222
ENSMUSG00000000682	Cd52	CD52 antigen	0.0465862	0.584576	0.676218	-0.347798	2.76746	2.64455
ENSMUSG00000026875	Traf1	TNF receptor-associated factor 1	0.938215	0.260757	0.392156	0.167344	2.77168	2.55651
ENSMUSG00000051354	Samd3	sterile alpha motif domain containing 3	0.129852	0.793512	0.640611	0.608326	2.7775	3.51509
ENSMUSG00000024678	Ms4a4d	membrane-spanning 4-domains, subfamily A, member 4D	-0.676739	-0.195923	0.729027	0.29769	2.78048	3.286
ENSMUSG00000074896	Ifit3	interferon-induced protein with tetratricopeptide repeats 3	-0.223008	2.53879	2.29742	-0.0421478	2.79871	3.17461
ENSMUSG00000034774	Dsg1c	desmoglein 1 gamma	0.266024	0.158961	-0.264954	0.574695	2.80247	2.72959
ENSMUSG00000058470	Gm8369	predicted gene 8369	-0.328974	0.372172	0.666775	0.329529	2.81273	3.52576
ENSMUSG00000004707	Ly9	lymphocyte antigen 9	-0.431653	-0.273728	1.44051	-0.688347	2.8173	3.86534
ENSMUSG00000039936	Pik3cd	phosphatidylinositol-4,5-bisphosphate 3-kinase catalytic subunit delta	0.114418	0.190927	0.651126	-0.103853	2.82848	2.3963
ENSMUSG00000046031	Calhm6	calcium homeostasis modulator family member 6	-0.441231	0.169176	0.530712	-0.693219	2.83115	4.73973
ENSMUSG00000040829	Zmynd15	zinc finger, MYND-type containing 15	0.198544	-0.429837	-0.102578	0.248172	2.83324	2.97196
ENSMUSG00000029082	Bst1	bone marrow stromal cell antigen 1	0.396806	0.247372	0.427441	-0.292629	2.83405	2.39374
ENSMUSG00000062082	Cd200r4	CD200 receptor 4	0.367764	0.733399	1.10868	-0.00678289	2.83431	2.46557
ENSMUSG00000024672	Ms4a7	membrane-spanning 4-domains, subfamily A, member 7	-0.328368	-0.810652	0.689231	-0.439048	2.84281	2.44186
ENSMUSG00000060550	H2-Q7	histocompatibility 2, Q region locus 7	0.123723	0.333718	0.7829	0.841542	2.86394	3.8817
ENSMUSG00000058163	Gm5431	predicted gene 5431	-1.77244	0.54746	1.515	0.00262299	2.86898	2.73694
ENSMUSG00000031101	Sash3	SAM and SH3 domain containing 3	-0.495727	0.142994	0.450433	-0.326459	2.87336	2.27563
ENSMUSG00000064109	Hcst	hematopoietic cell signal transducer	0.105877	-0.223781	0.196002	0.0891936	2.87914	2.69819
ENSMUSG00000031596	Slc7a2	solute carrier family 7 (cationic amino acid transporter, y+ system), member 2	-0.318528	-0.386021	-0.145331	-0.240991	2.8793	1.81514
ENSMUSG00000096727	Psmb9	proteasome (prosome, macropain) subunit, beta type 9 (large multifunctional peptidase 2)	-0.209965	-0.0759297	0.8544	0.462643	2.89124	4.1262
ENSMUSG00000062488	Ifit3b	interferon-induced protein with tetratricopeptide repeats 3B	0.505568	2.90568	2.54888	-0.0144628	2.90265	2.84606
ENSMUSG00000052013	Btla	B and T lymphocyte associated	-0.621	0.542619	0.271961	-1.10541	2.90799	2.72216
ENSMUSG00000012889	Podnl1	podocan-like 1	-0.893769	-0.859143	0.307205	-0.288148	2.91327	3.80307
ENSMUSG00000024338	Psmb8	proteasome (prosome, macropain) subunit, beta type 8 (large multifunctional peptidase 7)	-0.153734	0.0426213	0.57401	0.200044	2.93333	3.70852
ENSMUSG00000046805	Mpeg1	macrophage expressed gene 1	0.436597	1.03218	1.61553	0.134399	2.98041	4.09595
ENSMUSG00000101581	C430002N11Rik	RIKEN cDNA C430002N11 gene	-1.234	0.175802	-1.14769	-0.762343	2.98087	0.989084
ENSMUSG00000031551	Ido1	indoleamine 2,3-dioxygenase 1	-3.66386	0.484119	-0.217252	-1.21077	2.98097	3.01228
ENSMUSG00000018899	Irf1	interferon regulatory factor 1	0.101199	-0.100239	0.391938	0.166646	2.98759	3.46388
ENSMUSG00000039315	Clnk	cytokine-dependent hematopoietic cell linker	-1.88319	0.00420832	0.899599	0.596992	3.00327	3.05422
ENSMUSG00000048521	Cxcr6	chemokine (C-X-C motif) receptor 6	-0.37646	-0.311964	0.129556	0.000332999	3.00979	2.61363
ENSMUSG00000034987	Hrh2	histamine receptor H2	0.370507	0.911914	0.558345	0.759329	3.0339	2.82739
ENSMUSG00000044827	Tlr1	toll-like receptor 1	-0.140513	0.705352	1.02702	-0.146777	3.05493	2.5271
ENSMUSG00000036526	Card11	caspase recruitment domain family, member 11	-0.140256	0.245908	1.44445	1.05053	3.05585	3.62039
ENSMUSG00000020638	Cmpk2	cytidine monophosphate (UMP-CMP) kinase 2, mitochondrial	-0.111612	2.08457	1.74326	-0.114837	3.0607	1.9503
ENSMUSG00000053835	H2-T24	histocompatibility 2, T region locus 24	0.294657	0.691858	1.68894	0.311411	3.07181	3.70613
ENSMUSG00000068246	Apol9b	apolipoprotein L 9b	-0.781905	1.22863	2.24912	-0.301942	3.07617	5.01018
ENSMUSG00000030156	Cd69	CD69 antigen	0.253393	0.719749	0.992543	-0.116091	3.08922	2.78257
ENSMUSG00000041515	Irf8	interferon regulatory factor 8	-0.290032	-0.330765	0.636855	0.252687	3.0958	3.51608
ENSMUSG00000023913	Pla2g7	phospholipase A2, group VII (platelet-activating factor acetylhydrolase, plasma)	0.295687	0.335604	0.311357	-0.287471	3.101	3.1929
ENSMUSG00000114608	Gm36161	predicted gene, 36161	-0.290577	0.966297	1.37077	-0.143442	3.11213	3.59828
ENSMUSG00000024677	Ms4a6b	membrane-spanning 4-domains, subfamily A, member 6B	-0.237102	0.189841	1.16538	-0.106248	3.13101	2.50361
ENSMUSG00000027639	Samhd1	SAM domain and HD domain, 1	0.661602	0.818342	0.628662	0.466304	3.14196	3.36977
ENSMUSG00000032093	Cd3e	CD3 antigen, epsilon polypeptide	-0.195455	-1.39237	0.0754287	0.338801	3.14424	2.83021
ENSMUSG00000049103	Ccr2	chemokine (C-C motif) receptor 2	-0.267509	1.21212	1.47366	-0.278714	3.15954	2.07104
ENSMUSG00000040253	Gbp7	guanylate binding protein 7	-0.172444	0.494062	0.880915	0.349444	3.17638	3.71337
ENSMUSG00000044811	Cd300c2	CD300C molecule 2	0.303679	0.410336	1.36621	0.255245	3.18025	3.66947
ENSMUSG00000029084	Cd38	CD38 antigen	-0.0894577	0.351096	0.395499	-0.0378126	3.18582	3.18006
ENSMUSG00000027322	Siglec1	sialic acid binding Ig-like lectin 1, sialoadhesin	0.0182122	-0.344029	2.25868	0.719204	3.18814	3.40679
ENSMUSG00000017830	Dhx58	DEXH (Asp-Glu-X-His) box polypeptide 58	0.107566	1.03132	1.33961	-0.169026	3.19754	2.56545
ENSMUSG00000076490	Trbc1	T cell receptor beta, constant region 1	0.0509358	-0.14651	0.749476	0.545941	3.20856	3.0511
ENSMUSG00000054892	Txk	TXK tyrosine kinase	-0.179382	0.8052	1.08592	1.08985	3.21077	3.40042
ENSMUSG00000070031	Sp140	Sp140 nuclear body protein	0.933599	0.767519	1.03655	0.385875	3.214	3.36696
ENSMUSG00000026117	Zap70	zeta-chain (TCR) associated protein kinase	-0.361713	-0.675154	-0.0537352	0.016702	3.2435	2.71564
ENSMUSG00000059498	Fcgr3	Fc receptor, IgG, low affinity III	-0.230171	-0.323089	0.247813	-0.63629	3.25429	2.09163
ENSMUSG00000024399	Ltb	lymphotoxin B	0.00870251	0.35696	-0.0361207	-0.257554	3.26116	2.47927
ENSMUSG00000047810	Ccdc88b	coiled-coil domain containing 88B	1.02925	0.587934	0.683761	0.435817	3.27856	3.3786
ENSMUSG00000099974	Bcl2a1d	B cell leukemia/lymphoma 2 related protein A1d	0.917513	0.37766	0.428616	0.000183944	3.28636	3.10675
ENSMUSG00000055546	Timd4	T cell immunoglobulin and mucin domain containing 4	0.705012	0.501007	0.898542	-0.203573	3.29624	3.39568
ENSMUSG00000052142	Rasal3	RAS protein activator like 3	-0.62686	-0.276219	0.536951	-0.248223	3.29927	3.04802
ENSMUSG00000031654	Cbln1	cerebellin 1 precursor protein	-1.6967	-2.93377	-1.45031	-2.97061	3.30196	2.10717
ENSMUSG00000023903	Mmp25	matrix metallopeptidase 25	0.799331	0.622925	0.470848	0.218903	3.31361	3.16456
ENSMUSG00000004296	Il12b	interleukin 12b	-2.09189	-0.692706	0.429381	-0.303436	3.31789	3.39627
ENSMUSG00000002847	Pla1a	phospholipase A1 member A	1.22438	0.352693	0.511659	0.698082	3.32386	4.27445
ENSMUSG00000026770	Il2ra	interleukin 2 receptor, alpha chain	-0.0975874	0.0857968	-0.434444	0.111477	3.32471	2.33037
ENSMUSG00000032094	Cd3d	CD3 antigen, delta polypeptide	-0.165519	-0.433472	-0.241565	-0.83047	3.33422	3.05211
ENSMUSG00000022014	Epsti1	epithelial stromal interaction 1 (breast)	0.0370505	0.756186	1.66156	0.60663	3.34944	3.32562
ENSMUSG00000031304	Il2rg	interleukin 2 receptor, gamma chain	0.530787	0.499135	1.08397	0.04254	3.35096	3.0867
ENSMUSG00000038642	Ctss	cathepsin S	-0.276347	-0.14299	0.806263	-0.37573	3.35117	3.70081
ENSMUSG00000028268	Gbp3	guanylate binding protein 3	0.1511	0.891006	1.47399	0.773378	3.36075	4.36852
ENSMUSG00000046879	Irgm1	immunity-related GTPase family M member 1	0.298314	1.00075	0.99295	0.551728	3.3722	4.00712
ENSMUSG00000069874	Irgm2	immunity-related GTPase family M member 2	0.277047	1.03838	1.32113	1.10972	3.39735	4.8823
ENSMUSG00000044703	Phf11a	PHD finger protein 11A	-1.88551	1.36288	3.07283	-1.45306	3.41933	3.4258
ENSMUSG00000020395	Itk	IL2 inducible T cell kinase	0.668481	-0.136861	0.104813	0.147206	3.42313	2.72519
ENSMUSG00000030124	Lag3	lymphocyte-activation gene 3	-0.0252237	-0.640964	-0.287763	-0.0856241	3.42685	1.89215
ENSMUSG00000039699	Batf2	basic leucine zipper transcription factor, ATF-like 2	-0.717518	0.410145	1.16833	-0.371075	3.42798	4.81257
ENSMUSG00000024397	Aif1	allograft inflammatory factor 1	-0.243666	0.0970188	1.44003	-0.233148	3.43797	4.0595
ENSMUSG00000029005	Draxin	dorsal inhibitory axon guidance protein	-0.655149	-1.06738	-0.11884	0.131649	3.44271	2.34547
ENSMUSG00000046718	Bst2	bone marrow stromal cell antigen 2	0.579558	0.830591	1.84138	0.669504	3.44752	3.39989
ENSMUSG00000030854	Ptpn5	protein tyrosine phosphatase, non-receptor type 5	-0.30411	0.286501	-0.591474	-1.20938	3.44981	2.45227
ENSMUSG00000032690	Oas2	2'-5' oligoadenylate synthetase 2	1.25823	1.54705	1.49622	0.636396	3.49904	2.83922
ENSMUSG00000034438	Gbp8	guanylate-binding protein 8	-1.65113	-0.56654	0.951959	1.41048	3.50353	6.0233
ENSMUSG00000028071	Sh2d2a	SH2 domain containing 2A	-0.476761	-0.296718	0.181664	0.0104858	3.51075	2.72345
ENSMUSG00000094796	BC147527	cDNA sequence BC147527	-0.548408	1.76083	2.22198	-0.0402404	3.52303	3.21738
ENSMUSG00000025498	Irf7	interferon regulatory factor 7	1.20755	1.68813	2.43059	0.180874	3.55477	3.14554
ENSMUSG00000041831	Sytl3	synaptotagmin-like 3	0.879986	0.197891	0.639675	0.469995	3.55797	2.99296
ENSMUSG00000030107	Usp18	ubiquitin specific peptidase 18	0.716861	2.67921	2.23594	0.601231	3.59072	3.44847
ENSMUSG00000029561	Oasl2	2'-5' oligoadenylate synthetase-like 2	0.49433	1.79394	2.2246	0.499122	3.59312	4.48188
ENSMUSG00000033470	Cysltr2	cysteinyl leukotriene receptor 2	-0.0389009	0.49487	1.01957	0.892234	3.60286	3.3329
ENSMUSG00000091649	Phf11b	PHD finger protein 11B	-0.272505	1.61156	2.48021	-0.84537	3.60613	3.63042
ENSMUSG00000079363	Gbp4	guanylate binding protein 4	-0.325801	-0.142925	0.822211	0.996768	3.61519	5.06205
ENSMUSG00000050350	Gpr18	G protein-coupled receptor 18	-0.166396	0.162733	0.414082	-0.0870556	3.6231	3.74573
ENSMUSG00000028238	Atp6v0d2	ATPase, H+ transporting, lysosomal V0 subunit D2	0.00953322	0.306305	0.332847	-0.35055	3.64486	3.43926
ENSMUSG00000027636	Sla2	Src-like-adaptor 2	0.0381379	-0.243004	0.325551	-0.140932	3.68194	2.10805
ENSMUSG00000026573	Xcl1	chemokine (C motif) ligand 1	0.371939	-0.855031	1.1859	1.14057	3.70282	3.30311
ENSMUSG00000033355	Rtp4	receptor transporter protein 4	1.04098	1.94677	1.8867	-0.112698	3.7145	3.54261
ENSMUSG00000029204	Rhoh	ras homolog family member H	-0.0988834	0.20243	0.224054	0.23436	3.71522	2.30671
ENSMUSG00000049109	Themis	thymocyte selection associated	-0.225144	0.321634	-0.0202015	0.104832	3.735	4.65
ENSMUSG00000016496	Cd274	CD274 antigen	0.229781	0.491683	0.355316	0.364011	3.73801	3.68951
ENSMUSG00000066861	Oas1g	2'-5' oligoadenylate synthetase 1G	0.0944548	1.07735	2.29311	0.896903	3.77791	4.23676
ENSMUSG00000067591	Klra3	killer cell lectin-like receptor, subfamily A, member 3	-0.560963	-0.37404	1.37983	0.132342	3.78909	2.72696
ENSMUSG00000076928	Trac	T cell receptor alpha constant	-1.07968	-0.832463	-0.0703003	0.045955	3.80092	3.30324
ENSMUSG00000026011	Ctla4	cytotoxic T-lymphocyte-associated protein 4	-0.230197	-0.370522	-1.04894	-0.157521	3.81115	2.70943
ENSMUSG00000024910	Ctsw	cathepsin W	0.0493547	-1.22327	0.244309	1.16741	3.82627	3.45187
ENSMUSG00000089929	Bcl2a1b	B cell leukemia/lymphoma 2 related protein A1b	-0.300465	0.285746	0.32542	-0.373992	3.83911	3.17837
ENSMUSG00000026656	Fcgr2b	Fc receptor, IgG, low affinity IIb	-0.0731167	-0.361522	0.0633013	-0.0350301	3.84273	2.36622
ENSMUSG00000022586	Ly6i	lymphocyte antigen 6 complex, locus I	-2.70887	0.581887	-0.0513244	-1.43959	3.84658	5.32424
ENSMUSG00000066363	Serpina3f	serine (or cysteine) peptidase inhibitor, clade A, member 3F	-0.0381426	0.570346	-0.591469	-0.321348	3.8594	4.12108
ENSMUSG00000112895	Gm47567	predicted gene, 47567	-0.969835	2.21633	-1.2302	-2.8378	3.87399	4.01109
ENSMUSG00000067297	Ifit1bl2	interferon induced protein with tetratricopeptide repeats 1B like 2	0.978271	3.04271	1.38391	0.363255	3.88383	2.93845
ENSMUSG00000073008	Gpr174	G protein-coupled receptor 174	-1.4321	-0.342992	-1.34831	-0.379184	3.89385	3.22532
ENSMUSG00000079419	Ms4a6c	membrane-spanning 4-domains, subfamily A, member 6C	0.0533036	0.931445	1.42926	0.214251	3.89811	2.34397
ENSMUSG00000027863	Cd2	CD2 antigen	-0.110693	-0.98662	-0.201004	-0.127226	3.90605	3.67713
ENSMUSG00000025044	Msr1	macrophage scavenger receptor 1	1.52289	2.82653	1.70306	-0.472154	3.91961	3.00366
ENSMUSG00000000409	Lck	lymphocyte protein tyrosine kinase	-0.638379	-0.0648113	0.290408	-0.331249	3.92252	3.51481
ENSMUSG00000018924	Alox15	arachidonate 15-lipoxygenase	-0.415191	-0.0127786	0.734168	-0.319166	3.92574	1.9099
ENSMUSG00000104713	Gbp6	guanylate binding protein 6	0.888548	0.803825	1.7883	2.12934	3.9347	5.53205
ENSMUSG00000096140	Ankrd66	ankyrin repeat domain 66	1.11368	0.814941	2.6847	1.51692	3.95412	4.74692
ENSMUSG00000073489	Ifi204	interferon activated gene 204	1.40829	2.15919	1.64802	0.152714	3.95664	2.87718
ENSMUSG00000028602	Tnfrsf8	tumor necrosis factor receptor superfamily, member 8	0.245684	-0.122479	-0.423989	-0.592618	3.96442	2.86575
ENSMUSG00000001444	Tbx21	T-box 21	0.615706	0.0643999	0.845503	-1.44605	3.99332	3.84761
ENSMUSG00000000386	Mx1	MX dynamin-like GTPase 1	0.363345	3.46475	3.41246	0.352751	4.00417	3.82219
ENSMUSG00000112907	Gm47015	predicted gene, 47015	0.852555	1.45953	1.72728	0.770896	4.08791	4.74102
ENSMUSG00000063388	BC023105	cDNA sequence BC023105	1.48677	1.41416	2.55935	3.46528	4.10084	6.46824
ENSMUSG00000049608	Gpr55	G protein-coupled receptor 55	0.950541	1.41187	0.395448	0.216994	4.11383	3.97974
ENSMUSG00000022584	Ly6c2	lymphocyte antigen 6 complex, locus C2	0.759208	2.23293	3.47776	-2.00602	4.11543	4.86823
ENSMUSG00000030165	Klrd1	killer cell lectin-like receptor, subfamily D, member 1	-0.384589	-1.14259	0.653874	0.782555	4.1413	3.11234
ENSMUSG00000017311	Pyy	peptide YY	1.80612	1.29373	0.24339	1.94001	4.21346	4.67653
ENSMUSG00000030921	Trim30a	tripartite motif-containing 30A	1.13289	1.86319	1.50823	0.232428	4.2151	3.14001
ENSMUSG00000073555	Gm4951	predicted gene 4951	-0.423578	1.35681	1.96724	1.59414	4.23672	6.18646
ENSMUSG00000008193	Spib	Spi-B transcription factor (Spi-1/PU.1 related)	0.859858	-0.28227	0.826929	-0.771331	4.30733	3.7801
ENSMUSG00000015316	Slamf1	signaling lymphocytic activation molecule family member 1	0.663331	0.661327	0.213089	0.221257	4.32546	3.82053
ENSMUSG00000028270	Gbp2	guanylate binding protein 2	0.604899	0.95198	1.23896	0.834674	4.34614	4.95561
ENSMUSG00000068129	Cst7	cystatin F (leukocystatin)	0.310209	0.414046	0.0407716	-0.519879	4.36634	3.07148
ENSMUSG00000029553	Tfec	transcription factor EC	0.0117027	0.871477	0.41861	0.265032	4.41841	3.10713
ENSMUSG00000030149	Klrk1	killer cell lectin-like receptor subfamily K, member 1	0.560533	0.782107	1.73268	0.648393	4.44391	4.41934
ENSMUSG00000078853	Igtp	interferon gamma induced GTPase	0.383501	1.37764	1.69943	1.73039	4.45049	5.90922
ENSMUSG00000040264	Gbp2b	guanylate binding protein 2b	0.389943	1.13692	1.14375	1.17559	4.46315	5.37374
ENSMUSG00000039521	Foxp3	forkhead box P3	-0.0545494	-0.37401	-0.108727	0.64634	4.50158	3.68748
ENSMUSG00000026009	Icos	inducible T cell co-stimulator	0.939073	-0.331617	0.419256	-0.0585664	4.50627	3.32397
ENSMUSG00000063177	Klk1b27	kallikrein 1-related peptidase b27	-0.97068	-1.27244	0.74989	-2.83598	4.55535	3.10858
ENSMUSG00000026358	Rgs1	regulator of G-protein signaling 1	1.60592	1.31704	1.40238	0.326998	4.57639	4.77148
ENSMUSG00000067610	Klri1	killer cell lectin-like receptor family I member 1	-0.958125	-0.481789	0.0828538	0.292792	4.57828	3.77295
ENSMUSG00000005339	Fcer1a	Fc receptor, IgE, high affinity I, alpha polypeptide	0.274905	0.499338	1.67324	1.02555	4.5895	3.37288
ENSMUSG00000052776	Oas1a	2'-5' oligoadenylate synthetase 1A	1.30929	2.14904	2.49212	0.309247	4.59539	4.34803
ENSMUSG00000021886	Gpr65	G-protein coupled receptor 65	-0.446478	1.36474	1.41388	-0.447722	4.62739	3.99386
ENSMUSG00000044701	Il27	interleukin 27	-0.458372	1.4863	1.90836	1.31183	4.63233	5.11544
ENSMUSG00000037944	Ccr7	chemokine (C-C motif) receptor 7	0.529434	0.152225	1.17513	0.765691	4.64234	3.61255
ENSMUSG00000034459	Ifit1	interferon-induced protein with tetratricopeptide repeats 1	1.17902	4.0041	2.71069	0.429701	4.65298	4.02925
ENSMUSG00000053318	Slamf8	SLAM family member 8	-0.724024	-0.106998	0.0907458	0.0439427	4.66266	5.02106
ENSMUSG00000044309	Apol7c	apolipoprotein L 7c	-3.00111	-0.474294	1.20811	-0.556449	4.68673	5.3722
ENSMUSG00000039146	Ifi44l	interferon-induced protein 44 like	0.529674	2.6089	3.16785	0.951001	4.7127	4.89798
ENSMUSG00000050241	Klre1	killer cell lectin-like receptor family E member 1	-2.50862	0.52709	0.0689897	0.765098	4.7234	2.69465
ENSMUSG00000095704	Gm8221	predicted gene 8221	-3.00343	-1.26604	1.39281	0.292867	4.77964	5.67857
ENSMUSG00000041481	Serpina3g	serine (or cysteine) peptidase inhibitor, clade A, member 3G	0.0942359	-0.151757	0.155949	-0.00943026	4.79238	4.80207
ENSMUSG00000054072	Iigp1	interferon inducible GTPase 1	0.707761	1.09178	1.93743	2.2371	4.82521	6.2672
ENSMUSG00000066677	Ifi208	interferon activated gene 208	0.123706	2.45196	3.71429	2.22978	4.91556	5.04049
ENSMUSG00000004612	Nkg7	natural killer cell group 7 sequence	0.158763	-0.285393	1.34267	0.647121	4.94671	4.20029
ENSMUSG00000018925	Heatr9	HEAT repeat containing 9	0	3.88447	3.58521	2.27872	4.96121	6.78397
ENSMUSG00000085977	Gm5970	predicted gene 5970	-0.0714457	1.5422	1.93673	2.41642	4.97903	6.6811
ENSMUSG00000030325	Klrb1c	killer cell lectin-like receptor subfamily B member 1C	-0.965379	0.701829	0.452262	-2.83335	5.00883	3.77032
ENSMUSG00000115681	Gm2682	predicted gene 2682	1.24293	2.43542	2.77263	1.99011	5.01078	6.4007
ENSMUSG00000055541	Lair1	leukocyte-associated Ig-like receptor 1	0.0387431	0.560652	1.83855	0.725225	5.03626	5.2386
ENSMUSG00000043932	Klri2	killer cell lectin-like receptor family I member 2	-0.816716	-1.15478	0.0770532	-0.370813	5.04735	2.82819
ENSMUSG00000048852	Gm12185	predicted gene 12185	-1.09757	0.608307	2.27937	3.18662	5.06639	7.68495
ENSMUSG00000072109	A530040E14Rik	RIKEN cDNA A530040E14 gene	0.345218	2.54224	2.45927	1.68502	5.09957	5.22708
ENSMUSG00000090942	F830016B08Rik	RIKEN cDNA F830016B08 gene	0.892664	1.66231	2.87008	3.82908	5.12186	7.49393
ENSMUSG00000075010	AW112010	expressed sequence AW112010	-0.619642	-0.27373	0.845489	0.513519	5.17233	5.72502
ENSMUSG00000028037	Ifi44	interferon-induced protein 44	0.967674	2.78703	3.75322	1.10977	5.20014	5.22244
ENSMUSG00000030167	Klrc1	killer cell lectin-like receptor subfamily C, member 1	-1.32493	0.0335118	1.03048	0.842357	5.23565	4.12245
ENSMUSG00000105504	Gbp5	guanylate binding protein 5	-0.416918	1.2291	1.45537	1.07238	5.25412	5.52392
ENSMUSG00000015314	Slamf6	SLAM family member 6	-1.21515	1.61723	0.833841	0.384893	5.26383	5.10083
ENSMUSG00000043263	Ifi209	interferon activated gene 209	1.36339	3.78963	3.06784	0.832587	5.31867	3.92887
ENSMUSG00000015947	Fcgr1	Fc receptor, IgG, high affinity I	1.30541	2.95697	3.12077	0.731795	5.32811	4.3222
ENSMUSG00000056293	Gsdmc2	gasdermin C2	0.914829	1.12609	0.370531	0.44	5.37749	3.33229
ENSMUSG00000078921	Tgtp2	T cell specific GTPase 2	-0.204499	1.69146	2.72273	2.35344	5.38539	6.90773
ENSMUSG00000024670	Cd6	CD6 antigen	0.505769	0.678476	0.932422	0.474639	5.39788	5.68814
ENSMUSG00000078920	Ifi47	interferon gamma inducible protein 47	-0.147961	1.3291	1.71055	0.873244	5.42005	5.37706
ENSMUSG00000042345	Ubash3a	ubiquitin associated and SH3 domain containing, A	-0.824369	1.49085	1.16005	-0.37414	5.42398	5.49794
ENSMUSG00000022181	C6	complement component 6	-0.30354	0.282486	-0.600329	0.850378	5.47362	6.39275
ENSMUSG00000027514	Zbp1	Z-DNA binding protein 1	0.864404	2.02639	2.90644	1.2766	5.48662	5.50817
ENSMUSG00000089844	A530032D15Rik	RIKEN cDNA A530032D15Rik gene	2.19374	1.85401	2.06058	1.30124	5.49118	5.75313
ENSMUSG00000030745	Il21r	interleukin 21 receptor	0.401801	0.415266	1.21572	-1.13001	5.50531	5.36938
ENSMUSG00000035692	Isg15	ISG15 ubiquitin-like modifier	1.71241	2.70243	2.87449	1.31852	5.51849	4.10194
ENSMUSG00000033213	AA467197	expressed sequence AA467197	0.576912	1.39102	-0.367535	0.659465	5.53777	4.46796
ENSMUSG00000029322	Plac8	placenta-specific 8	1.23994	2.94561	2.51604	0.428687	5.5425	4.74492
ENSMUSG00000032661	Oas3	2'-5' oligoadenylate synthetase 3	2.72207	3.41493	3.26897	0.84099	5.57079	5.25229
ENSMUSG00000024730	Ms4a8a	membrane-spanning 4-domains, subfamily A, member 8A	-0.162806	2.19017	2.5965	0.303749	5.60349	4.49293
ENSMUSG00000020641	Rsad2	radical S-adenosyl methionine domain containing 2	1.59554	3.95838	3.1289	0.0402682	5.61452	2.80079
ENSMUSG00000079339	Ifit1bl1	interferon induced protein with tetratricpeptide repeats 1B like 1	1.8954	3.8763	5.3784	0.855573	5.61846	3.68547
ENSMUSG00000052477	C130026I21Rik	RIKEN cDNA C130026I21 gene	1.54504	2.93859	2.20874	1.30787	5.69294	5.62923
ENSMUSG00000005696	Sh2d1a	SH2 domain containing 1A	-1.73905	1.99947	0.0638886	-1.60501	5.74264	5.65846
ENSMUSG00000024675	Ms4a4c	membrane-spanning 4-domains, subfamily A, member 4C	1.96431	3.258	4.02534	0.469265	5.75225	4.06797
ENSMUSG00000062939	Stat4	signal transducer and activator of transcription 4	1.46633	0.726607	1.76272	0.864697	5.75417	5.01599
ENSMUSG00000060112	Olfr60	olfactory receptor 60	0	3.56149	4.96177	3.64421	5.79145	7.4701
ENSMUSG00000009185	Ccl8	chemokine (C-C motif) ligand 8	-0.160288	-0.485539	0.39939	0.100273	5.80169	3.76073
ENSMUSG00000020826	Nos2	nitric oxide synthase 2, inducible	-0.248085	-0.78843	0.424006	0.779544	5.82905	6.45223
ENSMUSG00000039264	Gimap3	GTPase, IMAP family member 3	0.0461289	0.671281	1.6266	0.0599661	5.86786	6.63209
ENSMUSG00000030500	Slc17a6	solute carrier family 17 (sodium-dependent inorganic phosphate cotransporter), member 6	-2.5165	1.96128	0.0591064	-2.35744	5.90742	3.80757
ENSMUSG00000068227	Il2rb	interleukin 2 receptor, beta chain	0.585387	-0.0137683	0.976707	0.218278	5.91136	4.5217
ENSMUSG00000049723	Mmp12	matrix metallopeptidase 12	0.121074	0.115448	0.374377	0.858393	5.95131	4.33335
ENSMUSG00000060183	Cxcl11	chemokine (C-X-C motif) ligand 11	-1.55144	0.147712	1.70042	-1.61945	5.97048	4.6872
ENSMUSG00000053044	Cd8b1	CD8 antigen, beta chain 1	0.298956	-1.86514	2.03811	2.03798	5.98412	5.93767
ENSMUSG00000041827	Oasl1	2'-5' oligoadenylate synthetase-like 1	2.80063	4.48568	3.03695	0.179371	5.98894	3.87525
ENSMUSG00000035186	Ubd	ubiquitin D	0.208615	0.594683	-0.304199	1.04239	6.00095	6.70914
ENSMUSG00000031443	F7	coagulation factor VII	1.45032	0.906322	1.43505	0.22089	6.02588	5.11314
ENSMUSG00000105547	Iglc3	immunoglobulin lambda constant 3	0	2.68732	3.57029	0	6.0333	7.16219
ENSMUSG00000031444	F10	coagulation factor X	1.17953	2.49567	0.458187	0.110173	6.0504	6.17015
ENSMUSG00000082292	Gm12250	predicted gene 12250	0.165692	2.28877	2.34199	2.36593	6.16332	7.16569
ENSMUSG00000035042	Ccl5	chemokine (C-C motif) ligand 5	-1.09434	1.00161	2.19375	1.02575	6.17834	7.49695
ENSMUSG00000067599	Klra7	killer cell lectin-like receptor, subfamily A, member 7	-1.73912	0.815495	0.0634043	-1.60507	6.19859	4.35752
ENSMUSG00000042385	Gzmk	granzyme K	0	-5.12548e-15	3.58093	0	6.20884	7.15786
ENSMUSG00000057596	Trim30d	tripartite motif-containing 30D	1.25525	3.2959	4.06389	1.22196	6.22114	5.20024
ENSMUSG00000053977	Cd8a	CD8 antigen, alpha chain	-0.465756	1.45551	2.4631	1.30019	6.24453	7.28299
ENSMUSG00000032446	Eomes	eomesodermin	-0.00421189	1.13793	0.367392	0.824252	6.27636	5.30009
ENSMUSG00000040328	Olfr56	olfactory receptor 56	0.873384	2.54957	2.84623	1.73093	6.29606	6.27499
ENSMUSG00000056290	Ms4a4b	membrane-spanning 4-domains, subfamily A, member 4B	-0.321042	1.43253	2.63514	1.24757	6.29655	6.38488
ENSMUSG00000043931	Gimap7	GTPase, IMAP family member 7	0.296086	0.805878	0.0636902	0.670155	6.32789	6.52556
ENSMUSG00000035131	Brinp3	bone morphogenetic protein/retinoic acid inducible neural specific 3	2.0381	4.15292	3.20528	0	6.3863	8.07406
ENSMUSG00000037202	Prf1	perforin 1 (pore forming protein)	-0.246928	0.0255251	1.03337	0.248772	6.41687	4.11175
ENSMUSG00000035148	Gpr33	G protein-coupled receptor 33	2.0345	-5.12548e-15	0	0	6.54077	6.18111
ENSMUSG00000070524	Fcrlb	Fc receptor-like B	-0.548961	0.460858	0.25167	-0.998483	6.58587	2.61292
ENSMUSG00000030577	Cd22	CD22 antigen	0.849428	2.4343	2.38424	0.173885	6.67306	6.80744
ENSMUSG00000062524	Ncr1	natural cytotoxicity triggering receptor 1	-0.152224	1.54314	3.50662	2.47025	7.01441	6.10718
ENSMUSG00000037849	Ifi206	interferon activated gene 206	2.03436	4.09393	6.12639	0	7.02393	5.50529
ENSMUSG00000070501	Ifi214	interferon activated gene 214	3.09939	5.60333	5.97861	0.662374	7.02654	5.96479
ENSMUSG00000076475	Trbv19	T cell receptor beta, variable 19	0	2.67084	3.20777	2.27508	7.048	6.0391
ENSMUSG00000016498	Pdcd1lg2	programmed cell death 1 ligand 2	0.392912	0.0184086	-0.571591	0.549781	7.05875	6.22133
ENSMUSG00000034855	Cxcl10	chemokine (C-X-C motif) ligand 10	1.30903	4.15156	3.8634	2.06779	7.07685	6.94212
ENSMUSG00000063903	Klk1	kallikrein 1	-0.154329	0.408865	2.2559	-2.83324	7.17502	4.11093
ENSMUSG00000029417	Cxcl9	chemokine (C-X-C motif) ligand 9	0.0266033	0.52874	2.33344	3.32697	7.20374	8.74868
ENSMUSG00000055170	Ifng	interferon gamma	0	1.88127	2.70198	3.11531	7.22446	8.3285
ENSMUSG00000059089	Fcgr4	Fc receptor, IgG, low affinity IV	1.66159	2.13721	2.83047	1.32057	7.37446	6.82575
ENSMUSG00000059654	Reg1	regenerating islet-derived 1	-0.152142	-0.482418	1.20659	-0.558424	7.40789	6.30826
ENSMUSG00000027718	Il21	interleukin 21	0	3.57057	1.90704	0	7.64054	7.23509
ENSMUSG00000095771	Igkv14-111	immunoglobulin kappa variable 14-111	0	-5.12548e-15	0	0	7.74784	8.30315
ENSMUSG00000068606	Gm4841	predicted gene 4841	1.14837	2.38471	4.74359	6.22129	7.76723	9.94902
ENSMUSG00000000817	Fasl	Fas ligand (TNF superfamily, member 6)	3.36581	3.8584	3.20872	3.11919	7.92873	8.05917
ENSMUSG00000000805	Car4	carbonic anhydrase 4	1.74729	1.2357	0.243129	1.03563	8.2392	5.20342
ENSMUSG00000085295	4930430E12Rik	RIKEN cDNA 4930430E12 gene	4.85251	5.07692	6.05802	2.2749	8.2976	6.87371
ENSMUSG00000071552	Tigit	T cell immunoreceptor with Ig and ITIM domains	2.85024	3.85844	3.20757	2.27809	8.3439	6.82074
ENSMUSG00000015437	Gzmb	granzyme B	1.60351	1.35612	2.89107	0.884029	8.62826	5.18209
ENSMUSG00000040026	Saa3	serum amyloid A 3	3.53589	2.67521	2.39297	3.26502	9.19486	9.36095
ENSMUSG00000030017	Reg3g	regenerating islet-derived 3 gamma	2.01254	-1.86212	2.04439	0.676847	10.1271	8.45084
ENSMUSG00000023132	Gzma	granzyme A	0.869896	2.61326	4.18941	2.65239	11.9939	7.96204
ENSMUSG00000082976	Gm15056	predicted gene 15056	2.03744	3.18632	5.65522	3.64757	13.6361	10.7582

## Sheet: M2
ensembl_ID	mgi_symbol	mgi_description	logFC 2h	logFC 6h	logFC 48h	logFC D14	logFC D35	logFC D77	Transcript categories
ENSMUSG00000102577	Gm37969	predicted gene, 37969	-1.26098	-1.38631	-0.814174	0.0468251	-7.90149	-1.48227	unclassified gene
ENSMUSG00000117332	Gm49942	predicted gene, 49942	-1.53694	-0.720665	-0.519984	-0.383846	-7.42899	-1.32584	unclassified gene
ENSMUSG00000087632	Gm6058	predicted gene 6058	-0.124309	-0.560947	-0.564511	0.34474	-7.07619	-0.717322	pseudogene
ENSMUSG00000105933	Gm43260	predicted gene 43260	-0.265778	-0.646592	-0.0759623	0.769647	-7.06882	-0.39236	lncRNA gene
ENSMUSG00000110084	Gm45257	predicted gene 45257	-1.06524	-0.880638	0.00648492	-0.0186183	-6.87083	0.185048	unclassified gene
ENSMUSG00000097784	A430105J06Rik	RIKEN cDNA A430105J06 gene	-0.867936	-0.451014	-0.310148	0.301187	-6.81609	-1.2294	lncRNA gene
ENSMUSG00000103611	Gm37195	predicted gene, 37195	-0.797546	-0.732371	-0.628185	0.139818	-6.81212	-0.0847015	unclassified gene
ENSMUSG00000081005	Gm13198	predicted gene 13198	-0.749069	-1.21018	-0.158599	0.906002	-6.77273	-0.403135	pseudogene
ENSMUSG00000110986	Gm20276	predicted gene, 20276	-0.905392	-0.988891	-0.0908469	0.263758	-6.63536	-1.37654	unclassified gene
ENSMUSG00000116740	Gm49659	predicted gene, 49659	-1.30508	-1.24965	-0.81223	-0.218189	-6.57876	-2.7197	unclassified gene
ENSMUSG00000097823	Gm16701	predicted gene, 16701	-0.2181	-0.734027	-1.16326	0.283349	-6.57205	-0.79039	lncRNA gene
ENSMUSG00000067356	B430203G13Rik	RIKEN cDNA B430203G13 gene	-0.81648	-0.65882	-0.136457	0.412884	-6.56763	-0.43701	protein coding gene
ENSMUSG00000104615	Gm43804	predicted gene 43804	0.498179	-0.381347	-0.500335	0.257882	-6.53988	-0.117251	unclassified gene
ENSMUSG00000065934	Gm25630	predicted gene, 25630	-1.26066	-1.7467	-0.771739	0.270388	-6.53172	-1.40787	snRNA gene
ENSMUSG00000109112	Gm44544	predicted gene 44544	-1.22351	-2.12019	-0.461576	-0.11945	-6.49772	-1.37767	pseudogene
ENSMUSG00000077505	Gm24233	predicted gene, 24233	-0.114101	-0.65899	0.00198624	0.476728	-6.47307	-0.238395	snoRNA gene
ENSMUSG00000102427	Gm37463	predicted gene, 37463	-0.485923	-0.58725	-0.334408	-0.0274033	-6.4665	-0.318108	unclassified gene
ENSMUSG00000117942	Maskbp3	multiple ankyrin repeats single KH domain binding protein 3	-0.428362	-0.353383	-0.0853377	0.24453	-6.45059	0.0779571	protein coding gene
ENSMUSG00000091557	Gm8584	predicted gene 8584	-2.179	-1.48252	-1.54496	-0.850262	-6.37906	-0.879668	pseudogene
ENSMUSG00000045350	Fam186a	family with sequence similarity 186, member A	-0.732829	-1.07802	-0.618908	-0.990861	-6.37459	-0.988056	protein coding gene
ENSMUSG00000103071	Gm38110	predicted gene, 38110	-2.17633	-1.72143	-0.441386	-0.0790931	-6.37114	-1.12815	unclassified gene
ENSMUSG00000064927	Gm22043	predicted gene, 22043	-0.303388	-1.26366	-0.994351	-0.344061	-6.32418	-0.947671	snRNA gene
ENSMUSG00000101662	Gm28499	predicted gene 28499	-3.02069	-1.51604	-0.660647	0.154022	-6.28867	-0.42038	lncRNA gene
ENSMUSG00000104081	Gm38278	predicted gene, 38278	-0.533165	-0.606725	-0.382608	0.355002	-6.28121	-0.750675	unclassified gene
ENSMUSG00000116902	Gm49660	predicted gene, 49660	-1.51576	-0.787567	-0.706501	0.401795	-6.2755	-1.29563	unclassified gene
ENSMUSG00000054622	D730045B01Rik	RIKEN cDNA D730045B01 gene	-0.0779572	-0.585196	-0.459566	0.0134583	-6.27527	0.0142137	lncRNA gene
ENSMUSG00000056856	Jakmip3	janus kinase and microtubule interacting protein 3	-2.33057	-0.710799	-1.31839	-0.220427	-6.27395	-0.89209	protein coding gene
ENSMUSG00000102172	Gm37873	predicted gene, 37873	-0.194104	-2.05486	-1.02453	0.170626	-6.2717	-0.674119	unclassified gene
ENSMUSG00000106472	Gm43111	predicted gene 43111	0.526287	0.048395	-0.0155212	0.439225	-6.23786	-0.750124	lncRNA gene
ENSMUSG00000110840	Gm47496	predicted gene, 47496	0.0974701	-0.781789	-0.454331	0.781546	-6.23149	-0.963491	pseudogene
ENSMUSG00000108833	Gm17909	predicted gene, 17909	-0.667317	-1.22952	-0.092592	0.404445	-6.23027	-0.851872	pseudogene
ENSMUSG00000106211	Gm42842	predicted gene 42842	0.156972	-0.435138	0.191878	0.221562	-6.21477	0.254827	unclassified gene
ENSMUSG00000101940	Akp-ps1	alkaline phosphatase pseudogene 1	0.202935	-0.416468	-0.336867	0.107755	-6.2099	-1.23349	pseudogene
ENSMUSG00000105758	Mirlet7e	microRNA let7e	0.679915	-0.642199	-1.04567	0.235447	-6.20109	-0.508585	miRNA gene
ENSMUSG00000107226	Gm43594	predicted gene 43594	-0.157037	0.496941	0.00163801	0.76097	-6.18171	-0.677414	unclassified gene
ENSMUSG00000108478	Gm19514	predicted gene, 19514	1.17941	0.639838	0.649268	0.303068	-6.14091	0.448288	unclassified gene
ENSMUSG00000116766	Gm49702	predicted gene, 49702	-1.08623	-3.7527	-1.18125	-0.602181	-6.13835	-1.01463	unclassified gene
ENSMUSG00000083579	Gm15538	predicted gene 15538	0.497332	0.118228	-0.771934	0.462415	-6.10712	0.724296	pseudogene
ENSMUSG00000110269	Gm45258	predicted gene 45258	-0.803238	-0.984759	0.364065	0.415934	-6.07713	-0.472195	unclassified gene
ENSMUSG00000043913	Ccdc60	coiled-coil domain containing 60	0.518533	-0.263756	0.655116	0.565938	-6.06956	-0.566458	protein coding gene
ENSMUSG00000117671	Gm50128	predicted gene, 50128	-1.44568	-0.353493	-1.5884	-0.647919	-6.03138	-2.1704	lncRNA gene
ENSMUSG00000081516	Gm12470	predicted gene 12470	-0.363543	-1.23426	-0.0246022	0.345647	-6.02563	-0.51944	pseudogene
ENSMUSG00000034732	Pabpc5	poly(A) binding protein, cytoplasmic 5	-2.06974	-1.61179	-0.193384	-0.368659	-6.01716	-1.22006	protein coding gene
ENSMUSG00000103996	4833421G17Rik	RIKEN cDNA 4833421G17 gene	-0.554869	-0.348209	-0.103553	0.212697	-5.92482	-0.232623	lncRNA gene
ENSMUSG00000112307	Gm48751	predicted gene, 48751	-0.73085	0.120251	-0.654377	1.70639	-5.903	-0.425874	unclassified gene
ENSMUSG00000102639	Gm38223	predicted gene, 38223	0.358038	-2.32853	-0.47466	1.02617	-5.89212	0.0575427	unclassified gene
ENSMUSG00000069074	Gm10258	predicted gene 10258	-0.690184	-1.46649	-0.162053	0.261599	-5.85733	-0.352585	unclassified non-coding RNA gene
ENSMUSG00000102148	Gm38059	predicted gene, 38059	0.565141	-0.0936205	0.470376	1.108	-5.84595	0.464236	unclassified gene
ENSMUSG00000087739	Gm24644	predicted gene, 24644	-0.635602	-1.0316	0.138337	0.7086	-5.79659	-0.00900063	snoRNA gene
ENSMUSG00000115301	Gm6330	predicted gene 6330	-1.12355	-1.53575	-0.491232	-0.225254	-5.69575	-1.45981	pseudogene
ENSMUSG00000107932	Gm44432	predicted gene, 44432	0.202499	-0.112652	0.506238	1.64533	-5.67831	-0.082666	unclassified gene
ENSMUSG00000092563	Gm3617	predicted gene 3617	-0.498085	-1.44145	0.153578	1.1861	-5.66742	-1.04024	pseudogene
ENSMUSG00000109358	Gm44716	predicted gene 44716	0.853549	0.736643	-0.0754941	0.738372	-5.5654	-1.15732	unclassified gene
ENSMUSG00000104867	Gm43728	predicted gene 43728	1.38578	0.510346	0.28868	0.660451	-5.47649	-0.00795146	lncRNA gene
ENSMUSG00000079177	Fam228a	family with sequence similarity 228, member A	-1.52024	0.0245775	0.477422	0.370102	-5.47029	-0.48856	protein coding gene
ENSMUSG00000081217	Gm15268	predicted gene 15268	-0.997152	-0.330169	0.699275	0.810488	-5.4044	0.218759	pseudogene
ENSMUSG00000106603	Gm43509	predicted gene 43509	-1.6909	-1.00213	-0.0505553	0.769976	-5.06358	-0.390274	unclassified gene
ENSMUSG00000107688	Gm44091	predicted gene, 44091	-1.19824	-0.590183	-0.469678	-0.480858	-4.47025	-0.338124	lncRNA gene
ENSMUSG00000106310	Gm43523	predicted gene 43523	-0.501237	-0.941824	-1.0433	0.244409	-4.42112	-1.53711	unclassified gene
ENSMUSG00000114409	Gm9042	predicted gene 9042	-0.258648	-0.965254	-0.398521	0.428234	-4.32116	-0.372643	pseudogene
ENSMUSG00000106384	Gm43188	predicted gene 43188	-0.567873	-1.18067	-0.00704214	0.426451	-4.31518	-0.850511	unclassified gene
ENSMUSG00000106458	Gm42633	predicted gene 42633	-0.666616	-1.92277	-0.576925	-0.129807	-4.27682	-0.555194	unclassified gene
ENSMUSG00000105202	C230031I18Rik	RIKEN cDNA C230031I18 gene	-0.893898	-0.489514	-0.608819	-0.103278	-4.1572	-0.7381	lncRNA gene
ENSMUSG00000109459	Gm39526	predicted gene, 39526	0.06594	-0.404132	-0.0919102	0.950312	-4.15356	0.0904548	lncRNA gene
ENSMUSG00000105293	Gm42843	predicted gene 42843	-0.477779	-0.415988	-0.0737066	0.0401461	-4.13306	-0.744065	unclassified gene
ENSMUSG00000103916	Gm38071	predicted gene, 38071	-1.19968	-0.800205	0.306184	0.395008	-4.12933	-0.782319	unclassified gene
ENSMUSG00000110187	Gm45496	predicted gene 45496	-2.23572	-1.86418	-0.518587	-0.183728	-4.10921	-1.49644	unclassified gene
ENSMUSG00000114431	Gm48601	predicted gene, 48601	-0.660875	-0.958796	-0.272308	-0.157285	-4.06793	-0.82206	unclassified gene
ENSMUSG00000117619	Gm50079	predicted gene, 50079	-1.2787	-1.16696	-0.239896	-0.78766	-4.0478	0.162197	unclassified gene
ENSMUSG00000092559	Gm20475	predicted gene 20475	-0.544631	-0.751159	-0.296021	-0.376117	-4.0232	-0.963397	lncRNA gene
ENSMUSG00000105469	A930036I15Rik	RIKEN cDNA A930036I15 gene	-1.13318	-1.53976	-0.730671	-0.282742	-3.98028	-1.98026	lncRNA gene
ENSMUSG00000109136	Gm45114	predicted gene 45114	-0.0822998	-0.712609	-0.455799	0.366938	-3.89863	-0.708647	unclassified gene
ENSMUSG00000102319	Gm37626	predicted gene, 37626	-1.05401	-0.583919	-0.0876867	0.254522	-3.88769	-0.895729	unclassified gene
ENSMUSG00000103738	Gm37652	predicted gene, 37652	-0.630889	-0.637532	-0.146278	0.326832	-3.87799	-0.634388	unclassified gene
ENSMUSG00000107814	Gm35876	predicted gene, 35876	-0.560083	-0.763179	-0.275129	0.00192927	-3.84406	-1.25079	pseudogene
ENSMUSG00000110894	Gm48335	predicted gene, 48335	-0.582896	-0.496665	0.233302	0.423714	-3.84246	0.156472	unclassified gene
ENSMUSG00000102831	Gm37382	predicted gene, 37382	-1.26686	-0.570963	-0.364462	0.879249	-3.84179	-0.346597	unclassified gene
ENSMUSG00000109434	Gm44937	predicted gene 44937	0.773764	-0.467774	-0.201421	0.265753	-3.83332	-0.476199	unclassified gene
ENSMUSG00000105584	Gm42588	predicted gene 42588	0.00831977	-0.810454	0.263604	0.318125	-3.81761	-1.03925	unclassified gene
ENSMUSG00000105637	Gm42480	predicted gene 42480	0.600106	0.304694	-0.13731	0.779587	-3.74931	0.0134416	unclassified gene
ENSMUSG00000112106	Gm47026	predicted gene, 47026	-0.69506	-0.731219	-0.228872	0.714445	-3.7487	-0.445695	unclassified gene
ENSMUSG00000117764	Gm50143	predicted gene, 50143	-1.49624	-0.759071	-0.301434	-0.580841	-3.73959	-0.237962	lncRNA gene
ENSMUSG00000102594	Gm38381	predicted gene, 38381	-0.9111	-1.21509	-0.360582	0.34939	-3.73195	-0.312647	unclassified gene
ENSMUSG00000106570	C230071H17Rik	RIKEN cDNA C230071H17 gene	-0.330497	-0.930121	0.0941496	0.449223	-3.7221	-0.646979	lncRNA gene
ENSMUSG00000085584	Rtl9	retrotransposon Gag like 9	0.0848727	-0.664545	1.11016	0.433037	-3.60919	-0.92804	protein coding gene
ENSMUSG00000108256	Gm43923	predicted gene, 43923	-0.322554	-1.00955	-0.326835	0.212572	-3.58197	-0.665996	unclassified gene
ENSMUSG00000107706	Gm44022	predicted gene, 44022	-1.40728	-1.18608	-0.529157	0.403817	-3.58187	-0.520602	unclassified gene
ENSMUSG00000104990	Gm43504	predicted gene 43504	-1.26363	-0.959242	-0.121332	-0.00488181	-3.56482	-0.604778	unclassified gene
ENSMUSG00000075410	Prcd	photoreceptor disc component	-0.984905	-1.48451	-0.372445	-0.70685	-3.54689	-0.762868	protein coding gene
ENSMUSG00000031898	Dpep3	dipeptidase 3	-1.36494	-1.37553	-0.844983	-0.336473	-3.5371	0.499619	protein coding gene
ENSMUSG00000083827	Gm15712	predicted gene 15712	-0.624123	-1.73029	-0.411047	0.177906	-3.53379	-0.828271	pseudogene
ENSMUSG00000045813	Gm9801	predicted gene 9801	-0.459513	-0.990206	-0.563483	0.463051	-3.52523	-1.49273	lncRNA gene
ENSMUSG00000106320	Gm42992	predicted gene 42992	-0.306751	-1.23725	-0.409851	0.340613	-3.52393	-1.03681	unclassified gene
ENSMUSG00000023052	Npff	neuropeptide FF-amide peptide precursor	-1.05835	-0.718672	-0.296825	0.198841	-3.49561	-0.140631	protein coding gene
ENSMUSG00000103780	Gm37524	predicted gene, 37524	-0.695345	-1.08962	-0.439993	0.306789	-3.48579	-0.493798	unclassified gene
ENSMUSG00000105011	Gm43210	predicted gene 43210	-1.03524	-1.16331	-0.51815	-0.0173786	-3.48241	-1.05346	unclassified gene
ENSMUSG00000105748	Gm43088	predicted gene 43088	0.0751113	-0.629434	-0.0765958	0.560557	-3.4525	0.118616	unclassified gene
ENSMUSG00000105526	Gm43490	predicted gene 43490	-0.617402	-0.588781	-0.061152	-0.215357	-3.4483	-1.32843	unclassified gene
ENSMUSG00000106153	Gm43677	predicted gene 43677	-0.895407	-1.68917	-0.36909	-0.359367	-3.42491	-1.07444	unclassified gene
ENSMUSG00000105624	Gm43187	predicted gene 43187	-0.542887	-1.00001	-0.154096	0.464048	-3.42077	-0.323528	unclassified gene
ENSMUSG00000106356	Gm42438	predicted gene 42438	-0.112765	-0.622177	-0.205977	0.60981	-3.41488	-0.480214	unclassified gene
ENSMUSG00000085972	1110028F11Rik	RIKEN cDNA 1110028F11 gene	-0.957091	-0.79926	0.211454	0.593715	-3.41186	0.546213	lncRNA gene
ENSMUSG00000117600	Gm50094	predicted gene, 50094	-1.13386	-1.37435	-0.0856076	0.0746803	-3.40749	-0.836672	unclassified gene
ENSMUSG00000103931	Gm36962	predicted gene, 36962	-0.772513	-0.854997	-0.630694	-0.123321	-3.39102	-1.28996	unclassified gene
ENSMUSG00000113250	Gm48585	predicted gene, 48585	-1.2326	-1.68462	-0.377013	0.220506	-3.39038	-0.219461	unclassified gene
ENSMUSG00000103364	Gm38157	predicted gene, 38157	0.313895	-0.793923	-0.771388	-0.257713	-3.38522	0.0421591	unclassified gene
ENSMUSG00000110959	Gm47198	predicted gene, 47198	-0.00718423	-0.959759	-0.250327	0.339148	-3.36515	-0.631636	unclassified gene
ENSMUSG00000105050	Gm42482	predicted gene 42482	0.687781	-0.0825537	-0.163013	0.695317	-3.36282	-0.00725302	unclassified gene
ENSMUSG00000113922	Gm48887	predicted gene, 48887	0.179028	-0.313798	-0.0987635	0.194025	-3.33106	-0.465228	unclassified gene
ENSMUSG00000114310	Gm48602	predicted gene, 48602	-0.460683	-1.07391	-0.321078	0.260284	-3.33009	-0.574527	unclassified gene
ENSMUSG00000107076	Gm43480	predicted gene 43480	0.00773255	-1.12305	-0.0605915	0.349695	-3.29697	-1.13468	lncRNA gene
ENSMUSG00000082570	Gm15711	predicted gene 15711	-0.743597	-1.6529	-0.411739	0.0209453	-3.28503	-0.586029	pseudogene
ENSMUSG00000108076	9530086O07Rik	RIKEN cDNA 9530086O07 gene	-0.649096	-0.956984	-0.241436	0.647511	-3.27731	-0.462659	lncRNA gene
ENSMUSG00000105929	Gm43693	predicted gene 43693	-1.3714	-0.91278	-0.582229	-0.0805597	-3.26668	-0.83022	unclassified gene
ENSMUSG00000114996	Gm48958	predicted gene, 48958	0.16141	-1.035	-0.775974	0.0395528	-3.26449	-0.904419	unclassified gene
ENSMUSG00000105720	Gm42440	predicted gene 42440	-0.500289	-1.47249	-0.487227	0.181104	-3.26386	-1.51958	unclassified gene
ENSMUSG00000106484	Gm17833	predicted gene, 17833	-0.837988	-1.10661	-0.705419	0.319134	-3.24737	-0.553774	pseudogene
ENSMUSG00000102460	Gm38197	predicted gene, 38197	-0.0552342	-0.905399	-0.118256	0.115943	-3.24644	-0.82131	unclassified gene
ENSMUSG00000113869	Gm48869	predicted gene, 48869	-0.176017	-1.26368	-0.713754	0.0918341	-3.23254	-1.18551	pseudogene
ENSMUSG00000115381	Gm49266	predicted gene, 49266	-0.596626	-1.4167	-0.348144	-0.0795693	-3.21674	-1.35713	unclassified gene
ENSMUSG00000106049	Gm43019	predicted gene 43019	-0.272043	-1.11278	-0.171025	0.451012	-3.21565	-0.812054	unclassified gene
ENSMUSG00000106720	Gm43795	predicted gene 43795	0.105376	-1.06851	-0.383185	0.375227	-3.21044	-0.45221	unclassified gene
ENSMUSG00000110411	Gm45457	predicted gene 45457	-0.474023	-0.909271	-0.443853	0.0404056	-3.20949	-0.586824	unclassified gene
ENSMUSG00000114501	Gm48582	predicted gene, 48582	-0.320672	-1.59419	-0.18039	0.615466	-3.20822	-0.0508047	unclassified gene
ENSMUSG00000107624	Gm44005	predicted gene, 44005	0.124625	-0.849003	-0.106519	0.741878	-3.20222	-0.862852	unclassified gene
ENSMUSG00000102142	Gm26930	predicted gene, 26930	-1.17709	-1.36287	-0.272055	0.134443	-3.19858	-0.90523	lncRNA gene
ENSMUSG00000107091	Gm43343	predicted gene 43343	-0.0677397	-0.681285	-0.278141	0.587234	-3.18986	-0.267971	unclassified gene
ENSMUSG00000083951	Gm13786	predicted gene 13786	-0.386761	-0.548988	0.353343	1.07612	-3.18639	0.088359	pseudogene
ENSMUSG00000104735	C130075A20Rik	RIKEN cDNA C130075A20 gene	0.345721	-0.535441	-0.146146	0.165493	-3.16716	-1.09846	lncRNA gene
ENSMUSG00000105502	Gm42536	predicted gene 42536	-1.20447	-0.402457	-0.0817042	0.604243	-3.15283	-0.977664	unclassified gene
ENSMUSG00000106214	Gm43426	predicted gene 43426	-0.786401	-0.274277	-0.619077	-0.121735	-3.14104	-1.48837	unclassified gene
ENSMUSG00000104687	Gm42899	predicted gene 42899	0.464436	-0.611977	-0.150544	-0.0504919	-3.13138	-1.05803	unclassified gene
ENSMUSG00000108067	Gm43953	predicted gene, 43953	-0.900444	-1.29521	-0.382147	0.575165	-3.13	-0.323597	unclassified gene
ENSMUSG00000086308	G630016G05Rik	RIKEN cDNA G630016G05 gene	-1.2783	-1.42833	-0.747838	-0.217402	-3.12637	-1.75123	lncRNA gene
ENSMUSG00000102750	Gm37058	predicted gene, 37058	-0.945683	-0.585939	-0.158968	0.532492	-3.1252	0.379162	unclassified gene
ENSMUSG00000115555	Gm49307	predicted gene, 49307	-0.510399	-0.411633	-0.534016	0.365819	-3.12156	-0.505843	unclassified gene
ENSMUSG00000106386	Gm42991	predicted gene 42991	-0.283481	-1.10615	-0.184833	0.481871	-3.11251	-0.361894	unclassified gene
ENSMUSG00000103851	Gm37606	predicted gene, 37606	-0.765521	-0.302864	0.123981	0.207421	-3.11055	-0.683752	unclassified gene
ENSMUSG00000116851	Gm35576	predicted gene, 35576	-0.759499	0.118969	0.575755	1.43263	-3.10669	-0.0591341	lncRNA gene
ENSMUSG00000107989	Gm19692	predicted gene, 19692	-1.21743	-2.96859	-0.238272	0.052546	-3.08361	-0.486698	unclassified gene
ENSMUSG00000089952	4933413C19Rik	RIKEN cDNA 4933413C19 gene	0.357972	-0.45516	-0.374499	-0.425787	-3.05941	-0.506482	lncRNA gene
ENSMUSG00000110885	Gm48739	predicted gene, 48739	-1.65322	-0.944155	0.34034	0.131789	-3.05452	-0.610542	pseudogene
ENSMUSG00000104994	Gm42989	predicted gene 42989	-0.455413	-0.435557	0.165809	0.210648	-3.05175	-0.922196	unclassified gene
ENSMUSG00000106822	Gm43533	predicted gene 43533	-0.0558683	-0.372056	-0.0760645	0.762857	-3.04881	-0.0881921	unclassified gene
ENSMUSG00000083277	Gm15376	predicted gene 15376	-1.43941	-0.698225	-0.371518	0.0901921	-3.01051	-0.263298	pseudogene
ENSMUSG00000105985	Gm42993	predicted gene 42993	-0.212339	-0.9752	-0.00227933	0.708081	-3.00234	-0.778882	unclassified gene
ENSMUSG00000112816	Gm48798	predicted gene, 48798	-0.146675	-0.369143	-0.208857	0.624607	-2.99762	-2.31499	unclassified gene
ENSMUSG00000105445	Gm42972	predicted gene 42972	-0.954195	-0.833847	-0.221081	-0.0898269	-2.98337	-0.712882	unclassified gene
ENSMUSG00000087158	Gm14093	predicted gene 14093	-0.851851	-1.3648	-0.637651	-0.189141	-2.98	-0.815818	lncRNA gene
ENSMUSG00000103284	3110080O07Rik	RIKEN cDNA 3110080O07 gene	-0.592808	-0.739457	-0.403316	0.505382	-2.9767	-0.81681	lncRNA gene
ENSMUSG00000102205	9430092D12Rik	RIKEN cDNA 9430092D12 gene	-0.715737	-0.227149	0.17396	1.07588	-2.9638	-0.280545	lncRNA gene
ENSMUSG00000109606	Gm45537	predicted gene 45537	-0.875496	-1.30294	-0.286756	0.54476	-2.95347	-0.607798	unclassified gene
ENSMUSG00000102931	Gm38114	predicted gene, 38114	-1.08445	-0.116376	0.00402765	0.0563471	-2.88755	-1.06947	unclassified gene
ENSMUSG00000104476	Gm38211	predicted gene, 38211	-0.114189	-0.270922	0.172645	0.326203	-2.84709	-0.773819	unclassified gene
ENSMUSG00000107603	Gm43921	predicted gene, 43921	-1.25755	-1.20443	-0.18431	-0.362657	-2.84207	-1.02376	unclassified gene
ENSMUSG00000115148	Gm49125	predicted gene, 49125	-0.44239	-1.05885	-0.460133	0.26361	-2.83508	0.0937485	unclassified gene
ENSMUSG00000110068	Gm45294	predicted gene 45294	-0.663677	-0.680227	-0.255982	0.229537	-2.82157	0.0650592	unclassified gene
ENSMUSG00000083834	Gm12577	predicted gene 12577	0.356821	-0.779924	0.148297	0.445572	-2.81733	0.0411172	pseudogene
ENSMUSG00000031802	Phxr4	per-hexamer repeat gene 4	-0.258331	-0.70698	-0.189436	0.470789	-2.80482	-0.0931406	protein coding gene
ENSMUSG00000106772	Gm43794	predicted gene 43794	-0.0524065	-1.24641	0.896731	0.613583	-2.7974	-0.125048	unclassified gene
ENSMUSG00000104197	Gm37632	predicted gene, 37632	-1.05218	-0.878934	0.0608496	-0.314947	-2.79259	-0.436658	unclassified gene
ENSMUSG00000104078	Gm37023	predicted gene, 37023	0.132033	-0.668769	0.116253	0.750639	-2.792	-0.37071	unclassified gene
ENSMUSG00000103049	Gm37311	predicted gene, 37311	-1.00605	-0.693334	-0.0824201	0.352505	-2.78053	-0.562056	unclassified gene
ENSMUSG00000111434	Gm47121	predicted gene, 47121	-0.445977	-0.385744	-0.478256	0.0434929	-2.77805	-0.557858	lncRNA gene
ENSMUSG00000113984	Gm48890	predicted gene, 48890	0.0652694	-0.635206	-0.451872	0.487551	-2.75036	-0.143199	unclassified gene
ENSMUSG00000105495	Gm42995	predicted gene 42995	0.10651	-0.5532	0.399112	0.923594	-2.74565	-0.954558	unclassified gene
ENSMUSG00000108693	Gm45153	predicted gene 45153	0.313219	-1.21294	-0.460834	-0.547854	-2.721	-1.35737	unclassified gene
ENSMUSG00000108211	Gm44130	predicted gene, 44130	-0.937565	-0.698757	-0.134583	0.483722	-2.71953	-0.0875863	unclassified gene
ENSMUSG00000093465	Gm20682	predicted gene 20682	-1.26517	-1.38199	-0.590953	0.364412	-2.71329	-0.322976	lncRNA gene
ENSMUSG00000105861	Gm43508	predicted gene 43508	-1.55705	-0.811824	0.299272	0.46479	-2.68582	-0.529981	unclassified gene
ENSMUSG00000104118	Gm37298	predicted gene, 37298	-1.33035	-0.742669	0.0880382	0.386307	-2.68475	-0.792631	unclassified gene
ENSMUSG00000106061	Gm43773	predicted gene 43773	0.150618	-0.563705	0.20369	1.08257	-2.68094	0.455524	lncRNA gene
ENSMUSG00000097583	6430590A07Rik	RIKEN cDNA 6430590A07 gene	-0.403842	-0.491558	0.0194132	0.384972	-2.65721	-0.282309	lncRNA gene
ENSMUSG00000097494	4933406C10Rik	RIKEN cDNA 4933406C10 gene	-1.20631	-0.891194	-0.372752	0.508711	-2.6551	-0.434265	lncRNA gene
ENSMUSG00000106557	Gm42442	predicted gene 42442	-0.344897	-1.74351	-0.720519	0.763124	-2.62319	-1.87962	unclassified gene
ENSMUSG00000103195	Gm37644	predicted gene, 37644	-0.459849	-0.889892	-0.271201	-0.105818	-2.61368	-1.05306	unclassified gene
ENSMUSG00000102808	5430420F09Rik	RIKEN cDNA 5430420F09 gene	-0.592665	-0.995866	-0.280516	0.742724	-2.60126	-0.213135	lncRNA gene
ENSMUSG00000113687	Gm49703	predicted gene, 49703	-0.760048	-0.90753	-0.169317	0.414521	-2.58195	0.0744639	unclassified gene
ENSMUSG00000112955	Gm48889	predicted gene, 48889	0.0233065	-0.416392	-0.362828	0.759572	-2.57845	-0.313896	unclassified gene
ENSMUSG00000107966	Gm44001	predicted gene, 44001	0.0938349	-0.854134	-0.17624	0.574561	-2.54718	-0.783565	unclassified gene
ENSMUSG00000101414	Gm29101	predicted gene 29101	-0.149839	-1.16098	-0.436954	-0.11151	-2.54442	-1.00117	lncRNA gene
ENSMUSG00000093559	Gm20705	predicted gene 20705	-1.48747	-1.25189	-0.174487	0.517012	-2.52658	0.0701778	lncRNA gene
ENSMUSG00000106092	Gm43072	predicted gene 43072	-0.394305	-0.856525	-0.0444877	0.737552	-2.50598	0.0796015	unclassified gene
ENSMUSG00000087049	Bach2it1	BTB and CNC homology 2, intronic transcript 1	0.235777	-1.18389	-0.713622	0.752028	-2.47611	-0.450513	sense intronic lncRNA gene
ENSMUSG00000109725	Gm45265	predicted gene 45265	-1.60455	-1.21809	0.325287	0.397747	-2.45974	-0.606383	unclassified gene
ENSMUSG00000106596	Gm42822	predicted gene 42822	0.298274	-0.828861	-0.147582	0.609894	-2.45922	0.00614271	unclassified gene
ENSMUSG00000110427	4933406B17Rik	RIKEN cDNA 4933406B17 gene	-1.07289	-0.507956	-0.189125	-0.51878	-2.44735	-1.39903	lncRNA gene
ENSMUSG00000115975	Gm49526	predicted gene, 49526	-0.183023	-0.00554232	0.234107	0.649181	-2.44563	-0.708336	unclassified gene
ENSMUSG00000113065	Gm48870	predicted gene, 48870	0.0715385	-0.691205	-0.250736	0.534924	-2.444	-0.169481	unclassified gene
ENSMUSG00000116185	Gm49411	predicted gene, 49411	-0.166501	-0.750192	-0.147587	0.426835	-2.43953	-0.536915	unclassified gene
ENSMUSG00000105750	Gm43130	predicted gene 43130	-0.212361	0.233284	-0.227699	0.575526	-2.43708	-0.965117	unclassified gene
ENSMUSG00000102733	Gm38262	predicted gene, 38262	-0.802933	-0.592145	-0.364512	0.360629	-2.43263	-0.0315129	unclassified gene
ENSMUSG00000100768	Gm29055	predicted gene 29055	-0.383215	-0.253251	-0.286106	1.08905	-2.42516	0.243822	lncRNA gene
ENSMUSG00000104339	C130089K02Rik	RIKEN cDNA C130089K02 gene	-0.241178	-0.984593	-0.189653	0.72321	-2.41875	-0.355836	lncRNA gene
ENSMUSG00000086012	Gm15902	predicted gene 15902	-0.309062	-0.749081	-0.0725487	0.464558	-2.41107	-1.39468	lncRNA gene
ENSMUSG00000030068	Gm20696	predicted gene 20696	-0.960956	-1.20926	-0.344972	0.516758	-2.40931	-0.314377	protein coding gene
ENSMUSG00000086311	Gm12122	predicted gene 12122	-0.40186	-1.14602	-0.62287	0.151804	-2.40875	-0.769975	lncRNA gene
ENSMUSG00000114707	Gm47558	predicted gene, 47558	-0.654883	-0.799557	-0.483046	0.0861767	-2.39421	-0.542108	unclassified gene
ENSMUSG00000078902	Gm14443	predicted gene 14443	-1.28654	-0.410551	-0.585164	-0.219508	-2.39303	-0.229018	protein coding gene
ENSMUSG00000082513	Gm15374	predicted gene 15374	-0.933811	-0.996395	-0.309252	0.218628	-2.36301	-0.731478	pseudogene
ENSMUSG00000099609	Gm29008	predicted gene 29008	-0.0860746	-0.329671	-0.0167054	0.090834	-2.35371	-0.565379	sense intronic lncRNA gene
ENSMUSG00000103427	Gm37534	predicted gene, 37534	-1.20042	-0.825976	-0.0050119	0.286616	-2.32224	-0.887394	unclassified gene
ENSMUSG00000074415	Mir100hg	Mir100 Mirlet7a-2 Mir125b-1 cluster host gene	0.588328	-0.223439	-0.0717946	0.0471799	-2.31157	-0.755105	lncRNA gene
ENSMUSG00000114104	Gm47585	predicted gene, 47585	-0.121404	-0.652978	-0.28059	0.338181	-2.30087	-0.358772	unclassified gene
ENSMUSG00000100005	B130024G19Rik	RIKEN cDNA B130024G19 gene	-1.74873	-1.4289	-0.0323687	0.129006	-2.28984	-0.463561	lncRNA gene
ENSMUSG00000104632	Gm42909	predicted gene 42909	-2.01968	-0.427781	-0.0137501	0.336397	-2.28352	-0.609327	unclassified gene
ENSMUSG00000115210	Gm49308	predicted gene, 49308	1.07373	-0.046517	0.0462126	0.370372	-2.28191	-0.197171	unclassified gene
ENSMUSG00000089941	Gm16168	predicted gene 16168	-2.0125	-0.842937	-1.23868	0.180053	-2.2682	-0.582279	lncRNA gene
ENSMUSG00000077394	Gm24339	predicted gene, 24339	-0.230149	-0.788837	-0.372135	0.173943	-2.24727	-0.75629	snoRNA gene
ENSMUSG00000102423	Gm37465	predicted gene, 37465	-0.320391	-0.774574	-0.31139	0.822	-2.23829	-0.478211	unclassified gene
ENSMUSG00000109539	Gm44667	predicted gene 44667	-0.330736	-0.687651	-0.276725	0.51642	-2.22258	-0.136109	unclassified gene
ENSMUSG00000102950	Gm37018	predicted gene, 37018	0.821926	-0.0694539	-0.0547452	0.932097	-2.22048	-0.992526	unclassified gene
ENSMUSG00000116626	Gm49705	predicted gene, 49705	-0.101953	-0.351782	-0.198011	0.514971	-2.20833	-0.319902	unclassified gene
ENSMUSG00000081648	Gm13423	predicted gene 13423	-0.630373	-0.0639853	-0.562007	0.794827	-2.20079	-1.07962	pseudogene
ENSMUSG00000113326	Gm47586	predicted gene, 47586	0.196165	-0.486586	-0.191223	0.154397	-2.16485	-0.172987	unclassified gene
ENSMUSG00000115314	Gm48966	predicted gene, 48966	-1.37526	-0.49096	-0.354794	0.144782	-2.11907	-0.972221	unclassified gene
ENSMUSG00000090386	Mir99ahg	Mir99a and Mirlet7c-1 host gene (non-protein coding)	-1.035	-0.610535	0.0418308	0.379325	-2.07489	-0.614836	lncRNA gene
ENSMUSG00000098243	Gm4258	predicted gene 4258	-1.38602	-0.903832	-0.0365983	0.267623	-2.06758	-1.10877	lncRNA gene
ENSMUSG00000074375	Sult2a3	sulfotransferase family 2A, dehydroepiandrosterone (DHEA)-preferring, member 3	-0.849026	-0.600761	0.796522	0.794293	-2.0622	0.59091	protein coding gene
ENSMUSG00000026834	Acvr1c	activin A receptor, type IC	-1.0959	-0.826507	0.235254	0.0632907	-2.05836	-1.07681	protein coding gene
ENSMUSG00000102267	9530003O04Rik	RIKEN cDNA 9530003O04 gene	-0.821197	-0.138794	0.611611	0.838782	-2.04972	-0.332788	lncRNA gene
ENSMUSG00000104479	Gm10305	predicted gene 10305	-1.72309	-0.689818	0.127277	0.687664	-2.03151	0.659061	unclassified gene
ENSMUSG00000102326	Gm37788	predicted gene, 37788	0.888416	0.518215	0.546456	1.5681	-2.00234	-0.743219	unclassified gene
ENSMUSG00000104094	Gm37314	predicted gene, 37314	-0.422557	-0.519784	-0.299694	0.760808	-1.98866	-0.260388	unclassified gene
ENSMUSG00000102854	C130023A14Rik	RIKEN cDNA C130023A14 gene	-0.55241	-0.176137	0.378938	0.773228	-1.97409	-0.807269	lncRNA gene
ENSMUSG00000102653	Gm37079	predicted gene, 37079	0.858906	-1.25695	-0.481828	0.487205	-1.96849	-0.204619	unclassified gene
ENSMUSG00000106450	Gm43018	predicted gene 43018	-0.854009	-1.25338	0.212365	0.307855	-1.93441	-0.595852	unclassified gene
ENSMUSG00000104235	Gm37589	predicted gene, 37589	-0.285619	-0.393592	0.0193527	0.530213	-1.90505	-0.197059	unclassified gene
ENSMUSG00000102503	Gm37370	predicted gene, 37370	-0.520485	-0.305141	0.207051	0.731103	-1.76206	0.271398	unclassified gene
ENSMUSG00000104525	Gm37334	predicted gene, 37334	-0.227695	-0.756385	-0.457746	0.383718	-1.72735	0.022236	unclassified gene
ENSMUSG00000104671	Gm43062	predicted gene 43062	-0.0675294	-0.634154	-0.498605	0.161619	-1.66899	0.0847176	lncRNA gene
ENSMUSG00000106288	Gm43593	predicted gene 43593	-0.0776213	0.195853	0.236872	0.820739	-1.65614	-0.517343	unclassified gene
ENSMUSG00000105586	Gm43009	predicted gene 43009	1.59064	0.307313	0.275945	0.938922	-1.52988	0.694528	unclassified gene
ENSMUSG00000024502	Jakmip2	janus kinase and microtubule interacting protein 2	1.33423	0.702316	-0.746241	-0.131387	2.85956	0.177222	protein coding gene
ENSMUSG00000040197	Cd209e	CD209e antigen	-0.912057	-1.26493	-0.489415	-0.100951	2.89047	-0.448399	protein coding gene
ENSMUSG00000008845	Cd163	CD163 antigen	-0.474393	-1.1023	-0.292692	-0.344803	3.30005	-0.326054	protein coding gene
ENSMUSG00000013584	Aldh1a2	aldehyde dehydrogenase family 1, subfamily A2	0.247981	0.363111	0.0933313	-0.378174	4.71145	1.61149	protein coding gene
ENSMUSG00000104340	Gm10522	predicted gene 10522	-1.62897	-0.627946	-1.09919	-0.368297	5.00772	1.40869	lncRNA gene
ENSMUSG00000050092	Sprr2b	small proline-rich protein 2B	0.898479	0.544677	0.599028	0.456536	5.07413	1.84294	protein coding gene
ENSMUSG00000022015	Tnfsf11	tumor necrosis factor (ligand) superfamily, member 11	1.39615	2.1366	0.230041	0.593708	5.77913	2.08531	protein coding gene
ENSMUSG00000026228	Htr2b	5-hydroxytryptamine (serotonin) receptor 2B	1.51011	2.15473	1.86788	2.42458	5.8529	2.825	protein coding gene
ENSMUSG00000026204	Ptprn	protein tyrosine phosphatase, receptor type, N	2.19407	2.43416	2.67326	1.99683	5.9783	2.95144	protein coding gene
ENSMUSG00000056457	Prl2c3	prolactin family 2, subfamily c, member 3	0	5.14931	0	2.26377	6.61411	3.87026	protein coding gene
ENSMUSG00000103308	Gm37800	predicted gene, 37800	0.200434	1.12092	0.096334	0.413752	6.64098	2.0886	lncRNA gene
ENSMUSG00000022156	Gzme	granzyme E	0	2.68743	0	0	6.78057	3.8671	protein coding gene
ENSMUSG00000021758	Ddx4	DEAD (Asp-Glu-Ala-Asp) box polypeptide 4	0.302403	3.61816	2.01761	-1.60514	6.82231	1.27662	protein coding gene
ENSMUSG00000022057	Adamdec1	ADAM-like, decysin 1	1.11073	0.0189721	1.3688	2.04367	7.03894	0.465557	protein coding gene
ENSMUSG00000035638	Muc20	mucin 20	0	4.43052	1.90267	0	7.07468	3.48339	protein coding gene
ENSMUSG00000069421	Olfr810	olfactory receptor 810	2.84277	3.20833	0	0	7.21699	-5.12548e-15	protein coding gene
ENSMUSG00000019987	Arg1	arginase, liver	0.166482	0.273571	-0.142693	0.774484	7.25886	3.35638	protein coding gene
ENSMUSG00000059256	Gzmd	granzyme D	0	-5.12548e-15	0	0	7.72349	2.13892	protein coding gene
ENSMUSG00000113701	B230303A05Rik	RIKEN cDNA B230303A05 gene	2.81296	5.93723	3.19745	0	8.03718	2.98529	pseudogene
ENSMUSG00000051081	Gm4847	predicted gene 4847	0	4.15559	2.69851	0	8.17615	5.26605	protein coding gene
ENSMUSG00000000617	Grm6	glutamate receptor, metabotropic 6	2.02958	4.59104	1.90338	0	8.24414	2.97262	protein coding gene
ENSMUSG00000022226	Mcpt2	mast cell protease 2	0.294372	0.015501	-1.84473	-1.60687	8.39158	2.74963	protein coding gene
ENSMUSG00000050558	Prokr2	prokineticin receptor 2	-1.73625	2.47285	0.066739	1.51287	8.43155	3.82992	protein coding gene
ENSMUSG00000025469	Msx3	msh homeobox 3	-2.99953	2.45521	0.465197	-0.555532	8.61646	2.33541	protein coding gene
ENSMUSG00000022227	Mcpt1	mast cell protease 1	-0.472071	-0.772086	-2.6285	-2.34814	8.67165	2.38944	protein coding gene
ENSMUSG00000022157	Mcpt8	mast cell protease 8	0.860622	0.0308125	-2.62945	-2.34909	9.14181	3.35472	protein coding gene
ENSMUSG00000016524	Il19	interleukin 19	3.74916	3.21837	3.20416	0	10.0174	4.8174	protein coding gene
ENSMUSG00000000182	Fgf23	fibroblast growth factor 23	4.49185	3.88351	0	0	11.3743	7.22387	protein coding gene
ENSMUSG00000063779	Chil4	chitinase-like 4	0	3.29549	0	0	12.3753	6.15569	protein coding gene

## Sheet: M3
ensembl_ID	mgi_symbol	mgi_description	logFC 2h	logFC 6h	logFC 48h	logFC D14	logFC D35	logFC D77
ENSMUSG00000112309	Gm48353	predicted gene, 48353	-3.91357	-1.44773	-1.00239	0.121265	-5.84969	-1.68111
ENSMUSG00000021499	Catsper3	cation channel, sperm associated 3	-1.83344	-1.24767	-1.03597	0.743629	-5.47622	0.0106403
ENSMUSG00000109199	Gm44996	predicted gene 44996	-1.25917	-0.539056	-0.117874	0.606623	-5.45559	-1.60044
ENSMUSG00000103129	Gm37393	predicted gene, 37393	-1.98407	0.256332	0.315135	2.36122	-5.25111	0.135235
ENSMUSG00000103130	F830212C03Rik	RIKEN cDNA F830212C03 gene	-1.49469	0.470044	0.583947	1.61385	-4.76016	-0.132685
ENSMUSG00000105347	Gm43503	predicted gene 43503	-2.20646	-0.790268	-0.259983	0.924297	-3.59064	-1.57155
ENSMUSG00000105568	Gm42971	predicted gene 42971	-1.69857	-2.05952	-0.110738	0.338527	-3.48036	-1.45148
ENSMUSG00000104745	Gm43073	predicted gene 43073	-1.61467	-0.538559	-0.0170819	0.899402	-3.36564	-0.691016
ENSMUSG00000103857	Gm37249	predicted gene, 37249	-1.91057	-0.543481	0.20151	1.04089	-2.80867	0.559231
ENSMUSG00000103972	Gm37466	predicted gene, 37466	-1.90657	-0.800539	0.822205	1.3415	-2.3591	-0.0413048
ENSMUSG00000102160	Gm36944	predicted gene, 36944	0.0683611	-0.625362	0.53777	0.941356	-2.00716	-0.664613
ENSMUSG00000081182	Gm14935	predicted gene 14935	-2.92284	-1.77979	-0.674713	0.470788	-1.9536	-0.974902
ENSMUSG00000092009	Myh15	myosin, heavy chain 15	-1.14243	0.16299	-0.884165	1.27771	-1.80616	-1.23402
ENSMUSG00000106944	Gm43843	predicted gene 43843	-1.92118	-0.794112	-0.203902	0.727819	-1.53629	-0.904398
ENSMUSG00000020639	Pfn4	profilin family, member 4	-1.25678	-0.635669	0.240731	0.896138	-1.21177	-1.69284
ENSMUSG00000053475	Tnfaip6	tumor necrosis factor alpha induced protein 6	2.35531	-0.116959	-0.159816	-0.468291	1.22337	0.6812
ENSMUSG00000006179	Prss16	protease, serine 16 (thymus)	-0.788312	0.324248	-0.0506407	-1.26017	1.53347	1.44223
ENSMUSG00000054342	Kcnn4	potassium intermediate/small conductance calcium-activated channel, subfamily N, member 4	1.48142	1.6516	0.335945	-0.476375	1.55479	2.03494
ENSMUSG00000045475	Lce3c	late cornified envelope 3C	1.41384	1.30508	-0.640337	-0.629075	1.60909	1.59568
ENSMUSG00000021250	Fos	FBJ osteosarcoma oncogene	2.24938	1.08953	-0.0330921	0.139352	1.71347	1.86439
ENSMUSG00000046245	Pilra	paired immunoglobin-like type 2 receptor alpha	0.734242	0.711735	-0.174065	-0.582628	1.85855	2.46875
ENSMUSG00000090356	Teddm3	transmembrane epididymal family member 3	1.09122	1.44622	-0.51121	-0.299787	1.87872	1.82517
ENSMUSG00000048572	Tmem252	transmembrane protein 252	1.75551	1.54042	0.391481	-0.937522	1.96527	0.600731
ENSMUSG00000031780	Ccl17	chemokine (C-C motif) ligand 17	1.79086	1.99223	0.448075	1.15043	2.07666	2.79064
ENSMUSG00000111116	Gm48065	predicted gene, 48065	2.47695	2.42154	0.897245	0.171185	2.13065	2.40199
ENSMUSG00000056888	Glipr1	GLI pathogenesis-related 1 (glioma)	0.918041	1.16871	0.578724	-0.638774	2.17157	2.63061
ENSMUSG00000026628	Atf3	activating transcription factor 3	2.84278	1.22833	0.31512	0.126478	2.18728	1.41013
ENSMUSG00000068696	Gpr88	G-protein coupled receptor 88	0.593534	0.977045	1.03742	-1.74349	2.19421	1.10147
ENSMUSG00000034652	Cd300a	CD300A molecule	0.891014	1.02034	0.907699	-0.546303	2.20239	2.09865
ENSMUSG00000030786	Itgam	integrin alpha M	0.844015	1.10723	0.516809	-0.81429	2.20654	1.88255
ENSMUSG00000018774	Cd68	CD68 antigen	0.283264	0.424558	0.802735	-0.707703	2.22533	1.80416
ENSMUSG00000042812	Foxf1	forkhead box F1	2.12537	1.26328	-0.615311	-0.378535	2.29062	1.84166
ENSMUSG00000027843	Ptpn22	protein tyrosine phosphatase, non-receptor type 22 (lymphoid)	0.517524	0.880207	0.74761	-0.0742246	2.29477	2.86674
ENSMUSG00000024300	Myo1f	myosin IF	0.488333	0.596619	0.714975	-0.211943	2.29738	2.64653
ENSMUSG00000115754	Gm48972	predicted gene, 48972	0.658263	-0.172855	-0.851478	-1.00981	2.30283	1.25646
ENSMUSG00000022303	Dcstamp	dendrocyte expressed seven transmembrane protein	1.45364	1.48897	0.82387	-0.819376	2.38892	2.83808
ENSMUSG00000044162	Tnip3	TNFAIP3 interacting protein 3	1.99978	1.62905	0.515965	-0.409797	2.38965	2.62484
ENSMUSG00000029915	Clec5a	C-type lectin domain family 5, member a	0.29113	0.252604	0.213981	-0.944337	2.53942	2.23161
ENSMUSG00000029307	Dmp1	dentin matrix protein 1	1.60215	1.07076	0.683691	-2.27905	2.54935	1.64497
ENSMUSG00000063193	Cd300lb	CD300 molecule like family member B	1.91659	1.82188	1.35356	-0.176811	2.58713	2.61442
ENSMUSG00000056529	Ptafr	platelet-activating factor receptor	0.946282	0.549158	0.837179	-0.661446	2.6403	2.71264
ENSMUSG00000040552	C3ar1	complement component 3a receptor 1	0.780729	0.960507	1.29469	-0.626443	2.65564	2.15154
ENSMUSG00000054203	Ifi205	interferon activated gene 205	1.62254	1.36493	0.53937	-0.101639	2.66998	2.01006
ENSMUSG00000026395	Ptprc	protein tyrosine phosphatase, receptor type, C	0.553551	0.59138	0.5852	-0.0302073	2.70733	2.49104
ENSMUSG00000079625	Tm4sf19	transmembrane 4 L six family member 19	2.17673	2.20089	1.25208	0.173749	2.76568	3.0148
ENSMUSG00000071715	Ncf4	neutrophil cytosolic factor 4	0.762858	0.794232	0.384669	-0.330362	2.7712	2.04737
ENSMUSG00000024401	Tnf	tumor necrosis factor	0.844885	0.501764	0.101031	-0.608136	2.77998	2.31246
ENSMUSG00000026580	Selp	selectin, platelet	2.83679	0.677415	0.451598	0.170014	2.80264	0.990466
ENSMUSG00000026535	Ifi202b	interferon activated gene 202B	1.64982	1.85278	0.75559	-0.0234905	2.84493	2.44005
ENSMUSG00000025017	Pik3ap1	phosphoinositide-3-kinase adaptor protein 1	0.370371	0.72034	1.07539	-0.0220915	2.84493	2.31409
ENSMUSG00000004814	Ccl24	chemokine (C-C motif) ligand 24	0.649631	0.426991	-0.344715	-0.798463	2.86544	-0.180861
ENSMUSG00000042845	Wfdc12	WAP four-disulfide core domain 12	0.188321	-0.549829	0.0170974	-1.01164	2.86943	0.801424
ENSMUSG00000026177	Slc11a1	solute carrier family 11 (proton-coupled divalent metal ion transporters), member 1	1.67781	1.43789	1.29907	-0.458644	2.88051	3.96389
ENSMUSG00000026069	Il1rl1	interleukin 1 receptor-like 1	1.72466	2.43824	0.0774604	-0.658962	2.88884	1.22089
ENSMUSG00000058715	Fcer1g	Fc receptor, IgE, high affinity I, gamma polypeptide	0.2493	0.578997	0.920294	-0.537667	2.89324	2.31814
ENSMUSG00000064065	Ipcef1	interaction protein for cytohesin exchange factors 1	0.891752	0.611301	0.500266	-0.254104	2.90058	2.34542
ENSMUSG00000097352	C920009B18Rik	RIKEN cDNA C920009B18 gene	1.09166	1.32299	0.99778	0.200118	2.91898	2.97811
ENSMUSG00000053113	Socs3	suppressor of cytokine signaling 3	2.68126	0.87106	-0.0685027	-0.354815	2.92878	0.881456
ENSMUSG00000053175	Bcl3	B cell leukemia/lymphoma 3	3.35659	1.59633	0.499871	0.612203	2.94576	2.02747
ENSMUSG00000028599	Tnfrsf1b	tumor necrosis factor receptor superfamily, member 1b	1.30424	1.11412	0.619771	-0.172673	3.01957	2.90585
ENSMUSG00000011008	Mcoln2	mucolipin 2	0.612873	0.457254	0.156907	-0.479062	3.02716	2.07772
ENSMUSG00000046223	Plaur	plasminogen activator, urokinase receptor	2.55163	2.09957	0.252734	-0.826567	3.04318	0.992644
ENSMUSG00000033538	Casp4	caspase 4, apoptosis-related cysteine peptidase	1.56219	0.718585	0.239448	0.0955642	3.0619	2.55859
ENSMUSG00000049988	Lrrc25	leucine rich repeat containing 25	0.881159	0.921276	0.906982	-0.282585	3.0705	2.24067
ENSMUSG00000103907	Gm37498	predicted gene, 37498	3.50735	2.30502	0.560966	0.5719	3.07058	2.13313
ENSMUSG00000073412	Lst1	leukocyte specific transcript 1	0.995073	1.07094	0.959261	-0.731297	3.07669	2.64091
ENSMUSG00000097636	Mirt1	myocardial infarction associated transcript 1	2.31905	1.7596	0.451888	-0.045739	3.08462	1.48869
ENSMUSG00000025161	Slc16a3	solute carrier family 16 (monocarboxylic acid transporters), member 3	1.1574	0.447409	0.255799	-0.567688	3.08665	1.42093
ENSMUSG00000021281	Tnfaip2	tumor necrosis factor, alpha-induced protein 2	1.52567	0.944689	0.243915	0.133874	3.09547	2.82169
ENSMUSG00000034116	Vav1	vav 1 oncogene	0.64074	0.738766	0.633224	0.106004	3.09668	2.64821
ENSMUSG00000028480	Glipr2	GLI pathogenesis-related 2	1.04993	0.832967	0.57043	-0.444786	3.10722	2.08473
ENSMUSG00000033220	Rac2	Rac family small GTPase 2	0.624104	0.690778	0.785268	-0.235691	3.12175	2.54857
ENSMUSG00000035004	Igsf6	immunoglobulin superfamily, member 6	0.698971	0.863022	0.83338	-0.175075	3.19995	3.29615
ENSMUSG00000026536	Ifi211	interferon activated gene 211	1.29775	1.81794	1.41671	0.0335995	3.21957	2.9819
ENSMUSG00000029664	Tfpi2	tissue factor pathway inhibitor 2	0.835079	1.11012	0.601771	-0.868674	3.22562	0.259158
ENSMUSG00000049130	C5ar1	complement component 5a receptor 1	1.7026	1.31989	0.162779	-1.04727	3.22934	0.859135
ENSMUSG00000000290	Itgb2	integrin beta 2	0.987556	1.07596	0.768662	-0.190681	3.25098	3.57404
ENSMUSG00000060044	Tmem26	transmembrane protein 26	0.679087	1.22674	0.280396	-0.37793	3.25506	0.929455
ENSMUSG00000112148	Lilrb4a	leukocyte immunoglobulin-like receptor, subfamily B, member 4A	2.37686	2.15888	0.635731	0.216314	3.29099	2.75329
ENSMUSG00000026285	Pdcd1	programmed cell death 1	1.04276	-0.436764	-0.690169	-1.76279	3.29814	2.65345
ENSMUSG00000004791	Pgf	placental growth factor	0.677103	-0.105973	-0.443578	-0.61051	3.33274	-0.596214
ENSMUSG00000045362	Tnfrsf26	tumor necrosis factor receptor superfamily, member 26	0.350251	0.0878511	0.198579	-0.71504	3.34961	1.19565
ENSMUSG00000002699	Lcp2	lymphocyte cytosolic protein 2	0.933414	0.684293	0.447502	-0.133269	3.36422	2.93469
ENSMUSG00000112843	Gm46224	predicted gene, 46224	1.51338	1.14016	0.982226	0.389643	3.38507	3.56219
ENSMUSG00000030474	Siglece	sialic acid binding Ig-like lectin E	2.36011	2.22621	0.492737	0.53556	3.38847	0.863956
ENSMUSG00000027408	Cpxm1	carboxypeptidase X 1 (M14 family)	-0.0592633	-0.431625	-0.0337899	-0.643193	3.38896	1.62404
ENSMUSG00000031662	Snx20	sorting nexin 20	1.03965	0.971939	0.739284	0.0771319	3.39203	2.45908
ENSMUSG00000037731	Themis2	thymocyte selection associated family member 2	1.05661	0.806104	1.28625	-0.194365	3.39291	3.18807
ENSMUSG00000021298	Gpr132	G protein-coupled receptor 132	1.09986	0.629177	0.0137773	-0.180416	3.4065	2.89052
ENSMUSG00000034641	Cd300ld	CD300 molecule like family member d	1.25624	1.35477	2.29852	-0.247958	3.42513	3.08153
ENSMUSG00000115816	Gm34589	predicted gene, 34589	3.21067	2.3552	0.885113	0.145496	3.42745	0.572568
ENSMUSG00000026579	F5	coagulation factor V	1.16556	0.774546	0.0950334	-0.660006	3.43385	1.12597
ENSMUSG00000089942	Pira2	paired-Ig-like receptor A2	1.89178	1.79409	1.64314	0.210842	3.44418	3.17875
ENSMUSG00000027737	Slc7a11	solute carrier family 7 (cationic amino acid transporter, y+ system), member 11	2.19017	1.9521	0.340297	0.521057	3.44427	2.4636
ENSMUSG00000087107	AI662270	expressed sequence AI662270	0.462155	1.15567	1.07826	0.360323	3.47029	2.55067
ENSMUSG00000000869	Il4	interleukin 4	-1.13785	-1.29549	-1.04708	-2.10854	3.49102	0.262333
ENSMUSG00000047562	Mmp10	matrix metallopeptidase 10	2.65424	2.12504	-0.0123979	0.067544	3.49345	2.07255
ENSMUSG00000025473	Adam8	a disintegrin and metallopeptidase domain 8	2.08345	1.60808	0.27553	-0.132303	3.54784	1.84343
ENSMUSG00000033450	Tagap	T cell activation Rho GTPase activating protein	0.190518	0.461598	-0.083497	0.202322	3.56513	1.82118
ENSMUSG00000071714	Csf2rb2	colony stimulating factor 2 receptor, beta 2, low-affinity (granulocyte-macrophage)	1.16569	0.68277	0.243183	0.181228	3.58082	1.97412
ENSMUSG00000020120	Plek	pleckstrin	1.75156	1.03036	0.159658	-0.575245	3.58997	1.71979
ENSMUSG00000035208	Slfn8	schlafen 8	1.00414	1.99084	1.53292	0.217762	3.59024	3.4377
ENSMUSG00000071713	Csf2rb	colony stimulating factor 2 receptor, beta, low-affinity (granulocyte-macrophage)	1.37255	0.902684	0.219332	0.0355735	3.6018	2.20609
ENSMUSG00000033777	Tlr13	toll-like receptor 13	1.30022	1.86392	1.36588	-0.380153	3.60313	2.91818
ENSMUSG00000025491	Ifitm1	interferon induced transmembrane protein 1	1.00542	0.312565	-0.0657034	-0.855828	3.6286	0.500166
ENSMUSG00000072620	Slfn2	schlafen 2	1.56636	1.64196	0.970486	-0.20539	3.63504	2.99275
ENSMUSG00000038304	Cd160	CD160 antigen	0.391848	0.506363	0.348401	-3.47562	3.65022	1.94058
ENSMUSG00000034266	Batf	basic leucine zipper transcription factor, ATF-like	1.81901	1.2754	0.966391	-0.0335233	3.67543	2.93382
ENSMUSG00000025355	Mmp19	matrix metallopeptidase 19	1.84256	1.37309	0.263214	-0.574818	3.68611	1.86162
ENSMUSG00000074141	Il4i1	interleukin 4 induced 1	0.437988	0.726373	0.492612	-0.338684	3.68667	1.9605
ENSMUSG00000028874	Fgr	FGR proto-oncogene, Src family tyrosine kinase	1.60518	1.81848	0.816313	0.0514007	3.69544	2.99123
ENSMUSG00000074433	Lce3e	late cornified envelope 3E	2.40193	1.91177	-1.53287	-0.756884	3.70637	3.01919
ENSMUSG00000033854	Kcnk10	potassium channel, subfamily K, member 10	1.60721	1.57932	0.766587	0.211119	3.76034	2.31697
ENSMUSG00000051439	Cd14	CD14 antigen	1.8135	0.790899	0.449655	-0.35644	3.77068	1.15714
ENSMUSG00000019890	Nts	neurotensin	1.83767	1.02555	-0.279219	-0.099671	3.7795	0.52615
ENSMUSG00000112023	Lilr4b	leukocyte immunoglobulin-like receptor, subfamily B, member 4B	2.50603	2.25119	0.934189	0.330506	3.78353	2.9898
ENSMUSG00000004371	Il11	interleukin 11	1.08231	1.14579	0.333497	-0.123134	3.78554	0.400975
ENSMUSG00000047880	Cxcr5	chemokine (C-X-C motif) receptor 5	2.0079	1.69046	0.0634543	-1.60503	3.78691	4.6311
ENSMUSG00000042212	Sprr2d	small proline-rich protein 2D	2.00581	0.711588	0.0875691	0.419162	3.78816	2.33631
ENSMUSG00000078783	Gm9733	predicted gene 9733	3.23685	3.36062	0.994289	-0.5611	3.79247	2.34018
ENSMUSG00000090665	Gad1-ps	glutamate decarboxylase 1, pseudogene	4.0117	2.62726	0.227494	0.316163	3.80044	2.61235
ENSMUSG00000074677	Sirpb1c	signal-regulatory protein beta 1C	1.42372	2.40029	1.31671	-1.30155	3.81123	2.62003
ENSMUSG00000003283	Hck	hemopoietic cell kinase	1.19943	1.52367	1.1763	-0.454191	3.84386	3.45539
ENSMUSG00000013974	Mcemp1	mast cell expressed membrane protein 1	3.38936	2.56101	0.750381	-0.175008	3.84761	4.17141
ENSMUSG00000074570	Cass4	Cas scaffolding protein family member 4	1.59402	0.697495	0.164648	-0.145123	3.84933	1.56061
ENSMUSG00000022534	Mefv	Mediterranean fever	1.54154	1.83882	0.35781	-0.645941	3.92758	2.76401
ENSMUSG00000026271	Gpr35	G protein-coupled receptor 35	1.6194	1.23778	0.240725	0.249095	3.95238	2.44684
ENSMUSG00000019122	Ccl9	chemokine (C-C motif) ligand 9	1.18102	2.12665	0.674777	-0.948946	3.96398	1.31077
ENSMUSG00000078616	Trim30c	tripartite motif-containing 30C	1.97248	2.92175	1.32599	-0.64575	3.96622	2.91698
ENSMUSG00000022876	Samsn1	SAM domain, SH3 domain and nuclear localization signals, 1	1.8947	1.36125	0.637265	0.096817	3.97727	1.96354
ENSMUSG00000017737	Mmp9	matrix metallopeptidase 9	1.19474	0.818531	0.225704	0.338324	3.99979	1.67819
ENSMUSG00000017652	Cd40	CD40 antigen	0.950433	1.30331	0.745899	-0.345596	4.01412	3.87412
ENSMUSG00000068885	Lce3f	late cornified envelope 3F	2.36427	1.21142	0.326949	-0.545035	4.11618	3.15318
ENSMUSG00000030748	Il4ra	interleukin 4 receptor, alpha	1.42448	1.00659	0.202962	0.368072	4.14267	1.60238
ENSMUSG00000031910	Has3	hyaluronan synthase 3	3.75688	1.88233	0.0557266	0.645194	4.20127	1.54053
ENSMUSG00000029304	Spp1	secreted phosphoprotein 1	0.754261	0.647011	1.04305	-0.839297	4.20342	-0.0632846
ENSMUSG00000095788	Sirpb1a	signal-regulatory protein beta 1A	2.23368	2.83909	1.91436	0.0229728	4.20375	2.8456
ENSMUSG00000035448	Ccr3	chemokine (C-C motif) receptor 3	-0.173182	-0.32589	0.397109	-2.52765	4.20391	1.39139
ENSMUSG00000035861	Tmprss11b	transmembrane protease, serine 11B	2.23672	1.78763	0.838676	-0.375301	4.21506	2.55726
ENSMUSG00000103588	Gm18445	predicted gene, 18445	3.20595	3.49311	0.616459	0.317889	4.21552	1.45478
ENSMUSG00000030830	Itgal	integrin alpha L	2.15582	1.58565	0.783787	0.41888	4.2247	4.10014
ENSMUSG00000027360	Hdc	histidine decarboxylase	2.38829	1.07995	-0.518688	-1.2388	4.22765	0.773515
ENSMUSG00000029019	Nppb	natriuretic peptide type B	2.6626	2.94014	1.38814	-0.559036	4.22968	2.57878
ENSMUSG00000027670	Ocstamp	osteoclast stimulatory transmembrane protein	1.66447	2.58104	0.292136	0.304955	4.24457	2.28839
ENSMUSG00000040747	Cd53	CD53 antigen	0.956448	1.35442	0.699494	-0.499486	4.25031	1.8366
ENSMUSG00000024737	Slc15a3	solute carrier family 15, member 3	1.76053	1.2197	0.594617	0.167069	4.25284	3.14632
ENSMUSG00000026068	Il18rap	interleukin 18 receptor accessory protein	2.19578	1.94179	0.306201	0.312337	4.26015	3.52407
ENSMUSG00000057191	AB124611	cDNA sequence AB124611	1.2425	1.54724	1.11855	-0.485624	4.28619	3.8859
ENSMUSG00000104348	Gm37691	predicted gene, 37691	2.43538	1.14341	0.315591	0.0367893	4.30761	0.166876
ENSMUSG00000068587	Mgam	maltase-glucoamylase	3.65552	3.13172	1.48058	0.404729	4.35955	2.02895
ENSMUSG00000095028	Sirpb1b	signal-regulatory protein beta 1B	2.00278	2.22105	1.14766	-0.615324	4.3759	0.806451
ENSMUSG00000050075	Gpr171	G protein-coupled receptor 171	1.0114	0.187307	0.135059	-0.299161	4.37623	2.04697
ENSMUSG00000044867	Gimap1os	GTPase, IMAP family member 1, opposite strand	1.24175	2.19871	0.958596	-2.34607	4.39723	3.9955
ENSMUSG00000024798	Htr7	5-hydroxytryptamine (serotonin) receptor 7	1.30003	0.312105	0.418071	0.34128	4.41463	3.06723
ENSMUSG00000048455	Sprr1b	small proline-rich protein 1B	4.63483	3.97769	0.449859	-0.678421	4.42203	3.96219
ENSMUSG00000101389	Ms4a4a	membrane-spanning 4-domains, subfamily A, member 4A	0.128763	-0.166917	0.126398	0.00168168	4.42393	1.3709
ENSMUSG00000021803	Cdhr1	cadherin-related family member 1	2.59902	2.30793	0.76293	0.330213	4.42393	3.20919
ENSMUSG00000062991	Nrg1	neuregulin 1	2.67734	2.04613	0.415268	0.53406	4.44167	1.80122
ENSMUSG00000102329	Gm10851	predicted gene 10851	1.84371	-0.486168	0.75105	-2.837	4.44953	3.76494
ENSMUSG00000020407	Upp1	uridine phosphorylase 1	1.2502	1.84205	-0.0590316	1.22858	4.458	2.148
ENSMUSG00000018927	Ccl6	chemokine (C-C motif) ligand 6	0.463604	0.786605	0.674162	-0.347199	4.49419	2.67388
ENSMUSG00000005800	Mmp8	matrix metallopeptidase 8	3.6559	3.64195	0.290061	-2.5055	4.51872	0.914406
ENSMUSG00000057135	Scimp	SLP adaptor and CSK interacting membrane protein	0.951475	0.899998	0.196776	-0.107026	4.53786	2.99571
ENSMUSG00000040405	Havcr1	hepatitis A virus cellular receptor 1	0.357805	1.94826	0.607005	0.431634	4.56274	3.06983
ENSMUSG00000024679	Ms4a6d	membrane-spanning 4-domains, subfamily A, member 6D	0.710476	1.10052	1.32744	-0.707644	4.61378	2.46042
ENSMUSG00000099930	Gm2396	predicted gene 2396	3.40935	4.21625	2.47915	1.511	4.66185	4.85206
ENSMUSG00000073386	9830107B12Rik	RIKEN cDNA 9830107B12 gene	3.41063	2.64258	0.0817035	-2.34044	4.66326	1.75068
ENSMUSG00000050896	Rtn4rl2	reticulon 4 receptor-like 2	2.4574	2.71309	1.18809	-0.0765894	4.72668	3.82597
ENSMUSG00000047293	Gpr15	G protein-coupled receptor 15	1.98985	3.39583	1.73967	-1.60513	4.73631	4.51427
ENSMUSG00000046259	Sprr2h	small proline-rich protein 2H	3.53893	2.69832	0.405809	1.01659	4.73676	3.00345
ENSMUSG00000043472	Lce3d	late cornified envelope 3D	3.86239	3.19975	0.714156	-1.22299	4.77168	4.14909
ENSMUSG00000038421	Fcrla	Fc receptor-like A	0.393942	0.34548	0.525014	-1.83834	4.85443	2.85444
ENSMUSG00000035352	Ccl12	chemokine (C-C motif) ligand 12	-0.583665	0.948278	0.805566	-0.209226	4.85871	2.17294
ENSMUSG00000046203	Sprr2g	small proline-rich protein 2G	3.19864	2.32482	-1.50999	-0.73379	4.87769	2.3079
ENSMUSG00000040907	Atp1a3	ATPase, Na+/K+ transporting, alpha 3 polypeptide	2.72113	2.09027	1.76457	-0.155257	4.88049	5.15117
ENSMUSG00000029380	Cxcl1	chemokine (C-X-C motif) ligand 1	5.23727	4.57373	-0.0672614	-0.0888157	4.91006	4.06506
ENSMUSG00000043953	Ccrl2	chemokine (C-C motif) receptor-like 2	1.54702	1.12146	0.629003	-0.253489	4.92424	3.45372
ENSMUSG00000055748	Gsdmc4	gasdermin C4	1.20365	1.3238	-0.603536	-1.22252	4.94939	1.90054
ENSMUSG00000032494	Tdgf1	teratocarcinoma-derived growth factor 1	2.89197	3.66789	0.0849061	-0.0600286	4.9496	2.00031
ENSMUSG00000102037	Bcl2a1a	B cell leukemia/lymphoma 2 related protein A1a	1.33591	1.69675	1.14693	-1.45545	5.00321	3.77578
ENSMUSG00000001131	Timp1	tissue inhibitor of metalloproteinase 1	2.03001	2.26745	0.817454	-0.766438	5.03668	1.71147
ENSMUSG00000026180	Cxcr2	chemokine (C-X-C motif) receptor 2	3.42036	3.07263	0.296808	-0.0876865	5.04663	1.37561
ENSMUSG00000035373	Ccl7	chemokine (C-C motif) ligand 7	3.47189	3.30712	0.839283	-0.287669	5.08943	3.06489
ENSMUSG00000035385	Ccl2	chemokine (C-C motif) ligand 2	3.7993	4.01892	1.60316	-0.166523	5.13968	3.25267
ENSMUSG00000043939	A530064D06Rik	RIKEN cDNA A530064D06 gene	4.92143	5.09871	3.08456	1.18573	5.14244	3.18051
ENSMUSG00000032487	Ptgs2	prostaglandin-endoperoxide synthase 2	3.64543	2.2066	0.168888	0.558297	5.16261	3.55043
ENSMUSG00000032691	Nlrp3	NLR family, pyrin domain containing 3	3.15777	1.81436	0.861942	0.707518	5.19725	3.60006
ENSMUSG00000050370	Ch25h	cholesterol 25-hydroxylase	1.84823	2.01834	0.953006	-1.6711	5.22381	3.37936
ENSMUSG00000104068	Gm37199	predicted gene, 37199	3.95376	3.38516	1.25549	-2.34621	5.25589	1.74099
ENSMUSG00000053338	Tarm1	T cell-interacting, activating receptor on myeloid cells 1	0.605913	1.40237	-0.531085	0.391165	5.27078	3.69617
ENSMUSG00000038067	Csf3	colony stimulating factor 3 (granulocyte)	5.40325	4.52718	1.37091	-1.59645	5.30742	0.472728
ENSMUSG00000025877	Hk3	hexokinase 3	1.63894	1.77647	1.36553	0.0940719	5.34688	4.92008
ENSMUSG00000051682	Treml4	triggering receptor expressed on myeloid cells-like 4	3.74025	2.94559	0.453112	-2.83352	5.36086	3.66711
ENSMUSG00000030162	Olr1	oxidized low density lipoprotein (lectin-like) receptor 1	3.36065	2.55996	1.61592	1.09971	5.37536	1.70419
ENSMUSG00000052749	Trim30b	tripartite motif-containing 30B	4.94251	4.65429	1.67347	-0.332694	5.5227	2.8892
ENSMUSG00000111167	Gm39321	predicted gene, 39321	5.48667	3.58781	2.02962	-1.60956	5.544	1.81331
ENSMUSG00000100150	Gm19585	predicted gene, 19585	0.348324	2.18348	1.50846	-2.34017	5.57825	4.48595
ENSMUSG00000030187	Klra2	killer cell lectin-like receptor, subfamily A, member 2	4.33197	4.46721	1.44513	0.861212	5.69856	4.71525
ENSMUSG00000028859	Csf3r	colony stimulating factor 3 receptor (granulocyte)	4.27203	3.61985	1.05522	-0.433516	5.70841	4.01124
ENSMUSG00000079227	Ccr5	chemokine (C-C motif) receptor 5	1.33423	2.2974	1.97321	-0.0290869	5.80495	5.2472
ENSMUSG00000112226	Gm48786	predicted gene, 48786	4.7941	3.324	2.27443	1.51598	5.82109	4.28822
ENSMUSG00000030144	Clec4d	C-type lectin domain family 4, member d	4.46613	3.7298	1.50939	-0.535718	5.84299	5.04086
ENSMUSG00000078817	Nlrp12	NLR family, pyrin domain containing 12	5.15497	4.40354	1.45011	1.43616	5.86334	2.29241
ENSMUSG00000009292	Trpm2	transient receptor potential cation channel, subfamily M, member 2	5.55969	4.59246	1.56299	0.69361	5.8653	6.73281
ENSMUSG00000078780	Gm5150	predicted gene 5150	4.2717	4.08655	2.74564	-0.821607	5.89268	3.0676
ENSMUSG00000111720	Gm39459	predicted gene, 39459	5.82148	4.65524	-1.83878	-1.60094	5.95012	0.468753
ENSMUSG00000041754	Trem3	triggering receptor expressed on myeloid cells 3	4.86582	4.24155	1.49976	-2.34678	5.99358	2.38306
ENSMUSG00000039775	Defb3	defensin beta 3	2.32469	2.24052	-1.84295	-1.6051	6.0071	4.49229
ENSMUSG00000071068	Treml2	triggering receptor expressed on myeloid cells-like 2	2.65424	3.3011	2.29196	-4.0993	6.02929	4.05862
ENSMUSG00000028965	Tnfrsf9	tumor necrosis factor receptor superfamily, member 9	1.66648	1.92506	0.577024	-0.735624	6.06678	3.61914
ENSMUSG00000053797	Krt16	keratin 16	4.54523	3.74427	0.446419	0.428126	6.07386	4.71482
ENSMUSG00000025804	Ccr1	chemokine (C-C motif) receptor 1	3.03071	3.22426	1.15879	-0.39083	6.08886	2.81016
ENSMUSG00000054905	Stfa3	stefin A3	1.99809	1.12377	0.53214	-0.105765	6.10502	3.98705
ENSMUSG00000055030	Sprr2e	small proline-rich protein 2E	4.41081	3.07829	1.49618	-2.33956	6.11332	4.57501
ENSMUSG00000115946	Mirt2	myocardial infraction associated transcript 2	4.2645	3.17105	0.459079	-0.559637	6.11646	2.46213
ENSMUSG00000003484	Cyp4f18	cytochrome P450, family 4, subfamily f, polypeptide 18	4.62717	3.18981	1.38093	-2.87468	6.17558	2.76264
ENSMUSG00000043740	B430306N03Rik	RIKEN cDNA B430306N03 gene	4.89344	5.08512	3.37002	1.31563	6.20393	5.33795
ENSMUSG00000063234	Gpr84	G protein-coupled receptor 84	1.29044	2.11067	0.073678	0.277276	6.24375	4.797
ENSMUSG00000106609	Gm43181	predicted gene 43181	3.7362	3.74629	1.19946	-0.561134	6.24738	5.76379
ENSMUSG00000079025	Gsdmc	gasdermin C	3.39741	2.44695	1.31841	0.778133	6.25125	4.56049
ENSMUSG00000026420	Il24	interleukin 24	3.42694	2.80224	-2.61153	-2.33126	6.30115	2.5728
ENSMUSG00000022651	Retnlg	resistin like gamma	4.60834	4.46898	0.884371	-0.385127	6.32534	2.02189
ENSMUSG00000020077	Srgn	serglycin	2.09201	2.06853	0.602272	-0.142756	6.32819	2.53211
ENSMUSG00000026581	Sell	selectin, lymphocyte	4.22071	4.64152	2.27328	-0.0902443	6.36626	4.16185
ENSMUSG00000052212	Cd177	CD177 antigen	4.24711	5.12746	3.31226	0.772784	6.40498	2.70847
ENSMUSG00000054325	Lce3a	late cornified envelope 3A	3.86098	2.43644	0.859031	0.673437	6.47848	5.36665
ENSMUSG00000056054	S100a8	S100 calcium binding protein A8 (calgranulin A)	4.52189	4.01448	2.00884	0.507247	6.48539	3.07224
ENSMUSG00000079594	Cstdc6	cystatin domain containing 6	3.96153	3.22477	1.22296	-1.47361	6.52768	5.61859
ENSMUSG00000050635	Sprr2f	small proline-rich protein 2F	3.33482	3.04694	0.58633	1.68582	6.57637	3.60279
ENSMUSG00000079293	Clec7a	C-type lectin domain family 7, member a	2.32247	2.16054	0.785726	0.0116933	6.58546	5.2244
ENSMUSG00000030142	Clec4e	C-type lectin domain family 4, member e	4.04346	3.71101	1.36588	-1.713	6.60077	6.81322
ENSMUSG00000096001	2610528A11Rik	RIKEN cDNA 2610528A11 gene	4.78549	3.69042	1.53758	-0.621674	6.63364	5.76151
ENSMUSG00000096719	Mrgpra2b	MAS-related GPR, member A2B	4.50275	4.47226	3.20531	0	6.69316	3.48638
ENSMUSG00000026344	Lypd1	Ly6/Plaur domain containing 1	3.74214	4.49152	3.89048	3.64241	6.77094	4.81967
ENSMUSG00000052270	Fpr2	formyl peptide receptor 2	3.48964	3.73651	1.89342	-1.29872	6.79251	6.46845
ENSMUSG00000078763	Slfn1	schlafen 1	4.61286	5.11204	4.32438	1.49361	6.83723	5.47209
ENSMUSG00000056071	S100a9	S100 calcium binding protein A9 (calgranulin B)	4.94076	4.3974	0.924498	0.270009	6.87065	3.28307
ENSMUSG00000016529	Il10	interleukin 10	3.17695	2.81455	1.55041	-0.554829	6.90089	4.39894
ENSMUSG00000079597	Cstdc4	cystatin domain containing 4	4.69367	4.26086	0.306507	-3.72343	6.92839	2.41237
ENSMUSG00000042031	Lce3b	late cornified envelope 3B	3.76074	1.34554	0.0680138	-1.59852	6.95996	5.31104
ENSMUSG00000023041	Krt6b	keratin 6B	4.98438	2.91484	1.02411	0.263433	6.9782	5.47274
ENSMUSG00000025746	Il6	interleukin 6	5.47074	3.51621	0.252037	0.385849	6.99643	2.45003
ENSMUSG00000022902	Stfa2	stefin A2	3.3894	2.83431	0.603602	-0.927685	7.06125	5.37462
ENSMUSG00000074445	Sprr2a3	small proline-rich protein 2A3	4.02861	1.98875	1.15816	1.07728	7.07452	4.72017
ENSMUSG00000000982	Ccl3	chemokine (C-C motif) ligand 3	3.58792	2.50129	1.68164	0.515202	7.08205	3.59303
ENSMUSG00000000204	Slfn4	schlafen 4	5.50451	5.47124	4.3562	0.497139	7.38486	3.00533
ENSMUSG00000059657	Stfa2l1	stefin A2 like 1	5.64637	5.28341	0.940048	-2.35778	7.48494	3.58964
ENSMUSG00000071561	Cstdc5	cystatin domain containing 5	4.79923	3.33303	2.05816	0.0839107	7.88679	6.09439
ENSMUSG00000047798	Cd300lf	CD300 molecule like family member F	6.14782	6.06276	2.75269	0.413153	8.03918	7.0209
ENSMUSG00000050578	Mmp13	matrix metallopeptidase 13	2.91075	2.45026	0.865128	0.387795	8.2799	3.6689
ENSMUSG00000058755	Osm	oncostatin M	4.21025	3.24511	1.69322	0.485373	8.30205	4.10556
ENSMUSG00000095241	Gm5478	predicted pseudogene 5478	5.96501	3.75043	2.73266	1.82954	8.47673	6.91306
ENSMUSG00000027398	Il1b	interleukin 1 beta	5.79434	4.40655	1.46748	0.24657	8.67396	5.16187
ENSMUSG00000094733	Csta3	cystatin A family member 3	6.86286	4.92534	1.90554	2.27452	8.8333	6.86245
ENSMUSG00000045551	Fpr1	formyl peptide receptor 1	7.6296	6.10186	4.34029	0	9.02244	7.15673
ENSMUSG00000040809	Chil3	chitinase-like 3	2.74203	4.77149	3.56193	-2.84697	9.07918	7.66655
ENSMUSG00000022026	Olfm4	olfactomedin 4	6.29308	6.74192	0	3.1151	9.37623	3.87338
ENSMUSG00000058427	Cxcl2	chemokine (C-X-C motif) ligand 2	6.47308	5.17524	2.46747	-0.0955367	9.62935	4.71704
ENSMUSG00000018930	Ccl4	chemokine (C-C motif) ligand 4	4.53188	4.53969	3.1742	-2.34608	9.74393	5.37239
ENSMUSG00000042265	Trem1	triggering receptor expressed on myeloid cells 1	10.6865	8.85909	3.88606	0	11.5808	6.90717
ENSMUSG00000029379	Cxcl3	chemokine (C-X-C motif) ligand 3	6.52262	6.8037	1.9061	0	11.6062	5.96203
ENSMUSG00000029371	Cxcl5	chemokine (C-X-C motif) ligand 5	7.09744	8.06569	3.31645	3.42221	11.6563	7.69275
ENSMUSG00000022126	Acod1	aconitate decarboxylase 1	7.97757	7.34946	5.38605	2.2409	11.996	10.2105

## Sheet: M4
ensembl_ID	mgi_symbol	mgi_description	logFC 2h	logFC 6h	logFC 48h	logFC D14	logFC D35	logFC D77
ENSMUSG00000096621	Gm5849	predicted gene 5849	-0.953993	-1.387	-0.810659	-1.8804	-7.27734	-3.82687
ENSMUSG00000106174	Gm43235	predicted gene 43235	-1.09423	-1.2371	-1.33787	-4.48129	-6.84112	-4.71251
ENSMUSG00000046959	Slc26a1	solute carrier family 26 (sulfate transporter), member 1	-1.37526	-0.575137	-0.817665	-0.890614	-6.75102	-2.88702
ENSMUSG00000113448	Gm7042	predicted gene 7042	0.257637	-0.317209	-0.498402	-0.509683	-6.68435	-1.30089
ENSMUSG00000086775	Snhg7os	small nucleolar RNA host gene 7, opposite strand	-1.66831	-1.79736	-1.24054	-1.04334	-6.57567	-6.58495
ENSMUSG00000038357	Camp	cathelicidin antimicrobial peptide	-0.210518	-0.0398205	0.0285428	-1.35073	-5.78232	-1.62227
ENSMUSG00000037086	Prr32	proline rich 32	-2.03968	-0.688897	-0.0852669	-0.97978	-5.67686	-1.26622
ENSMUSG00000108022	Gm7298	predicted gene 7298	0.53598	0.580662	1.77646	-0.00242515	-5.66263	-5.67183
ENSMUSG00000111971	Gm48678	predicted gene, 48678	-0.581333	-1.18449	0.141512	-1.87009	-5.61081	-1.76499
ENSMUSG00000047990	C2cd4a	C2 calcium-dependent domain containing 4A	-0.00629872	0.644538	0.545904	-0.308753	-5.17906	-1.32209
ENSMUSG00000042282	Gucy2f	guanylate cyclase 2f	-0.629121	-1.33876	-0.844964	-1.08405	-4.34021	-3.06664
ENSMUSG00000043747	1520401A03Rik	RIKEN cDNA 1520401A03 gene	-1.33639	-2.05645	-1.33323	-2.89924	-4.24212	-5.27713
ENSMUSG00000029814	Igf2bp3	insulin-like growth factor 2 mRNA binding protein 3	-0.719148	-0.924187	-0.423974	-1.86564	-4.01586	-3.0042
ENSMUSG00000109394	A230057D06Rik	RIKEN cDNA A230057D06 gene	-0.19273	-0.157849	0.240251	0.486659	-3.97947	-1.53701
ENSMUSG00000033981	Gria2	glutamate receptor, ionotropic, AMPA2 (alpha 2)	-0.882762	-0.521938	0.0676227	0.184597	-3.77024	-2.01161
ENSMUSG00000026147	Col9a1	collagen, type IX, alpha 1	-0.770528	-0.965298	-0.564264	-1.6806	-3.64021	-4.08127
ENSMUSG00000029675	Eln	elastin	-0.653967	-1.08629	-0.615505	-1.92709	-3.56923	-3.19211
ENSMUSG00000116630	Rpl7a-ps4	ribosomal protein 7A, pseudogene 4	-0.214231	0.00375183	-0.0407615	-0.958956	-3.53342	-2.19717
ENSMUSG00000097391	Mirg	miRNA containing gene	0.631258	-0.696442	-0.549404	-0.786862	-3.49064	-2.85223
ENSMUSG00000068122	Agtr2	angiotensin II receptor, type 2	-0.956982	-0.999232	-0.301155	-1.92532	-3.44778	-4.73895
ENSMUSG00000066797	Zfp648	zinc finger protein 648	-0.572155	-1.07916	-0.185137	-0.617004	-3.43762	-2.0556
ENSMUSG00000071424	Grid2	glutamate receptor, ionotropic, delta 2	0.115006	0.183325	-0.268568	-0.143337	-3.29552	-1.47916
ENSMUSG00000115647	Gm49265	predicted gene, 49265	-0.299986	-2.437	-0.504506	-0.482271	-3.27249	-2.81939
ENSMUSG00000086804	Gm43154	predicted gene 43154	-2.07856	0.215742	-1.18202	-1.36289	-3.253	-3.10284
ENSMUSG00000061171	Slc38a11	solute carrier family 38, member 11	-0.676379	-1.04912	0.424417	0.0100905	-3.23638	-2.57
ENSMUSG00000050541	Adra1b	adrenergic receptor, alpha 1b	-0.158721	0.443647	-0.0247489	-0.624954	-3.20782	-0.9894
ENSMUSG00000117914	Gm29863	predicted gene, 29863	-1.25335	-0.843342	0.271997	-0.491152	-3.19979	-1.58542
ENSMUSG00000002266	Zim1	zinc finger, imprinted 1	-1.0897	-2.29792	-0.591821	-0.954277	-3.18365	-3.16349
ENSMUSG00000113621	2900060N12Rik	RIKEN cDNA 2900060N12 gene	-1.81444	-0.60964	-0.257196	-0.449701	-3.16759	-1.36113
ENSMUSG00000036800	Fam135b	family with sequence similarity 135, member B	-0.283171	-1.06808	-0.549647	-1.07624	-3.16317	-1.69532
ENSMUSG00000114448	C630044B11Rik	RIKEN cDNA C630044B11 gene	-0.528255	-0.643051	0.0308799	0.152016	-3.10288	-2.4271
ENSMUSG00000028637	Ccdc30	coiled-coil domain containing 30	-0.401327	0.18535	0.469494	-0.461103	-3.08149	0.00708885
ENSMUSG00000102263	Gm31415	predicted gene, 31415	-0.204503	-0.464526	-0.278297	-0.951937	-3.06908	-3.72589
ENSMUSG00000055775	Myh8	myosin, heavy polypeptide 8, skeletal muscle, perinatal	-0.769273	-1.23789	-0.438511	-0.801348	-3.03071	-2.18123
ENSMUSG00000107796	Gm44068	predicted gene, 44068	-0.608921	-0.470024	-0.191097	0.345911	-3.01569	-2.55276
ENSMUSG00000102657	Gm37899	predicted gene, 37899	0.571712	-0.947349	-0.190463	-0.910442	-3.00192	-2.26381
ENSMUSG00000096257	Ccer2	coiled-coil glutamate-rich protein 2	-0.0455972	-0.49624	-0.411585	-1.28752	-2.99527	-1.95529
ENSMUSG00000021268	Meg3	maternally expressed 3	-0.107899	-0.969948	-0.356836	-0.439474	-2.96374	-2.47183
ENSMUSG00000098202	B830012L14Rik	RIKEN cDNA B830012L14 gene	0.468551	-0.798757	-0.127306	-0.480013	-2.95605	-3.0458
ENSMUSG00000086844	B230206H07Rik	RIKEN cDNA B230206H07 gene	-0.279969	-0.726178	-0.81225	-0.619008	-2.9009	-1.71559
ENSMUSG00000036040	Adamtsl2	ADAMTS-like 2	-0.739303	-1.59277	-0.816757	-1.32944	-2.89776	-2.62424
ENSMUSG00000020932	Gfap	glial fibrillary acidic protein	0.993189	1.08832	-0.414293	-0.98084	-2.8874	-1.65618
ENSMUSG00000085702	Mecomos	MDS1 and EVI1 complex locus, opposite strand	-1.449	-0.501498	-0.33198	-0.38718	-2.88231	-1.63166
ENSMUSG00000071679	Rtl4	retrotransposon Gag like 4	-0.611325	-0.951386	-0.412763	-1.31126	-2.83126	-2.6865
ENSMUSG00000039154	Shd	src homology 2 domain-containing transforming protein D	-0.134392	-0.32486	0.576167	-0.215491	-2.80278	-0.809189
ENSMUSG00000022441	Efcab6	EF-hand calcium binding domain 6	-0.60276	-0.255231	-1.41765	-2.03857	-2.78284	-2.99419
ENSMUSG00000024598	Fbn2	fibrillin 2	-0.107113	-0.774118	-0.137697	-0.821484	-2.76822	-1.90973
ENSMUSG00000039194	Rlbp1	retinaldehyde binding protein 1	-1.07618	-1.02805	-0.0472815	-1.54453	-2.73271	-3.41737
ENSMUSG00000041771	Slc24a4	solute carrier family 24 (sodium/potassium/calcium exchanger), member 4	-0.581659	-1.32372	-0.288943	-0.468092	-2.72292	-2.67008
ENSMUSG00000096883	Shisa8	shisa family member 8	-1.49698	-0.572876	-0.292905	-1.94114	-2.71977	-2.47746
ENSMUSG00000117871	Gm50287	predicted gene, 50287	-0.652663	-0.677348	0.261945	0.192184	-2.68376	-2.22206
ENSMUSG00000057378	Ryr3	ryanodine receptor 3	-0.962916	-1.19619	-1.13209	-0.948373	-2.67838	-1.69125
ENSMUSG00000024330	Col11a2	collagen, type XI, alpha 2	-0.507332	-0.729709	-0.644203	-0.878965	-2.66989	-2.29574
ENSMUSG00000110477	Gm3045	predicted gene 3045	-0.788679	-0.800435	-0.258798	-0.960186	-2.66496	-1.36247
ENSMUSG00000015090	Ptgds	prostaglandin D2 synthase (brain)	-0.679604	-0.635841	-0.321112	-0.945358	-2.60999	-2.55906
ENSMUSG00000097767	Miat	myocardial infarction associated transcript (non-protein coding)	-0.210695	-0.707726	-0.349346	-0.24477	-2.59074	-1.43553
ENSMUSG00000038009	Dnajc22	DnaJ heat shock protein family (Hsp40) member C22	-0.459179	-0.694862	-0.200957	-0.648197	-2.58144	-1.43685
ENSMUSG00000042662	Dusp15	dual specificity phosphatase-like 15	-0.584906	-0.918699	-0.405377	-0.790451	-2.53099	-2.06937
ENSMUSG00000010086	Rnf112	ring finger protein 112	-0.954492	-1.8529	0.071515	-0.317598	-2.51097	-2.11872
ENSMUSG00000000031	H19	H19, imprinted maternally expressed transcript	-0.633701	-1.19092	-0.405668	-1.5636	-2.50623	-3.16825
ENSMUSG00000047085	Lrrc4b	leucine rich repeat containing 4B	-0.0914757	-0.520614	0.264174	-0.713078	-2.44696	-1.49038
ENSMUSG00000028626	Col9a2	collagen, type IX, alpha 2	-0.624751	-0.817012	-0.523945	-1.28952	-2.43454	-2.64983
ENSMUSG00000052854	Nrk	Nik related kinase	-0.291017	-0.471162	-0.15435	-0.907809	-2.42695	-2.42835
ENSMUSG00000057457	Phex	phosphate regulating endopeptidase homolog, X-linked	-0.07537	-0.674265	-0.0371756	-0.801293	-2.4185	-1.48985
ENSMUSG00000002265	Peg3	paternally expressed 3	-0.62315	-1.31838	-0.225863	-0.539434	-2.38035	-2.06111
ENSMUSG00000030111	A2m	alpha-2-macroglobulin	-0.766576	-0.634912	-0.384535	-1.67512	-2.37366	-2.45724
ENSMUSG00000058145	Adamts17	a disintegrin-like and metallopeptidase (reprolysin type) with thrombospondin type 1 motif, 17	-0.143417	-0.784068	-0.0767541	-0.355227	-2.36733	-1.684
ENSMUSG00000030450	Oca2	oculocutaneous albinism II	-0.338495	-1.00819	0.00565498	-0.904564	-2.35886	-2.03636
ENSMUSG00000112020	Gm48532	predicted gene, 48532	-0.0198353	-0.857285	-0.595311	-0.0810628	-2.35361	-2.6126
ENSMUSG00000046709	Mapk10	mitogen-activated protein kinase 10	-0.134716	0.271698	-0.0983638	-0.113332	-2.33153	-3.04768
ENSMUSG00000046828	Mettl21e	methyltransferase like 21E	-0.454132	-0.679906	0.0512851	-0.540404	-2.31441	-1.71812
ENSMUSG00000031775	Pllp	plasma membrane proteolipid	-0.231029	-0.583816	-0.476846	-0.819542	-2.3127	-2.00799
ENSMUSG00000027570	Col9a3	collagen, type IX, alpha 3	-0.70426	-0.666766	-0.514626	-1.01991	-2.28048	-2.32934
ENSMUSG00000040759	Cmtm5	CKLF-like MARVEL transmembrane domain containing 5	-0.713431	-0.784534	-0.153106	-1.32256	-2.26309	-3.04615
ENSMUSG00000024806	Mlana	melan-A	-0.65823	-0.593164	-0.231834	-0.912629	-2.25641	-1.43633
ENSMUSG00000097451	Rian	RNA imprinted and accumulated in nucleus	0.225905	-0.302009	-0.130863	-0.791572	-2.22709	-2.72111
ENSMUSG00000090122	Kcne1l	potassium voltage-gated channel, Isk-related family, member 1-like, pseudogene	-0.31387	-0.668237	0.045896	-1.37904	-2.20012	-3.25241
ENSMUSG00000056569	Mpz	myelin protein zero	-0.12348	-0.355673	-0.463859	-0.680915	-2.18488	-1.94135
ENSMUSG00000026416	Il20	interleukin 20	0.722731	0.282064	0.17504	-0.239253	-2.18309	-5.8841
ENSMUSG00000028001	Fga	fibrinogen alpha chain	-0.906589	-0.850284	-0.870681	-1.77005	-2.17946	-3.65399
ENSMUSG00000049252	Lrp1b	low density lipoprotein-related protein 1B	0.0454009	0.438112	0.30656	0.414033	-2.15727	-1.15169
ENSMUSG00000116920	Gm49575	predicted gene, 49575	-1.42816	-0.00603905	-0.0787354	-1.29515	-2.15054	-2.94343
ENSMUSG00000016150	Tenm1	teneurin transmembrane protein 1	0.205098	0.377141	-0.260184	-0.665778	-2.1402	-2.35661
ENSMUSG00000025359	Pmel	premelanosome protein	-0.43864	-0.466299	-0.0353169	-0.93832	-2.13423	-1.93894
ENSMUSG00000040856	Dlk1	delta like non-canonical Notch ligand 1	-0.30859	-0.702036	-0.267433	-1.33091	-2.12024	-2.20356
ENSMUSG00000042436	Mfap4	microfibrillar-associated protein 4	-0.0206688	-0.552238	-0.286618	-0.911757	-2.11783	-1.90817
ENSMUSG00000108169	Gm43958	predicted gene, 43958	-0.533628	-0.36581	-0.349756	-0.241707	-2.10713	-1.53046
ENSMUSG00000028876	Epha10	Eph receptor A10	-0.106577	0.376294	-0.458623	-0.813673	-2.09939	-3.39362
ENSMUSG00000040724	Kcna2	potassium voltage-gated channel, shaker-related subfamily, member 2	-0.654865	-0.748167	-0.233257	-0.393131	-2.08461	-1.58971
ENSMUSG00000023013	Aqp2	aquaporin 2	-0.677725	-0.261569	-0.0758546	-0.999535	-2.05945	-1.99505
ENSMUSG00000035183	Slc24a5	solute carrier family 24, member 5	-0.681308	-0.53509	-0.0710719	-0.954473	-2.03015	-1.64998
ENSMUSG00000068196	Col8a1	collagen, type VIII, alpha 1	-0.42475	-0.21439	0.0399898	-1.09927	-2.02267	-2.49472
ENSMUSG00000037962	Rflna	refilin A	-0.311609	-0.635324	-0.239503	-0.988382	-2.00176	-1.9036
ENSMUSG00000018593	Sparc	secreted acidic cysteine rich glycoprotein	-0.299928	-0.21395	-0.0217622	-1.08642	-1.99907	-2.31469
ENSMUSG00000022129	Dct	dopachrome tautomerase	-0.374232	-0.733312	0.0328672	-1.09453	-1.98914	-1.7444
ENSMUSG00000083863	Gm13341	predicted gene 13341	0.447172	-0.0707595	0.350498	-1.68779	-1.97696	-0.951286
ENSMUSG00000101445	Gm28932	predicted gene 28932	-0.653519	-0.920015	-0.173143	-0.392636	-1.97586	-1.78348
ENSMUSG00000029544	Cabp1	calcium binding protein 1	-0.463508	-0.2079	-0.181093	-0.515123	-1.96336	-1.5207
ENSMUSG00000079022	Col22a1	collagen, type XXII, alpha 1	-0.15565	-0.370828	-0.328356	-0.036033	-1.95613	-1.90674
ENSMUSG00000082361	Btc	betacellulin, epidermal growth factor family member	-0.69695	-0.546992	-0.268706	-0.964316	-1.92396	-2.7585
ENSMUSG00000005994	Tyrp1	tyrosinase-related protein 1	-0.251106	-0.613186	0.133556	-0.906178	-1.89662	-2.05618
ENSMUSG00000001506	Col1a1	collagen, type I, alpha 1	0.211224	-0.403003	-0.126278	-0.497919	-1.86399	-1.89675
ENSMUSG00000029661	Col1a2	collagen, type I, alpha 2	-0.119689	-0.362627	-0.0723074	-0.700825	-1.85871	-1.71824
ENSMUSG00000074505	Fat3	FAT atypical cadherin 3	-0.18007	-0.752511	-0.228238	-0.542618	-1.82557	-1.64289
ENSMUSG00000027966	Col11a1	collagen, type XI, alpha 1	-0.0936275	-0.171874	0.0961176	-0.645582	-1.80582	-2.11594
ENSMUSG00000030523	Trpm1	transient receptor potential cation channel, subfamily M, member 1	-0.605533	-0.453908	-0.214396	-0.88052	-1.79325	-1.73599
ENSMUSG00000040650	Cyp2b23	cytochrome P450, family 2, subfamily b, polypeptide 23	0.355812	0.264528	0.497839	0.543929	-1.79096	-1.09759
ENSMUSG00000101249	Gm29216	predicted gene 29216	0.0683351	-0.28955	-0.180144	-1.63774	-1.75438	-0.804995
ENSMUSG00000027004	Frzb	frizzled-related protein	-0.688374	-0.242874	-0.190936	-1.30617	-1.74013	-2.03323
ENSMUSG00000009350	Mpo	myeloperoxidase	0.0435543	0.503983	0.619984	-0.00791634	-1.73985	-1.94223
ENSMUSG00000060572	Mfap2	microfibrillar-associated protein 2	-0.194832	-0.876964	-0.0551124	-0.943703	-1.73619	-1.70078
ENSMUSG00000036198	Arhgap36	Rho GTPase activating protein 36	-0.391201	-0.349111	0.152674	-1.24373	-1.70604	-1.72766
ENSMUSG00000044528	Tram1l1	translocation associated membrane protein 1-like 1	-0.856826	0.0223055	-0.00995483	-1.59428	-1.70585	-2.50042
ENSMUSG00000032854	Ugt8a	UDP galactosyltransferase 8A	-0.312362	-0.203768	-0.215849	-0.412071	-1.69534	-2.28592
ENSMUSG00000054196	Cthrc1	collagen triple helix repeat containing 1	-0.239742	-0.522521	0.141259	-0.745349	-1.69533	-1.80674
ENSMUSG00000012187	Mogat1	monoacylglycerol O-acyltransferase 1	-1.08484	-0.556631	-0.161207	-1.56958	-1.69411	-2.59749
ENSMUSG00000067276	Capn6	calpain 6	-0.486287	-0.476003	0.188343	-0.974282	-1.68108	-1.71281
ENSMUSG00000050840	Cdh20	cadherin 20	-1.60775	-1.12265	-0.495468	-0.620745	-1.66755	-2.22011
ENSMUSG00000019932	Kera	keratocan	-0.231603	-0.406425	-0.0492115	-0.634275	-1.65372	-2.58628
ENSMUSG00000025185	Loxl4	lysyl oxidase-like 4	-0.160882	-0.126852	0.0203206	-0.691084	-1.63727	-1.37473
ENSMUSG00000103061	Gm36970	predicted gene, 36970	1.68552	0.449624	-0.021705	-0.200385	-1.62892	-1.13724
ENSMUSG00000064293	Cntn4	contactin 4	-0.733441	-1.18606	-0.252229	-0.108133	-1.57278	-2.07491
ENSMUSG00000033544	Angptl1	angiopoietin-like 1	-0.788768	-1.30598	-0.112531	-1.00531	-1.55275	-1.86058
ENSMUSG00000026043	Col3a1	collagen, type III, alpha 1	-0.166765	-0.342882	0.0119169	-0.667878	-1.55035	-1.74037
ENSMUSG00000049630	C1ql3	C1q-like 3	-0.7135	0.0314172	0.0264009	-1.31195	-1.53271	-1.53472
ENSMUSG00000087149	Itih5l-ps	inter-alpha (globulin) inhibitor H5-like, pseudogene	-0.165923	-0.00296826	0.141986	-0.54751	-1.52443	-1.94446
ENSMUSG00000033569	Adgrb3	adhesion G protein-coupled receptor B3	0.19161	0.730436	0.358705	0.364917	-1.5226	-1.31552
ENSMUSG00000110332	Gm19935	predicted gene, 19935	-0.613225	-0.271402	-0.456254	-1.28918	-1.50611	-1.75701
ENSMUSG00000037625	Cldn11	claudin 11	-0.452652	-0.629181	-0.0309246	-0.602982	-1.50435	-2.08067
ENSMUSG00000027520	Zdbf2	zinc finger, DBF-type containing 2	0.0922857	-0.202118	0.266378	-0.0491359	-1.49554	-1.68505
ENSMUSG00000065701	Rny1	RNA, Y1 small cytoplasmic, Ro-associated	-0.364535	-0.966176	-0.543546	-0.453396	-1.47075	-1.37587
ENSMUSG00000050700	Emilin3	elastin microfibril interfacer 3	-0.642095	-0.878701	-0.0483239	-0.560219	-1.4672	-2.02159
ENSMUSG00000022243	Slc45a2	solute carrier family 45, member 2	-0.498544	-0.434002	0.169051	-0.869355	-1.46136	-1.67562
ENSMUSG00000022454	Nell2	NEL-like 2	-0.507908	-0.901141	-0.0503777	-0.740534	-1.44751	-2.5619
ENSMUSG00000037747	Phyhipl	phytanoyl-CoA hydroxylase interacting protein-like	-0.63711	-0.252967	0.221539	-0.670567	-1.43464	-2.41852
ENSMUSG00000026532	Spta1	spectrin alpha, erythrocytic 1	-0.00426818	-0.217772	-0.928631	-2.00229	-1.42905	-1.70409
ENSMUSG00000110679	Rpl10-ps5	ribosomal protein L10, pseudogene 5	-0.14072	-0.894227	-0.504308	-2.65211	-1.42566	-1.13542
ENSMUSG00000004415	Col26a1	collagen, type XXVI, alpha 1	0.236729	-0.0426243	0.745654	-0.655224	-1.41277	-2.08233
ENSMUSG00000031239	Itm2a	integral membrane protein 2A	-0.306621	-0.276367	0.0821942	-0.868932	-1.41114	-2.08974
ENSMUSG00000086962	Gm12248	predicted gene 12248	-0.198141	-0.155434	0.625631	-1.677	-1.39473	-1.9114
ENSMUSG00000031980	Agt	angiotensinogen (serpin peptidase inhibitor, clade A, member 8)	0.11057	-0.358501	-0.0843706	-0.605769	-1.39379	-1.85586
ENSMUSG00000087075	Lbhd2	LBH domain containing 2	-0.335609	0.36138	0.0860494	-2.07258	-1.3918	-2.82736
ENSMUSG00000035775	Krt20	keratin 20	-0.574742	-1.17448	-0.107468	-0.330175	-1.38834	-1.96513
ENSMUSG00000037196	Pacrg	PARK2 co-regulated	0.125087	-0.119102	0.717713	-0.366772	-1.35879	0.186573
ENSMUSG00000026258	Snorc	secondary ossification center associated regulator of chondrocyte maturation	-0.549293	-0.348725	-0.123016	-1.2916	-1.35635	-1.43539
ENSMUSG00000009246	Trpm5	transient receptor potential cation channel, subfamily M, member 5	-0.56548	-0.402474	0.410023	0.310425	-1.35433	-2.16317
ENSMUSG00000031111	Igsf1	immunoglobulin superfamily, member 1	-0.43518	-0.0470851	0.12717	-0.534445	-1.34338	-2.09413
ENSMUSG00000025776	Crispld1	cysteine-rich secretory protein LCCL domain containing 1	-0.285424	-0.195056	0.153574	-0.776589	-1.30096	-1.74278
ENSMUSG00000051527	Usp29	ubiquitin specific peptidase 29	-0.483581	-0.377082	-0.120165	-0.916649	-1.2994	-3.82353
ENSMUSG00000048126	Col6a3	collagen, type VI, alpha 3	0.176835	0.127422	0.0981993	-0.638512	-1.28612	-1.20565
ENSMUSG00000047261	Gap43	growth associated protein 43	-0.27981	0.216581	0.656147	-0.950721	-1.28196	-2.67848
ENSMUSG00000022025	Cnmd	chondromodulin	-0.129773	-0.145367	-0.00391429	-0.831023	-1.25969	-1.50023
ENSMUSG00000047420	Fam180a	family with sequence similarity 180, member A	0.497824	0.576556	-0.344602	-0.850282	-1.20203	-1.69902
ENSMUSG00000042045	Sln	sarcolipin	-0.711484	-0.502438	-0.186105	-0.619434	-1.182	-1.99216
ENSMUSG00000100862	Gm10925	predicted gene 10925	0.705548	0.251087	0.521861	-1.92432	-1.171	-1.60367
ENSMUSG00000068522	Aard	alanine and arginine rich domain containing protein	0.0877962	0.270088	0.26201	-0.456356	-1.14041	-1.68697
ENSMUSG00000022483	Col2a1	collagen, type II, alpha 1	0.293647	0.0303585	-0.280311	-0.734673	-1.13453	-1.91899
ENSMUSG00000038587	Akap12	A kinase (PRKA) anchor protein (gravin) 12	1.27084	0.325988	0.016628	-0.344603	-1.12668	-1.33117
ENSMUSG00000108782	Gm32772	predicted gene, 32772	0.273746	0.297056	1.10368	-0.370845	-1.10988	-3.63079
ENSMUSG00000048489	Depp1	DEPP1 autophagy regulator	-0.653584	0.148571	-0.940814	-1.29408	-1.09467	-1.64211
ENSMUSG00000024261	Syt4	synaptotagmin IV	0.26094	0.0520204	0.572407	-0.93229	-1.08921	-1.81702
ENSMUSG00000008874	Clec3a	C-type lectin domain family 3, member a	-0.470829	-0.190096	-0.106041	-1.10479	-1.08373	-1.59647
ENSMUSG00000061524	Zic2	zinc finger protein of the cerebellum 2	-1.85517	-0.146239	-0.362226	-0.156561	-1.07033	-5.82253
ENSMUSG00000104623	Gm6394	predicted gene 6394	0.0324415	0.435218	0.587265	-2.47311	-1.03872	-0.187903
ENSMUSG00000021613	Hapln1	hyaluronan and proteoglycan link protein 1	-0.320709	-0.180251	-0.473866	-1.66836	-1.03488	-2.49939
ENSMUSG00000020363	Gfpt2	glutamine fructose-6-phosphate transaminase 2	1.35352	0.00887756	-0.429533	-0.568713	-1.01379	-0.912743
ENSMUSG00000020218	Wif1	Wnt inhibitory factor 1	-0.491525	-0.165758	0.0127753	-1.06338	-0.999476	-1.57568
ENSMUSG00000021750	Fam107a	family with sequence similarity 107, member A	0.202914	-0.328262	-0.910878	-1.50014	-0.998839	-1.66696
ENSMUSG00000024529	Lox	lysyl oxidase	-0.267335	-0.0752655	-0.255149	-1.59764	-0.894606	-2.14311
ENSMUSG00000078507	Aadacl3	arylacetamide deacetylase like 3	0.24489	0.370575	0.38572	-0.374201	-0.886594	-1.31997
ENSMUSG00000060530	A930017M01Rik	RIKEN cDNA A930017M01 gene	-0.0629399	1.17548	-0.125211	0.227023	-0.876197	-1.3858
ENSMUSG00000039462	Col10a1	collagen, type X, alpha 1	0.0355951	0.176646	0.252458	-1.01704	-0.869033	-1.59642
ENSMUSG00000047797	Gjb1	gap junction protein, beta 1	0.554347	0.628307	1.11779	-1.0012	-0.850078	-0.463793
ENSMUSG00000030946	Lhpp	phospholysine phosphohistidine inorganic pyrophosphate phosphatase	0.461358	0.333424	0.760227	0.373284	-0.839815	-1.18467
ENSMUSG00000013415	Igf2bp1	insulin-like growth factor 2 mRNA binding protein 1	0.0636241	0.212505	-0.880549	-5.87895	-0.83303	-1.82582
ENSMUSG00000069917	Hba-a2	hemoglobin alpha, adult chain 2	-0.231926	-0.537517	-0.667648	-3.0003	-0.819907	-1.97684
ENSMUSG00000052305	Hbb-bs	hemoglobin, beta adult s chain	-0.591598	-0.858976	-0.917013	-3.09263	-0.811919	-1.78147
ENSMUSG00000101939	Gm28438	predicted gene 28438	0.798686	0.431803	0.0828711	-0.712671	-0.807333	-1.26517
ENSMUSG00000030158	Clec12b	C-type lectin domain family 12, member B	-0.596365	-0.769025	-0.893155	-3.41903	-0.766434	-2.83903
ENSMUSG00000069919	Hba-a1	hemoglobin alpha, adult chain 1	-0.248559	-0.46378	-0.734583	-2.90349	-0.743209	-1.48839
ENSMUSG00000045620	Odf3l1	outer dense fiber of sperm tails 3-like 1	-0.735777	0.503613	0.177865	-1.67722	-0.68729	-0.329391
ENSMUSG00000060424	Pantr1	POU domain, class 3, transcription factor 3 adjacent noncoding transcript 1	-1.68065	-0.552886	0.373058	-0.455	-0.675677	-2.42819
ENSMUSG00000049420	Tmem200a	transmembrane protein 200A	-0.289829	1.05952	0.129114	-0.710054	-0.665758	-1.04947
ENSMUSG00000064945	Rny3	RNA, Y3 small cytoplasmic (associated with Ro protein)	0.393535	-0.0425865	-0.030378	-0.959211	-0.656464	-1.5885
ENSMUSG00000095213	Gm9944	predicted gene 9944	0.223538	0.451645	0.465994	-0.307093	-0.644218	-1.32483
ENSMUSG00000025479	Cyp2e1	cytochrome P450, family 2, subfamily e, polypeptide 1	-1.75131	-1.71112	-1.05938	-1.63421	-0.587246	-2.61252
ENSMUSG00000081228	Gm16089	predicted gene 16089	0.370171	0.302859	0.13354	-0.671168	-0.573836	-0.477807
ENSMUSG00000030732	Chrdl2	chordin-like 2	-0.0499873	-1.07091	-0.361144	-3.13629	-0.504335	-2.86139
ENSMUSG00000073940	Hbb-bt	hemoglobin, beta adult t chain	-0.776835	-0.80743	-1.19452	-2.72929	-0.465472	-1.75357
ENSMUSG00000019775	Rgs17	regulator of G-protein signaling 17	-0.361079	1.05186	-0.66742	-1.49787	-0.445997	-2.66822
ENSMUSG00000027416	Otor	otoraplin	1.29203	0.331989	1.36961	0.169915	-0.407309	-1.30779
ENSMUSG00000021263	Degs2	delta(4)-desaturase, sphingolipid 2	-0.0709587	-0.196007	0.236602	-1.75572	-0.373243	-0.581711
ENSMUSG00000021090	Lrrc9	leucine rich repeat containing 9	0.485135	0.304777	0.644971	-0.136154	-0.365964	-1.51271
ENSMUSG00000048368	Omd	osteomodulin	-0.250216	0.111572	0.230153	-0.813326	-0.36047	-1.61848
ENSMUSG00000054679	Srsf12	serine/arginine-rich splicing factor 12	0.0718648	-0.393634	0.565622	-0.902452	-0.357759	-2.42461
ENSMUSG00000027513	Pck1	phosphoenolpyruvate carboxykinase 1, cytosolic	-1.65243	-0.757363	-0.0307327	-0.387524	-0.331063	-1.75569
ENSMUSG00000097441	Gm26633	predicted gene, 26633	0.195873	0.123212	0.132506	-1.55081	-0.316262	-2.3595
ENSMUSG00000035686	Thrsp	thyroid hormone responsive	-0.589994	-1.33673	0.0253644	-0.85165	-0.159914	-1.48508
ENSMUSG00000063887	Nlgn1	neuroligin 1	0.45876	0.600933	0.60118	0.511109	-0.12843	-2.38371
ENSMUSG00000101111	Gm28437	predicted gene 28437	0.824341	0.382514	0.230372	-1.03243	-0.0503316	-0.883069
ENSMUSG00000025726	Slc28a1	solute carrier family 28 (sodium-coupled nucleoside transporter), member 1	0.841846	0.85515	1.07042	1.03261	-0.0294505	-1.67392
ENSMUSG00000026826	Nr4a2	nuclear receptor subfamily 4, group A, member 2	1.85311	-0.114455	-0.438471	-0.465096	0.0162113	-1.09886
ENSMUSG00000117703	Gm50306	predicted gene, 50306	-0.146085	0.413082	0.198715	-0.740325	0.110327	-1.00079
ENSMUSG00000059606	Rnase2b	ribonuclease, RNase A family, 2B (liver, eosinophil-derived neurotoxin)	0.633178	0.551724	0.700878	-0.397453	0.203112	-1.05926
ENSMUSG00000022935	Grik1	glutamate receptor, ionotropic, kainate 1	0.77631	1.26521	1.18305	0.836478	0.228475	-1.43068
ENSMUSG00000051855	Mest	mesoderm specific transcript	-0.0519591	-0.306015	0.445135	-0.94896	0.972341	-1.35297
ENSMUSG00000021214	Akr1c18	aldo-keto reductase family 1, member C18	0.833256	-0.12241	-0.482796	0.502831	1.049	0.912415
ENSMUSG00000031132	Cd40lg	CD40 ligand	-0.143418	-1.26886	-0.423595	1.51819	3.8751	3.73667
ENSMUSG00000108090	Gm6637	predicted gene 6637	2.03851	-5.12548e-15	0	2.27882	6.93251	5.87244
ENSMUSG00000047222	Rnase2a	ribonuclease, RNase A family, 2A (liver, eosinophil-derived neurotoxin)	0.431414	0.750843	0.570025	1.91284	8.49551	6.10532

## Sheet: M5
ensembl_ID	mgi_symbol	mgi_description	logFC 2h	logFC 6h	logFC 48h	logFC D14	logFC D35	logFC D77
ENSMUSG00000079013	Serpina3j	serine (or cysteine) peptidase inhibitor, clade A (alpha-1 antiproteinase, antitrypsin), member 3J	0.37797	-0.546725	0.243054	-0.0114095	-1.77242	-3.5097
ENSMUSG00000066364	Serpina3b	serine (or cysteine) peptidase inhibitor, clade A, member 3B	0.0710482	0.0561153	0.296938	0.362202	-1.47549	-3.03266
ENSMUSG00000060311	Mucl1	mucin-like 1	-0.245516	-0.468729	-0.355917	-0.0968918	0.659264	-2.91812
ENSMUSG00000027359	Slc27a2	solute carrier family 27 (fatty acid transporter), member 2	-1.06957	-1.43006	-0.533739	-0.214674	-1.24244	-2.86455
ENSMUSG00000052372	Il1rapl1	interleukin 1 receptor accessory protein-like 1	-0.496196	-0.157825	-0.733929	-0.00590177	-1.58036	-2.75084
ENSMUSG00000015852	Fcrls	Fc receptor-like S, scavenger receptor	-0.474431	-1.22095	0.294536	-0.573479	0.289954	-2.32813
ENSMUSG00000013418	B4galnt2	beta-1,4-N-acetyl-galactosaminyl transferase 2	0.490792	0.739408	1.40633	0.953184	0.407606	-2.0152
ENSMUSG00000019936	Epyc	epiphycan	0.623725	-0.428966	0.371472	-0.56477	0.0267798	-2.01494
ENSMUSG00000105814	Mir703	microRNA 703	1.13856	1.74008	1.04855	0.135669	2.72486	-1.74344
ENSMUSG00000064368	mt-Nd6	mitochondrially encoded NADH dehydrogenase 6	0.760034	1.19012	0.0751524	0.105299	1.04569	-1.55854
ENSMUSG00000047889	Serpinb6d	serine (or cysteine) peptidase inhibitor, clade B, member 6d	0.791272	0.523202	0.450339	0.430827	0.38383	-1.20941
ENSMUSG00000025582	Nptx1	neuronal pentraxin 1	1.0804	1.55362	0.28569	0.428831	1.25879	-0.893797
ENSMUSG00000051969	Tlr11	toll-like receptor 11	-2.66494	-1.29804	-0.517892	-0.511878	-0.586046	1.25773
ENSMUSG00000087362	Gm13710	predicted gene 13710	-1.62482	-1.4082	0.15422	-0.013027	-0.199993	1.6063
ENSMUSG00000090556	Olfr753-ps1	olfactory receptor 753, pseudogene 1	-1.11149	-0.876575	0.117254	0.219181	0.491971	1.84657
ENSMUSG00000097154	Gm26510	predicted gene, 26510	-2.21838	-0.918117	-0.380409	-0.852559	-0.00897275	2.05246
ENSMUSG00000071005	Ccl19	chemokine (C-C motif) ligand 19	0.408205	-0.604716	-0.044767	-0.49421	0.962228	2.22576
ENSMUSG00000109262	Gm44744	predicted gene 44744	-0.259285	-1.2796	-0.844535	0.474452	1.23871	2.28173
ENSMUSG00000044681	Cnpy1	canopy FGF signaling regulator 1	-1.10028	0.466184	-0.516469	-3.78452	-3.87034	2.53942
ENSMUSG00000091373	Gm8810	predicted gene 8810	0.494856	-1.06593	0.505029	1.01383	1.7604	2.64458
ENSMUSG00000095298	Gm12407	predicted gene 12407	0.28387	-1.96304	-0.774726	-0.751696	1.43606	2.74986
ENSMUSG00000041202	Pla2g2d	phospholipase A2, group IID	-0.0365914	0.0823387	-0.667292	-0.452944	0.945434	2.83503
ENSMUSG00000073407	Gm6034	predicted gene 6034	-2.01039	0.0582112	0.735546	0.748287	0.461511	2.86022
ENSMUSG00000048215	A630023P12Rik	RIKEN cDNA A630023P12 gene	-3.66889	0.828379	-0.219354	0.549706	1.10666	2.95154
ENSMUSG00000010601	Apol7a	apolipoprotein L 7a	0.208805	0.104977	1.21574	1.04257	0.952007	3.04004
ENSMUSG00000044708	Kcnj10	potassium inwardly-rectifying channel, subfamily J, member 10	-0.159026	-1.12078	0.34108	0.835203	-0.834095	3.0443
ENSMUSG00000067642	Adgrf3	adhesion G protein-coupled receptor F3	-3.67687	-1.94871	0.519813	-0.376855	1.36427	3.04808
ENSMUSG00000014030	Pax5	paired box 5	-0.298612	1.83286	0.890952	0.155416	-3.56781	3.4469
ENSMUSG00000092556	Olfr755-ps1	olfactory receptor 755, pseudogene 1	0.208626	-0.159156	0.647805	0.470122	1.42347	3.44787
ENSMUSG00000117575	Gm36486	predicted gene, 36486	1.30464	0.126337	0.524919	0.753642	1.88829	3.47191
ENSMUSG00000092265	Gm5682	predicted gene 5682	-0.967995	1.15734	0.0781203	-0.558974	-0.0929804	3.56172
ENSMUSG00000052271	Bhlha15	basic helix-loop-helix family, member a15	0.141771	1.3013	0.480298	0.299186	0.869432	3.7919
ENSMUSG00000021211	Akr1c12	aldo-keto reductase family 1, member C12	1.01866	-0.262011	0.534489	0.161428	2.34326	3.86319
ENSMUSG00000036098	Myrf	myelin regulatory factor	0.938036	2.0784	0.264207	1.66655	3.31993	4.06804
ENSMUSG00000104213	Ighd	immunoglobulin heavy constant delta	-0.968023	0.950605	1.39234	1.75861	2.50223	4.17824
ENSMUSG00000026390	Marco	macrophage receptor with collagenous structure	1.04324	1.17471	1.44544	0.584993	0.70843	4.22717
ENSMUSG00000040592	Cd79b	CD79B antigen	0.391046	-0.341473	0.759794	-0.201312	1.81124	4.27598
ENSMUSG00000092591	Gm20429	predicted gene 20429	-0.962983	0.722145	-3.12588	0.292793	-2.90761	4.41847
ENSMUSG00000076618	Ighj4	immunoglobulin heavy joining 4	-2.50286	-2.65004	0.0753723	-2.34386	-2.4186	4.64254
ENSMUSG00000057346	Apol9a	apolipoprotein L 9a	-0.186638	1.10419	1.74077	1.13535	1.70823	4.74061
ENSMUSG00000091694	Apol11b	apolipoprotein L 11b	-0.00295644	1.53997	0.0850793	0.454199	0.425652	4.83056
ENSMUSG00000111713	Gm20234	predicted gene, 20234	0.36301	-1.27213	1.55495	-0.558293	2.05951	4.87405
ENSMUSG00000105096	Gbp10	guanylate-binding protein 10	-0.858295	-1.09009	-0.12733	0.599798	1.4668	4.88508
ENSMUSG00000095079	Igha	immunoglobulin heavy constant alpha	0.206579	0.0784911	-0.403373	-0.0896331	1.19708	4.92077
ENSMUSG00000091345	Col6a5	collagen, type VI, alpha 5	0.125915	0.281083	-0.0647802	2.15717	3.55597	5.23568
ENSMUSG00000003379	Cd79a	CD79A antigen (immunoglobulin-associated alpha)	-0.460233	0.0238326	2.34398	1.31414	2.52509	5.28413
ENSMUSG00000099757	BE692007	expressed sequence BE692007	0.869198	2.77122	2.0655	1.68978	3.50643	5.52855
ENSMUSG00000032053	Pou2af1	POU domain, class 2, associating factor 1	-0.159429	0.797254	0.482144	-3.72612	2.12423	5.91943
ENSMUSG00000017002	Slpi	secretory leukocyte peptidase inhibitor	1.36867	0.865694	0.565356	-0.396356	3.14736	6.00485
ENSMUSG00000076535	Igkv1-88	immunoglobulin kappa chain variable 1-88	0	1.91405	0	0	0	6.18959
ENSMUSG00000076580	Igkv8-27	immunoglobulin kappa chain variable 8-27	0	-5.12548e-15	0	0	0	6.25345
ENSMUSG00000050014	Apol10b	apolipoprotein L 10B	-0.519441	0.59754	0.850762	1.39388	3.69129	6.34197
ENSMUSG00000095130	Ighv1-39	immunoglobulin heavy variable 1-39	0	-5.12548e-15	0	0	0	6.36828
ENSMUSG00000094094	Igkv5-45	immunoglobulin kappa chain variable 5-45	0	-5.12548e-15	0	0	0	6.42425
ENSMUSG00000062545	Tlr12	toll-like receptor 12	-1.63108	0.275899	-1.10049	0.157695	4.12126	6.50647
ENSMUSG00000076607	Igkj4	immunoglobulin kappa joining 4	0	-5.12548e-15	0	3.12644	0	6.58627
ENSMUSG00000055360	Prl2c5	prolactin family 2, subfamily c, member 5	0	-5.12548e-15	0	0	2.77315	6.62086
ENSMUSG00000094940	Ighv1-84	immunoglobulin heavy variable 1-84	0	-5.12548e-15	0	0	0	6.63942
ENSMUSG00000094262	Igkv4-62	immunoglobulin kappa variable 4-62	0	-5.12548e-15	0	0	0	6.8139
ENSMUSG00000095981	Ighv10-1	immunoglobulin heavy variable 10-1	0	1.88883	0	0	0	6.82312
ENSMUSG00000094787	Ighv1-54	immunoglobulin heavy variable V1-54	0	-5.12548e-15	0	0	4.27342	6.82717
ENSMUSG00000095761	Ighv1-20	immunoglobulin heavy variable V1-20	0	-5.12548e-15	0	0	0	6.83056
ENSMUSG00000095859	Ighv1-43	immunoglobulin heavy variable V1-43	0	-5.12548e-15	0	0	0	6.94281
ENSMUSG00000102901	Ighv5-1	immunoglobulin heavy variable V5-1	0	-5.12548e-15	0	0	0	6.94375
ENSMUSG00000092340	Olfr754-ps1	olfactory receptor 754, pseudogene 1	0	3.17747	2.70147	0	0	6.9508
ENSMUSG00000022755	Adgrg7	adhesion G protein-coupled receptor G7	6.63912	3.93911	3.19674	2.25741	5.43693	6.9999
ENSMUSG00000095565	Ighv2-9-1	immunoglobulin heavy variable 2-9-1	0	1.91208	0	0	0	7.04682
ENSMUSG00000076555	Igkv4-57-1	immunoglobulin kappa variable 4-57-1	0	-5.12548e-15	0	0	0	7.11974
ENSMUSG00000095429	Ighv5-12	immunoglobulin heavy variable 5-12	0	-5.12548e-15	0	0	0	7.19685
ENSMUSG00000076547	Igkv4-70	immunoglobulin kappa chain variable 4-70	0	-5.12548e-15	0	0	0	7.19953
ENSMUSG00000094164	Ighv2-3	immunoglobulin heavy variable 2-3	2.03098	1.90016	0	0	0	7.20433
ENSMUSG00000076563	Igkv5-48	immunoglobulin kappa variable 5-48	0	-5.12548e-15	0	0	0	7.22618
ENSMUSG00000094433	Igkv5-43	immunoglobulin kappa chain variable 5-43	0	-5.12548e-15	0	0	0	7.23264
ENSMUSG00000098814	Igkv19-93	immunoglobulin kappa chain variable 19-93	-1.73919	0.0459201	-1.843	-1.60514	-1.66787	7.2441
ENSMUSG00000079543	Igkv13-85	immunoglobulin kappa chain variable 13-85	0	-5.12548e-15	0	0	0	7.24468
ENSMUSG00000076652	Ighv7-3	immunoglobulin heavy variable 7-3	0	-5.12548e-15	0	0	0	7.25929
ENSMUSG00000076665	Ighv7-1	immunoglobulin heavy variable 7-1	0	-5.12548e-15	0	0	0	7.29326
ENSMUSG00000102524	Ighv1-2	immunoglobulin heavy variable 1-2	0	-5.12548e-15	0	0	0	7.3714
ENSMUSG00000087642	Ighe	Immunoglobulin heavy constant epsilon	0	-5.12548e-15	0	0	0	7.48457
ENSMUSG00000094561	Ighv1-22	immunoglobulin heavy variable 1-22	0	-5.12548e-15	0	0	0	7.49287
ENSMUSG00000094652	Ighv1-42	immunoglobulin heavy variable V1-42	0	-5.12548e-15	0	0	0	7.52156
ENSMUSG00000095633	Igkv4-58	immunoglobulin kappa variable 4-58	0	-5.12548e-15	0	0	0	7.55096
ENSMUSG00000076937	Iglc2	immunoglobulin lambda constant 2	0.293133	0.785912	-1.85266	-1.61475	3.58114	7.5643
ENSMUSG00000096844	Igkv6-14	immunoglobulin kappa variable 6-14	0	-5.12548e-15	0	0	0	7.5979
ENSMUSG00000093838	Ighv3-1	immunoglobulin heavy variable 3-1	0	-5.12548e-15	0	0	0	7.66433
ENSMUSG00000030159	Clec1b	C-type lectin domain family 1, member b	2.8577	2.70478	2.7108	3.6459	4.21952	7.71562
ENSMUSG00000076655	Ighv4-1	immunoglobulin heavy variable 4-1	0	-5.12548e-15	0	0	0	7.82468
ENSMUSG00000023078	Cxcl13	chemokine (C-X-C motif) ligand 13	0.387033	-0.887463	-0.462712	0.860096	2.50139	7.85069
ENSMUSG00000094102	Ighv9-2	immunoglobulin heavy variable V9-2	0	-5.12548e-15	0	0	0	7.85405
ENSMUSG00000076545	Igkv4-72	immunoglobulin kappa chain variable 4-72	0	-5.12548e-15	0	0	5.89535	7.90642
ENSMUSG00000102364	Ighv8-5	immunoglobulin heavy variable V8-5	0	-5.12548e-15	0	0	0	7.91539
ENSMUSG00000095200	Ighv1-7	immunoglobulin heavy variable V1-7	0	-5.12548e-15	0	0	0	7.94371
ENSMUSG00000094546	Ighv1-26	immunoglobulin heavy variable 1-26	0	-5.12548e-15	0	0	0	7.97188
ENSMUSG00000095682	Igkv3-1	immunoglobulin kappa variable 3-1	0	1.88988	0	0	0	7.9764
ENSMUSG00000094124	Ighv1-74	immunoglobulin heavy variable V1-74	0	-5.12548e-15	0	0	0	7.99902
ENSMUSG00000094006	Igkv4-59	immunoglobulin kappa variable 4-59	-1.73912	-1.86519	-1.84293	-1.60507	-1.6678	8.00034
ENSMUSG00000076556	Igkv4-57	immunoglobulin kappa variable 4-57	0	-5.12548e-15	0	0	0	8.0922
ENSMUSG00000076538	Igkv13-84	immunoglobulin kappa chain variable 13-84	0	-5.12548e-15	0	0	0	8.14221
ENSMUSG00000096499	Ighv1-5	immunoglobulin heavy variable V1-5	0	-5.12548e-15	1.93938	0	2.73525	8.14571
ENSMUSG00000076508	Igkv17-127	immunoglobulin kappa variable 17-127	0	-5.12548e-15	0	0	0	8.15094
ENSMUSG00000095519	Ighv1-66	immunoglobulin heavy variable 1-66	0	-5.12548e-15	0	0	5.59288	8.21973
ENSMUSG00000076523	Igkv15-103	immunoglobulin kappa chain variable 15-103	0	-5.12548e-15	0	0	0	8.22902
ENSMUSG00000094088	Ighv1-64	immunoglobulin heavy variable 1-64	0	-5.12548e-15	0	0	0	8.23305
ENSMUSG00000095923	Ighv1-37	immunoglobulin heavy variable 1-37	0	-5.12548e-15	0	0	2.8543	8.23913
ENSMUSG00000076596	Igkv3-10	immunoglobulin kappa variable 3-10	0	-5.12548e-15	0	0	0	8.31711
ENSMUSG00000094075	Ighv1-80	immunoglobulin heavy variable 1-80	0	-5.12548e-15	0	0	0	8.3188
ENSMUSG00000093894	Ighv1-53	immunoglobulin heavy variable 1-53	0	-5.12548e-15	0	0	0	8.33458
ENSMUSG00000104452	Ighv8-8	immunoglobulin heavy variable 8-8	0	-5.12548e-15	0	0	0	8.35217
ENSMUSG00000024673	Ms4a1	membrane-spanning 4-domains, subfamily A, member 1	3.36493	3.84978	4.13404	0	3.69714	8.39832
ENSMUSG00000096464	Ighv2-2	immunoglobulin heavy variable 2-2	0	1.99291	0	0	2.92919	8.4311
ENSMUSG00000096498	Ighv2-5	immunoglobulin heavy variable 2-5	0	1.87846	0	0	0	8.46676
ENSMUSG00000076939	Iglv3	immunoglobulin lambda variable 3	2.01826	-5.12548e-15	0	2.26145	3.72191	8.47319
ENSMUSG00000095442	Ighv1-4	immunoglobulin heavy variable 1-4	0	-5.12548e-15	0	0	3.71606	8.49989
ENSMUSG00000076526	Igkv12-98	immunoglobulin kappa variable 12-98	0	-5.12548e-15	0	0	0	8.56403
ENSMUSG00000096594	Igkv8-19	immunoglobulin kappa variable 8-19	0	-5.12548e-15	0	0	0	8.58149
ENSMUSG00000076583	Igkv8-24	immunoglobulin kappa chain variable 8-24	0	-5.12548e-15	0	0	0	8.68491
ENSMUSG00000095612	Ighv5-4	immunoglobulin heavy variable 5-4	0	-5.12548e-15	0	0	0	8.68583
ENSMUSG00000095583	Ighv14-2	immunoglobulin heavy variable 14-2	0	1.90541	0	0	0	8.70134
ENSMUSG00000076587	Igkv6-20	immunoglobulin kappa variable 6-20	0	2.82137	0	0	0	8.72796
ENSMUSG00000076615	Ighg3	Immunoglobulin heavy constant gamma 3	0	2.73245	2.69582	0	0	8.73046
ENSMUSG00000095753	Igkv4-53	immunoglobulin kappa variable 4-53	0	-5.12548e-15	0	0	0	8.82164
ENSMUSG00000095285	Ighv5-9	immunoglobulin heavy variable 5-9	0	3.64447	0	0	0	8.85925
ENSMUSG00000076549	Igkv4-68	immunoglobulin kappa variable 4-68	0	-5.12548e-15	0	0	0	8.88164
ENSMUSG00000076613	Ighg2b	immunoglobulin heavy constant gamma 2B	-2.50521	0.538838	0.0735034	-2.3462	1.28858	9.04726
ENSMUSG00000095007	Igkv12-41	immunoglobulin kappa chain variable 12-41	0	-5.12548e-15	0	0	2.82572	9.05721
ENSMUSG00000094356	Igkv8-28	immunoglobulin kappa variable 8-28	0	-5.12548e-15	0	0	0	9.0616
ENSMUSG00000076674	Ighv3-8	immunoglobulin heavy variable V3-8	0	1.90641	3.20054	0	0	9.0703
ENSMUSG00000095642	Ighv14-3	immunoglobulin heavy variable V14-3	0	-5.12548e-15	0	0	0	9.07122
ENSMUSG00000103271	Ighv4-2	immunoglobulin heavy variable V4-2	0	-5.12548e-15	0	0	0	9.07438
ENSMUSG00000095210	Ighv5-9-1	immunoglobulin heavy variable 5-9-1	0	-5.12548e-15	0	0	0	9.07659
ENSMUSG00000094502	Ighv1-69	immunoglobulin heavy variable 1-69	0	-5.12548e-15	0	0	2.82251	9.11403
ENSMUSG00000076695	Ighv1-18	immunoglobulin heavy variable V1-18	0	-5.12548e-15	0	0	0	9.13949
ENSMUSG00000095863	Ighv1-67	immunoglobulin heavy variable V1-67	0	3.21322	0	0	0	9.14357
ENSMUSG00000096805	Ighv9-1	immunoglobulin heavy variable 9-1	0	-5.12548e-15	0	0	0	9.14888
ENSMUSG00000095204	Ighv1-52	immunoglobulin heavy variable 1-52	0	-5.12548e-15	0	0	0	9.17309
ENSMUSG00000076577	Igkv8-30	immunoglobulin kappa chain variable 8-30	0	-5.12548e-15	0	0	0	9.2397
ENSMUSG00000076586	Igkv8-21	immunoglobulin kappa variable 8-21	0	-5.12548e-15	0	0	3.71069	9.35447
ENSMUSG00000094117	Igkv3-12	immunoglobulin kappa variable 3-12	0	-5.12548e-15	0	0	0	9.47324
ENSMUSG00000118051	Gm8714	predicted gene 8714	2.02253	-5.12548e-15	0	5.64227	4.30081	9.50473
ENSMUSG00000103297	Ighv3-2	immunoglobulin heavy variable 3-2	0	-5.12548e-15	0	0	0	9.5462
ENSMUSG00000102281	Ighv1-30	immunoglobulin heavy variable 1-30	0	-5.12548e-15	0	0	0	9.56737
ENSMUSG00000067149	Jchain	immunoglobulin joining chain	-4.46672	-0.317849	-1.39776	-2.00584	3.09459	9.65479
ENSMUSG00000096638	Ighv2-9	immunoglobulin heavy variable 2-9	0	-5.12548e-15	0	0	5.6479	9.65722
ENSMUSG00000095335	Igkv3-5	immunoglobulin kappa chain variable 3-5	0	-5.12548e-15	0	0	0	9.67329
ENSMUSG00000076532	Igkv4-91	immunoglobulin kappa chain variable 4-91	0	-5.12548e-15	0	0	2.91774	9.6972
ENSMUSG00000095127	Ighv1-82	immunoglobulin heavy variable 1-82	0	-5.12548e-15	0	0	0	9.73173
ENSMUSG00000076569	Igkv5-39	immunoglobulin kappa variable 5-39	0	-5.12548e-15	0	0	2.84152	9.73181
ENSMUSG00000105606	Igkv2-109	immunoglobulin kappa variable 2-109	0	-5.12548e-15	0	0	0	9.82852
ENSMUSG00000095794	Igkv6-17	immunoglobulin kappa variable 6-17	0	-5.12548e-15	0	0	0	9.88988
ENSMUSG00000076598	Igkv3-7	immunoglobulin kappa variable 3-7	0	-5.12548e-15	0	0	2.82853	9.90242
ENSMUSG00000096336	Igkv1-135	immunoglobulin kappa variable 1-135	0	-5.12548e-15	0	0	0	9.93701
ENSMUSG00000076514	Igkv17-121	immunoglobulin kappa variable 17-121	0	-5.12548e-15	0	0	0	9.95375
ENSMUSG00000094694	Ighv1-9	immunoglobulin heavy variable V1-9	0	-5.12548e-15	0	0	0	9.97318
ENSMUSG00000076666	Ighv14-4	immunoglobulin heavy variable 14-4	0	-5.12548e-15	0	0	0	9.98002
ENSMUSG00000094335	Igkv1-117	immunoglobulin kappa variable 1-117	-1.74882	0.835464	-1.85265	-1.61474	1.12071	10.0513
ENSMUSG00000094420	Igkv10-96	immunoglobulin kappa variable 10-96	0	1.88165	0	0	6.5758	10.1058
ENSMUSG00000095197	Ighv1-59	immunoglobulin heavy variable V1-59	0	2.0113	0	0	0	10.1181
ENSMUSG00000076672	Ighv3-6	immunoglobulin heavy variable 3-6	0	-5.12548e-15	0	0	2.80859	10.1931
ENSMUSG00000076576	Igkv6-32	immunoglobulin kappa variable 6-32	0	-5.12548e-15	0	0	0	10.3049
ENSMUSG00000076564	Igkv12-46	immunoglobulin kappa variable 12-46	0	-5.12548e-15	0	0	0	10.3819
ENSMUSG00000076731	Ighv8-12	immunoglobulin heavy variable V8-12	0	2.75058	0	0	0	10.448
ENSMUSG00000076533	Igkv4-90	immunoglobulin kappa chain variable 4-90	0	-5.12548e-15	0	0	0	10.5799
ENSMUSG00000096833	Igkv4-55	immunoglobulin kappa variable 4-55	0	-5.12548e-15	0	0	4.39713	10.6665
ENSMUSG00000095630	Igkv6-23	immunoglobulin kappa variable 6-23	0	-5.12548e-15	0	0	2.79178	10.6891
ENSMUSG00000076550	Igkv4-63	immunoglobulin kappa variable 4-63	0	-5.12548e-15	0	0	0	10.7231
ENSMUSG00000096459	Ighv9-3	immunoglobulin heavy variable V9-3	0	-5.12548e-15	0	0	2.7998	10.8291
ENSMUSG00000094797	Igkv6-15	immunoglobulin kappa variable 6-15	0	-5.12548e-15	0	2.27076	0	10.9538
ENSMUSG00000094930	Igkv6-25	immunoglobulin kappa chain variable 6-25	0	-5.12548e-15	0	0	0	10.9942
ENSMUSG00000094872	Igkv9-120	immunoglobulin kappa chain variable 9-120	0	-5.12548e-15	0	0	0	11.025
ENSMUSG00000096422	Igkv12-44	immunoglobulin kappa variable 12-44	0	-5.12548e-15	0	0	0	11.1571
ENSMUSG00000094509	Ighv14-1	immunoglobulin heavy variable 14-1	0	-5.12548e-15	0	0	0	11.1941
ENSMUSG00000093861	Igkv1-110	immunoglobulin kappa variable 1-110	0	-5.12548e-15	2.69263	0	2.87691	11.2925
ENSMUSG00000095571	Ighv5-17	immunoglobulin heavy variable 5-17	0	-5.12548e-15	0	0	4.31673	11.325
ENSMUSG00000076522	Igkv16-104	immunoglobulin kappa variable 16-104	0	-5.12548e-15	0	0	2.8288	11.4472
ENSMUSG00000095351	Igkv3-2	immunoglobulin kappa variable 3-2	0	-5.12548e-15	0	0	0	11.5184
ENSMUSG00000104422	Ighv1-14	immunoglobulin heavy variable 1-14	0	-5.12548e-15	0	0	6.87048	11.5657
ENSMUSG00000094951	Ighv5-6	immunoglobulin heavy variable 5-6	0	1.88937	0	0	0	11.8087
ENSMUSG00000076612	Ighg2c	immunoglobulin heavy constant gamma 2C	0	-5.12548e-15	0	0	2.84431	11.8388
ENSMUSG00000076562	Igkv4-50	immunoglobulin kappa variable 4-50	0	-5.12548e-15	0	0	2.94332	11.9
ENSMUSG00000096715	Igkv3-4	immunoglobulin kappa variable 3-4	0	-5.12548e-15	0	0	0	11.9095
ENSMUSG00000105906	Iglc1	immunoglobulin lambda constant 1	0	-5.12548e-15	1.89591	0	4.15854	12.1811
ENSMUSG00000076934	Iglv1	immunoglobulin lambda variable 1	0	1.86501	0	0	4.17119	12.2367
ENSMUSG00000076614	Ighg1	immunoglobulin heavy constant gamma 1 (G1m marker)	1.11322	1.99604	2.04154	0.669571	8.02799	15.6186
ENSMUSG00000076609	Igkc	immunoglobulin kappa constant	2.84872	3.56347	1.90919	0	8.53698	15.8913

## Sheet: M6
ensembl_ID	symbol	mgi_description	logFC 2h	logFC 6h	logFC 48h	logFC D14	logFC D35	logFC D77
ENSMUSG00000043982	Krtap19-4	keratin associated protein 19-4	-1.54579	1.77328	-1.17308	1.64535	2.68939	-1.31158
ENSMUSG00000117442	1810073O08Rik	RIKEN cDNA 1810073O08 gene	-1.01799	1.46254	0.734353	1.65314	2.1852	2.00671
ENSMUSG00000006345	Ggt1	gamma-glutamyltransferase 1	-0.261215	1.61377	-0.575482	2.20033	0.539502	0.572433
ENSMUSG00000069805	Fbp1	fructose bisphosphatase 1	-0.223938	2.09629	0.193599	2.48003	2.33372	1.8267
ENSMUSG00000048643	Krtap19-9a	keratin associated protein 19-9A	-1.08835	2.49172	0.260503	2.50244	2.24282	0.308537
ENSMUSG00000057650	Krtap19-2	keratin associated protein 19-2	-1.61929	2.29566	-2.70765	2.53172	2.23865	-4.38275
ENSMUSG00000006574	Slc4a1	solute carrier family 4 (anion exchanger), member 1	0.416846	1.58387	-0.188547	2.53498	1.14553	0.41306
ENSMUSG00000051802	Krtap19-5	keratin associated protein 19-5	-1.15776	3.4863	0.822055	2.68779	2.65847	0.331256
ENSMUSG00000050201	Otop2	otopetrin 2	-0.511734	1.48458	-1.46392	2.7233	1.1636	0.714799
ENSMUSG00000011632	Pinlyp	phospholipase A2 inhibitor and LY6/PLAUR domain containing	0.624557	1.9336	-0.219271	2.74915	1.47614	1.8791
ENSMUSG00000101026	Ly6g6g	lymphocyte antigen 6 complex, locus G6G	-0.318375	2.25956	0.181764	2.8615	1.85499	1.35897
ENSMUSG00000004552	Ctse	cathepsin E	0.660176	2.50211	0.953481	2.91096	4.55492	3.0886
ENSMUSG00000032726	Bmp8a	bone morphogenetic protein 8a	-0.112398	2.27195	-0.982	2.91699	2.72439	1.30126
ENSMUSG00000036923	Stox1	storkhead box 1	-0.445411	2.08802	0.455866	2.92262	1.27274	1.1003
ENSMUSG00000024409	Psors1c2	psoriasis susceptibility 1 candidate 2 (human)	0.549413	2.43052	0.191652	2.99401	1.94324	1.89692
ENSMUSG00000022986	Krt75	keratin 75	-0.0319837	2.15631	-0.468972	3.00339	1.94604	1.70745
ENSMUSG00000052316	Lrrc15	leucine rich repeat containing 15	0.0711882	2.00008	-0.210637	3.0133	2.01299	1.59447
ENSMUSG00000063767	S100a7a	S100 calcium binding protein A7A	0.841036	2.55387	-0.465499	3.01406	2.4943	1.43496
ENSMUSG00000069583	Krtap12-1	keratin associated protein 12-1	-0.225511	2.52321	0.0795618	3.14725	3.41762	2.27467
ENSMUSG00000000792	Slc5a5	solute carrier family 5 (sodium iodide symporter), member 5	-0.405564	1.50034	-0.690346	3.1694	0.94896	0.719231
ENSMUSG00000069584	Gm10272	predicted gene 10272	0.953855	2.95953	0.937311	3.24328	2.31352	1.88625
ENSMUSG00000043461	Sptssb	serine palmitoyltransferase, small subunit B	1.63598	2.77143	1.75891	3.27966	3.51226	1.44192
ENSMUSG00000022416	Cacna1i	calcium channel, voltage-dependent, alpha 1I subunit	-2.51057	3.0545	0.574167	3.2976	2.57335	3.28382
ENSMUSG00000027313	Chac1	ChaC, cation transport regulator 1	0.537072	2.61921	0.140244	3.30032	1.77627	1.31945
ENSMUSG00000057855	Krtap6-3	keratin associated protein 6-3	0.375273	0.652972	-4.23788	3.33072	-0.329945	2.3219
ENSMUSG00000004988	Fxyd4	FXYD domain-containing ion transport regulator 4	0.940033	2.35439	0.0739845	3.37428	3.45471	2.86942
ENSMUSG00000094146	Gm10142	predicted gene 10142	-0.561808	3.04367	0.271624	3.39382	2.88971	2.5378
ENSMUSG00000057174	Krtap19-9b	keratin associated protein 19-9B	0.166778	3.74178	-0.650061	3.44288	2.89349	1.02683
ENSMUSG00000020916	Krt36	keratin 36	0.0805646	2.45558	-2.17511	3.53092	2.5724	2.27801
ENSMUSG00000056270	Prr9	proline rich 9	-0.145722	3.10529	-0.191738	3.62599	2.50125	2.03453
ENSMUSG00000117123	Gm49890	predicted gene, 49890	2.23708	2.23606	0.55312	3.68515	0.151412	2.39456
ENSMUSG00000029337	Fgf5	fibroblast growth factor 5	0.396161	3.1713	3.37591	3.80466	2.20561	2.34695
ENSMUSG00000070990	Foxe1	forkhead box E1	0.999726	2.95741	-0.0476132	3.81521	2.721	2.30021
ENSMUSG00000060469	Krtap19-3	keratin associated protein 19-3	-2.8457	4.07159	-0.8961	3.83336	3.57101	2.18569
ENSMUSG00000094012	Gm10024	predicted gene 10024	1.03273	2.72319	1.05576	3.89716	3.10662	2.10389
ENSMUSG00000022658	Tagln3	transgelin 3	-1.6209	2.9708	-0.579082	3.93765	2.09442	1.94067
ENSMUSG00000020891	Alox8	arachidonate 8-lipoxygenase	1.67522	2.88628	1.08894	3.98503	4.90315	3.08546
ENSMUSG00000071195	Gm10318	predicted gene 10318	1.68994	3.55816	0.461831	4.07383	3.04843	3.13841
ENSMUSG00000113880	A030005L19Rik	RIKEN cDNA A030005L19 gene	-0.638001	2.92837	-1.11863	4.08782	2.47264	2.01575
ENSMUSG00000112223	Krtap10-10	keratin associated protein 10-10	-0.928131	2.6132	0.0822705	4.10526	2.93189	2.2145
ENSMUSG00000096421	Gm10100	predicted gene 10100	0.675945	3.43574	0.0872647	4.1087	3.42417	2.80331
ENSMUSG00000002633	Shh	sonic hedgehog	1.52761	3.04759	1.24116	4.17999	4.17993	2.94215
ENSMUSG00000057829	Gm5278	predicted pseudogene 5278	1.23408	3.62648	1.5162	4.20706	2.63138	2.01089
ENSMUSG00000023387	Kcnk16	potassium channel, subfamily K, member 16	0.36169	4.3412	0.366596	4.34889	3.46373	3.01996
ENSMUSG00000090455	Gm2431	predicted gene 2431	-3.64685	2.87325	-3.78187	4.36134	3.55143	2.92956
ENSMUSG00000073413	Ly6g6d	lymphocyte antigen 6 complex, locus G6D	0.628167	3.48545	0.206653	4.36577	3.40535	2.81962
ENSMUSG00000054753	AU018091	expressed sequence AU018091	1.31567	3.87381	0.422021	4.411	2.74529	2.64149
ENSMUSG00000096534	Krtap16-3	keratin associated protein 16-3	-0.414263	4.77203	0.365928	4.42764	4.39238	2.40992
ENSMUSG00000001021	S100a3	S100 calcium binding protein A3	0.817585	3.79511	0.089404	4.42784	3.6161	3.10481
ENSMUSG00000112653	Gm36176	predicted gene, 36176	2.01596	4.35692	2.29624	4.43599	3.98796	3.33304
ENSMUSG00000112170	Gm9508	predicted gene 9508	-1.73911	4.3692	-1.84291	4.44457	4.23929	2.50574
ENSMUSG00000109655	Gm29735	predicted gene, 29735	-2.50513	4.00092	-2.62648	4.50987	4.65018	3.19083
ENSMUSG00000069722	Krtap3-3	keratin associated protein 3-3	0.536257	3.97957	0.379902	4.53302	2.49505	2.84532
ENSMUSG00000066975	Cryba4	crystallin, beta A4	0.389366	4.12705	0.837547	4.71578	3.15095	3.27296
ENSMUSG00000030905	Crym	crystallin, mu	0.359381	4.0628	0.256582	4.82225	3.17355	2.91247
ENSMUSG00000028186	Uox	urate oxidase	3.08577	4.07073	1.7395	4.84161	5.909	4.18312
ENSMUSG00000044243	Bhlha9	basic helix-loop-helix family, member a9	2.34376	3.68873	2.04948	4.85352	4.67754	3.25374
ENSMUSG00000020159	Gabrp	gamma-aminobutyric acid (GABA) A receptor, pi	0.156869	3.70115	-1.46478	4.87519	3.00538	2.82965
ENSMUSG00000025329	Padi1	peptidyl arginine deiminase, type I	0.649384	3.88846	-0.0408106	4.98444	3.07029	2.97686
ENSMUSG00000038599	Capn8	calpain 8	-1.22729	3.75217	-2.02916	5.0128	2.67549	2.68165
ENSMUSG00000039639	Kcne1	potassium voltage-gated channel, Isk-related subfamily, member 1	-0.0139233	3.71777	-0.794565	5.10298	3.07458	2.44663
ENSMUSG00000047253	Krtap1-5	keratin associated protein 1-5	0.774709	4.63325	-0.514735	5.30697	3.77026	2.75488
ENSMUSG00000095970	Gm19402	predicted gene, 19402	1.62952	4.87731	0.858547	5.38923	5.15143	3.45847
ENSMUSG00000001804	Dsg4	desmoglein 4	0.544048	4.44115	0.0893143	5.40192	3.91427	3.56332
ENSMUSG00000058172	Krtap6-1	keratin associated protein 6-1	0.93967	4.80534	-0.857818	5.41103	3.60654	3.16267
ENSMUSG00000096131	Gm9639	predicted gene 9639	0.293891	4.58818	0.0624152	5.42827	4.12524	3.72062
ENSMUSG00000068074	Gm10228	predicted gene 10228	0.213539	4.52167	-2.66665	5.50564	2.65737	2.67494
ENSMUSG00000078252	Krtap17-1	keratin associated protein 17-1	1.18007	4.62474	-0.217266	5.52227	4.58815	3.87693
ENSMUSG00000049548	Krt82	keratin 82	0.492549	4.99731	1.12324	5.64631	5.40941	4.3275
ENSMUSG00000094120	Gm3233	predicted gene 3233	1.10715	4.74803	0.0619871	5.65916	5.10666	3.31611
ENSMUSG00000063251	Krtap4-1	keratin associated protein 4-1	-0.201055	4.70496	-0.171938	5.67249	4.52662	3.01725
ENSMUSG00000116336	Gm49425	predicted gene, 49425	0.080802	4.96106	-0.0859928	5.67674	4.89078	4.18636
ENSMUSG00000058725	Gm11937	predicted gene 11937	1.10367	5.19771	-1.82977	5.72877	3.98855	4.02905
ENSMUSG00000113084	A030003K21Rik	RIKEN cDNA A030003K21 gene	-2.97721	4.90493	0.0923851	5.75112	4.5367	3.61514
ENSMUSG00000078258	Gm11564	predicted gene 11564	0.0779196	4.83571	-1.83287	5.77989	3.93125	3.5803
ENSMUSG00000067596	Krt74	keratin 74	2.30377	3.7431	1.36367	5.80385	2.97689	3.7105
ENSMUSG00000063661	Krt73	keratin 73	0.43531	5.1167	0.0304729	5.81364	4.5607	4.36643
ENSMUSG00000055937	Krt28	keratin 28	0.346689	5.00088	-0.0760568	5.81456	3.98036	3.83772
ENSMUSG00000058368	Krtap21-1	keratin associated protein 21-1	1.20885	5.21116	0.576597	5.84652	4.76116	4.42264
ENSMUSG00000114011	Gm47955	predicted gene, 47955	0.353705	5.1208	-2.61301	5.93156	4.15363	3.47061
ENSMUSG00000049598	Vsig8	V-set and immunoglobulin domain containing 8	0.874133	5.23402	1.29414	5.93462	5.78609	4.68188
ENSMUSG00000112600	Gm49918	predicted gene, 49918	2.30842	5.61162	2.28579	5.97201	5.24878	4.23286
ENSMUSG00000068073	1110025L11Rik	RIKEN cDNA 1110025L11 gene	0.779	4.93366	-0.459115	5.97314	3.37773	3.28148
ENSMUSG00000035831	Krt25	keratin 25	0.993856	5.3706	0.0454903	5.99506	4.73677	4.50388
ENSMUSG00000078132	Gm11939	predicted gene 11939	0	6.36045	0	6.04141	6.15642	3.87471
ENSMUSG00000090471	Gm4553	predicted gene 4553	1.03411	5.15597	1.83388	6.05066	5.80512	4.5303
ENSMUSG00000048013	Krt35	keratin 35	0.379757	5.30225	0.450934	6.05304	5.21559	4.78635
ENSMUSG00000062433	Krtap6-2	keratin associated protein 6-2	1.06112	5.11656	0.115026	6.07315	4.59147	4.55141
ENSMUSG00000068075	Gm10229	predicted gene 10229	0.844216	5.37168	-0.360473	6.10744	4.04238	3.73782
ENSMUSG00000112864	Gm18596	predicted gene, 18596	0.374672	5.11267	0.592381	6.10837	4.59295	4.36332
ENSMUSG00000113097	Gm47959	predicted gene, 47959	0.378133	5.05163	0.770872	6.10966	5.58732	3.7944
ENSMUSG00000101315	Krtap28-13	keratin associated protein 28-13	0.951897	5.282	-0.814721	6.13629	5.41213	4.5332
ENSMUSG00000096380	Gm19668	predicted gene, 19668	2.03302	6.63061	0	6.13874	5.6171	4.17797
ENSMUSG00000027908	Tchhl1	trichohyalin-like 1	1.46273	5.29255	-0.0837816	6.14435	3.59637	3.8403
ENSMUSG00000074928	Krtap14	keratin associated protein 14	-1.01968	5.96612	0.484186	6.14693	4.74247	2.82027
ENSMUSG00000110324	Gm40460	predicted gene, 40460	-1.73917	5.46253	2.02419	6.17217	6.07887	4.68766
ENSMUSG00000066100	Krtap5-1	keratin associated protein 5-1	0.297961	4.88345	0.858358	6.19037	5.28119	4.69928
ENSMUSG00000017588	Krt27	keratin 27	1.01979	5.3608	0.162193	6.21895	4.48039	4.38796
ENSMUSG00000045236	Krtap5-4	keratin associated protein 5-4	1.30306	5.11438	0.0908136	6.23036	5.43792	4.38303
ENSMUSG00000111915	Gm3285	predicted gene 3285	1.98423	5.18389	1.7162	6.23653	4.95342	3.76316
ENSMUSG00000025328	Padi3	peptidyl arginine deiminase, type III	0.440761	5.34787	0.635347	6.24743	4.76212	4.4675
ENSMUSG00000095992	Krtap22-2	keratin associated protein 22-2	1.17919	5.16933	-0.751704	6.24912	3.5397	3.47945
ENSMUSG00000113846	Gm6217	predicted gene 6217	1.10748	5.73398	0.0680763	6.26873	4.46167	4.04028
ENSMUSG00000051879	Krt71	keratin 71	0.969495	5.49022	0.110068	6.28598	4.94294	4.59916
ENSMUSG00000075566	Krtap4-6	keratin associated protein 4-6	1.28531	5.82756	0.87038	6.29769	4.45077	4.33361
ENSMUSG00000039508	Calhm4	calcium homeostasis modulator family member 4	1.19619	5.55268	0.76426	6.31709	5.17867	4.57319
ENSMUSG00000062278	Gm11562	predicted gene 11562	0.85225	5.46105	0.369321	6.33343	4.8656	4.1755
ENSMUSG00000047641	Krt87	keratin 87	0.604186	5.41449	0.249657	6.33988	5.02551	4.43059
ENSMUSG00000055194	Actbl2	actin, beta-like 2	0.340271	5.76416	1.50538	6.3828	6.02555	4.58752
ENSMUSG00000087581	Gm11571	predicted gene 11571	0	5.89129	0	6.41575	0	4.96426
ENSMUSG00000073785	Krtap5-5	keratin associated protein 5-5	0.389004	5.63198	1.36538	6.45548	5.65363	4.94642
ENSMUSG00000078668	Gm11595	predicted gene 11595	1.38939	5.65422	0.550138	6.45962	4.21046	4.04367
ENSMUSG00000075567	Krtap1-4	keratin associated protein 1-4	1.08616	5.94665	-0.0942944	6.4647	4.59205	4.4799
ENSMUSG00000064165	Krt39	keratin 39	1.26176	5.549	0.25739	6.4912	4.52325	3.91424
ENSMUSG00000073786	Gm7579	predicted gene 7579	1.9765	5.58355	1.51589	6.50815	6.00764	5.07985
ENSMUSG00000078261	Gm11596	predicted gene 11596	1.34857	5.94243	0.356056	6.51591	4.91093	2.9912
ENSMUSG00000060756	Krtap2-4	keratin associated protein 2-4	1.10669	6.096	0.0822465	6.51816	5.07991	3.78982
ENSMUSG00000114299	Gm47791	predicted gene, 47791	3.36378	5.75691	3.20093	6.52245	7.54483	6.23924
ENSMUSG00000027403	Tgm6	transglutaminase 6	0.740234	5.21776	0.0985583	6.54547	4.01115	4.10477
ENSMUSG00000078657	Crnn	cornulin	1.21046	5.59391	0.205101	6.56653	4.0604	4.5535
ENSMUSG00000113267	Gm47969	predicted gene, 47969	1.61779	5.66369	1.334	6.60472	6.03011	4.5833
ENSMUSG00000061584	Lyg2	lysozyme G-like 2	0.738662	5.77092	0.79963	6.60818	5.52637	4.98869
ENSMUSG00000052415	Tchh	trichohyalin	1.08387	5.45975	0.431163	6.62722	3.83495	4.06479
ENSMUSG00000047564	Krtap3-1	keratin associated protein 3-1	1.84289	6.26338	0.244579	6.64108	5.4162	4.3794
ENSMUSG00000059632	Krtap8-1	keratin associated protein 8-1	1.1	6.01776	-0.124729	6.66639	4.37805	4.043
ENSMUSG00000071471	Krtap26-1	keratin associated protein 26-1	0.622185	5.98749	0.5327	6.72946	6.08382	5.05292
ENSMUSG00000078254	Krtap29-1	keratin associated protein 29-1	0	5.849	3.57206	6.74891	6.02658	5.4022
ENSMUSG00000046474	Krtap4-16	keratin associated protein 4-16	1.6455	6.02898	0.107311	6.75952	4.59111	4.22944
ENSMUSG00000048981	Krt31	keratin 31	0.784189	5.81281	0.830875	6.7824	5.21403	4.56172
ENSMUSG00000050239	Krtap24-1	keratin associated protein 24-1	0.732812	6.49063	1.20577	6.80595	6.12713	5.17241
ENSMUSG00000030205	Gprc5d	G protein-coupled receptor, family C, group 5, member D	1.40029	6.14249	0.404322	6.81945	4.63296	4.7445
ENSMUSG00000056350	Krtap13-1	keratin associated protein 13-1	0.90791	6.79091	1.02914	6.83335	5.72935	4.89051
ENSMUSG00000069718	Gm11563	predicted gene 11563	1.4288	5.97308	0.361413	6.84527	4.68809	4.43528
ENSMUSG00000110061	Gm45337	predicted gene 45337	1.75989	6.14593	0.845131	6.84988	6.05177	5.39954
ENSMUSG00000051481	Krtap31-2	keratin associated protein 31-2	0	6.36718	0	6.85303	5.87757	4.40755
ENSMUSG00000078260	Gm11569	predicted gene 11569	0	6.43127	1.90529	6.86271	5.66682	4.62824
ENSMUSG00000062400	Krtap6-5	keratin associated protein 6-5	1.87531	6.29085	-0.683916	6.89271	5.01992	3.84657
ENSMUSG00000057674	Gm11938	predicted gene 11938	1.10208	6.13422	0.607558	6.89572	5.5859	4.6673
ENSMUSG00000070335	Krtap9-1	keratin associated protein 9-1	2.10134	6.30647	0.139819	6.91395	5.45427	4.15989
ENSMUSG00000035592	Krt33a	keratin 33A	0.56993	6.22613	1.04598	6.92775	5.17574	4.68173
ENSMUSG00000095817	Gm3238	predicted gene 3238	2.03787	6.47213	1.91109	6.94808	6.70593	4.81962
ENSMUSG00000057723	Krt33b	keratin 33B	1.26856	6.1323	0.862249	6.98488	5.50414	5.13575
ENSMUSG00000078253	Krtap16-1	keratin associated protein 16-1	1.32882	5.73664	1.59126	7.00079	6.86283	5.10583
ENSMUSG00000089724	Krtap4-8	keratin associated protein 4-8	2.50047	6.34917	0.841095	7.01336	5.10817	4.88228
ENSMUSG00000056706	Krtap7-1	keratin associated protein 7-1	1.28586	6.41496	0.74142	7.02388	4.63803	4.52986
ENSMUSG00000056885	Gm4559	predicted gene 4559	2.84504	7.07469	1.90379	7.02417	6.15736	5.60599
ENSMUSG00000091212	Krtap11-1	keratin associated protein 11-1	1.50589	6.43526	1.2156	7.05773	5.30488	5.1585
ENSMUSG00000110091	Gm39115	predicted gene, 39115	3.35627	6.61463	2.70311	7.05976	7.51383	5.49674
ENSMUSG00000089731	Gm10013	predicted gene 10013	0	6.99189	3.58136	7.10498	6.45603	5.61635
ENSMUSG00000110254	Gm47762	predicted gene, 47762	2.03881	6.14218	2.69352	7.12506	6.38226	5.76824
ENSMUSG00000049809	Krtap9-3	keratin associated protein 9-3	1.6042	6.42832	0.848087	7.13887	5.27481	4.911
ENSMUSG00000100190	Krtap28-10	keratin associated protein 28-10	1.99497	6.09992	0.590776	7.1443	6.18172	4.88618
ENSMUSG00000075570	Krt26	keratin 26	1.27117	6.12903	1.13803	7.17877	4.48586	4.77003
ENSMUSG00000056605	Krt72	keratin 72	1.01475	6.36326	0.992723	7.18485	4.75827	4.82368
ENSMUSG00000109859	Gm45618	predicted gene 45618	3.35297	6.7532	0	7.19295	7.84772	5.62714
ENSMUSG00000069717	Gm11568	predicted gene 11568	1.87659	6.63649	0.929376	7.22239	5.6397	4.37382
ENSMUSG00000078131	Krtap1-3	keratin associated protein 1-3	1.60425	6.68594	0.817861	7.23636	5.64664	5.21835
ENSMUSG00000067615	Krt81	keratin 81	1.5413	6.48739	1.04918	7.25155	5.65922	5.25326
ENSMUSG00000113973	A030014E15Rik	RIKEN cDNA A030014E15 gene	2.55569	6.51063	2.0325	7.27708	5.98243	5.19899
ENSMUSG00000067613	Krt83	keratin 83	1.7201	6.51647	1.37486	7.36211	5.51868	5.13701
ENSMUSG00000067614	Krt86	keratin 86	1.1959	6.59283	0.999732	7.39495	5.56803	5.15441
ENSMUSG00000059169	Krt40	keratin 40	2.26914	6.65592	3.22119	7.56329	6.74952	6.15338
ENSMUSG00000090515	Krtap27-1	keratin associated protein 27-1	0	7.25388	1.90471	7.61513	6.82369	5.50852
ENSMUSG00000048294	Krtap4-13	keratin associated protein 4-13	2.03004	7.74263	1.90364	7.62944	6.12451	4.79648
ENSMUSG00000043485	Krt34	keratin 34	1.87021	6.73577	1.53823	7.64688	5.62382	5.26217
ENSMUSG00000109592	Gm45417	predicted gene 45417	2.03312	6.26586	0	7.68525	6.31928	4.63688
ENSMUSG00000090225	Gm11559	predicted gene 11559	2.16567	7.19208	0.645328	7.71586	6.14753	4.50751
ENSMUSG00000069582	Krtap10-4	keratin associated protein 10-4	3.34469	7.68005	3.58036	7.7705	7.96021	6.51484
ENSMUSG00000025431	Crisp1	cysteine-rich secretory protein 1	0	7.58664	2.69672	7.78547	3.74389	3.47425
ENSMUSG00000022931	Krtap15	keratin associated protein 15	1.47014	7.6755	1.68737	7.79786	6.31934	5.03153
ENSMUSG00000078255	Krtap9-5	keratin associated protein 9-5	0	6.70198	1.90344	7.80132	6.00275	3.87382
ENSMUSG00000104423	A030005K14Rik	RIKEN cDNA A030005K14 gene	2.61181	6.42518	2.0512	7.81025	6.90615	5.85396
ENSMUSG00000094913	Gm9507	predicted gene 9507	2.83822	7.87521	3.20116	7.90513	6.9069	5.37203
ENSMUSG00000112380	Gm9736	predicted gene 9736	3.73876	7.68549	1.9042	8.07246	7.19517	6.50793
ENSMUSG00000059845	Gm11567	predicted gene 11567	2.44591	7.58353	1.8338	8.11784	6.25682	5.67676
ENSMUSG00000070334	Krtap31-1	keratin associated protein 31-1	2.02817	7.83953	3.56995	8.21305	5.33093	4.40186
ENSMUSG00000078262	Krtap4-9	keratin associated protein 4-9	2.74354	7.90783	2.04233	8.43561	6.68642	5.68928
ENSMUSG00000045109	Krtap4-7	keratin associated protein 4-7	2.88415	7.65933	1.18387	8.47658	6.45933	5.74035
ENSMUSG00000078256	Gm11565	predicted gene 11565	2.02936	8.45619	3.86693	8.82274	7.21509	5.40829
ENSMUSG00000078130	Gm11555	predicted gene 11555	2.02392	8.81285	0	9.16072	7.04442	7.21528
ENSMUSG00000113925	Gm7544	predicted gene 7544	3.73979	8.65756	3.57089	9.24031	8.18502	7.4032
ENSMUSG00000044649	Krtap4-2	keratin associated protein 4-2	4.2305	9.24752	3.55516	9.62929	8.14955	5.98056
