# Supplementary material for: Temporal transcriptional dynamics in cutaneous leishmaniasis reveal novel targets for therapeutic interventions in a dermal mouse model
Source: Front Immunol. 2026 May 12;17:1752217. doi: 10.3389/fimmu.2026.1752217 (PMC13201149; doi:10.3389/fimmu.2026.1752217)
Supplement: Supplementary file 9 [file Table8.xlsx]

## Sheet: Index
S8 Table. MicroRNAs (miRNAs) or miRNA host genes (mir-Hg) detected in murine cutaneous leishmaniasis (CL) lesions.
Sheet	Content
1	List of microRNAs (miRNAs) or miRNA host genes (mir-Hg) detected across all time points, with annotation and expression values. Differentially expressed miRNAs or miRNA host genes (FDR ≤ 0.055) are shown in bold. For comparative purposes, data from human cutaneous leishmaniasis (CL) biopsies (Hs3 (GSE127831), Amorim et al., 2019 and Hs4 (GSE214397), Amorim et al., 2023) are included.
2	MicroRNAs previously described in in vitro infection assays with Leishmania spp.

## Sheet: 1.miRNAs and mir-HGs
1. List of microRNAs (miRNAs) or miRNA host genes (mir-Hg) detected across all time points, with annotation and expression values. Differentially expressed miRNAs or miRNA host genes (FDR ≤ 0.055) are shown in bold. For comparative purposes, data from human cutaneous leishmaniasis (CL) biopsies (Hs3 (GSE127831), Amorim et al., 2019 and Hs4 (GSE214397), Amorim et al., 2023) are included.
ensembl_ID	mgi_symbol	mgi_description	2h logFC	2h FDR	6h logFC	6h FDR	48h logFC	48h FDR	D14 logFC	D14 FDR	D35 logFC	D35 FDR	D77 logFC	D77 FDR	Hs3 logFC	Hs3 FDR	Hs4 logFC	Hs4 FDR
ENSMUSG00000105196	Mir142	microRNA 142	2.19168	0.00456905									2.45745	0.00119924	4.09671	8.07e-15	3.74643	3.01885e-12
ENSMUSG00000065422	Mir221	microRNA 221	2.08431	0.00329013													-1.37112	0.00229281
ENSMUSG00000098973	Mir6236	microRNA 6236			2.61672	0.0539101
ENSMUSG00000089371	Mir1938	microRNA 1938	1.38838	0.00746412
ENSMUSG00000065489	Mir365-2	microRNA 365-2
ENSMUSG00000105814	Mir703	microRNA 703									2.72486	0.00604164
ENSMUSG00000089726	Mir17hg	Mir17 host gene (non-protein coding)	0.924837	0.0014159							-0.936659	0.00658595					-0.509199	0.032347
ENSMUSG00000065611	Mir23a	microRNA 23a	0.874282	0.0554273							-1.66497	0.00635997
ENSMUSG00000044595	Dnd1	DND microRNA-mediated repression inhibitor 1									-2.09735	0.0132215
ENSMUSG00000085148	Mir22hg	Mir22 host gene (non-protein coding)	0.687778	8.08e-06													-1.27271	2.00068e-06
ENSMUSG00000105758	Mirlet7e	microRNA let7e									-6.20109	0.000979835
ENSMUSG00000097391	Mirg	miRNA containing gene									-3.49064	4.67144e-08	-2.85223	1.09803e-08
ENSMUSG00000099141	Mir6352	microRNA 6352
ENSMUSG00000098286	Mir8091	microRNA 8091
ENSMUSG00000074415	Mir100hg	Mir100 Mirlet7a-2 Mir125b-1 cluster host gene	0.588328	0.0547712							-2.31157	8.40974e-14	-0.755105	0.00790707	-0.774802	0.00419	-1.55973	1.42472e-12
ENSMUSG00000084592	Mir1898	microRNA 1898
ENSMUSG00000065444	Mir27a	microRNA 27a
ENSMUSG00000098882	Mir6392	microRNA 6392
ENSMUSG00000088639	Mir1955	microRNA 1955
ENSMUSG00000093042	Mir3109	microRNA 3109
ENSMUSG00000099145	Mir8116	microRNA 8116
ENSMUSG00000097418	Mir155hg	Mir155 host gene (non-protein coding)									1.91937	0.0369624			3.82909	2.54e-22	3.09842	1.11788e-24
ENSMUSG00000080662	Mir1b	microRNA 1b
ENSMUSG00000084796	Mir142hg	Mir142 host gene (non-protein coding)									0.996704	0.00542567	1.51001	4.90611e-08
ENSMUSG00000093176	Mir5119	microRNA 5119											1.37111	0.0401465
ENSMUSG00000093757	Mir5623	microRNA 5623
ENSMUSG00000099045	Mir6374	microRNA 6374
ENSMUSG00000104566	Mir7227	microRNA 7227
ENSMUSG00000065599	Mir23b	microRNA 23b									-1.37339	0.0406764					-1.80777	0.000340301
ENSMUSG00000092981	Mir5125	microRNA 5125
ENSMUSG00000065449	Mir365-1	microRNA 365-1
ENSMUSG00000065434	Mir7-1	microRNA 7-1									-1.46602	0.039527
ENSMUSG00000093046	Mir3081	microRNA 3081
ENSMUSG00000065431	Mir186	microRNA 186
ENSMUSG00000098719	Mir7212	microRNA 7212
ENSMUSG00000093007	Mir15a	microRNA 15a
ENSMUSG00000080626	Mir1192	microRNA 1192
ENSMUSG00000076460	Mir744	microRNA 744
ENSMUSG00000097850	Mir205hg	Mir205 host gene	-0.59923	0.0389829	-0.777958	0.00438849					-1.68563	6.62951e-09			-2.11396	7.69e-06	-1.78757	9.80802e-07
ENSMUSG00000065400	Mir200a	microRNA 200a
ENSMUSG00000090386	Mir99ahg	Mir99a and Mirlet7c-1 host gene (non-protein coding)	-1.035	4.97e-05	-0.610535	0.0240703					-2.07489	6.87075e-13	-0.614836	0.0213885
ENSMUSG00000065530	Mir99a	microRNA 99a									-3.25027	0.0192041			-2.91245	3.14e-08
ENSMUSG00000065557	Mirlet7c-1	microRNA let7c-1	-1.4828	0.0272587							-3.82769	0.000261403
ENSMUSG00000095438	Mir133a-1hg	Mir133a-1, Mir1b and Mir1a-2 host gene	-1.96993	0.00159941	-1.13957	0.0460338					-2.73479	0.00153395	-1.51941	0.01369

## Sheet: 2.miRNAs Leishmania spp.
2. MicroRNAs previously described in in vitro infection assays with Leishmania spp.
Dataset miRs	Leish	Model	Associated Function/Effect	Reference
Mir221	L. donovani	THP-1	miR-221 promotes negative regulation of apoptosis process and obstructs normal functions of macrophage activation	[41] doi: 10.3389/fmicb.2020.01716
Mir142	L. amazonensis	Neutrophils	miRNA-142-3p carried by NETs down-modulates protein kinase Cα and regulates TNF-α production in macrophages	[42] https://doi.org/10.1038/s41598-020-59486-2
Mir205	L. braziliensis	HaCat	Exposure of keratinocytes to Lb leads to the negative regulation of mir-205, a player in controlling keratinocyte migration	Unpublished data (Nunes et al., personal communication)
Mir133a-1	L. spp	Plasma of humans with LCL	miR-133a is important in the activation of the inflamasome and may contribute to resolution of this disease	[43] https://doi.org/10.1016/j.exppara.2020.107846
Mirlet7e	L. amazonensis	Balb/C Macrophages	inhibition of mirlet-7e reduces La infectivity by regulating L-arginine metabolism	[44] https://doi.org/10.3389/fimmu.2018.02792
Mir155	L. infantum / L. guyanensis	Macrophages J774	The induction of mir-155 promoted the parasite's resistance to antimonial treatment	[45] 10.1007/s00436-018-5979-3
	L. major	miR155−/− mice	Mir-155 promotes susceptibility to CL by promoting Th2 response and inhibiting DC function	[46] https://doi.org/10.1016/j.ajpath.2021.01.012
