# Supplementary material for: Temporal transcriptional dynamics in cutaneous leishmaniasis reveal novel targets for therapeutic interventions in a dermal mouse model
Source: Front Immunol. 2026 May 12;17:1752217. doi: 10.3389/fimmu.2026.1752217 (PMC13201149; doi:10.3389/fimmu.2026.1752217)
Supplement: Supplementary file 10 [file Table9.xlsx]

## Sheet: Index
S9 Table. Epigenetic enzymes in murine cutaneous leishmaniasis (CL) lesions. Comprehensive list of epigenetic enzymes detected in lesion samples across all time points, including annotation and expression values. For comparative purposes, data from human cutaneous leishmaniasis (CL) biopsies (Hs3 (GSE127831), Amorim et al., 2019 and Hs4 (GSE214397), Amorim et al., 2023) are included.
Sheet	Content
1	DNA-modifying epigenetic enzymes
2	Histones-modifying epigenetic enzymes
3	Protein arginine methyltransferases

## Sheet: 1.DNA
Class	ensembl_ID	mgi_symbol	mgi_description	2h logFC	2h FDR	6h logFC	6h FDR	48h logFC	48h FDR	D14 logFC	D14 FDR	D35 logFC	D35 FDR	D77 logFC	D77 FDR	Hs3 logFC	Hs3 FDR	Hs4 logFC	Hs4 FDR
Writers	ENSMUSG00000027478	Dnmt3b	DNA methyltransferase 3B	0.234726	0.582087	0.376399	0.300255	0.0046443	1	0.309046	0.56272	-0.187924	0.661024	-0.161353	0.750533
	ENSMUSG00000004099	Dnmt1	DNA methyltransferase (cytosine-5) 1	0.214149	0.156571	0.379857	0.00409815	0.118542	1	0.054266	0.861985	0.299076	0.0357228	0.47775	0.00011494
	ENSMUSG00000020661	Dnmt3a	DNA methyltransferase 3A	-0.158029	0.600075	-0.441169	0.0581305	-0.148617	1	-0.221244	0.536831	-0.626465	0.00764521	-0.422046	0.0698037
	ENSMUSG00000000730	Dnmt3l	DNA (cytosine-5-)-methyltransferase 3-like	1.31216	0.179072	1.81455	0.0310676	0.0827018	1	0.656172	0.707349	-1.01171	0.638744	1.64787	0.0626236	0	1	0.502837	1
Readers	ENSMUSG00000031393	Mecp2	methyl CpG binding protein 2	0.0966938	0.508323	-0.0952	0.501186	0.0994927	1	0.198649	0.198242	0.184563	0.140132	0.140561	0.297628
	ENSMUSG00000035478	Mbd3	methyl-CpG binding domain protein 3	0.362346	0.00772479	0.275681	0.0500428	0.0753603	1	0.320218	0.0579089	0.875205	1.07155e-11	0.266481	0.0627189	0.18847	0.354	0.0201813	0.913174
	ENSMUSG00000024561	Mbd1	methyl-CpG binding domain protein 1	0.144367	0.398299	-0.183948	0.241056	-0.0419492	1	0.0884739	0.747737	-0.288362	0.060862	0.0278651	0.924025
	ENSMUSG00000025409	Mbd6	methyl-CpG binding domain protein 6	0.0368521	0.958093	-0.420694	0.121392	-0.144561	1	0.271622	0.496026	0.114923	0.723448	-0.0475166	0.929304
	ENSMUSG00000030322	Mbd4	methyl-CpG binding domain protein 4	-0.840022	6.48e-05	-0.606712	0.00410911	0.0655866	1	-0.133154	0.776021	-0.150542	0.591845	0.288267	0.220612
	ENSMUSG00000036792	Mbd5	methyl-CpG binding domain protein 5	-0.137566	0.498899	-0.242841	0.157299	0.0424877	1	0.344569	0.0788777	-0.217279	0.233501	-0.0625261	0.811766
	ENSMUSG00000024513	Mbd2	methyl-CpG binding domain protein 2	0.278381	0.031034	0.278894	0.0275512	0.0402564	1	-0.184114	0.309583	0.24607	0.0653343	0.131841	0.393825
	ENSMUSG00000015697	Setdb1	SET domain, bifurcated 1	-0.110278	0.432341	-0.0324022	0.849355	-0.0702872	1	0.095466	0.626793	-0.22967	0.0623987	-0.0290006	0.891839
	ENSMUSG00000071350	Setdb2	SET domain, bifurcated 2	-0.101446	0.654831	0.131553	0.495147	0.0133244	1	-0.094414	0.783165	0.248681	0.162944	0.288337	0.0859624
	ENSMUSG00000026987	Baz2b	bromodomain adjacent to zinc finger domain, 2B	-0.088433	0.626367	-0.392734	0.00214747	-0.166439	0.939879	0.296204	0.0676734	-0.545666	5.36378e-05	-0.088552	0.635017
	ENSMUSG00000040054	Baz2a	bromodomain adjacent to zinc finger domain, 2A	0.203392	0.228742	-0.18094	0.282117	-0.0355297	1	0.501388	0.0012341	0.179723	0.274811	0.448349	0.00117902
Erasers	ENSMUSG00000034832	Tet3	tet methylcytosine dioxygenase 3	0.332142	0.033612	-0.0585255	0.787795	0.0488993	1	0.394669	0.0238151	0.204985	0.216476	0.0831966	0.710093
	ENSMUSG00000040943	Tet2	tet methylcytosine dioxygenase 2	0.340284	0.0631769	-0.101304	0.661748	0.0323525	1	0.424628	0.0388152	0.0524651	0.818806	0.193569	0.355801
	ENSMUSG00000047146	Tet1	tet methylcytosine dioxygenase 1	-0.687787	0.00907582	-0.874196	0.000507493	0.158043	1	-0.356694	0.34983	-1.32658	1.99943e-06	-1.47944	4.08817e-10	-1.2838	1.74e-08	-1.45327	4.29963e-17

## Sheet: 2.Histones
Class	ensembl_ID	mgi_symbol	mgi_description	2h logFC	2h FDR	6h logFC	6h FDR	48h logFC	48h FDR	D14 logFC	D14 FDR	D35 logFC	D35 FDR	D77 logFC	D77 FDR	Hs3 logFC	Hs3 FDR	Hs4 logFC	Hs4 FDR
Writers	ENSMUSG00000055067	Smyd3	SET and MYND domain containing 3	-0.274699	0.155245	-0.708986	1.11366e-05	-0.0923736	1	0.195166	0.466576	-0.426412	0.0251394	0.103389	0.676275
	ENSMUSG00000055027	Smyd1	SET and MYND domain containing 1	-0.0761665	0.871711	0.0336438	0.956067	0.298356	1	-0.123191	0.833362	-0.487847	0.102286	-0.391448	0.192538
	ENSMUSG00000031575	Ash2l	ASH2 like histone lysine methyltransferase complex subunit	0.0434959	0.825597	0.106339	0.465064	0.0461466	1	0.0637745	0.801017	0.0157338	0.954073	0.098455	0.538169
	ENSMUSG00000028053	Ash1l	ASH1 like histone lysine methyltransferase	0.0532448	0.812979	-0.159905	0.322368	-0.0918119	1	0.198028	0.321469	-0.381522	0.00904056	-0.0386989	0.87934
	ENSMUSG00000051977	Prdm9	PR domain containing 9	-0.383793	0.0873402	-0.171028	0.487884	-0.0647916	1	0.425457	0.0949098	-0.7446	0.000897374	0.237506	0.329017
	ENSMUSG00000038384	Setd1b	SET domain containing 1B	0.122859	0.763973	-0.135049	0.711733	-0.0647898	1	0.608089	0.0637464	0.501422	0.0753865	0.364443	0.235839
	ENSMUSG00000042308	Setd1a	SET domain containing 1A	0.341792	0.0477532	-0.0477744	0.847161	-0.0593033	1	0.21566	0.402071	-0.0214801	0.949561	0.0725228	0.794474
	ENSMUSG00000037111	Setd7	SET domain containing (lysine methyltransferase) 7	-0.118248	0.389685	-0.255188	0.0257195	-0.0333439	1	0.0753536	0.72777	0.0419304	0.778921	-0.138774	0.298599
	ENSMUSG00000013787	Ehmt2	euchromatic histone lysine N-methyltransferase 2	-0.144933	0.302374	-0.235796	0.055874	-0.0710659	1	-0.0731963	0.754079	0.0250928	0.880044	0.119698	0.421085
	ENSMUSG00000036893	Ehmt1	euchromatic histone methyltransferase 1	-0.100913	0.531746	-0.203388	0.123584	-0.107993	1	0.151944	0.418197	-0.345711	0.00838719	-0.0622711	0.7391
	ENSMUSG00000015697	Setdb1	SET domain, bifurcated 1	-0.110278	0.432341	-0.0324022	0.849355	-0.0702872	1	0.095466	0.626793	-0.22967	0.0623987	-0.0290006	0.891839
	ENSMUSG00000071350	Setdb2	SET domain, bifurcated 2	-0.101446	0.654831	0.131553	0.495147	0.0133244	1	-0.094414	0.783165	0.248681	0.162944	0.288337	0.0859624
	ENSMUSG00000039231	Suv39h1	suppressor of variegation 3-9 1	-0.133473	0.590821	-0.0881796	0.71795	-0.0862606	1	-0.144179	0.677096	0.154901	0.477275	0.326099	0.0892526
	ENSMUSG00000026646	Suv39h2	suppressor of variegation 3-9 2	0.588252	0.00841233	0.85039	1.58476e-05	0.256886	0.993725	0.16348	0.74606	0.458067	0.0741613	0.278812	0.329292
	ENSMUSG00000057637	Prdm2	PR domain containing 2, with ZNF domain	0.305464	0.0325226	-0.109777	0.524108	-0.0558842	1	0.21587	0.265274	0.223757	0.138462	0.0750893	0.718784
	ENSMUSG00000035456	Prdm8	PR domain containing 8	-0.127739	0.865276	-0.754883	0.0818471	-0.0476756	1	0.146461	0.897361	0.330216	0.501767	1.08107	0.00162824	0.930494	0.00225	0.874936	0.000502815
	ENSMUSG00000029687	Ezh2	enhancer of zeste 2 polycomb repressive complex 2 subunit	-0.088582	0.593277	-0.246199	0.0508375	-0.00196409	1	0.186233	0.288139	0.0177223	0.938342	-0.0293397	0.901236
	ENSMUSG00000006920	Ezh1	enhancer of zeste 1 polycomb repressive complex 2 subunit	-0.609454	7.83e-10	-0.538064	7.48883e-08	-0.160339	0.832859	-0.0920223	0.635798	-0.572823	3.45297e-07	-0.0598965	0.716709
	ENSMUSG00000021488	Nsd1	nuclear receptor-binding SET-domain protein 1	-0.124523	0.445063	-0.134634	0.382221	-0.050085	1	0.21256	0.232223	-0.197463	0.169701	0.0675089	0.729449
	ENSMUSG00000057406	Nsd2	nuclear receptor binding SET domain protein 2	0.426929	0.000163951	0.327102	0.00520339	0.141214	0.981006	0.174553	0.315131	0.536514	5.49304e-06	0.309109	0.00820652
	ENSMUSG00000054823	Nsd3	nuclear receptor binding SET domain protein 3	0.25791	0.142515	-0.130167	0.509208	-0.0394867	1	0.345573	0.0820237	0.427096	0.00853996	0.24587	0.16082
	ENSMUSG00000026603	Smyd2	SET and MYND domain containing 2	0.0477992	0.841022	0.401131	0.00244208	-0.0362925	1	-0.0944025	0.733712	-0.0819977	0.630754	-0.0129185	0.976761
	ENSMUSG00000044791	Setd2	SET domain containing 2	0.127293	0.427192	-0.0477868	0.800382	-0.0138729	1	0.213326	0.22614	-0.0625471	0.70574	0.0265403	0.919638
	ENSMUSG00000061589	Dot1l	DOT1-like, histone H3 methyltransferase (S. cerevisiae)	0.800457	0.00132843	0.0841976	0.829055	0.041389	1	0.439232	0.204279	0.10503	0.749148	0.196245	0.57341
	ENSMUSG00000000708	Kat2b	K(lysine) acetyltransferase 2B	-0.14511	0.191093	-0.222017	0.0249763	-0.030487	1	-0.00812462	1	-0.00501681	0.997046	0.223937	0.0209539
	ENSMUSG00000020918	Kat2a	K(lysine) acetyltransferase 2A	0.136119	0.472665	0.391575	0.00677098	0.00667083	1	-0.00385464	1	0.179827	0.287482	0.275768	0.0789617
	ENSMUSG00000021767	Kat6b	K(lysine) acetyltransferase 6B	-0.134245	0.434319	-0.220334	0.13597	-0.0473516	1	0.305112	0.0726376	-0.247217	0.100499	-0.0921896	0.637592
	ENSMUSG00000024926	Kat5	K(lysine) acetyltransferase 5	-0.0487351	0.82744	-0.102889	0.522301	-0.0333824	1	-0.0122706	1	-0.210789	0.164154	0.0707227	0.716039
	ENSMUSG00000030801	Kat8	K(lysine) acetyltransferase 8	-0.246651	0.130418	-0.26599	0.0839348	-0.189226	0.926406	-0.0467334	0.901881	-0.0664006	0.741112	0.0175795	0.971
	ENSMUSG00000031540	Kat6a	K(lysine) acetyltransferase 6A	0.157619	0.349883	0.0135206	0.971571	-0.0347768	1	0.276609	0.127157	0.326497	0.0251897	0.16644	0.319114
	ENSMUSG00000038909	Kat7	K(lysine) acetyltransferase 7	0.0684371	0.67299	0.0374194	0.832212	-0.021598	1	0.127502	0.477027	0.255129	0.0347064	0.14852	0.266483
Readers	ENSMUSG00000026873	Phf19	PHD finger protein 19	-0.143817	0.777669	0.0805303	0.885324	0.682122	0.17299	-0.0574263	0.963607	1.15689	0.000102167	0.414958	0.274507	0.976954	1.42e-11	0.741734	7.16757e-07
	ENSMUSG00000024193	Phf1	PHD finger protein 1	-0.166267	0.456098	-0.57544	0.000670053	-0.238792	0.879858	-0.0841168	0.826268	-0.281307	0.165902	0.03988	0.913605
	ENSMUSG00000030714	Sgf29	SAGA complex associated factor 29	0.215339	0.300978	0.447126	0.00763868	-0.0888392	1	-0.104802	0.787069	-0.129439	0.595677	0.149583	0.535918
	ENSMUSG00000021395	Spin1	spindlin 1	0.0829389	0.560346	0.017967	0.925753	-0.00338851	1	0.0484544	0.836543	0.619676	1.54824e-09	0.189022	0.0988024
	ENSMUSG00000004880	Lbr	lamin B receptor	0.210904	0.121392	0.28877	0.0204711	0.0860787	1	0.11609	0.575942	0.336084	0.00861647	0.278047	0.025445
	ENSMUSG00000001228	Uhrf1	ubiquitin-like, containing PHD and RING finger domains, 1	0.160491	0.657758	0.618462	0.0156352	0.308371	0.963568	-0.106909	0.852767	1.0613	1.92358e-05	0.730404	0.00261825	1.74579	6.93e-09	1.05255	0.000144003
	ENSMUSG00000023852	Chd1	chromodomain helicase DNA binding protein 1	0.59665	1.29e-09	0.173682	0.149274	0.0190604	1	0.177502	0.252894	0.0779609	0.568201	0.193071	0.105176
	ENSMUSG00000031358	Msl3	MSL complex subunit 3	-0.0833456	0.587642	-0.0136987	0.959537	-0.00980337	1	-0.193659	0.230196	-0.00425732	1	-0.084002	0.596473
	ENSMUSG00000061186	Sfmbt2	Scm-like with four mbt domains 2	0.36215	0.493983	0.204479	0.702469	0.208273	1	0.0477724	1	1.94637	5.75758e-09	1.17576	0.000667086	3.58295	5.46e-67	2.67127	8.64243e-67
	ENSMUSG00000006527	Sfmbt1	Scm-like with four mbt domains 1	0.0773999	0.702984	-0.160238	0.320152	-0.0387303	1	0.175764	0.405387	0.442442	0.0017411	0.272232	0.059315
	ENSMUSG00000027478	Dnmt3b	DNA methyltransferase 3B	0.234726	0.582087	0.376399	0.300255	0.0046443	1	0.309046	0.56272	-0.187924	0.661024	-0.161353	0.750533
	ENSMUSG00000020661	Dnmt3a	DNA methyltransferase 3A	-0.158029	0.600075	-0.441169	0.0581305	-0.148617	1	-0.221244	0.536831	-0.626465	0.00764521	-0.422046	0.0698037
	ENSMUSG00000040481	Bptf	bromodomain PHD finger transcription factor	0.12943	0.414519	-0.161558	0.268342	-0.108727	1	0.240331	0.154511	-0.28204	0.0398877	0.0362999	0.877434
	ENSMUSG00000063049	Ing2	inhibitor of growth family, member 2	0.014936	1	-0.173376	0.412828	-0.0281501	1	0.0857528	0.852612	0.11653	0.633777	0.137896	0.600043
	ENSMUSG00000026917	Wdr5	WD repeat domain 5	0.235755	0.0793917	0.341685	0.00495002	-0.0339341	1	-0.126046	0.55384	0.214021	0.120299	0.0794328	0.66208
	ENSMUSG00000030619	Eed	embryonic ectoderm development	0.294721	0.0217355	0.227402	0.0827749	0.0792676	1	0.121009	0.573853	0.251985	0.0700561	0.187157	0.188551
	ENSMUSG00000071226	Cecr2	CECR2, histone acetyl-lysine reader	-0.396853	0.203824	-0.494611	0.0887731	-0.299425	1	0.0279581	0.997015	-0.827013	0.00450716	-0.512985	0.0758759
	ENSMUSG00000029279	Brdt	bromodomain, testis-specific	-0.588338	0.159575	-0.922805	0.0132799	-0.0641871	1	-0.00199585	1	-0.324414	0.465285	-0.032217	0.993746
	ENSMUSG00000024335	Brd2	bromodomain containing 2	0.201401	0.0925875	0.00873152	0.980526	-0.0572018	1	-0.114227	0.51913	0.126654	0.307954	0.0422617	0.817611
	ENSMUSG00000024002	Brd4	bromodomain containing 4	0.352051	0.101202	0.0162398	0.979375	-0.0700264	1	0.409404	0.104281	0.445121	0.0304232	0.273961	0.226485
	ENSMUSG00000026918	Brd3	bromodomain containing 3	-0.251331	0.035473	-0.322322	0.00382494	-0.117972	1	0.0106886	1	-0.19811	0.116061	-0.304234	0.00667037
	ENSMUSG00000022521	Crebbp	CREB binding protein	0.0954515	0.640798	-0.0880361	0.653669	-0.100822	1	0.176909	0.427747	-0.11053	0.533738	0.0392202	0.885763
	ENSMUSG00000055024	Ep300	E1A binding protein p300	0.0562628	0.812979	-0.0982145	0.607389	-0.0148735	1	0.280084	0.145631	0.382895	0.0112936	0.342359	0.0190282
	ENSMUSG00000032253	Phip	pleckstrin homology domain interacting protein	-0.171567	0.339928	-0.114579	0.546188	0.0483824	1	0.276228	0.161904	-0.189694	0.263092	0.0371321	0.896148
	ENSMUSG00000022387	Brd1	bromodomain containing 1	0.0238316	0.907368	-0.0828877	0.513957	-0.118846	0.989845	0.174795	0.209945	0.00491432	0.988332	0.0208624	0.920871
	ENSMUSG00000031660	Brd7	bromodomain containing 7	-0.00323026	1	0.0170084	0.941897	0.00362758	1	0.013078	0.996069	-0.240982	0.0561769	-0.110796	0.458793
	ENSMUSG00000057649	Brd9	bromodomain containing 9	-0.208999	0.104983	-0.357571	0.00153196	-0.0929957	1	0.0334209	0.922258	-0.783712	2.67605e-10	-0.163718	0.232109
	ENSMUSG00000001632	Brpf1	bromodomain and PHD finger containing, 1	0.313451	0.0217355	0.0690369	0.709143	-0.0296401	1	0.107172	0.656449	0.336125	0.0163125	0.360659	0.00512691
	ENSMUSG00000063952	Brpf3	bromodomain and PHD finger containing, 3	0.0749724	0.860032	-0.40109	0.122161	-0.341826	0.863499	0.256622	0.498905	-0.355327	0.193728	0.0366874	0.948928
	ENSMUSG00000022360	Atad2	ATPase family, AAA domain containing 2	-0.100075	0.585874	0.145375	0.354323	0.1663	0.951277	-0.0260618	0.958512	0.328893	0.0217407	0.264517	0.060984
	ENSMUSG00000031026	Trim66	tripartite motif-containing 66	-1.01087	0.104016	-0.959285	0.100464	-0.818078	0.77858	-0.648929	0.484718	-1.33505	0.0677016	-0.651191	0.325855
	ENSMUSG00000033014	Trim33	tripartite motif-containing 33	0.016522	0.969175	-0.0764575	0.681375	-0.0701073	1	0.0550621	0.863666	-0.0995566	0.54636	-0.0699164	0.738462
	ENSMUSG00000070031	Sp140	Sp140 nuclear body protein	0.933599	0.00150418	0.767519	0.00941721	1.03655	0.00228962	0.385875	0.466566	3.214	7.00175e-38	3.36696	1.74937e-47	3.78756	7.91e-44	3.58008	5.58774e-63
	ENSMUSG00000070034	Sp110	Sp110 nuclear body protein	0.339096	0.385572	0.916507	0.000941684	1.31424	3.466e-06	0.492628	0.311845	2.66179	4.84419e-27	3.42841	3.8473e-55	2.49543	2.46e-36	2.31486	1.54919e-38
	ENSMUSG00000026222	Sp100	nuclear antigen Sp100	0.309978	0.315184	0.60399	0.0178437	0.992802	0.000227708	0.574108	0.0778161	2.44478	8.17025e-27	2.47572	2.47428e-31	1.49973	6.83e-30	1.69489	2.60962e-48
	ENSMUSG00000026987	Baz2b	bromodomain adjacent to zinc finger domain, 2B	-0.088433	0.626367	-0.392734	0.00214747	-0.166439	0.939879	0.296204	0.0676734	-0.545666	5.36378e-05	-0.088552	0.635017
	ENSMUSG00000040054	Baz2a	bromodomain adjacent to zinc finger domain, 2A	0.203392	0.228742	-0.18094	0.282117	-0.0355297	1	0.501388	0.0012341	0.179723	0.274811	0.448349	0.00117902
Erasers	ENSMUSG00000018476	Kdm6b	KDM1 lysine (K)-specific demethylase 6B	1.14476	0.000240516	0.0139522	1	-0.0449559	1	0.582712	0.177442	1.08792	0.000710321	0.245326	0.57945	1.62271	0.000132	-0.0475597	0.926207
	ENSMUSG00000025332	Kdm5c	lysine (K)-specific demethylase 5C	0.0986594	0.636337	0.170857	0.327548	-0.0568825	1	0.118788	0.654767	0.288034	0.0697565	0.0794578	0.724585
	ENSMUSG00000042599	Kdm7a	lysine (K)-specific demethylase 7A	0.47397	0.00364438	0.150248	0.455738	-0.0882212	1	0.0752585	0.833418	0.597877	0.000270962	0.0975596	0.6863
	ENSMUSG00000029475	Kdm2b	lysine (K)-specific demethylase 2B	0.137213	0.337207	0.126277	0.369757	0.0751298	1	0.226474	0.154369	0.0850384	0.566202	0.150515	0.286029
	ENSMUSG00000030180	Kdm5a	lysine (K)-specific demethylase 5A	0.13661	0.2551	0.00469781	1	0.0154788	1	0.232317	0.0697544	-0.0113207	0.95291	0.205488	0.0538616
	ENSMUSG00000037369	Kdm6a	lysine (K)-specific demethylase 6A	-0.445807	0.0017955	-0.184779	0.265537	-0.114248	1	0.0261166	0.963547	-0.243007	0.12989	-0.134429	0.474559
	ENSMUSG00000030752	Kdm8	lysine (K)-specific demethylase 8	-0.129081	0.791049	-0.0546008	0.909909	0.0500029	1	0.059293	0.964352	0.149324	0.668632	0.181516	0.680702
	ENSMUSG00000033326	Kdm4a	lysine (K)-specific demethylase 4A	-0.210338	0.0560111	-0.167466	0.132349	-0.0344228	1	-0.000174841	1	-0.138135	0.24587	0.0379631	0.828038
	ENSMUSG00000053470	Kdm3a	lysine (K)-specific demethylase 3A	-0.144342	0.382938	-0.326127	0.0161135	-0.176723	0.927834	0.145029	0.492946	-0.154015	0.323862	0.162864	0.305891
	ENSMUSG00000024201	Kdm4b	lysine (K)-specific demethylase 4B	-0.234706	0.0941842	-0.299756	0.0204239	-0.104369	1	0.0762177	0.768112	-0.10771	0.489777	0.00950538	0.984915
	ENSMUSG00000036940	Kdm1a	lysine (K)-specific demethylase 1A	0.193519	0.0916156	-0.00507491	0.993277	-0.0363553	1	0.0405222	0.871153	0.0182139	0.914141	0.0610877	0.697577
	ENSMUSG00000038080	Kdm1b	lysine (K)-specific demethylase 1B	-0.0581041	0.800342	0.0729509	0.711493	-0.0195066	1	0.000453317	1	-0.2032	0.214237	-0.0876583	0.678203
	ENSMUSG00000038773	Kdm3b	KDM3B lysine (K)-specific demethylase 3B	-0.0942537	0.533355	-0.21827	0.0695585	-0.0344216	1	0.216073	0.154242	0.0147061	0.938386	0.166286	0.198599
	ENSMUSG00000028397	Kdm4c	lysine (K)-specific demethylase 4C	-0.0192776	0.939596	-0.15444	0.214395	-0.045487	1	0.183388	0.243154	-0.255429	0.0383687	-0.0423704	0.822286
	ENSMUSG00000042207	Kdm5b	lysine (K)-specific demethylase 5B	-0.0819843	0.648917	-0.222582	0.106702	-0.0940123	1	0.0971822	0.677162	-0.123456	0.412895	-0.128209	0.429776
	ENSMUSG00000053914	Kdm4d	lysine (K)-specific demethylase 4D	-1.42976	0.323184	-0.577986	0.592069	-0.794744	1	0.56776	0.803177	1.26805	0.144805	0.314135	0.890528
	ENSMUSG00000054611	Kdm2a	lysine (K)-specific demethylase 2A	0.147292	0.230398	-0.116984	0.348049	-0.0593128	1	0.196871	0.164792	0.129306	0.281778	0.0775724	0.599977
	ENSMUSG00000019777	Hdac2	histone deacetylase 2	0.0301336	0.890305	0.188486	0.122081	0.0214024	1	-0.0609	0.79972	-0.108192	0.422956	-0.142303	0.298331
	ENSMUSG00000022475	Hdac7	histone deacetylase 7	0.275514	0.186289	-0.0649612	0.809431	-0.130974	1	0.0169437	1	-0.140653	0.534084	-0.153769	0.532975
	ENSMUSG00000024454	Hdac3	histone deacetylase 3	0.113662	0.438988	0.0270468	0.892914	0.0722247	1	-0.0402288	0.895741	-0.112519	0.421409	0.0118523	0.972325
	ENSMUSG00000028800	Hdac1	histone deacetylase 1	0.194435	0.222843	0.103911	0.552696	0.148529	1	0.108869	0.672545	0.822492	4.18799e-10	0.373528	0.00533346
	ENSMUSG00000004698	Hdac9	histone deacetylase 9	-0.173899	0.580812	0.181339	0.503539	0.105976	1	-0.342144	0.335561	0.721253	0.00132097	0.402596	0.0948641
	ENSMUSG00000026313	Hdac4	histone deacetylase 4	0.179899	0.251024	-0.0616917	0.740636	0.114606	1	0.201839	0.293561	0.120548	0.44636	0.036846	0.884623
	ENSMUSG00000031161	Hdac6	histone deacetylase 6	0.0436759	0.867792	-0.021133	0.93682	0.0118079	1	0.00385846	1	0.149097	0.365931	0.0158304	0.971626
	ENSMUSG00000008855	Hdac5	histone deacetylase 5	-0.16014	0.265967	-0.292037	0.0185267	-0.0620886	1	-0.00901277	1	0.00333728	0.997402	-0.160969	0.261988
	ENSMUSG00000034245	Hdac11	histone deacetylase 11	-0.758843	6.25e-05	-0.594072	0.0016405	-0.255912	0.923975	0.00708101	1	-0.481346	0.0247292	-0.106018	0.721213
	ENSMUSG00000067567	Hdac8	histone deacetylase 8	-0.617706	0.00437642	-0.600939	0.0044247	-0.250041	0.980026	0.0883598	0.863852	-0.635846	0.00801701	-0.205364	0.466305
	ENSMUSG00000062906	Hdac10	histone deacetylase 10	-0.539177	0.00190783	-0.374652	0.035153	-0.148378	1	-0.0883288	0.811993	-0.70972	0.000168568	-0.223917	0.278564
	ENSMUSG00000015149	Sirt2	sirtuin 2	0.0372243	0.860032	-0.104931	0.462982	0.0917309	1	-0.194278	0.259146	0.144276	0.284683	-0.0937124	0.570825
	ENSMUSG00000020063	Sirt1	sirtuin 1	0.229003	0.173764	0.0495147	0.825379	-0.0835163	1	0.119064	0.662201	0.14206	0.418493	-0.244342	0.145853
	ENSMUSG00000025138	Sirt7	sirtuin 7	-0.118592	0.472259	0.0268535	0.910756	-0.00442707	1	-0.0415691	0.908718	0.0471334	0.784389	0.224541	0.10287
	ENSMUSG00000054021	Sirt5	sirtuin 5	-0.60645	0.00684913	-0.374214	0.100371	0.191174	1	0.227558	0.515225	-0.197278	0.459264	-0.168032	0.587139
	ENSMUSG00000034748	Sirt6	sirtuin 6	0.00453545	1	-0.027066	0.95661	0.224212	1	-0.0337093	0.981259	-0.155137	0.589177	0.215416	0.439543
	ENSMUSG00000025486	Sirt3	sirtuin 3	-0.568837	0.00430013	-0.383216	0.0572276	0.0233426	1	0.0733962	0.874272	-0.590058	0.00895481	-0.180713	0.485088
	ENSMUSG00000029524	Sirt4	sirtuin 4	-1.05048	9.32e-07	-0.69699	0.00076643	-0.126514	1	-0.0533937	0.943458	-0.881659	0.000515908	-0.425971	0.0686181	1.89046	0.000346	-0.453034	0.223287

## Sheet: 3.Protein
Class	ensembl_ID	mgi_symbol	mgi_description	2h logFC	2h FDR	6h logFC	6h FDR	48h logFC	48h FDR	D14 logFC	D14 FDR	D35 logFC	D35 FDR	D77 logFC	D77 FDR	Hs3 logFC	Hs3 FDR	Hs4 logFC	Hs4 FDR
Writers	ENSMUSG00000109324	Prmt1	protein arginine N-methyltransferase 1	0.431064	0.0010924	0.589145	1.81199e-06	0.102837	1	0.193957	0.341891	0.788901	1.9376e-09	0.259988	0.0745141
	ENSMUSG00000049300	Prmt6	protein arginine N-methyltransferase 6	0.422615	0.017524	0.449838	0.00828031	0.0372266	1	0.0175891	0.999847	0.433569	0.0207798	0.162488	0.49842
	ENSMUSG00000037134	Prmt9	protein arginine methyltransferase 9	-0.329361	0.00681444	-0.183644	0.159472	-0.0786178	1	-0.0476848	0.868599	-0.363635	0.0064979	0.0520869	0.789915
	ENSMUSG00000020230	Prmt2	protein arginine N-methyltransferase 2	-0.315635	0.252659	-0.316044	0.229459	-0.0890328	1	-0.412627	0.214013	-0.672454	0.012225	-0.0738639	0.855368
	ENSMUSG00000023110	Prmt5	protein arginine N-methyltransferase 5	0.192534	0.170496	0.43395	0.000185137	-0.0378713	1	-0.0196857	0.982309	0.0419657	0.808511	0.0798959	0.663497
	ENSMUSG00000060098	Prmt7	protein arginine N-methyltransferase 7	0.0246565	0.935198	0.241744	0.0807559	-0.00359893	1	0.0569279	0.852612	0.0151615	0.957434	0.199424	0.17931
	ENSMUSG00000030505	Prmt3	protein arginine N-methyltransferase 3	0.319358	0.00954195	0.490915	1.15146e-05	-0.00244682	1	0.188201	0.295313	0.0094768	0.971754	0.0957774	0.572177
